# Supplementary material for: Novel semantic similarity measure improves an integrative approach to predicting gene functional associations
Source: BMC Syst Biol. 2013 Mar 14;7:22. doi: 10.1186/1752-0509-7-22 (PMC3663825; doi:10.1186/1752-0509-7-22)
Supplement: Additional file 2 — Includes the positive gold standard (i.e., physical interactions, co-pathway, and co-complex associations) used for the performance evaluation in this study. [file 1752-0509-7-22-S2.zip]

Archive with 4 entries (4 files):
- additional file 3/complex
- additional file 3/pathway
- additional file 3/physical
- additional file 3/ReadMe.txt
