# Supplementary material for: Novel semantic similarity measure improves an integrative approach to predicting gene functional associations
Source: BMC Syst Biol. 2013 Mar 14;7:22. doi: 10.1186/1752-0509-7-22 (PMC3663825; doi:10.1186/1752-0509-7-22)
Supplement: Additional file 2 — Includes the positive gold standard (i.e., physical interactions, co-pathway, and co-complex associations) used for the performance evaluation in this study. [file 1752-0509-7-22-S2.zip › additional file 3/complex]

P62072	Q9Y5J7,
Q14258	O95786,
Q14254	P12830,P35222,P98161,
Q9UMN6	Q9UBL3,Q9C005,O00255,P30876,Q15291,P61964,Q8NEZ4,Q14686,Q9BTK6,Q6ZW49,O15550,
P26373	P27635,P62906,P62913,P30050,P40429,P50914,P61313,P18621,Q07020,Q02543,P84098,P46778,P35268,P62829,P62750,P83731,P61254,P61353,P46776,P46779,P47914,P39023,P62888,P62899,P62910,P49207,P42766,P18077,Q9Y3U8,P83881,P61927,P61513,P63173,P62891,P36578,P62945,P46777,Q02878,P18124,P62424,P62917,P32969,P05388,P05386,P05387,P46783,P62280,P25398,P62277,P62263,P62841,P62244,P62249,P08708,P62269,P39019,P15880,…
Q14247	O75146,Q9ULH1,P49023,
Q99879	P27797,P16989,P16104,P33778,P62805,Q8N257,P11021,P06748,Q96EY7,P62736,P63267,Q8TDN6,Q9NR30,Q08211,Q99848,P68104,P13639,P22087,Q9BVP2,Q92522,P16402,P09651,P52272,Q00839,Q9NZI8,Q12905,Q12906,Q9Y383,Q9NX58,Q9BQG0,P55209,P19338,P55769,Q9Y2X3,O00567,Q14978,Q13610,Q9NW13,P27635,P62906,P62913,P30050,P26373,P40429,P50914,P61313,P18621,Q07020,Q02543,P84098,P46778,P35268,P62829,P62750,P83731,P61254,P61353,…
Q99873	Q07021,P22087,O14744,Q71U36,Q9H4B7,
P26368	Q9UKV3,O60306,Q13838,O75934,Q9BRD0,P41223,Q9Y6A4,Q8WUQ7,Q9BQ61,O95400,O60508,Q99459,Q14011,Q16630,Q9NYV4,Q9BZJ0,O95232,Q8WYA6,Q9P013,Q9HCG8,Q92841,Q9BUQ8,O00571,Q9UJV9,Q7L014,P17844,Q96DF8,O43143,O60231,Q92620,Q14562,Q08211,O75937,Q15029,P38919,Q9Y5B6,O43719,O00425,Q13123,Q9ULR0,Q69YN4,Q9Y333,P62310,Q9Y4Z0,P62312,Q9UK45,P61326,P55081,Q9HCE1,Q09161,P52298,P55769,O43809,P11940,O43660,Q9UNP9,O43447,…
P26367	P48431,
Q9HAF1	O96019,Q9H0E9,Q9NPF5,Q96L91,Q9H2F5,Q92993,Q9NXR8,Q9UBU8,Q15014,Q9NV56,Q9Y265,Q9Y230,Q9Y4A5,O95619,Q15906,Q52LR7,Q9UNL4,Q6IE81,Q9NQC1,Q92613,Q8WYH8,O95696,P55201,Q9ULD4,
P26358	Q96KQ7,P12004,Q15329,Q13547,Q08999,O43463,Q01094,P06400,Q9UER7,Q9NPF5,P49758,Q16254,Q9UIF9,Q9UBC3,
P19174	P22681,P62993,O43561,Q13094,P27986,P15498,Q07889,P16234,Q06124,P06239,Q08881,
Q01860	P48431,
Q8NEB9	Q99570,
P13984	P18074,P19447,Q00403,P29083,P29084,P35269,P32780,Q13888,Q13889,Q92759,P24928,P30876,P19387,O15514,P19388,P61218,P62487,P52434,P36954,P52435,P53803,P62875,P20226,Q9Y5B0,Q9BWH6,P38398,Q13503,
Q5SXM2	Q16533,Q13487,Q92966,O75971,
Q99848	P62736,P63267,Q8TDN6,Q9NR30,Q08211,P68104,P13639,P22087,Q9BVP2,Q92522,P16402,Q99879,P09651,P52272,Q00839,Q9NZI8,Q12905,Q12906,Q9Y383,Q9NX58,Q9BQG0,P55209,P19338,P55769,Q9Y2X3,O00567,Q14978,P06748,Q13610,Q9NW13,P27635,P62906,P62913,P30050,P26373,P40429,P50914,P61313,P18621,Q07020,Q02543,P84098,P46778,P35268,P62829,P62750,P83731,P61254,P61353,P46776,P46779,P47914,P39023,P62888,P62899,P62910,P42766,…
Q8WW43	Q92542,P49810,Q9NZ42,P49768,
Q14204	O75934,Q7L1Q6,Q99459,Q9P013,Q92616,P11142,Q12905,O43660,O15297,P62136,P78527,Q9UMS4,Q9UPN6,P38159,O75533,Q13435,Q15427,A8K8P3,P23246,Q07955,Q01130,P09012,P09661,P62314,P62316,P62318,Q8IYB3,P15884,P11388,
Q14203	P61163,P52907,P47756,Q13561,O75935,Q9UJW0,O00399,
Q14202	O60341,Q12873,Q14839,Q14687,P78347,Q13547,Q92769,Q9P0W2,Q13330,O94776,Q96BD5,Q09028,Q16576,Q9UKL0,Q9UBW7,Q96ST3,O75182,O75362,
Q01844	Q92499,Q92841,O00571,P17844,Q8WYQ5,O43143,P35637,P31943,P52272,Q00839,Q9BUJ2,O14979,Q12905,Q12906,Q9UKM9,Q9NRR4,Q96SB4,Q92804,Q13148,Q16630,Q96J02,O43809,P24928,Q14157,
Q07021	P22087,Q99873,O14744,Q71U36,Q9H4B7,P23511,P25208,Q13952,Q9H503,P50402,Q02539,P68431,Q00839,P02545,P20700,P49736,P33991,Q14566,Q13287,P06400,Q08999,Q9BZZ5,P12277,O00148,P51858,P61978,P14866,Q12906,P46940,Q9Y2U8,O95777,Q53EL6,P62314,P10827,P62258,P27348,
Q07020	P27635,P62906,P62913,P30050,P26373,P40429,P50914,P61313,P18621,Q02543,P84098,P46778,P35268,P62829,P62750,P83731,P61254,P61353,P46776,P46779,P47914,P39023,P62888,P62899,P62910,P49207,P42766,P18077,Q9Y3U8,P83881,P61927,P61513,P63173,P62891,P36578,P62945,P46777,Q02878,P18124,P62424,P62917,P32969,P05388,P05386,P05387,P46783,P62280,P25398,P62277,P62263,P62841,P62244,P62249,P08708,P62269,P39019,P15880,…
Q9Y4D7	O14786,Q9H3S1,Q99985,
Q99832	P17987,P78371,P49368,P50991,P48643,P40227,P50990,
Q676U5	Q8IX12,Q16543,O15111,P07900,P08238,Q9Y6K9,Q15653,Q9UHD2,P40222,
Q99828	P08514,P05106,
Q8IUR7	Q7L5Y9,Q9UL63,Q9H871,
Q8N1F7	P35226,Q13185,Q9HC52,P49450,P07199,Q03188,Q9H3R5,Q92674,Q9BS16,Q8N0S6,Q9NSP4,Q9BU64,Q53SF7,Q13619,Q16531,Q92620,P22087,P11021,P11142,Q69YN4,Q02241,Q71F23,Q9H0H5,Q06587,Q99496,Q96T23,Q8NEM2,O60264,Q9BXP5,Q08945,Q9Y5B9,Q15007,Q5T200,Q96JP5,
Q99816	Q9UK41,A5D8V6,Q9H9H4,
Q99814	P27540,Q9Y6K9,
Q8IUQ4	Q9HB71,P63208,O60907,
Q8WW01	Q8NCE0,Q9BSV6,Q7Z6J9,
Q99801	Q13547,Q9H2X6,Q09028,Q96ST3,P78367,Q04724,Q04725,Q04726,Q04727,Q9H808,
Q9Y4A5	P38398,Q92830,P43246,P52701,O75486,O75528,Q12962,O75529,Q16594,P03372,Q15648,Q93074,Q9UHV7,O60244,Q9Y2X0,Q9NVC6,Q9ULK4,O75448,O15265,Q15393,Q16514,Q6P1X5,O00268,Q15542,P49848,Q9Y6J9,Q15545,Q15543,Q92831,O75478,O94864,Q96BN2,Q9HBM6,O96019,Q92993,Q9Y265,Q9Y230,Q9H0E9,Q9HAF1,Q9NPF5,Q96L91,Q9H2F5,Q9NXR8,Q9UBU8,Q15014,Q9NV56,O95619,Q15906,P49959,O60934,Q92878,Q52LR7,Q6ZRS2,O94805,P01106,
Q96EL3	P83111,Q9BYD6,Q7Z7H8,Q9Y3B7,P52815,Q9BYD1,Q6P1L8,Q9P015,Q9NX20,Q9NRX2,Q9H0U6,P49406,Q9BYC9,Q7Z2W9,Q9NWU5,Q16540,Q96A35,Q9P0M9,Q13084,P09001,Q8TCC3,Q9BYC8,O75394,Q9BQ48,Q9NZE8,Q9P0J6,Q9BZE1,Q96DV4,Q9NYK5,Q9BYD3,Q9NQ50,Q8IXM3,Q8N983,Q9H9J2,Q9BRJ2,Q9H2W6,Q9HD33,Q96GC5,Q13405,Q8N5N7,Q4U2R6,Q86TS9,Q6P161,Q7Z7F7,Q9BYD2,P82664,P82912,O15235,O60783,P82914,Q9Y3D3,Q9Y2R5,Q9NVS2,Q9Y676,Q9Y3D5,Q9Y399,P82921,…
Q96EL2	P82664,P82912,O15235,O60783,P82914,Q9Y3D3,Q9Y2R5,Q9NVS2,Q9Y676,Q9Y3D5,Q9Y399,P82921,P82650,Q9Y3D9,P82663,Q9BYN8,Q92552,Q9NP92,Q92665,Q9Y291,P82930,P82673,P82909,P82675,P82932,Q9Y2R9,P82933,P83111,Q9BYD6,Q7Z7H8,Q9Y3B7,P52815,Q9BYD1,Q6P1L8,Q9P015,Q9NX20,Q9NRX2,Q9H0U6,P49406,Q9BYC9,Q7Z2W9,Q9NWU5,Q16540,Q96A35,Q9P0M9,Q13084,P09001,Q8TCC3,Q9BYC8,O75394,Q9BQ48,Q9NZE8,Q9P0J6,Q9BZE1,Q96DV4,Q9NYK5,Q9BYD3,…
P35269	P18074,P19447,Q00403,P29083,P29084,P13984,P32780,Q13888,Q13889,Q92759,P24928,P30876,P19387,O15514,P19388,P61218,P62487,P52434,P36954,P52435,P53803,P62875,P20226,Q9Y5B0,P84090,O14744,Q15208,Q9BQA1,Q9BWH6,P38398,Q13503,P24863,P49336,Q12824,P51531,P51532,Q14919,Q6UW60,Q92922,Q8TAQ2,Q96GM5,Q92925,Q6STE5,Q92793,Q92831,P51946,Q00839,
P06756	P26012,P50281,P01137,P18084,Q03405,Q14773,Q13443,P10451,O00622,P18564,P10600,Q08722,P06734,P05106,Q13444,Q9Y624,Q14289,P49023,O75077,Q01955,O14495,P00533,Q16363,P05556,P04004,P07996,P08195,P41231,
P35268	P27635,P62906,P62913,P30050,P26373,P40429,P50914,P61313,P18621,Q07020,Q02543,P84098,P46778,P62829,P62750,P83731,P61254,P61353,P46776,P46779,P47914,P39023,P62888,P62899,P62910,P49207,P42766,P18077,Q9Y3U8,P83881,P61927,P61513,P63173,P62891,P36578,P62945,P46777,Q02878,P18124,P62424,P62917,P32969,P05388,P05386,P05387,P46783,P62280,P25398,P62277,P62263,P62841,P62244,P62249,P08708,P62269,P39019,P15880,…
Q96EK2	O60341,Q13363,Q13547,Q9NP66,Q9P0W2,P08107,Q96BD5,Q9UKL0,Q9P2K3,Q92766,Q9UBW7,O75362,
P19105	P62736,P35579,P60660,P42768,O43516,
P06748	Q8N726,Q7Z6Z7,P62158,P27797,Q9Y262,P16104,P62805,Q8N257,O43390,P11021,P11940,P05455,Q08945,Q9Y5B9,Q7L2E3,P09874,P16989,P33778,Q99879,Q96EY7,P49711,P0C0S5,Q6FI13,P52294,O00505,P02545,P11388,P34932,P35580,P19338,Q15233,Q92878,Q04724,Q02880,P62736,P63267,Q8TDN6,Q9NR30,Q08211,Q99848,P68104,P13639,P22087,Q9BVP2,Q92522,P16402,P09651,P52272,Q00839,Q9NZI8,Q12905,Q12906,Q9Y383,Q9NX58,Q9BQG0,P55209,P55769,…
P06746	P49916,Q96T60,P18887,Q969S2,O00764,Q96FI4,O60921,O60671,Q99638,
P35251	P35250,P40938,P35249,P40937,Q13315,P54132,P38398,P40692,P49959,P43246,P52701,O60934,Q92878,P20248,P24941,P09884,Q14181,P09874,P28340,Q07864,P27694,P15927,P35244,P11387,P14635,P06493,P12004,P49005,Q15054,Q9HCU8,P49642,P49643,P11388,Q02880,P56282,Q9NRF9,Q9NR33,O60885,
P35250	O75943,P40938,P35249,P40937,O60921,O60671,Q99638,P35251,Q13315,P54132,P38398,P40692,P49959,P43246,P52701,O60934,Q92878,P20248,P24941,P09884,Q14181,P09874,P28340,Q07864,P27694,P15927,P35244,P11387,P14635,P06493,P30153,Q8WVB6,P12004,O60885,Q9BVC3,
Q8WVM7	O60216,Q14683,Q9UQE7,Q9NRL2,Q12873,Q13547,Q92769,Q9UBB5,O95983,Q13330,O94776,Q09028,Q16576,O60264,Q8N3U4,
P28074	P25786,P25787,P25788,P25789,P28066,P60900,O14818,P20618,P49721,P49720,P28070,P28072,Q99436,P62191,P35998,P17980,P43686,P62195,P62333,Q9UNM6,P55036,Q06323,Q9UL46,Q99460,O75832,O00231,O00232,O00487,Q13200,O43242,Q16401,Q15008,P51665,P48556,O00233,P61289,
P28072	P25786,P25787,P25788,P25789,P28066,P60900,O14818,P20618,P49721,P49720,P28070,P28074,Q99436,P62191,P35998,P17980,P43686,P62195,P62333,Q9UNM6,P55036,Q06323,Q9UL46,Q99460,O75832,O00231,O00232,O00487,Q13200,O43242,Q16401,Q15008,P51665,P48556,O00233,P61289,
P28070	P25786,P25787,P25788,P25789,P28066,P60900,O14818,P20618,P49721,P49720,P28074,P28072,Q99436,P62191,P35998,P17980,P43686,P62195,P62333,Q9UNM6,P55036,Q06323,Q9UL46,Q99460,O75832,O00231,O00232,O00487,Q13200,O43242,Q16401,Q15008,P51665,P48556,O00233,P61289,P54368,Q15797,
P35249	O75943,P35250,P40938,P40937,O60921,O60671,Q99638,P35251,Q13315,P54132,P38398,P40692,P49959,P43246,P52701,O60934,Q92878,P20248,P24941,P09884,Q14181,P30153,Q8WVB6,P12004,O60885,Q9BVC3,
P06734	Q08722,P06756,P05106,
P22888	O14908,
P35244	P54132,O15360,Q00597,Q9HB96,Q9NPI8,O15287,Q9NW38,P40692,Q9H9A7,P27694,P15927,Q13472,P20248,P24941,P09874,P09884,P28340,Q07864,P35251,P35250,P11387,P14635,P06493,
P06730	P60842,Q9BUB5,Q04637,P78344,
P28066	P25786,P25787,P25788,P25789,P60900,O14818,P20618,P49721,P49720,P28070,P28074,P28072,Q99436,P62191,P35998,P17980,P43686,P62195,P62333,Q9UNM6,P55036,Q06323,Q9UL46,Q99460,O75832,O00231,O00232,O00487,Q13200,O43242,Q16401,Q15008,P51665,P48556,O00233,P61289,
Q6P2Q9	Q9UKV3,O60306,Q13838,O75934,Q9BRD0,P41223,Q9Y6A4,Q8WUQ7,Q9BQ61,O95400,O60508,Q99459,Q14011,Q16630,Q9NYV4,Q9BZJ0,O95232,Q8WYA6,Q9P013,Q9HCG8,Q92841,Q9BUQ8,O00571,Q9UJV9,Q7L014,P17844,Q96DF8,O43143,O60231,Q92620,Q14562,Q08211,O75937,Q15029,P38919,Q9Y5B6,O43719,O00425,Q13123,Q9ULR0,Q69YN4,Q9Y333,P62310,Q9Y4Z0,P62312,Q9UK45,P61326,P55081,Q9HCE1,Q09161,P52298,P55769,O43809,P11940,O43660,Q9UNP9,O43447,…
O15297	O75934,Q7L1Q6,Q99459,Q9P013,Q14204,Q92616,P11142,Q12905,O43660,P62136,P78527,Q9UMS4,Q9UPN6,P38159,O75533,Q13435,Q15427,A8K8P3,P23246,Q07955,Q01130,P09012,P09661,P62314,P62316,P62318,Q8IYB3,P15884,P11388,
O15294	Q9UPV9,O60296,Q9UBL3,P51610,Q13547,Q92769,P34932,P11021,P11142,Q09028,Q16576,O75446,O15047,Q96ST3,O75182,P08047,Q9H7L9,P61964,P07900,P08238,
Q8WVK2	Q9UKV3,O60306,Q13838,O75934,Q9BRD0,P41223,Q9Y6A4,Q8WUQ7,Q9BQ61,O95400,O60508,Q99459,Q14011,Q16630,Q9NYV4,Q9BZJ0,O95232,Q8WYA6,Q9P013,Q9HCG8,Q92841,Q9BUQ8,O00571,Q9UJV9,Q7L014,P17844,Q96DF8,O43143,O60231,Q92620,Q14562,Q08211,O75937,Q15029,P38919,Q9Y5B6,O43719,O00425,Q13123,Q9ULR0,Q69YN4,Q9Y333,P62310,Q9Y4Z0,P62312,Q9UK45,P61326,P55081,Q9HCE1,Q09161,P52298,P55769,O43809,P11940,O43660,Q9UNP9,O43447,…
P15692	Q13797,P05556,P35968,O14786,
Q8NDX5	P35226,Q14781,O00257,Q9HC52,P08107,P78364,Q8IXK0,Q06587,Q99496,Q96GD3,O60264,P25490,
P47756	Q4VCS5,Q68EM7,Q9Y5K6,Q8NI35,Q8N3R9,Q96B97,P52907,P47755,P61163,Q14203,Q13561,O75935,Q9UJW0,O00399,
P47755	Q4VCS5,Q68EM7,P47756,Q9Y5K6,Q8NI35,Q8N3R9,Q96B97,P52907,
P35226	Q14781,O00257,Q9HC52,P08107,P78364,Q8IXK0,Q8NDX5,Q06587,Q99496,Q96GD3,O60264,P25490,Q13185,P49450,P07199,Q03188,Q9H3R5,Q92674,Q9BS16,Q8N0S6,Q9NSP4,Q9BU64,Q53SF7,Q13619,Q16531,Q92620,P22087,P11021,P11142,Q69YN4,Q02241,Q71F23,Q8N1F7,Q9H0H5,Q96T23,Q8NEM2,Q9BXP5,Q08945,Q9Y5B9,Q15007,Q5T200,Q96JP5,Q13618,O43791,
P35222	P12830,P98161,Q14254,P33151,Q8TEW0,P05412,P15884,P35221,O00560,O15169,P49841,Q15172,P25054,Q9NQB0,Q9UBT7,P35968,Q07157,P12814,P56945,P14923,Q05397,P49023,P12931,Q9Y490,P18206,Q09472,Q9UBN7,P63165,Q92793,
P35221	P12830,P35222,O00560,
O15287	O15360,Q00597,Q9NPI8,P54132,Q9HB96,Q9NW38,P40692,Q9H9A7,P27694,P15927,P35244,Q13472,Q0VG06,Q8NB91,Q8IYD8,
P83436	Q8WTW3,Q14746,Q96JB2,Q9H9E3,Q9UP83,Q9Y2V7,Q96MW5,
Q6QNY1	P78537,Q6QNY0,Q9NUP1,Q96EV8,Q8TDH9,Q9UL45,O95295,O00203,Q13367,O14617,Q9Y2T2,P53677,Q92572,P59780,Q969F9,Q9UPZ3,Q86YV9,
Q6QNY0	P78537,Q6QNY1,Q9NUP1,Q96EV8,Q8TDH9,Q9UL45,O95295,O00203,Q13367,O14617,Q9Y2T2,P53677,Q92572,P59780,Q969F9,Q9UPZ3,Q86YV9,
P06703
O15270	O15269,Q9NUV7,
Q8NDV2	P08908,
O15269	O15270,Q9NUV7,
O15265	Q92830,Q15393,O75486,O75528,Q12962,Q16514,Q6P1X5,O00268,Q15542,O75529,P49848,Q9Y6J9,Q15545,Q16594,Q9Y4A5,Q15543,O94864,Q96BN2,Q9HBM6,
Q92797	Q10570,Q9P2I0,Q9UKF6,Q05048,P33240,Q12996,O60341,Q12873,Q15029,Q13547,Q92769,O95983,Q03164,O94776,P62826,Q09028,Q15291,Q16576,O00422,O75446,Q96ST3,P51531,O60264,Q12824,Q92922,Q8TAQ2,P21675,Q16514,P49848,Q16594,P20226,P61964,
Q92793	Q09472,Q9Y6Q9,Q92831,O14497,P51532,Q12824,Q92922,Q8TAQ2,P50613,P24928,Q06330,Q7KZ85,P15172,O15111,O14920,Q9Y6K9,Q15596,P10155,Q15788,Q8NFD5,Q15796,P84022,Q13485,Q9UPN9,Q15797,P24863,P49336,P19447,Q00403,P35269,Q13889,Q13503,P51531,Q14469,P62805,Q15233,P09874,P12931,P84243,P68431,Q71DI3,Q13557,P10276,P19793,P35222,P15884,P42224,
Q8WVH0	O14810,P60880,Q16623,P63027,Q7Z7G2,Q13277,
Q96EE3	P57740,Q8WUM0,Q12769,Q8NFH4,Q8NFH3,Q9BW27,P52948,P55735,Q9NRG9,Q92621,P35658,O15504,P49792,P12270,
Q08881	Q13094,P19174,
Q92785	O96019,O14497,Q14839,Q8WXI9,Q13547,Q92769,P07910,Q9UBB5,O95983,O94776,Q09028,P51532,Q12824,Q92922,Q8TAQ2,Q92925,Q969G3,
Q9Y496	O15066,Q8TEW0,P41743,Q9NPB6,Q9BYG5,
Q92783
Q9Y490	P08514,P05106,P12814,P56945,P12830,P35222,P14923,P98161,Q05397,P49023,P12931,P18206,
Q92777	Q7L576,Q05193,P11142,Q9Y2A7,P35080,O75116,P17600,
O15239	P03886,P03891,P03897,P03901,P03915,P03923,O95299,Q86Y39,Q9UI09,Q9P0J0,O43678,O95167,O00483,Q16718,P56556,O95182,P51970,Q16795,O14561,O75438,O96000,Q9NX14,O95178,O43676,O95168,O43674,O95139,P17568,O95169,Q9Y6M9,O43677,O95298,P28331,O75306,O75489,O43181,O43920,O75380,O75251,O00217,P49821,P19404,P56181,Q9BQ95,P00403,Q9Y375,Q9Y4K3,
O15235	P82664,P82912,O60783,P82914,Q9Y3D3,Q9Y2R5,Q9NVS2,Q9Y676,Q9Y3D5,Q9Y399,P82921,P82650,Q9Y3D9,Q96EL2,P82663,Q9BYN8,Q92552,Q9NP92,Q92665,Q9Y291,P82930,P82673,P82909,P82675,P82932,Q9Y2R9,P82933,P83111,Q9BYD6,Q7Z7H8,Q9Y3B7,P52815,Q9BYD1,Q6P1L8,Q9P015,Q9NX20,Q9NRX2,Q9H0U6,P49406,Q9BYC9,Q7Z2W9,Q9NWU5,Q16540,Q96A35,Q9P0M9,Q13084,P09001,Q8TCC3,Q9BYC8,O75394,Q9BQ48,Q9NZE8,Q9P0J6,Q9BZE1,Q96DV4,Q9NYK5,Q9BYD3,…
O15234	P38919,P61326,Q9Y5S9,Q9BRP8,
Q92769	Q13547,Q09028,Q16576,O00422,O75446,Q96ST3,Q14839,O95983,O94776,Q9UBB5,Q9NRL2,Q12873,Q13330,O60216,O60264,Q14683,Q9UQE7,Q8WVM7,Q8N3U4,Q9BTC8,Q4LE39,Q9H7L9,O60341,Q9P0W2,Q96BD5,Q9UKL0,O75362,Q14687,P78347,Q9UBW7,Q14202,O75182,O00257,Q9Y232,Q13363,P56545,Q9H9B1,Q96KQ7,Q96JN0,Q9P2K3,Q92766,P37275,O60315,Q92618,Q86YP4,Q8WXI9,Q9HCU9,O96019,O14497,O14744,P51532,Q12824,Q92922,Q8TAQ2,Q96GM5,Q92925,Q6STE5,…
Q92766	O60341,Q13363,Q13547,Q9NP66,Q9P0W2,P08107,Q96BD5,Q96EK2,Q9UKL0,Q9P2K3,Q9UBW7,O75362,O00257,Q9Y232,P56545,Q9H9B1,Q96KQ7,Q92769,Q96JN0,P37275,O60315,Q92618,
O15230	P23229,P16144,P07942,P11047,P55268,
P31785	P05112,P24394,
Q96EB6	O75530,Q15910,Q14192,Q12778,O43524,P04637,
Q96EB1	Q6IA86,Q9H9T3,O95163,
Q53GS9	Q9UKV3,O60306,Q13838,O75934,Q9BRD0,P41223,Q9Y6A4,Q8WUQ7,Q9BQ61,O95400,O60508,Q99459,Q14011,Q16630,Q9NYV4,Q9BZJ0,O95232,Q8WYA6,Q9P013,Q9HCG8,Q92841,Q9BUQ8,O00571,Q9UJV9,Q7L014,P17844,Q96DF8,O43143,O60231,Q92620,Q14562,Q08211,O75937,Q15029,P38919,Q9Y5B6,O43719,O00425,Q13123,Q9ULR0,Q69YN4,Q9Y333,P62310,Q9Y4Z0,P62312,Q9UK45,P61326,P55081,Q9HCE1,Q09161,P52298,P55769,O43809,P11940,O43660,Q9UNP9,O43447,…
Q53GS7	O75694,O15504,
Q9ULZ2	Q13616,Q9UHV9,P19388,O94763,Q9Y265,Q9Y230,P63208,Q13309,
O75971	Q16533,Q13487,Q92966,Q5SXM2,
O75970	Q4VCS5,Q8IY63,Q9Y2J4,Q68EM7,Q8NI35,Q8N3R9,Q5T2T1,
O15228	O00116,
Q92759	P18074,P19447,Q00403,P29083,P29084,P35269,P13984,P32780,Q13888,Q13889,P24928,P30876,P19387,O15514,P19388,P61218,P62487,P52434,P36954,P52435,P53803,P62875,P20226,P51946,P50613,P51948,Q6ZYL4,Q14444,Q9UKF6,Q16630,Q8N684,O60231,P49959,O43809,O94913,P26599,P23246,Q07157,Q01081,P26368,P38398,Q13503,
Q9Y3U8	P27635,P62906,P62913,P30050,P26373,P40429,P50914,P61313,P18621,Q07020,Q02543,P84098,P46778,P35268,P62829,P62750,P83731,P61254,P61353,P46776,P46779,P47914,P39023,P62888,P62899,P62910,P49207,P42766,P18077,P83881,P61927,P61513,P63173,P62891,P36578,P62945,P46777,Q02878,P18124,P62424,P62917,P32969,P05388,P05386,P05387,P46783,P62280,P25398,P62277,P62263,P62841,P62244,P62249,P08708,P62269,P39019,P15880,…
Q92750	P21675,Q12962,Q15544,Q16514,Q15543,O00268,Q15542,P49848,Q15545,Q16594,P20226,
O75964	P25705,P06576,P36542,P30049,P56381,P24539,P05496,O75947,P56385,P18859,P56134,P48047,P00846,P03928,Q9Y4W6,Q16595,P38646,P10809,Q9HD34,P31040,
O15212	O60925,Q9UHV9,Q9NQP4,Q99471,P61758,
Q8WVC0	Q6P1J9,Q6PD62,Q8N7H5,Q9GZS3,
Q8IUD2	O15111,O14920,Q9Y6K9,
P24588	Q08209,P13861,P07550,Q12791,P08588,P22694,P22612,Q12959,
Q9ULX6	O15111,Q13576,Q04206,Q8NFZ5,
Q8WVB6	Q9BVC3,P40938,P35250,P35249,P40937,P12004,
Q8IUC6	Q86XR7,O00206,
P31751	Q7Z6J0,P56279,
O75947	P25705,P06576,P36542,P30049,P56381,P24539,P05496,P56385,P18859,P56134,O75964,P48047,P00846,P03928,
O75943	P35250,P40938,P35249,P40937,O60921,O60671,Q99638,
Q9ULW0	P21127,O43143,O95995,Q9BWT6,Q9Y237,Q9NW13,P27635,P62906,P46781,O76021,P68363,
O75940	Q9UKV3,O60306,Q13838,O75934,Q9BRD0,P41223,Q9Y6A4,Q8WUQ7,Q9BQ61,O95400,O60508,Q99459,Q14011,Q16630,Q9NYV4,Q9BZJ0,O95232,Q8WYA6,Q9P013,Q9HCG8,Q92841,Q9BUQ8,O00571,Q9UJV9,Q7L014,P17844,Q96DF8,O43143,O60231,Q92620,Q14562,Q08211,O75937,Q15029,P38919,Q9Y5B6,O43719,O00425,Q13123,Q9ULR0,Q69YN4,Q9Y333,P62310,Q9Y4Z0,P62312,Q9UK45,P61326,P55081,Q9HCE1,Q09161,P52298,P55769,O43809,P11940,O43660,Q9UNP9,O43447,…
P31749	P07900,P29474,P67809,Q9UKG1,P10275,P56279,
Q9Y3R0	P42262,Q9NRD5,P03372,P05412,
P49450	P35226,Q13185,Q9HC52,P07199,Q03188,Q9H3R5,Q92674,Q9BS16,Q8N0S6,Q9NSP4,Q9BU64,Q53SF7,Q13619,Q16531,Q92620,P22087,P11021,P11142,Q69YN4,Q02241,Q71F23,Q8N1F7,Q9H0H5,Q06587,Q99496,Q96T23,Q8NEM2,O60264,Q9BXP5,Q08945,Q9Y5B9,Q15007,Q5T200,Q96JP5,
O75937	Q9UKV3,O60306,Q13838,O75934,Q9BRD0,P41223,Q9Y6A4,Q8WUQ7,Q9BQ61,O95400,O60508,Q99459,Q14011,Q16630,Q9NYV4,Q9BZJ0,O95232,Q8WYA6,Q9P013,Q9HCG8,Q92841,Q9BUQ8,O00571,Q9UJV9,Q7L014,P17844,Q96DF8,O43143,O60231,Q92620,Q14562,Q08211,Q15029,P38919,Q9Y5B6,O43719,O00425,Q13123,Q9ULR0,Q69YN4,Q9Y333,P62310,Q9Y4Z0,P62312,Q9UK45,P61326,P55081,Q9HCE1,Q09161,P52298,P55769,O43809,P11940,O43660,Q9UNP9,O43447,Q9Y3C6,…
Q8N163	Q16543,P07900,P08238,O14920,
O75935	P61163,P52907,P47756,Q14203,Q13561,Q9UJW0,O00399,
O75934	Q9UKV3,O60306,Q13838,Q9BRD0,P41223,Q9Y6A4,Q8WUQ7,Q9BQ61,O95400,O60508,Q99459,Q14011,Q16630,Q9NYV4,Q9BZJ0,O95232,Q8WYA6,Q9P013,Q9HCG8,Q92841,Q9BUQ8,O00571,Q9UJV9,Q7L014,P17844,Q96DF8,O43143,O60231,Q92620,Q14562,Q08211,O75937,Q15029,P38919,Q9Y5B6,O43719,O00425,Q13123,Q9ULR0,Q69YN4,Q9Y333,P62310,Q9Y4Z0,P62312,Q9UK45,P61326,P55081,Q9HCE1,Q09161,P52298,P55769,O43809,P11940,O43660,Q9UNP9,O43447,Q9Y3C6,…
Q6P2E9	Q9NPI6,Q8IU60,P26196,Q96F86,
O75923	Q9HBI1,
P12018	P15814,
Q8N0S6	P35226,Q13185,Q9HC52,P49450,P07199,Q03188,Q9H3R5,Q92674,Q9BS16,Q9NSP4,Q9BU64,Q53SF7,Q13619,Q16531,Q92620,P22087,P11021,P11142,Q69YN4,Q02241,Q71F23,Q8N1F7,Q9H0H5,Q06587,Q99496,Q96T23,Q8NEM2,O60264,Q9BXP5,Q08945,Q9Y5B9,Q15007,Q5T200,Q96JP5,Q8N2Z9,Q96H22,Q6IPU0,Q7L2Z9,Q96BT3,Q13352,
P40692	P54132,O15360,Q00597,Q9HB96,Q9NPI8,O15287,Q9NW38,Q9H9A7,P27694,P15927,P35244,Q13472,P12004,P54277,P43246,P54278,P52701,Q9UQ84,Q13315,P38398,P49959,O60934,Q92878,P35251,P35250,P35249,Q99728,Q92547,
P60228	Q14152,P55884,Q99613,O15371,Q9Y262,O00303,O75821,O15372,Q13347,O75822,Q9UBQ5,Q7L2H7,
P49427	Q13616,P62877,
P24539	P25705,P06576,P36542,P30049,P56381,P05496,O75947,P56385,P18859,P56134,O75964,P48047,P00846,P03928,
O75909	P50750,
Q6P2C8	Q15648,O60244,Q9NVC6,Q9ULK4,O75448,O95402,O43513,P24863,Q9BWU1,P49336,Q9BTT4,Q9P086,Q93074,Q9UHV7,Q71F56,Q96RN5,Q9Y2X0,Q9BUE0,Q9H944,Q13503,Q15528,Q71SY5,Q9H204,Q9NX70,Q96HR3,Q9Y3C7,Q9NPJ6,O75586,Q96G25,Q9NWA0,A0JLT2,Q9Y2W1,P10827,O60313,
P12004	P40692,P54277,P43246,P52701,P54278,P28340,P49005,Q15054,Q9HCU8,P14635,O95067,P24385,P06493,P38936,P24941,P11802,P30281,Q00535,Q9UQ84,P26358,Q96KQ7,O60870,P27694,Q15004,P13010,P12956,P09884,Q14181,P49642,P49643,P35251,P11387,P11388,Q02880,Q07864,P56282,Q9NRF9,Q9NR33,Q09472,Q9UK53,P35250,P40938,P35249,P40937,Q08211,Q8WVB6,P24522,O75293,O95257,
Q14194	Q8TDZ2,Q9UIW2,
P49411	P62736,P63267,Q8TDN6,Q9NR30,Q08211,Q99848,P68104,P13639,P22087,Q9BVP2,Q92522,P16402,Q99879,P09651,P52272,Q00839,Q9NZI8,Q12905,Q12906,Q9Y383,Q9NX58,Q9BQG0,P55209,P19338,P55769,Q9Y2X3,O00567,Q14978,P06748,Q13610,Q9NW13,P27635,P62906,P62913,P30050,P26373,P40429,P50914,P61313,P18621,Q07020,Q02543,P84098,P46778,P35268,P62829,P62750,P83731,P61254,P61353,P46776,P46779,P47914,P39023,P62888,P62899,P62910,…
Q14192	Q9H2X6,P04637,Q12778,Q96EB6,Q13643,Q5TD97,P16220,
Q14191	Q15554,P13010,P12956,P09874,
P24522	P14635,P06493,P12004,
Q8N122	P42345,Q9BVC4,
Q9ULR0	Q9UKV3,O60306,Q13838,O75934,Q9BRD0,P41223,Q9Y6A4,Q8WUQ7,Q9BQ61,O95400,O60508,Q99459,Q14011,Q16630,Q9NYV4,Q9BZJ0,O95232,Q8WYA6,Q9P013,Q9HCG8,Q92841,Q9BUQ8,O00571,Q9UJV9,Q7L014,P17844,Q96DF8,O43143,O60231,Q92620,Q14562,Q08211,O75937,Q15029,P38919,Q9Y5B6,O43719,O00425,Q13123,Q69YN4,Q9Y333,P62310,Q9Y4Z0,P62312,Q9UK45,P61326,P55081,Q9HCE1,Q09161,P52298,P55769,O43809,P11940,O43660,Q9UNP9,O43447,Q9Y3C6,…
P49406	P83111,Q9BYD6,Q7Z7H8,Q9Y3B7,P52815,Q9BYD1,Q6P1L8,Q9P015,Q9NX20,Q9NRX2,Q9H0U6,Q9BYC9,Q7Z2W9,Q9NWU5,Q16540,Q96A35,Q9P0M9,Q13084,P09001,Q8TCC3,Q9BYC8,O75394,Q9BQ48,Q9NZE8,Q9P0J6,Q9BZE1,Q96DV4,Q9NYK5,Q9BYD3,Q9NQ50,Q8IXM3,Q8N983,Q9H9J2,Q9BRJ2,Q9H2W6,Q9HD33,Q96GC5,Q13405,Q8N5N7,Q4U2R6,Q86TS9,Q96EL3,Q6P161,Q7Z7F7,Q9BYD2,P82664,P82912,O15235,O60783,P82914,Q9Y3D3,Q9Y2R5,Q9NVS2,Q9Y676,Q9Y3D5,Q9Y399,P82921,…
Q14186	O75461,Q9H9B1,Q96KQ7,O75712,Q969R5,P61244,Q8IWI9,Q9BYE7,Q06587,Q99496,Q8IY57,Q15329,Q08999,Q16254,P28749,P84022,Q13485,Q01094,
Q14185	P56945,P46108,Q92556,P63000,
Q14181	P20248,P24941,P09884,P35251,P35250,P40938,P35249,P40937,P12004,P28340,P49005,Q15054,Q9HCU8,P49642,P49643,P27694,P11387,P11388,Q02880,Q07864,P56282,Q9NRF9,Q9NR33,
Q9UM13	Q9H1A4,Q9UJX6,Q9UJX5,Q9UJX4,Q9UJX3,Q13042,Q9UJX2,P30260,P12830,Q14511,P84022,
O43809	Q9UKV3,O60306,Q13838,O75934,Q9BRD0,P41223,Q9Y6A4,Q8WUQ7,Q9BQ61,O95400,O60508,Q99459,Q14011,Q16630,Q9NYV4,Q9BZJ0,O95232,Q8WYA6,Q9P013,Q9HCG8,Q92841,Q9BUQ8,O00571,Q9UJV9,Q7L014,P17844,Q96DF8,O43143,O60231,Q92620,Q14562,Q08211,O75937,Q15029,P38919,Q9Y5B6,O43719,O00425,Q13123,Q9ULR0,Q69YN4,Q9Y333,P62310,Q9Y4Z0,P62312,Q9UK45,P61326,P55081,Q9HCE1,Q09161,P52298,P55769,P11940,O43660,Q9UNP9,O43447,Q9Y3C6,…
Q96DV4	P83111,Q9BYD6,Q7Z7H8,Q9Y3B7,P52815,Q9BYD1,Q6P1L8,Q9P015,Q9NX20,Q9NRX2,Q9H0U6,P49406,Q9BYC9,Q7Z2W9,Q9NWU5,Q16540,Q96A35,Q9P0M9,Q13084,P09001,Q8TCC3,Q9BYC8,O75394,Q9BQ48,Q9NZE8,Q9P0J6,Q9BZE1,Q9NYK5,Q9BYD3,Q9NQ50,Q8IXM3,Q8N983,Q9H9J2,Q9BRJ2,Q9H2W6,Q9HD33,Q96GC5,Q13405,Q8N5N7,Q4U2R6,Q86TS9,Q96EL3,Q6P161,Q7Z7F7,Q9BYD2,P82664,P82912,O15235,O60783,P82914,Q9Y3D3,Q9Y2R5,Q9NVS2,Q9Y676,Q9Y3D5,Q9Y399,P82921,…
Q14164	O15084,Q9Y297,O15111,Q13616,Q00653,O00743,Q04864,Q04206,Q9UPN7,O75170,P63208,Q16543,Q13451,P07900,P08238,Q86UP2,
Q14160	Q6P1M3,Q9ULK5,Q14155,Q9Y2X7,P25054,
A0JLT2	P24863,Q9BWU1,P49336,Q15648,Q9BTT4,Q9P086,Q93074,Q9UHV7,Q71F56,O60244,Q96RN5,Q9Y2X0,Q9NVC6,Q9BUE0,Q9H944,Q13503,Q15528,Q9ULK4,O75448,Q71SY5,O95402,Q6P2C8,Q9H204,Q9NX70,Q96HR3,Q9Y3C7,Q9NPJ6,O75586,O43513,Q96G25,Q9NWA0,O60313,
Q14157	Q16630,Q96J02,O43809,P24928,Q01844,
Q14155	Q9Y2X7,Q14160,
Q14152	P55884,Q99613,O15371,P60228,Q9Y262,O00303,O75821,O15372,Q13347,O75822,Q9UBQ5,Q7L2H7,
Q6IEG0	Q9BV90,O43143,Q8N8D1,Q6P2Q9,Q96LT9,O75533,Q13435,Q15393,Q15427,Q9BWJ5,P14678,P62314,P62316,P62318,P62304,P62306,P62308,Q16560,P67809,Q8TBF4,Q9UDW3,Q15696,Q9H875,Q16629,Q96GM8,
P17301	Q08722,P05556,O15335,P12111,
P45985	P32121,Q99683,P53779,
Q8WUW1	Q8IZP0,Q7L576,Q9Y2A7,Q9Y6W5,
Q14145	Q16236,Q96HS1,
Q01780	Q9Y2L1,Q9Y3B2,Q13868,Q9NQT5,Q9NPD3,Q9NQT4,Q5RKV6,Q15024,Q96B26,Q06265,Q8IU60,O95453,Q92900,Q9HAU5,Q9BZI7,Q8IZH2,Q9H0D6,
P45973	Q9H410,Q9H081,Q96IY1,Q6P1K2,O95229,Q9UIS9,O43463,
P01374	Q06643,P36941,
Q71F56	P24863,Q9BWU1,P49336,Q15648,Q9BTT4,Q9P086,Q93074,Q9UHV7,O60244,Q96RN5,Q9Y2X0,Q9NVC6,Q9BUE0,Q9H944,Q13503,Q15528,Q9ULK4,O75448,Q71SY5,O95402,Q6P2C8,Q9H204,Q9NX70,Q96HR3,Q9Y3C7,Q9NPJ6,O75586,O43513,Q96G25,Q9NWA0,A0JLT2,O60313,
Q6W2J9	Q8NHM5,P11142,Q9BSM1,Q06587,Q99496,Q8N488,P63208,
Q9ULK5	Q14160,
Q9ULK4	Q15648,O60244,Q9NVC6,O75448,O95402,Q6P2C8,O43513,P24863,P49336,Q9BTT4,Q13503,O75586,Q9BWU1,Q9P086,Q93074,Q9UHV7,Q71F56,Q96RN5,Q9Y2X0,Q9BUE0,Q9H944,Q15528,Q71SY5,Q9H204,Q9NX70,Q96HR3,Q9Y3C7,Q9NPJ6,Q96G25,Q9NWA0,A0JLT2,Q9UKU7,P03372,Q92830,Q9Y4A5,P28702,P11473,O60313,
Q99759	Q16543,P07900,P08238,P34932,Q13163,Q7KZI7,Q9NUG6,Q9UHV9,Q6Q0C0,P31946,P62258,P61981,Q04917,P27348,P63104,
Q9Y3F4	Q9UHI6,P57678,Q8TEQ6,Q8WXD5,Q9H840,Q9NWZ8,O14893,Q16637,P14678,P62314,P62316,P62318,P62304,P62306,P62308,P09012,
Q8IU60	Q9NPI6,P26196,Q96F86,Q6P2E9,Q01780,Q13868,Q9NPD3,O95453,Q92900,Q9HAU5,Q9BZI7,Q8IZH2,Q9H0D6,
Q14118	P56539,Q03135,P29474,O43556,P46939,
Q99747
Q9Y3E7	Q9HD42,Q7LBR1,O43633,Q9UQN3,Q9BY43,Q9H444,Q96CF2,Q9NZZ3,Q96FZ7,
Q99741	Q9UJA3,Q13416,O75496,Q13415,
Q14103	Q13526,O75534,P11940,Q9H074,O60506,Q04637,P11142,
Q71F23	Q03188,Q9H3R5,Q9NSP4,Q96H22,Q96BT3,P35226,Q13185,Q9HC52,P49450,P07199,Q92674,Q9BS16,Q8N0S6,Q9BU64,Q53SF7,Q13619,Q16531,Q92620,P22087,P11021,P11142,Q69YN4,Q02241,Q8N1F7,Q9H0H5,Q06587,Q99496,Q96T23,Q8NEM2,O60264,Q9BXP5,Q08945,Q9Y5B9,Q15007,Q5T200,Q96JP5,Q8N2Z9,Q6IPU0,Q7L2Z9,Q13352,
Q6P1X5	P21675,Q12962,Q15544,O00268,Q15542,P49848,Q16594,P20226,O15265,Q92830,Q15393,O75486,O75528,Q16514,O75529,Q9Y6J9,Q15545,Q9Y4A5,Q15543,P52655,P52657,Q5VWG9,Q00403,Q9HBM6,
Q9Y3D9	P82664,P82912,O15235,O60783,P82914,Q9Y3D3,Q9Y2R5,Q9NVS2,Q9Y676,Q9Y3D5,Q9Y399,P82921,P82650,Q96EL2,P82663,Q9BYN8,Q92552,Q9NP92,Q92665,Q9Y291,P82930,P82673,P82909,P82675,P82932,Q9Y2R9,P82933,P83111,Q9BYD6,Q7Z7H8,Q9Y3B7,P52815,Q9BYD1,Q6P1L8,Q9P015,Q9NX20,Q9NRX2,Q9H0U6,P49406,Q9BYC9,Q7Z2W9,Q9NWU5,Q16540,Q96A35,Q9P0M9,Q13084,P09001,Q8TCC3,Q9BYC8,O75394,Q9BQ48,Q9NZE8,Q9P0J6,Q9BZE1,Q96DV4,Q9NYK5,Q9BYD3,…
P33402	Q02153,
Q9Y3D6	O00429,
Q9Y3D5	P82664,P82912,O15235,O60783,P82914,Q9Y3D3,Q9Y2R5,Q9NVS2,Q9Y676,Q9Y399,P82921,P82650,Q9Y3D9,Q96EL2,P82663,Q9BYN8,Q92552,Q9NP92,Q92665,Q9Y291,P82930,P82673,P82909,P82675,P82932,Q9Y2R9,P82933,P83111,Q9BYD6,Q7Z7H8,Q9Y3B7,P52815,Q9BYD1,Q6P1L8,Q9P015,Q9NX20,Q9NRX2,Q9H0U6,P49406,Q9BYC9,Q7Z2W9,Q9NWU5,Q16540,Q96A35,Q9P0M9,Q13084,P09001,Q8TCC3,Q9BYC8,O75394,Q9BQ48,Q9NZE8,Q9P0J6,Q9BZE1,Q96DV4,Q9NYK5,Q9BYD3,…
Q9Y3D3	P82664,P82912,O15235,O60783,P82914,Q9Y2R5,Q9NVS2,Q9Y676,Q9Y3D5,Q9Y399,P82921,P82650,Q9Y3D9,Q96EL2,P82663,Q9BYN8,Q92552,Q9NP92,Q92665,Q9Y291,P82930,P82673,P82909,P82675,P82932,Q9Y2R9,P82933,P83111,Q9BYD6,Q7Z7H8,Q9Y3B7,P52815,Q9BYD1,Q6P1L8,Q9P015,Q9NX20,Q9NRX2,Q9H0U6,P49406,Q9BYC9,Q7Z2W9,Q9NWU5,Q16540,Q96A35,Q9P0M9,Q13084,P09001,Q8TCC3,Q9BYC8,O75394,Q9BQ48,Q9NZE8,Q9P0J6,Q9BZE1,Q96DV4,Q9NYK5,Q9BYD3,…
P13861	P24588,Q08209,Q99996,P51787,P62136,P62140,P36873,P22694,P22612,P31323,P08588,Q12959,
Q9ULH1	Q14247,P49023,
Q8WV28	Q96B97,
Q99728	P38398,Q05048,P33240,Q12996,P24928,Q6UWZ7,Q96RL1,Q99708,P49959,O60934,Q92878,Q92547,P40692,P52701,P51587,P61077,P68036,P04637,P12956,
Q8WUQ7	Q9UKV3,O60306,Q13838,O75934,Q9BRD0,P41223,Q9Y6A4,Q9BQ61,O95400,O60508,Q99459,Q14011,Q16630,Q9NYV4,Q9BZJ0,O95232,Q8WYA6,Q9P013,Q9HCG8,Q92841,Q9BUQ8,O00571,Q9UJV9,Q7L014,P17844,Q96DF8,O43143,O60231,Q92620,Q14562,Q08211,O75937,Q15029,P38919,Q9Y5B6,O43719,O00425,Q13123,Q9ULR0,Q69YN4,Q9Y333,P62310,Q9Y4Z0,P62312,Q9UK45,P61326,P55081,Q9HCE1,Q09161,P52298,P55769,O43809,P11940,O43660,Q9UNP9,O43447,Q9Y3C6,…
Q9Y3C7	P24863,P49336,Q15648,O60244,Q13503,O75448,O75586,Q9BWU1,Q9BTT4,Q9P086,Q93074,Q9UHV7,Q71F56,Q96RN5,Q9Y2X0,Q9NVC6,Q9BUE0,Q9H944,Q15528,Q9ULK4,Q71SY5,O95402,Q6P2C8,Q9H204,Q9NX70,Q96HR3,Q9NPJ6,O43513,Q96G25,Q9NWA0,A0JLT2,Q9Y2W1,P10827,O60313,
Q9Y3C6	Q9UKV3,O60306,Q13838,O75934,Q9BRD0,P41223,Q9Y6A4,Q8WUQ7,Q9BQ61,O95400,O60508,Q99459,Q14011,Q16630,Q9NYV4,Q9BZJ0,O95232,Q8WYA6,Q9P013,Q9HCG8,Q92841,Q9BUQ8,O00571,Q9UJV9,Q7L014,P17844,Q96DF8,O43143,O60231,Q92620,Q14562,Q08211,O75937,Q15029,P38919,Q9Y5B6,O43719,O00425,Q13123,Q9ULR0,Q69YN4,Q9Y333,P62310,Q9Y4Z0,P62312,Q9UK45,P61326,P55081,Q9HCE1,Q09161,P52298,P55769,O43809,P11940,O43660,Q9UNP9,O43447,…
Q9Y3C5	Q9HAU4,O95630,
Q9ULG1	O96019,Q9H9F9,Q9H981,Q6PI98,Q8NBZ0,Q53TQ3,Q96EZ8,Q6P4R8,Q9Y265,Q9Y230,P15923,Q9C086,
Q9Y3B7	P83111,Q9BYD6,Q7Z7H8,P52815,Q9BYD1,Q6P1L8,Q9P015,Q9NX20,Q9NRX2,Q9H0U6,P49406,Q9BYC9,Q7Z2W9,Q9NWU5,Q16540,Q96A35,Q9P0M9,Q13084,P09001,Q8TCC3,Q9BYC8,O75394,Q9BQ48,Q9NZE8,Q9P0J6,Q9BZE1,Q96DV4,Q9NYK5,Q9BYD3,Q9NQ50,Q8IXM3,Q8N983,Q9H9J2,Q9BRJ2,Q9H2W6,Q9HD33,Q96GC5,Q13405,Q8N5N7,Q4U2R6,Q86TS9,Q96EL3,Q6P161,Q7Z7F7,Q9BYD2,P82664,P82912,O15235,O60783,P82914,Q9Y3D3,Q9Y2R5,Q9NVS2,Q9Y676,Q9Y3D5,Q9Y399,P82921,…
Q9Y3B2	Q9Y2L1,Q13868,Q9NQT5,Q9NPD3,Q9NQT4,Q5RKV6,Q15024,Q96B26,Q06265,Q01780,
P42356	O43707,P08238,P08107,P11142,P05107,Q16787,Q13368,P23467,O95425,
Q99708	P38398,Q9GZX5,Q86U70,P61968,Q99728,Q96RL1,P49959,O60934,Q92878,Q92547,Q13363,Q96T58,Q06330,
P42345	Q9BVC4,Q6R327,Q8N122,Q9BPZ7,
P10276	Q92793,P19793,
P10275	P31749,Q9UKG1,O60341,
P42336	P27986,
Q9ULD4	O95696,P55201,Q9HAF1,Q8WYH8,Q9NQC1,Q92613,Q6IE81,
Q8WUM0	P57740,Q12769,Q8NFH4,Q8NFH3,Q9BW27,P52948,P55735,Q96EE3,Q9NRG9,Q92621,P35658,O15504,P49792,P12270,
P83369	Q969L4,P14678,P62318,P62304,P62306,P62308,
Q96DI7	Q9UKV3,O60306,Q13838,O75934,Q9BRD0,P41223,Q9Y6A4,Q8WUQ7,Q9BQ61,O95400,O60508,Q99459,Q14011,Q16630,Q9NYV4,Q9BZJ0,O95232,Q8WYA6,Q9P013,Q9HCG8,Q92841,Q9BUQ8,O00571,Q9UJV9,Q7L014,P17844,Q96DF8,O43143,O60231,Q92620,Q14562,Q08211,O75937,Q15029,P38919,Q9Y5B6,O43719,O00425,Q13123,Q9ULR0,Q69YN4,Q9Y333,P62310,Q9Y4Z0,P62312,Q9UK45,P61326,P55081,Q9HCE1,Q09161,P52298,P55769,O43809,P11940,O43660,Q9UNP9,O43447,…
O15198	P19447,O95452,Q13118,P50539,P17980,Q15582,
P10244	Q5TKA1,Q96GY3,Q52LA3,Q6MZP7,Q09028,P28749,
O95456	Q969U7,
P54819	Q92851,Q13158,
Q96DF8	Q9UKV3,O60306,Q13838,O75934,Q9BRD0,P41223,Q9Y6A4,Q8WUQ7,Q9BQ61,O95400,O60508,Q99459,Q14011,Q16630,Q9NYV4,Q9BZJ0,O95232,Q8WYA6,Q9P013,Q9HCG8,Q92841,Q9BUQ8,O00571,Q9UJV9,Q7L014,P17844,O43143,O60231,Q92620,Q14562,Q08211,O75937,Q15029,P38919,Q9Y5B6,O43719,O00425,Q13123,Q9ULR0,Q69YN4,Q9Y333,P62310,Q9Y4Z0,P62312,Q9UK45,P61326,P55081,Q9HCE1,Q09161,P52298,P55769,O43809,P11940,O43660,Q9UNP9,O43447,Q9Y3C6,…
O95453	Q8IU60,Q01780,Q13868,Q9NPD3,Q92900,Q9HAU5,Q9BZI7,Q8IZH2,Q9H0D6,
O95452	P19447,Q13118,P50539,P17980,O15198,Q15582,
Q8ND76	Q9UBL3,Q15291,Q9UPS6,P61964,Q6UXN9,O15047,
Q6IE81	Q9HAF1,Q9UNL4,Q8WYH8,Q9NQC1,Q92613,O95696,P55201,Q9ULD4,
O15169	Q155Q3,Q9Y6R4,P84022,P36897,Q9UER7,Q9H2X6,P04637,P35222,P49841,Q15172,P25054,
Q03431	P62873,P59768,
Q6P1M3	Q14160,Q9BYG5,P41743,
Q5S007	Q16543,P08238,
Q9Y2X9	Q9UBL3,Q8NEZ4,Q86UW6,Q14686,Q6ZW49,Q15291,Q5H9R7,O15550,P61964,
Q9Y399	P82664,P82912,O15235,O60783,P82914,Q9Y3D3,Q9Y2R5,Q9NVS2,Q9Y676,Q9Y3D5,P82921,P82650,Q9Y3D9,Q96EL2,P82663,Q9BYN8,Q92552,Q9NP92,Q92665,Q9Y291,P82930,P82673,P82909,P82675,P82932,Q9Y2R9,P82933,P83111,Q9BYD6,Q7Z7H8,Q9Y3B7,P52815,Q9BYD1,Q6P1L8,Q9P015,Q9NX20,Q9NRX2,Q9H0U6,P49406,Q9BYC9,Q7Z2W9,Q9NWU5,Q16540,Q96A35,Q9P0M9,Q13084,P09001,Q8TCC3,Q9BYC8,O75394,Q9BQ48,Q9NZE8,Q9P0J6,Q9BZE1,Q96DV4,Q9NYK5,Q9BYD3,…
Q9Y2X7	Q14155,Q14160,P13612,P49023,
Q9Y2X3	P62736,P63267,Q8TDN6,Q9NR30,Q08211,Q99848,P68104,P13639,P22087,Q9BVP2,Q92522,P16402,Q99879,P09651,P52272,Q00839,Q9NZI8,Q12905,Q12906,Q9Y383,Q9NX58,Q9BQG0,P55209,P19338,P55769,O00567,Q14978,P06748,Q13610,Q9NW13,P27635,P62906,P62913,P30050,P26373,P40429,P50914,P61313,P18621,Q07020,Q02543,P84098,P46778,P35268,P62829,P62750,P83731,P61254,P61353,P46776,P46779,P47914,P39023,P62888,P62899,P62910,P42766,…
Q9Y2X0	Q15648,Q93074,O60244,Q9NVC6,O75448,P10827,Q9Y2W1,P24863,Q9BWU1,P49336,Q9BTT4,Q9P086,Q9UHV7,Q71F56,Q96RN5,Q9BUE0,Q9H944,Q13503,Q15528,Q9ULK4,Q71SY5,O95402,Q6P2C8,Q9H204,Q9NX70,Q96HR3,Q9Y3C7,Q9NPJ6,O75586,O43513,Q96G25,Q9NWA0,A0JLT2,P03372,Q92830,Q9Y4A5,P28702,P11473,O60313,
O75899	P08908,
Q6P1L8	P83111,Q9BYD6,Q7Z7H8,Q9Y3B7,P52815,Q9BYD1,Q9P015,Q9NX20,Q9NRX2,Q9H0U6,P49406,Q9BYC9,Q7Z2W9,Q9NWU5,Q16540,Q96A35,Q9P0M9,Q13084,P09001,Q8TCC3,Q9BYC8,O75394,Q9BQ48,Q9NZE8,Q9P0J6,Q9BZE1,Q96DV4,Q9NYK5,Q9BYD3,Q9NQ50,Q8IXM3,Q8N983,Q9H9J2,Q9BRJ2,Q9H2W6,Q9HD33,Q96GC5,Q13405,Q8N5N7,Q4U2R6,Q86TS9,Q96EL3,Q6P161,Q7Z7F7,Q9BYD2,P82664,P82912,O15235,O60783,P82914,Q9Y3D3,Q9Y2R5,Q9NVS2,Q9Y676,Q9Y3D5,Q9Y399,P82921,…
O15145	P61160,P61158,O15143,O15144,P59998,O15511,
O15144	P61160,P61158,O15143,O15145,P59998,O15511,
O15143	P61160,P61158,O15144,O15145,P59998,O15511,
Q92674	P35226,Q13185,Q9HC52,P49450,P07199,Q03188,Q9H3R5,Q9BS16,Q8N0S6,Q9NSP4,Q9BU64,Q53SF7,Q13619,Q16531,Q92620,P22087,P11021,P11142,Q69YN4,Q02241,Q71F23,Q8N1F7,Q9H0H5,Q06587,Q99496,Q96T23,Q8NEM2,O60264,Q9BXP5,Q08945,Q9Y5B9,Q15007,Q5T200,Q96JP5,
Q9Y383	P62736,P63267,Q8TDN6,Q9NR30,Q08211,Q99848,P68104,P13639,P22087,Q9BVP2,Q92522,P16402,Q99879,P09651,P52272,Q00839,Q9NZI8,Q12905,Q12906,Q9NX58,Q9BQG0,P55209,P19338,P55769,Q9Y2X3,O00567,Q14978,P06748,Q13610,Q9NW13,P27635,P62906,P62913,P30050,P26373,P40429,P50914,P61313,P18621,Q07020,Q02543,P84098,P46778,P35268,P62829,P62750,P83731,P61254,P61353,P46776,P46779,P47914,P39023,P62888,P62899,P62910,P42766,…
O95425	O43707,P08238,P08107,P11142,P05107,Q16787,Q13368,P42356,P23467,
Q9Y2W2	Q9UKV3,O60306,Q13838,O75934,Q9BRD0,P41223,Q9Y6A4,Q8WUQ7,Q9BQ61,O95400,O60508,Q99459,Q14011,Q16630,Q9NYV4,Q9BZJ0,O95232,Q8WYA6,Q9P013,Q9HCG8,Q92841,Q9BUQ8,O00571,Q9UJV9,Q7L014,P17844,Q96DF8,O43143,O60231,Q92620,Q14562,Q08211,O75937,Q15029,P38919,Q9Y5B6,O43719,O00425,Q13123,Q9ULR0,Q69YN4,Q9Y333,P62310,Q9Y4Z0,P62312,Q9UK45,P61326,P55081,Q9HCE1,Q09161,P52298,P55769,O43809,P11940,O43660,Q9UNP9,O43447,…
Q9Y2W1	Q15648,Q93074,O60244,Q9Y2X0,Q9NVC6,O75448,P10827,Q9BTT4,Q9H944,Q13503,Q6P2C8,Q9Y3C7,O75586,O43513,P24863,P49336,Q9UHV7,Q9NPJ6,
O75886	O14964,Q13671,P00533,
Q6P1K2	P45973,Q9H410,Q9H081,Q96IY1,O95229,
Q92667	Q99417,P31323,
Q92665	P82664,P82912,O15235,O60783,P82914,Q9Y3D3,Q9Y2R5,Q9NVS2,Q9Y676,Q9Y3D5,Q9Y399,P82921,P82650,Q9Y3D9,Q96EL2,P82663,Q9BYN8,Q92552,Q9NP92,Q9Y291,P82930,P82673,P82909,P82675,P82932,Q9Y2R9,P82933,P83111,Q9BYD6,Q7Z7H8,Q9Y3B7,P52815,Q9BYD1,Q6P1L8,Q9P015,Q9NX20,Q9NRX2,Q9H0U6,P49406,Q9BYC9,Q7Z2W9,Q9NWU5,Q16540,Q96A35,Q9P0M9,Q13084,P09001,Q8TCC3,Q9BYC8,O75394,Q9BQ48,Q9NZE8,Q9P0J6,Q9BZE1,Q96DV4,Q9NYK5,Q9BYD3,…
Q92664	Q12789,Q8WUA4,Q9Y5Q9,Q9UKN8,Q9Y5Q8,A6H8Y1,Q92994,P20226,
Q9Y2V7	Q8WTW3,Q14746,Q96JB2,Q9H9E3,Q9UP83,P83436,Q96MW5,
Q9Y375	P03886,P56556,Q16795,O95139,O75489,O75251,P03891,P03897,Q9BQ95,P04406,P00403,Q9Y4K3,O15239,
P15531	Q86TP1,Q13131,
Q03405	P06756,P18084,
Q6P1J9	Q6PD62,Q8WVC0,Q8N7H5,Q9GZS3,
O75874
O15127	O15126,O14828,
O15126	O15127,O14828,
Q05195	P61244,Q92769,Q96ST3,
Q05193	Q7L576,P11142,Q9Y2A7,P35080,O75116,P17600,Q92777,
Q9Y2U8	Q9BZZ5,Q07021,P12277,O00148,P50402,P51858,Q02539,P61978,P14866,Q00839,Q12906,P46940,P20700,O95777,Q13287,Q53EL6,Q08999,P62314,P10827,P62258,P27348,
O95405	P29590,Q15796,P84022,
O95402	Q15648,O60244,Q9NVC6,Q9ULK4,O75448,Q6P2C8,O43513,P24863,Q9BWU1,P49336,Q9BTT4,Q9P086,Q93074,Q9UHV7,Q71F56,Q96RN5,Q9Y2X0,Q9BUE0,Q9H944,Q13503,Q15528,Q71SY5,Q9H204,Q9NX70,Q96HR3,Q9Y3C7,Q9NPJ6,O75586,Q96G25,Q9NWA0,A0JLT2,Q9UKU7,P28702,P11473,O60313,
O95400	Q9UKV3,O60306,Q13838,O75934,Q9BRD0,P41223,Q9Y6A4,Q8WUQ7,Q9BQ61,O60508,Q99459,Q14011,Q16630,Q9NYV4,Q9BZJ0,O95232,Q8WYA6,Q9P013,Q9HCG8,Q92841,Q9BUQ8,O00571,Q9UJV9,Q7L014,P17844,Q96DF8,O43143,O60231,Q92620,Q14562,Q08211,O75937,Q15029,P38919,Q9Y5B6,O43719,O00425,Q13123,Q9ULR0,Q69YN4,Q9Y333,P62310,Q9Y4Z0,P62312,Q9UK45,P61326,P55081,Q9HCE1,Q09161,P52298,P55769,O43809,P11940,O43660,Q9UNP9,O43447,Q9Y3C6,…
O15117	O95999,Q9BXL7,Q9UDY8,
O15116	Q9Y333,P62310,Q9Y4Z0,Q9Y4Y9,P62312,Q9UK45,
O15111	O95999,Q14790,O14920,Q9UDY8,Q99558,O95163,P25963,Q04206,Q8IUD2,Q9Y6K9,P03372,Q9Y6Q9,Q92793,Q15596,P10155,O00505,P19838,Q00653,Q15653,O00221,Q04864,Q01201,Q8NFZ5,Q969H0,O15027,O75604,O15084,Q9Y297,Q13616,Q14164,O00743,Q9UPN7,O75170,P63208,Q9ULX6,Q13576,P35606,O60271,Q15025,O00571,Q92896,P78347,P41279,P62888,Q02878,P62277,O15446,Q9UKB1,P52292,P42704,P23508,P46199,Q16342,O95602,Q9H9Y6,Q9Y2S0,Q9GZS1,…
P56556	P03886,P03891,P03897,P03901,P03915,P03923,O15239,O95299,Q86Y39,Q9UI09,Q9P0J0,O43678,O95167,O00483,Q16718,O95182,P51970,Q16795,O14561,O75438,O96000,Q9NX14,O95178,O43676,O95168,O43674,O95139,P17568,O95169,Q9Y6M9,O43677,O95298,P28331,O75306,O75489,O43181,O43920,O75380,O75251,O00217,P49821,P19404,P56181,Q9Y375,
Q92643	O43292,Q96S52,Q969N2,Q9H490,
O43791	P35226,Q13618,O75367,Q9UER7,
Q9Y2T2	O00203,Q13367,O14617,P53677,Q92572,P59780,P78537,Q6QNY1,Q6QNY0,Q9NUP1,Q96EV8,Q8TDH9,Q9UL45,O95295,
Q15910	O75530,Q09028,Q16576,Q15022,Q6ZN18,Q96EB6,P25490,
Q9UKX5	P05556,P02452,
O15105	Q9HAU4,P36897,P37173,Q9HCE7,
P56545	O60341,O00257,Q9Y232,Q13363,Q9H9B1,Q96KQ7,Q13547,Q92769,Q96JN0,Q9UKL0,Q9P2K3,Q92766,P37275,O60315,O75362,Q92618,Q96T58,
Q15906	O96019,Q9GZN1,Q96CJ1,P0C0S5,Q9Y265,Q9Y230,Q6ZRS2,O95619,O43257,Q9H0E9,Q9HAF1,Q9NPF5,Q96L91,Q9H2F5,Q92993,Q9NXR8,Q9UBU8,Q15014,Q9NV56,Q9Y4A5,
P49368	P17987,P78371,P50991,P48643,P40227,Q99832,P50990,
Q9Y2S0	O15446,O15111,Q13616,Q9UKB1,O14920,Q9Y6K9,Q13576,P52292,P42704,P23508,P46199,P19838,Q00653,Q15653,Q16342,O95602,Q9H9Y6,Q9GZS1,P52434,P62875,Q9UJF2,Q04864,Q04206,P63208,
Q08722	P06734,P06756,P05106,P08514,P12931,P13612,P05556,P17301,P21926,P07359,P13224,Q05397,
O75843	Q10567,O43747,Q9BXS5,Q9Y6Q5,P61966,P56377,Q96PC3,Q63HQ0,
Q92629	Q16586,Q16585,Q13326,Q14714,
P56539	Q14118,
P56537	Q9UPY3,Q9UKV8,Q9HCE1,P62424,Q15633,Q9UHA3,P62906,P62913,P30050,P26373,P50914,P61313,Q02543,P84098,P46778,P61353,P46779,P62888,P62910,P49207,P18077,Q9Y3U8,P61513,P18124,P05386,P05387,
Q8WUA4	Q12789,Q9Y5Q9,Q9UKN8,Q9Y5Q8,P53999,P11387,Q92664,A6H8Y1,Q92994,P20226,
Q9Y2R9	P82664,P82912,O15235,O60783,P82914,Q9Y3D3,Q9Y2R5,Q9NVS2,Q9Y676,Q9Y3D5,Q9Y399,P82921,P82650,Q9Y3D9,Q96EL2,P82663,Q9BYN8,Q92552,Q9NP92,Q92665,Q9Y291,P82930,P82673,P82909,P82675,P82932,P82933,P83111,Q9BYD6,Q7Z7H8,Q9Y3B7,P52815,Q9BYD1,Q6P1L8,Q9P015,Q9NX20,Q9NRX2,Q9H0U6,P49406,Q9BYC9,Q7Z2W9,Q9NWU5,Q16540,Q96A35,Q9P0M9,Q13084,P09001,Q8TCC3,Q9BYC8,O75394,Q9BQ48,Q9NZE8,Q9P0J6,Q9BZE1,Q96DV4,Q9NYK5,Q9BYD3,…
Q9Y2R5	P82664,P82912,O15235,O60783,P82914,Q9Y3D3,Q9NVS2,Q9Y676,Q9Y3D5,Q9Y399,P82921,P82650,Q9Y3D9,Q96EL2,P82663,Q9BYN8,Q92552,Q9NP92,Q92665,Q9Y291,P82930,P82673,P82909,P82675,P82932,Q9Y2R9,P82933,P83111,Q9BYD6,Q7Z7H8,Q9Y3B7,P52815,Q9BYD1,Q6P1L8,Q9P015,Q9NX20,Q9NRX2,Q9H0U6,P49406,Q9BYC9,Q7Z2W9,Q9NWU5,Q16540,Q96A35,Q9P0M9,Q13084,P09001,Q8TCC3,Q9BYC8,O75394,Q9BQ48,Q9NZE8,Q9P0J6,Q9BZE1,Q96DV4,Q9NYK5,Q9BYD3,…
Q92621	Q9NRG9,P57740,Q8WUM0,Q12769,P35658,Q8NFH4,Q8NFH3,Q9BW27,P52948,O15504,P49792,P55735,Q96EE3,P12270,
Q9Y333	Q9UKV3,O60306,Q13838,O75934,Q9BRD0,P41223,Q9Y6A4,Q8WUQ7,Q9BQ61,O95400,O60508,Q99459,Q14011,Q16630,Q9NYV4,Q9BZJ0,O95232,Q8WYA6,Q9P013,Q9HCG8,Q92841,Q9BUQ8,O00571,Q9UJV9,Q7L014,P17844,Q96DF8,O43143,O60231,Q92620,Q14562,Q08211,O75937,Q15029,P38919,Q9Y5B6,O43719,O00425,Q13123,Q9ULR0,Q69YN4,P62310,Q9Y4Z0,P62312,Q9UK45,P61326,P55081,Q9HCE1,Q09161,P52298,P55769,O43809,P11940,O43660,Q9UNP9,O43447,Q9Y3C6,…
Q92620	Q9UKV3,O60306,Q13838,O75934,Q9BRD0,P41223,Q9Y6A4,Q8WUQ7,Q9BQ61,O95400,O60508,Q99459,Q14011,Q16630,Q9NYV4,Q9BZJ0,O95232,Q8WYA6,Q9P013,Q9HCG8,Q92841,Q9BUQ8,O00571,Q9UJV9,Q7L014,P17844,Q96DF8,O43143,O60231,Q14562,Q08211,O75937,Q15029,P38919,Q9Y5B6,O43719,O00425,Q13123,Q9ULR0,Q69YN4,Q9Y333,P62310,Q9Y4Z0,P62312,Q9UK45,P61326,P55081,Q9HCE1,Q09161,P52298,P55769,O43809,P11940,O43660,Q9UNP9,O43447,Q9Y3C6,…
P49356	P49354,
P49354	P49356,
P08311	P01011,P01009,
Q9UKV8	Q9UPY3,Q14686,P26651,P08238,Q15633,P51114,P56537,Q9HCE1,P62424,
Q9UKV5	Q9BUN8,P55072,
Q9UKV3	O60306,Q13838,O75934,Q9BRD0,P41223,Q9Y6A4,Q8WUQ7,Q9BQ61,O95400,O60508,Q99459,Q14011,Q16630,Q9NYV4,Q9BZJ0,O95232,Q8WYA6,Q9P013,Q9HCG8,Q92841,Q9BUQ8,O00571,Q9UJV9,Q7L014,P17844,Q96DF8,O43143,O60231,Q92620,Q14562,Q08211,O75937,Q15029,P38919,Q9Y5B6,O43719,O00425,Q13123,Q9ULR0,Q69YN4,Q9Y333,P62310,Q9Y4Z0,P62312,Q9UK45,P61326,P55081,Q9HCE1,Q09161,P52298,P55769,O43809,P11940,O43660,Q9UNP9,O43447,Q9Y3C6,…
O75832	P62191,P35998,P17980,P43686,P62195,P62333,Q99460,O00231,O00232,Q9UNM6,O00487,Q13200,O43242,P55036,Q16401,Q15008,P51665,P48556,O00233,P25786,P25787,P25788,P25789,P28066,P60900,O14818,P20618,P49721,P49720,P28070,P28074,P28072,Q99436,Q06323,Q9UL46,
Q92618	O60341,O00257,Q9Y232,Q13363,P56545,Q9H9B1,Q96KQ7,Q13547,Q92769,Q96JN0,Q9UKL0,Q9P2K3,Q92766,P37275,O60315,O75362,Q14687,Q9P0W2,Q96BD5,Q9UBW7,
Q92616	O75934,Q99459,P11142,O43660,Q9UMS4,Q7L1Q6,Q9P013,Q14204,Q12905,O15297,P62136,P78527,Q9UPN6,P38159,O75533,Q13435,Q15427,A8K8P3,P23246,Q07955,Q01130,P09012,P09661,P62314,P62316,P62318,Q8IYB3,P15884,P11388,
Q92613	Q9HAF1,Q9UNL4,Q8WYH8,Q9NQC1,Q6IE81,O95696,P55201,Q9ULD4,
P56524	P41182,P27361,P28482,P62873,P59768,
Q9Y2Q5	Q02750,Q9UHA4,P28482,
Q9UKU7	Q15648,Q93074,Q9UHV7,O60244,Q96RN5,Q9NVC6,Q9ULK4,O75448,Q71SY5,O95402,Q9NPJ6,O75586,O43513,Q96G25,
Q9UL63	Q9NWU2,Q99549,Q8IUR7,Q7L5Y9,Q9H871,
O75822	Q14152,P55884,Q99613,O15371,P60228,Q9Y262,O00303,O75821,O15372,Q13347,Q9UBQ5,Q7L2H7,
O75821	Q14152,P55884,Q99613,O15371,P60228,Q9Y262,O00303,O15372,Q13347,O75822,Q9UBQ5,Q7L2H7,
Q92608	Q92556,
Q9Y316	P04626,P29353,
O43752	O00161,Q15836,O75379,Q9BV40,Q96AJ9,O14662,Q9UEU0,
P49336	P24863,Q15648,O60244,Q13503,O75448,Q9Y3C7,O75586,Q9BTT4,Q9ULK4,Q9BWU1,Q9P086,Q93074,Q9UHV7,Q71F56,Q96RN5,Q9Y2X0,Q9NVC6,Q9BUE0,Q9H944,Q15528,Q71SY5,O95402,Q6P2C8,Q9H204,Q9NX70,Q96HR3,Q9NPJ6,O43513,Q96G25,Q9NWA0,A0JLT2,Q9Y2W1,P09874,O60563,P50613,P50750,Q09472,Q92585,P46531,P24928,Q06330,Q9BT40,Q9Y5B9,Q7KZ85,P35269,Q12824,P51531,P51532,Q92793,Q92831,Q14919,Q00403,P29083,P32780,Q6UW60,Q92922,Q8TAQ2,…
Q9UKT8	Q13616,P63208,
O75818	Q99575,O95707,Q969H6,O75817,O95059,Q9H633,Q9BUL9,P78346,P78345,
Q9UKT7	Q16526,Q13616,P63208,Q49AN0,
O75817	Q99575,O95707,Q969H6,O95059,Q9H633,Q9BUL9,P78346,P78345,O75818,
O43747	Q10567,O75843,Q9BXS5,Q9Y6Q5,P61966,P56377,Q96PC3,Q63HQ0,Q15276,Q9H5N1,P09958,Q6VY07,
P49321	Q9Y294,Q9NVP2,Q13111,Q13112,O14929,P68431,P62805,Q8TEX9,Q09028,P84243,P54198,O96017,P50502,
Q9UL46	Q06323,P25786,P25787,P25788,P25789,P28066,P60900,O14818,P20618,P49721,P49720,P28070,P28074,P28072,Q99436,P62191,P35998,P17980,P43686,P62195,P62333,Q99460,O75832,O00231,O00232,Q9UNM6,O00487,Q13200,O43242,P55036,Q16401,Q15008,P51665,P48556,O00233,
Q9UL45	P78537,Q6QNY1,Q6QNY0,Q9NUP1,Q96EV8,Q8TDH9,O95295,O00203,Q13367,O14617,Q9Y2T2,P53677,Q92572,P59780,Q969F9,Q9UPZ3,Q86YV9,
P17252	P16885,Q13393,
O43739	Q7Z6J2,
P36954	P18074,P19447,Q00403,P29083,P29084,P35269,P13984,P32780,Q13888,Q13889,Q92759,P24928,P30876,P19387,O15514,P19388,P61218,P62487,P52434,P52435,P53803,P62875,P20226,Q9Y5B0,Q9BWH6,P38398,Q13503,
P36941	P01374,Q06643,
O43719	Q9UKV3,O60306,Q13838,O75934,Q9BRD0,P41223,Q9Y6A4,Q8WUQ7,Q9BQ61,O95400,O60508,Q99459,Q14011,Q16630,Q9NYV4,Q9BZJ0,O95232,Q8WYA6,Q9P013,Q9HCG8,Q92841,Q9BUQ8,O00571,Q9UJV9,Q7L014,P17844,Q96DF8,O43143,O60231,Q92620,Q14562,Q08211,O75937,Q15029,P38919,Q9Y5B6,O00425,Q13123,Q9ULR0,Q69YN4,Q9Y333,P62310,Q9Y4Z0,P62312,Q9UK45,P61326,P55081,Q9HCE1,Q09161,P52298,P55769,O43809,P11940,O43660,Q9UNP9,O43447,Q9Y3C6,…
Q9Y2L1	Q9Y3B2,Q13868,Q9NQT5,Q9NPD3,Q9NQT4,Q5RKV6,Q15024,Q96B26,Q06265,Q01780,
Q96CW5	O95613,Q9BSJ2,
Q9UL15	O60260,P08107,P34932,
O43707	P08238,P08107,P11142,P05107,Q16787,Q13368,P42356,P23467,O95425,Q9UQM7,Q96NW7,
P26196	Q9NPI6,Q8IU60,Q96F86,Q6P2E9,
Q96CV9	P42858,P61006,
Q9UL03	Q5TA45,Q8N201,Q9NVR2,Q96CB8,Q9H0H0,Q68E01,Q96HW7,Q6P9B9,Q9NVH2,Q75QN2,Q9NV88,P51587,Q96PV6,P60896,P24928,P30876,
Q9Y2J4	Q4VCS5,Q8IY63,Q68EM7,Q8NI35,O75970,Q8N3R9,Q5T2T1,
Q9UKN8	Q12789,Q8WUA4,Q9Y5Q9,Q9Y5Q8,P53999,P11387,Q92664,A6H8Y1,Q92994,P20226,
P04844	P61803,P39656,Q9H0U3,P04843,P46977,Q8TCJ2,Q13454,Q9NRP0,Q8N6L1,Q9UNL2,
P04843	P61803,P39656,Q9H0U3,P04844,P46977,Q8TCJ2,Q13454,Q9NRP0,Q8N6L1,Q9UNL2,
Q99683	P32121,P45985,
Q8WTW3	Q14746,Q96JB2,Q9H9E3,Q9UP83,Q9Y2V7,P83436,Q96MW5,
Q9UKM9	O60306,Q8WUQ7,O60508,Q99459,Q9BZJ0,Q9P013,Q9HCG8,Q9BUQ8,Q9UJV9,P17844,Q96DF8,Q9H5Z1,Q92620,Q14562,Q15029,P38919,Q14331,Q9BRR8,P09651,P22626,P51991,P07910,P52597,P31943,P61978,P52272,O43390,Q00839,Q9ULR0,Q9Y333,P62310,P61326,Q9BRX9,P11940,O43660,Q9H307,Q9UNP9,Q9Y3C6,Q9H2H8,Q96BP3,Q9UMS4,Q13523,O94906,Q6P2Q9,Q9NW64,Q9Y5S9,P38159,O43290,Q6UX04,Q15459,Q15428,Q12874,O75533,Q13435,Q15393,Q07955,P42285,…
Q8NCE0	Q8WW01,Q9BSV6,Q7Z6J9,
Q9UKL0	O60341,Q13547,Q92769,Q9P0W2,Q96BD5,O75362,Q13363,Q9NP66,P08107,Q96EK2,Q9P2K3,Q92766,Q9UBW7,Q12873,Q14839,Q14687,P78347,Q13330,O94776,Q09028,Q16576,Q14202,Q96ST3,O75182,O00257,Q9Y232,P56545,Q9H9B1,Q96KQ7,Q96JN0,P37275,O60315,Q92618,Q9UBB5,O95983,Q86YP4,Q8WXI9,P51587,Q13127,Q9H503,Q9C005,P50402,O15379,P68431,P20700,Q9NPJ6,Q13287,P28749,Q08999,O00422,Q12824,Q92922,Q8TAQ2,Q13813,Q9BZK7,Q9BQ87,Q13263,
Q99665	P29460,P42701,P29459,O60674,
Q96D31	Q9UQB3,P48995,
P20963	O14931,
Q14011	Q9UKV3,O60306,Q13838,O75934,Q9BRD0,P41223,Q9Y6A4,Q8WUQ7,Q9BQ61,O95400,O60508,Q99459,Q16630,Q9NYV4,Q9BZJ0,O95232,Q8WYA6,Q9P013,Q9HCG8,Q92841,Q9BUQ8,O00571,Q9UJV9,Q7L014,P17844,Q96DF8,O43143,O60231,Q92620,Q14562,Q08211,O75937,Q15029,P38919,Q9Y5B6,O43719,O00425,Q13123,Q9ULR0,Q69YN4,Q9Y333,P62310,Q9Y4Z0,P62312,Q9UK45,P61326,P55081,Q9HCE1,Q09161,P52298,P55769,O43809,P11940,O43660,Q9UNP9,O43447,Q9Y3C6,…
Q01650	P05556,Q9UHI5,P08195,
Q14008	O14965,O75410,
P42285	Q9UKV3,O60306,Q13838,O75934,Q9BRD0,P41223,Q9Y6A4,Q8WUQ7,Q9BQ61,O95400,O60508,Q99459,Q14011,Q16630,Q9NYV4,Q9BZJ0,O95232,Q8WYA6,Q9P013,Q9HCG8,Q92841,Q9BUQ8,O00571,Q9UJV9,Q7L014,P17844,Q96DF8,O43143,O60231,Q92620,Q14562,Q08211,O75937,Q15029,P38919,Q9Y5B6,O43719,O00425,Q13123,Q9ULR0,Q69YN4,Q9Y333,P62310,Q9Y4Z0,P62312,Q9UK45,P61326,P55081,Q9HCE1,Q09161,P52298,P55769,O43809,P11940,O43660,Q9UNP9,O43447,…
Q99638	O60921,O60671,O75943,P35250,P40938,P35249,P40937,P39748,P06746,P27695,
Q99633	Q9UKV3,O60306,Q13838,O75934,Q9BRD0,P41223,Q9Y6A4,Q8WUQ7,Q9BQ61,O95400,O60508,Q99459,Q14011,Q16630,Q9NYV4,Q9BZJ0,O95232,Q8WYA6,Q9P013,Q9HCG8,Q92841,Q9BUQ8,O00571,Q9UJV9,Q7L014,P17844,Q96DF8,O43143,O60231,Q92620,Q14562,Q08211,O75937,Q15029,P38919,Q9Y5B6,O43719,O00425,Q13123,Q9ULR0,Q69YN4,Q9Y333,P62310,Q9Y4Z0,P62312,Q9UK45,P61326,P55081,Q9HCE1,Q09161,P52298,P55769,O43809,P11940,O43660,Q9UNP9,O43447,…
P61981	Q16543,P07900,P08238,P34932,Q13163,Q99759,Q7KZI7,Q9NUG6,Q9UHV9,Q6Q0C0,P31946,P62258,Q04917,P27348,P63104,P15056,P04049,P31947,
Q99627	P61201,Q9UNS2,Q9BT78,Q92905,Q7L5N1,Q13619,Q16531,Q92466,Q13098,P62877,Q9UBW8,Q9H9Q2,Q13216,P24928,P04637,Q13616,Q13617,Q13618,P63208,Q13309,
P61978	O60306,Q8WUQ7,O60508,Q99459,Q9BZJ0,Q9P013,Q9HCG8,Q9BUQ8,Q9UJV9,P17844,Q96DF8,Q9H5Z1,Q92620,Q14562,Q15029,P38919,Q14331,Q9BRR8,P09651,P22626,P51991,P07910,P52597,P31943,P52272,O43390,Q00839,Q9ULR0,Q9Y333,P62310,P61326,Q9BRX9,P11940,O43660,Q9H307,Q9UNP9,Q9Y3C6,Q9H2H8,Q96BP3,Q9UMS4,Q13523,O94906,Q6P2Q9,Q9UKM9,Q9NW64,Q9Y5S9,P38159,O43290,Q6UX04,Q15459,Q15428,Q12874,O75533,Q13435,Q15393,Q07955,P42285,…
P20936	P06241,P07948,P07947,Q07666,O15392,O14965,Q96GD4,
P38646	Q9Y4W6,O75964,Q16595,P10809,Q9HD34,P31040,
Q6P179	Q9NZ08,
P42262	Q9Y3R0,Q9NRD5,P08913,
P06576	P25705,P36542,P30049,P56381,P24539,P05496,O75947,P56385,P18859,P56134,O75964,P48047,P00846,P03928,
Q9UKG1	P31749,P10275,
P35080	Q7L576,Q05193,P11142,Q9Y2A7,O75116,P17600,Q92777,
P61968	P38398,Q86U70,Q99708,P16220,P40189,P23458,Q06124,O14543,
Q99613	Q14152,P55884,O15371,P60228,Q9Y262,O00303,O75821,O15372,Q13347,O75822,Q9UBQ5,Q7L2H7,
P61966	Q10567,O43747,O75843,Q9BXS5,Q9Y6Q5,P56377,Q96PC3,Q63HQ0,
P61964	Q9UBL3,Q9C005,O00255,P30876,Q15291,Q9UMN6,P51610,Q03164,P05546,O60341,Q12873,Q9P2I0,Q15029,Q13547,Q92769,O95983,O94776,P62826,Q09028,Q16576,O00422,O75446,Q96ST3,P51531,O60264,Q12824,Q92922,Q8TAQ2,Q92797,P21675,Q16514,P49848,Q16594,P20226,Q99496,O15047,P34932,P11021,P11142,O15294,O75182,P08047,Q9H7L9,P07900,P08238,Q8ND76,Q9UPS6,Q6UXN9,Q8NEZ4,Q86UW6,Q14686,Q6ZW49,Q5H9R7,O15550,Q9Y2X9,Q9BTK6,Q8IXM2,…
Q9BZZ5	P09038,Q07021,P12277,O00148,P50402,P51858,Q02539,P61978,P14866,Q00839,Q12906,P46940,Q9Y2U8,P20700,O95777,Q13287,Q53EL6,Q08999,P62314,P10827,P62258,P27348,
Q9UKF6	Q14444,Q16630,Q8N684,O60231,P19447,Q92759,P49959,O43809,O94913,P26599,P23246,Q07157,Q01081,P26368,Q10570,Q9P2I0,O95639,Q6UN15,Q05048,P33240,Q12996,Q92797,
Q6P161	P83111,Q9BYD6,Q7Z7H8,Q9Y3B7,P52815,Q9BYD1,Q6P1L8,Q9P015,Q9NX20,Q9NRX2,Q9H0U6,P49406,Q9BYC9,Q7Z2W9,Q9NWU5,Q16540,Q96A35,Q9P0M9,Q13084,P09001,Q8TCC3,Q9BYC8,O75394,Q9BQ48,Q9NZE8,Q9P0J6,Q9BZE1,Q96DV4,Q9NYK5,Q9BYD3,Q9NQ50,Q8IXM3,Q8N983,Q9H9J2,Q9BRJ2,Q9H2W6,Q9HD33,Q96GC5,Q13405,Q8N5N7,Q4U2R6,Q86TS9,Q96EL3,Q7Z7F7,Q9BYD2,P82664,P82912,O15235,O60783,P82914,Q9Y3D3,Q9Y2R5,Q9NVS2,Q9Y676,Q9Y3D5,Q9Y399,P82921,…
Q69YN4	Q9UKV3,O60306,Q13838,O75934,Q9BRD0,P41223,Q9Y6A4,Q8WUQ7,Q9BQ61,O95400,O60508,Q99459,Q14011,Q16630,Q9NYV4,Q9BZJ0,O95232,Q8WYA6,Q9P013,Q9HCG8,Q92841,Q9BUQ8,O00571,Q9UJV9,Q7L014,P17844,Q96DF8,O43143,O60231,Q92620,Q14562,Q08211,O75937,Q15029,P38919,Q9Y5B6,O43719,O00425,Q13123,Q9ULR0,Q9Y333,P62310,Q9Y4Z0,P62312,Q9UK45,P61326,P55081,Q9HCE1,Q09161,P52298,P55769,O43809,P11940,O43660,Q9UNP9,O43447,Q9Y3C6,…
Q9Y2A7	Q8IZP0,Q8WUW1,Q7L576,Q9Y6W5,Q05193,P11142,P35080,O75116,P17600,Q92777,
Q5TKA1	P10244,Q96GY3,Q52LA3,Q6MZP7,Q09028,P28749,Q16254,Q08999,
Q10570	Q9P2I0,Q9UKF6,O95639,Q6UN15,Q05048,P33240,Q12996,Q92797,
P13726	P00742,P08709,P10646,
P22694	Q02952,Q08499,P22612,Q99996,P51787,P62136,P62140,P36873,P13861,P31323,P08588,P24588,
Q10567	O43747,O75843,Q9BXS5,Q9Y6Q5,P61966,P56377,Q96PC3,Q63HQ0,
P42229
P42226	Q08211,Q7KZF4,
O95391	Q9UKV3,O60306,Q13838,O75934,Q9BRD0,P41223,Q9Y6A4,Q8WUQ7,Q9BQ61,O95400,O60508,Q99459,Q14011,Q16630,Q9NYV4,Q9BZJ0,O95232,Q8WYA6,Q9P013,Q9HCG8,Q92841,Q9BUQ8,O00571,Q9UJV9,Q7L014,P17844,Q96DF8,O43143,O60231,Q92620,Q14562,Q08211,O75937,Q15029,P38919,Q9Y5B6,O43719,O00425,Q13123,Q9ULR0,Q69YN4,Q9Y333,P62310,Q9Y4Z0,P62312,Q9UK45,P61326,P55081,Q9HCE1,Q09161,P52298,P55769,O43809,P11940,O43660,Q9UNP9,O43447,…
P42224	Q00978,P52630,Q92793,
Q96CJ1	O96019,Q9GZN1,P0C0S5,Q9Y265,Q9Y230,Q6ZRS2,Q15906,O95619,O43257,
Q8NBZ0	O96019,Q9H9F9,Q9H981,Q6PI98,Q53TQ3,Q9ULG1,Q96EZ8,Q6P4R8,Q9Y265,Q9Y230,P15923,Q9C086,
Q6NZY4	O60306,Q8WUQ7,O60508,Q99459,Q9BZJ0,Q9P013,Q9HCG8,Q9BUQ8,Q9UJV9,P17844,Q96DF8,Q9H5Z1,Q92620,Q14562,Q15029,P38919,Q14331,Q9BRR8,P09651,P22626,P51991,P07910,P52597,P31943,P61978,P52272,O43390,Q00839,Q9ULR0,Q9Y333,P62310,P61326,Q9BRX9,P11940,O43660,Q9H307,Q9UNP9,Q9Y3C6,Q9H2H8,Q96BP3,Q9UMS4,Q13523,O94906,Q6P2Q9,Q9UKM9,Q9NW64,Q9Y5S9,P38159,O43290,Q6UX04,Q15459,Q15428,Q12874,O75533,Q13435,Q15393,Q07955,…
P10155	O15111,Q92793,O14920,Q9Y6K9,Q15596,Q9Y6Q9,Q15788,
P22681	Q99962,Q96B97,Q92882,P12931,P00533,P08581,Q99963,P56945,P46108,P62993,P27986,Q07889,O94875,Q14289,O43561,Q13094,P19174,P15498,P29353,P21802,P06241,P07948,
P61927	P27635,P62906,P62913,P30050,P26373,P40429,P50914,P61313,P18621,Q07020,Q02543,P84098,P46778,P35268,P62829,P62750,P83731,P61254,P61353,P46776,P46779,P47914,P39023,P62888,P62899,P62910,P49207,P42766,P18077,Q9Y3U8,P83881,P61513,P63173,P62891,P36578,P62945,P46777,Q02878,P18124,P62424,P62917,P32969,P05388,P05386,P05387,P46783,P62280,P25398,P62277,P62263,P62841,P62244,P62249,P08708,P62269,P39019,P15880,…
Q9UKB1	Q13616,P62877,P63208,Q9Y297,P25963,O15446,O15111,O14920,Q9Y6K9,Q13576,P52292,P42704,P23508,P46199,P19838,Q00653,Q15653,Q16342,O95602,Q9H9Y6,Q9Y2S0,Q9GZS1,P52434,P62875,Q9UJF2,Q04864,Q04206,
P15498	P22681,P62993,O43561,Q13094,P27986,P19174,P15391,
Q9UKA9	P52597,P31943,P26599,
Q71DI3	P84243,P68431,Q04724,Q04725,Q04726,Q04727,Q92793,Q14469,P62805,Q15233,P09874,Q92831,P24928,P12931,
O15084	Q9Y297,O15111,Q13616,Q14164,Q00653,O00743,Q04864,Q04206,Q9UPN7,O75170,P63208,
O95359	Q92831,Q9Y6A5,
Q96CF2	Q9HD42,Q7LBR1,O43633,Q9UQN3,Q9BY43,Q9H444,Q9NZZ3,Q96FZ7,Q9Y3E7,
O15066	Q9Y496,Q8TEW0,P41743,Q9NPB6,Q9BYG5,
P51151	P11717,O60664,
O95347	Q15021,Q9BPX3,Q15003,Q9NTJ3,Q9UBC3,Q13547,O95239,Q96ST3,O60264,P09874,P18887,P42695,Q86XI2,Q6IBW4,P49917,
Q9BZR6	Q96FE5,Q9NS68,P08138,
P27986	P56945,P03372,P12931,P22681,P46108,P62993,Q96B97,Q07889,O43561,Q13094,P19174,P15498,P16234,Q06124,P15391,P06213,P35568,Q07666,P06239,P46531,P42336,
Q92585	O60563,P50613,P49336,P50750,Q09472,Q15648,P46531,P24928,Q06330,Q9BT40,Q9Y5B9,Q7KZ85,
Q9Y297	Q13616,P63208,Q9UKB1,P25963,Q15843,P62877,P84022,O15084,O15111,Q14164,Q00653,O00743,Q04864,Q04206,Q9UPN7,O75170,
Q9Y294	Q9NVP2,Q13111,Q13112,O14929,P68431,P62805,Q8TEX9,P49321,Q09028,P84243,P54198,O96017,P50502,
Q9Y291	P82664,P82912,O15235,O60783,P82914,Q9Y3D3,Q9Y2R5,Q9NVS2,Q9Y676,Q9Y3D5,Q9Y399,P82921,P82650,Q9Y3D9,Q96EL2,P82663,Q9BYN8,Q92552,Q9NP92,Q92665,P82930,P82673,P82909,P82675,P82932,Q9Y2R9,P82933,P83111,Q9BYD6,Q7Z7H8,Q9Y3B7,P52815,Q9BYD1,Q6P1L8,Q9P015,Q9NX20,Q9NRX2,Q9H0U6,P49406,Q9BYC9,Q7Z2W9,Q9NWU5,Q16540,Q96A35,Q9P0M9,Q13084,P09001,Q8TCC3,Q9BYC8,O75394,Q9BQ48,Q9NZE8,Q9P0J6,Q9BZE1,Q96DV4,Q9NYK5,Q9BYD3,…
Q8NBT2	O14777,Q9BZD4,
P22626	Q15185,O60306,Q8WUQ7,O60508,Q99459,Q9BZJ0,Q9P013,Q9HCG8,Q9BUQ8,Q9UJV9,P17844,Q96DF8,Q9H5Z1,Q92620,Q14562,Q15029,P38919,Q14331,Q9BRR8,P09651,P51991,P07910,P52597,P31943,P61978,P52272,O43390,Q00839,Q9ULR0,Q9Y333,P62310,P61326,Q9BRX9,P11940,O43660,Q9H307,Q9UNP9,Q9Y3C6,Q9H2H8,Q96BP3,Q9UMS4,Q13523,O94906,Q6P2Q9,Q9UKM9,Q9NW64,Q9Y5S9,P38159,O43290,Q6UX04,Q15459,Q15428,Q12874,O75533,Q13435,Q15393,Q07955,…
O15047	Q03164,Q15291,Q99496,P21675,P49848,Q16594,P61964,Q9UBL3,P51610,Q13547,Q92769,P34932,P11021,P11142,O15294,Q09028,Q16576,O75446,Q96ST3,O75182,P08047,Q9H7L9,P07900,P08238,Q8ND76,Q6UXN9,
O15042	Q9UKV3,O60306,Q13838,O75934,Q9BRD0,P41223,Q9Y6A4,Q8WUQ7,Q9BQ61,O95400,O60508,Q99459,Q14011,Q16630,Q9NYV4,Q9BZJ0,O95232,Q8WYA6,Q9P013,Q9HCG8,Q92841,Q9BUQ8,O00571,Q9UJV9,Q7L014,P17844,Q96DF8,O43143,O60231,Q92620,Q14562,Q08211,O75937,Q15029,P38919,Q9Y5B6,O43719,O00425,Q13123,Q9ULR0,Q69YN4,Q9Y333,P62310,Q9Y4Z0,P62312,Q9UK45,P61326,P55081,Q9HCE1,Q09161,P52298,P55769,O43809,P11940,O43660,Q9UNP9,O43447,…
Q92574	P49815,
Q92572	O00203,Q13367,O14617,Q9Y2T2,P53677,P59780,P78537,Q6QNY1,Q6QNY0,Q9NUP1,Q96EV8,Q8TDH9,Q9UL45,O95295,
Q15843	Q9Y297,Q13616,P62877,P63208,
P22612	Q02952,Q08499,P22694,Q99996,P51787,P62136,P62140,P36873,P13861,P31323,P08588,P24588,
Q9Y275
Q15836	O43752,O75379,Q9BV40,O14662,Q96AJ9,O00161,Q12846,Q9H115,P60880,Q86Y82,P63027,
Q15834	Q96EZ8,
Q96CB8	Q5TA45,Q8N201,Q9NVR2,Q9H0H0,Q68E01,Q96HW7,Q6P9B9,Q9UL03,Q9NVH2,Q75QN2,Q9NV88,P24928,P30876,
P08253	O95832,
O75771	O43502,O15315,O43543,O43542,P54132,
O15027	O15111,Q969H0,O14920,Q9Y6K9,Q99558,Q00653,Q04864,Q04206,O75604,
P51114	Q9UKV8,
Q92556	Q14185,Q92608,P63000,P46108,
Q92552	P82664,P82912,O15235,O60783,P82914,Q9Y3D3,Q9Y2R5,Q9NVS2,Q9Y676,Q9Y3D5,Q9Y399,P82921,P82650,Q9Y3D9,Q96EL2,P82663,Q9BYN8,Q9NP92,Q92665,Q9Y291,P82930,P82673,P82909,P82675,P82932,Q9Y2R9,P82933,P83111,Q9BYD6,Q7Z7H8,Q9Y3B7,P52815,Q9BYD1,Q6P1L8,Q9P015,Q9NX20,Q9NRX2,Q9H0U6,P49406,Q9BYC9,Q7Z2W9,Q9NWU5,Q16540,Q96A35,Q9P0M9,Q13084,P09001,Q8TCC3,Q9BYC8,O75394,Q9BQ48,Q9NZE8,Q9P0J6,Q9BZE1,Q96DV4,Q9NYK5,Q9BYD3,…
Q9Y265	O96019,Q9H9F9,Q9H981,Q6PI98,Q8NBZ0,Q53TQ3,Q9ULG1,Q96EZ8,Q6P4R8,Q9Y230,P15923,Q9C086,Q9GZN1,Q96CJ1,P0C0S5,Q6ZRS2,Q15906,O95619,O43257,Q92993,Q9Y4A5,Q9H0E9,Q9HAF1,Q9NPF5,Q96L91,Q9H2F5,Q9NXR8,Q9UBU8,Q15014,Q9NV56,Q13616,Q9UHV9,P19388,O94763,P63208,Q13309,Q9ULZ2,Q52LR7,O94805,P01106,Q9UBL3,Q8IXM2,Q9HCK8,O75461,P51610,P34932,Q7Z3B3,Q9Y4W2,O43451,Q03164,Q8IZL8,Q9BVI0,Q8WWY3,Q15291,Q99496,Q9H4L4,P21675,…
Q9Y262	Q14152,P55884,Q99613,O15371,P60228,O00303,O75821,O15372,Q13347,O75822,Q9UBQ5,Q7L2H7,P62158,P27797,P16104,P62805,Q8N257,O43390,P11021,P06748,P11940,P05455,Q08945,Q9Y5B9,
P08246	P01009,
P49286	P48039,
P24394	P05112,P31785,
Q05086	P25786,P25787,P60900,Q9UMX0,Q9UHD9,
Q92547	Q99728,P38398,P49959,O60934,Q92878,Q99708,P40692,P52701,
Q15819	P61088,
Q92542	Q96BI3,P49768,Q9NZ42,P35613,Q8WW43,P49810,O00548,
P08238	O43707,P08107,P11142,P05107,Q16787,Q13368,P42356,P23467,O95425,Q16543,P07900,Q16584,Q9UBL3,P51610,Q13547,Q92769,P34932,P11021,O15294,Q09028,Q16576,O75446,O15047,Q96ST3,O75182,P08047,Q9H7L9,P61964,Q9UPY3,Q9UKV8,Q15633,P62158,Q14318,Q13163,Q99759,Q7KZI7,Q9NUG6,Q9UHV9,Q6Q0C0,P31946,P62258,P61981,Q04917,P27348,P63104,Q9H6S1,Q92844,Q9UHD2,A7MCY6,Q12933,O14920,Q8N163,O15111,P22087,Q9Y6K9,Q99558,P62888,…
P08235	Q15788,Q08209,P63279,
Q9BZM6	Q9UBK5,P26718,
Q9BZM5	Q9UBK5,P26718,
Q9BZM4	Q9UBK5,P26718,
P24385	P14635,O95067,P06493,P38936,P12004,P24941,P11802,P30281,Q00535,Q00534,Q13562,
Q9UJX6	Q9H1A4,Q9UJX5,Q9UJX4,Q9UJX3,Q13042,Q9UJX2,P30260,Q9UM13,
Q9UJX5	Q9H1A4,Q9UJX6,Q9UJX4,Q9UJX3,Q13042,Q9UJX2,P30260,Q9UM13,
Q9UJX4	Q9H1A4,Q9UJX6,Q9UJX5,Q9UJX3,Q13042,Q9UJX2,P30260,Q9UM13,
Q9UJX3	Q9H1A4,Q9UJX6,Q9UJX5,Q9UJX4,Q13042,Q9UJX2,P30260,Q9UM13,
Q9UJX2	Q9H1A4,Q9UJX6,Q9UJX5,Q9UJX4,Q9UJX3,Q13042,P30260,Q9UM13,
Q9Y248	Q14691,Q9BRX5,Q9BRT9,
Q92535	P37287,Q14442,Q9BRB3,
O43684	O60566,Q12834,Q13257,O43683,
O43683	O43684,
Q9UJW3	Q9UBC3,
Q9UJW0	P61163,P52907,P47756,Q14203,Q13561,O75935,O00399,
Q92529	P07949,Q13480,
O43678	P03886,P03891,P03897,P03901,P03915,P03923,O15239,O95299,Q86Y39,Q9UI09,Q9P0J0,O95167,O00483,Q16718,P56556,O95182,P51970,Q16795,O14561,O75438,O96000,Q9NX14,O95178,O43676,O95168,O43674,O95139,P17568,O95169,Q9Y6M9,O43677,O95298,P28331,O75306,O75489,O43181,O43920,O75380,O75251,O00217,P49821,P19404,P56181,
O43677	P03886,P03891,P03897,P03901,P03915,P03923,O15239,O95299,Q86Y39,Q9UI09,Q9P0J0,O43678,O95167,O00483,Q16718,P56556,O95182,P51970,Q16795,O14561,O75438,O96000,Q9NX14,O95178,O43676,O95168,O43674,O95139,P17568,O95169,Q9Y6M9,O95298,P28331,O75306,O75489,O43181,O43920,O75380,O75251,O00217,P49821,P19404,P56181,
Q9Y239
O43676	P03886,P03891,P03897,P03901,P03915,P03923,O15239,O95299,Q86Y39,Q9UI09,Q9P0J0,O43678,O95167,O00483,Q16718,P56556,O95182,P51970,Q16795,O14561,O75438,O96000,Q9NX14,O95178,O95168,O43674,O95139,P17568,O95169,Q9Y6M9,O43677,O95298,P28331,O75306,O75489,O43181,O43920,O75380,O75251,O00217,P49821,P19404,P56181,P03905,
Q9Y237	P21127,O43143,O95995,Q9BWT6,Q9NW13,P27635,P62906,P46781,O76021,Q9ULW0,P68363,
O43674	P03886,P03891,P03897,P03901,P03915,P03923,O15239,O95299,Q86Y39,Q9UI09,Q9P0J0,O43678,O95167,O00483,Q16718,P56556,O95182,P51970,Q16795,O14561,O75438,O96000,Q9NX14,O95178,O43676,O95168,O95139,P17568,O95169,Q9Y6M9,O43677,O95298,P28331,O75306,O75489,O43181,O43920,O75380,O75251,O00217,P49821,P19404,P56181,P03905,
Q92522	P62736,P63267,Q8TDN6,Q9NR30,Q08211,Q99848,P68104,P13639,P22087,Q9BVP2,P16402,Q99879,P09651,P52272,Q00839,Q9NZI8,Q12905,Q12906,Q9Y383,Q9NX58,Q9BQG0,P55209,P19338,P55769,Q9Y2X3,O00567,Q14978,P06748,Q13610,Q9NW13,P27635,P62906,P62913,P30050,P26373,P40429,P50914,P61313,P18621,Q07020,Q02543,P84098,P46778,P35268,P62829,P62750,P83731,P61254,P61353,P46776,P46779,P47914,P39023,P62888,P62899,P62910,P42766,…
O43670	Q9UKV3,O60306,Q13838,O75934,Q9BRD0,P41223,Q9Y6A4,Q8WUQ7,Q9BQ61,O95400,O60508,Q99459,Q14011,Q16630,Q9NYV4,Q9BZJ0,O95232,Q8WYA6,Q9P013,Q9HCG8,Q92841,Q9BUQ8,O00571,Q9UJV9,Q7L014,P17844,Q96DF8,O43143,O60231,Q92620,Q14562,Q08211,O75937,Q15029,P38919,Q9Y5B6,O43719,O00425,Q13123,Q9ULR0,Q69YN4,Q9Y333,P62310,Q9Y4Z0,P62312,Q9UK45,P61326,P55081,Q9HCE1,Q09161,P52298,P55769,O43809,P11940,O43660,Q9UNP9,O43447,…
Q9Y232	O60341,O00257,Q13363,P56545,Q9H9B1,Q96KQ7,Q13547,Q92769,Q96JN0,Q9UKL0,Q9P2K3,Q92766,P37275,O60315,O75362,Q92618,
Q9Y230	O96019,Q9H9F9,Q9H981,Q6PI98,Q8NBZ0,Q53TQ3,Q9ULG1,Q96EZ8,Q6P4R8,Q9Y265,P15923,Q9C086,Q9GZN1,Q96CJ1,P0C0S5,Q6ZRS2,Q15906,O95619,O43257,Q92993,Q9Y4A5,Q9H0E9,Q9HAF1,Q9NPF5,Q96L91,Q9H2F5,Q9NXR8,Q9UBU8,Q15014,Q9NV56,Q13616,Q9UHV9,P19388,O94763,P63208,Q13309,Q9ULZ2,Q52LR7,O94805,P01106,
Q9BZK7	Q92828,Q13227,O15379,O75376,O60907,Q9Y618,O75164,P52732,Q9UPN9,Q86T24,Q9H503,Q14839,Q9C005,P50402,Q13547,P68431,P20700,Q9NPJ6,Q13287,P28749,Q08999,Q9UKL0,O00422,Q12824,Q92922,Q8TAQ2,Q13813,Q9BQ87,Q13263,
P36897	O15105,Q9HAU4,P37173,Q9NPB6,Q9HCE7,O15169,P84022,P01137,P10600,
P36894	P12643,P12644,
Q9UJV9	Q9UKV3,O60306,Q13838,O75934,Q9BRD0,P41223,Q9Y6A4,Q8WUQ7,Q9BQ61,O95400,O60508,Q99459,Q14011,Q16630,Q9NYV4,Q9BZJ0,O95232,Q8WYA6,Q9P013,Q9HCG8,Q92841,Q9BUQ8,O00571,Q7L014,P17844,Q96DF8,O43143,O60231,Q92620,Q14562,Q08211,O75937,Q15029,P38919,Q9Y5B6,O43719,O00425,Q13123,Q9ULR0,Q69YN4,Q9Y333,P62310,Q9Y4Z0,P62312,Q9UK45,P61326,P55081,Q9HCE1,Q09161,P52298,P55769,O43809,P11940,O43660,Q9UNP9,O43447,Q9Y3C6,…
P17181	P48551,P01574,
O43660	Q9UKV3,O60306,Q13838,O75934,Q9BRD0,P41223,Q9Y6A4,Q8WUQ7,Q9BQ61,O95400,O60508,Q99459,Q14011,Q16630,Q9NYV4,Q9BZJ0,O95232,Q8WYA6,Q9P013,Q9HCG8,Q92841,Q9BUQ8,O00571,Q9UJV9,Q7L014,P17844,Q96DF8,O43143,O60231,Q92620,Q14562,Q08211,O75937,Q15029,P38919,Q9Y5B6,O43719,O00425,Q13123,Q9ULR0,Q69YN4,Q9Y333,P62310,Q9Y4Z0,P62312,Q9UK45,P61326,P55081,Q9HCE1,Q09161,P52298,P55769,O43809,P11940,Q9UNP9,O43447,Q9Y3C6,…
Q9BZJ0	Q9UKV3,O60306,Q13838,O75934,Q9BRD0,P41223,Q9Y6A4,Q8WUQ7,Q9BQ61,O95400,O60508,Q99459,Q14011,Q16630,Q9NYV4,O95232,Q8WYA6,Q9P013,Q9HCG8,Q92841,Q9BUQ8,O00571,Q9UJV9,Q7L014,P17844,Q96DF8,O43143,O60231,Q92620,Q14562,Q08211,O75937,Q15029,P38919,Q9Y5B6,O43719,O00425,Q13123,Q9ULR0,Q69YN4,Q9Y333,P62310,Q9Y4Z0,P62312,Q9UK45,P61326,P55081,Q9HCE1,Q09161,P52298,P55769,O43809,P11940,O43660,Q9UNP9,O43447,Q9Y3C6,…
Q05048	P33240,Q12996,Q10570,Q9P2I0,Q9UKF6,Q92797,Q99728,P38398,
Q9BZI7	Q9UBU9,Q9Y5S9,Q15287,Q8IYB3,Q86V81,Q9HAU5,Q13838,P38919,P61326,Q92900,Q9H1J1,Q8IU60,Q01780,Q13868,Q9NPD3,O95453,Q8IZH2,Q9H0D6,
P60033	Q9Y653,P29992,P50148,P62873,P62879,P16520,Q9HAV0,P13612,P05556,
P36873	Q99996,P51787,P62136,P62140,P22694,P22612,P13861,P31323,
Q9UK53	Q4LE39,Q13547,Q92769,Q09028,Q16576,O00422,O75446,Q96ST3,O96019,O14497,P51532,Q12824,Q92922,Q8TAQ2,Q96GM5,Q15004,Q09472,P12004,
O75712	O75461,Q9H9B1,Q96KQ7,Q969R5,P61244,Q8IWI9,Q9BYE7,Q06587,Q99496,Q14186,Q8IY57,
Q53EL6	Q9BZZ5,Q07021,P12277,O00148,P50402,P51858,Q02539,P61978,P14866,Q00839,Q12906,P46940,Q9Y2U8,P20700,O95777,Q13287,Q08999,P62314,P10827,P62258,P27348,
Q9UK45	Q9UKV3,O60306,Q13838,O75934,Q9BRD0,P41223,Q9Y6A4,Q8WUQ7,Q9BQ61,O95400,O60508,Q99459,Q14011,Q16630,Q9NYV4,Q9BZJ0,O95232,Q8WYA6,Q9P013,Q9HCG8,Q92841,Q9BUQ8,O00571,Q9UJV9,Q7L014,P17844,Q96DF8,O43143,O60231,Q92620,Q14562,Q08211,O75937,Q15029,P38919,Q9Y5B6,O43719,O00425,Q13123,Q9ULR0,Q69YN4,Q9Y333,P62310,Q9Y4Z0,P62312,P61326,P55081,Q9HCE1,Q09161,P52298,P55769,O43809,P11940,O43660,Q9UNP9,O43447,Q9Y3C6,…
Q9UK41	Q99816,A5D8V6,Q9H9H4,
O43633	Q9HD42,Q7LBR1,Q9UQN3,Q9BY43,Q9H444,Q96CF2,Q9NZZ3,Q96FZ7,Q9Y3E7,
P49207	P27635,P62906,P62913,P30050,P26373,P40429,P50914,P61313,P18621,Q07020,Q02543,P84098,P46778,P35268,P62829,P62750,P83731,P61254,P61353,P46776,P46779,P47914,P39023,P62888,P62899,P62910,P42766,P18077,Q9Y3U8,P83881,P61927,P61513,P63173,P62891,P36578,P62945,P46777,Q02878,P18124,P62424,P62917,P32969,P05388,P05386,P05387,P46783,P62280,P25398,P62277,P62263,P62841,P62244,P62249,P08708,P62269,P39019,P15880,…
O43615	Q99595,O60830,O14925,
Q9BZE1	P83111,Q9BYD6,Q7Z7H8,Q9Y3B7,P52815,Q9BYD1,Q6P1L8,Q9P015,Q9NX20,Q9NRX2,Q9H0U6,P49406,Q9BYC9,Q7Z2W9,Q9NWU5,Q16540,Q96A35,Q9P0M9,Q13084,P09001,Q8TCC3,Q9BYC8,O75394,Q9BQ48,Q9NZE8,Q9P0J6,Q96DV4,Q9NYK5,Q9BYD3,Q9NQ50,Q8IXM3,Q8N983,Q9H9J2,Q9BRJ2,Q9H2W6,Q9HD33,Q96GC5,Q13405,Q8N5N7,Q4U2R6,Q86TS9,Q96EL3,Q6P161,Q7Z7F7,Q9BYD2,P82664,P82912,O15235,O60783,P82914,Q9Y3D3,Q9Y2R5,Q9NVS2,Q9Y676,Q9Y3D5,Q9Y399,P82921,…
P11940	Q9UKV3,O60306,Q13838,O75934,Q9BRD0,P41223,Q9Y6A4,Q8WUQ7,Q9BQ61,O95400,O60508,Q99459,Q14011,Q16630,Q9NYV4,Q9BZJ0,O95232,Q8WYA6,Q9P013,Q9HCG8,Q92841,Q9BUQ8,O00571,Q9UJV9,Q7L014,P17844,Q96DF8,O43143,O60231,Q92620,Q14562,Q08211,O75937,Q15029,P38919,Q9Y5B6,O43719,O00425,Q13123,Q9ULR0,Q69YN4,Q9Y333,P62310,Q9Y4Z0,P62312,Q9UK45,P61326,P55081,Q9HCE1,Q09161,P52298,P55769,O43809,O43660,Q9UNP9,O43447,Q9Y3C6,…
Q9BZD4	O14777,Q8NBT2,
Q99595	O60830,O14925,O43615,
Q96BT3	Q03188,Q9H3R5,Q9NSP4,Q96H22,Q71F23,Q8N2Z9,Q9BS16,Q8N0S6,Q9BU64,Q6IPU0,Q7L2Z9,Q13352,
P40429	P27635,P62906,P62913,P30050,P26373,P50914,P61313,P18621,Q07020,Q02543,P84098,P46778,P35268,P62829,P62750,P83731,P61254,P61353,P46776,P46779,P47914,P39023,P62888,P62899,P62910,P49207,P42766,P18077,Q9Y3U8,P83881,P61927,P61513,P63173,P62891,P36578,P62945,P46777,Q02878,P18124,P62424,P62917,P32969,P05388,P05386,P05387,P46783,P62280,P25398,P62277,P62263,P62841,P62244,P62249,P08708,P62269,P39019,P15880,…
Q6PD62	Q6P1J9,Q8WVC0,Q8N7H5,Q9GZS3,
P40425
Q99575	O95707,Q969H6,O75817,O95059,Q9H633,Q9BUL9,P78346,P78345,O75818,
P33240	Q05048,Q12996,Q10570,Q9P2I0,Q9UKF6,Q92797,Q99728,P38398,
Q99570	Q8NEB9,
P52948	P57740,Q8WUM0,Q12769,Q8NFH4,Q8NFH3,Q9BW27,P55735,Q96EE3,Q9NRG9,Q92621,P35658,O15504,P49792,P12270,
Q99558	O15111,O14920,O95163,P25963,Q04206,Q969H0,Q9Y6K9,Q00653,Q04864,O15027,O75604,Q16543,P22087,P07900,P08238,P62888,P36578,Q02878,P62917,P62280,P62277,
P38570	P12830,P26010,
Q99549	Q9NWU2,Q9UL63,
P13674	P07237,
Q96BP3	Q9UKV3,O60306,Q13838,O75934,Q9BRD0,P41223,Q9Y6A4,Q8WUQ7,Q9BQ61,O95400,O60508,Q99459,Q14011,Q16630,Q9NYV4,Q9BZJ0,O95232,Q8WYA6,Q9P013,Q9HCG8,Q92841,Q9BUQ8,O00571,Q9UJV9,Q7L014,P17844,Q96DF8,O43143,O60231,Q92620,Q14562,Q08211,O75937,Q15029,P38919,Q9Y5B6,O43719,O00425,Q13123,Q9ULR0,Q69YN4,Q9Y333,P62310,Q9Y4Z0,P62312,Q9UK45,P61326,P55081,Q9HCE1,Q09161,P52298,P55769,O43809,P11940,O43660,Q9UNP9,O43447,…
P06493	P14635,Q15311,O95067,P24385,P38936,P12004,P20248,P09874,P09884,P28340,Q07864,P35251,P35250,P27694,P15927,P35244,P11387,P24522,O75293,O95257,P41002,Q13635,P24941,Q14674,
P01138	P08138,Q99523,P04629,
P01137	P06756,P26012,P50281,P37173,P36897,
P52907	Q4VCS5,Q68EM7,P47756,Q9Y5K6,Q8NI35,Q8N3R9,Q96B97,P47755,P61163,Q14203,Q13561,O75935,Q9UJW0,O00399,
Q99523	P08138,P01138,
P26012	P06756,P50281,P01137,
P26010	P12830,P38570,
Q96BN2	Q92830,Q15393,O75486,O94864,O75528,Q12962,Q16514,O75529,Q9Y6J9,Q16594,Q9Y4A5,O15265,
Q99519	P10619,P34059,P16278,
P26006	P35613,P05556,P08962,P48509,P07996,
P01116	P04049,P01112,P01111,
P01112	P42684,Q13671,P04049,P01116,P01111,
P01111	P04049,P01112,P01116,
Q9UJF2	O15446,O15111,Q13616,Q9UKB1,O14920,Q9Y6K9,Q13576,P52292,P42704,P23508,P46199,P19838,Q00653,Q15653,Q16342,O95602,Q9H9Y6,Q9Y2S0,Q9GZS1,P52434,P62875,Q04864,Q04206,P63208,
Q99500	P08908,
P13639	P62736,P63267,Q8TDN6,Q9NR30,Q08211,Q99848,P68104,P22087,Q9BVP2,Q92522,P16402,Q99879,P09651,P52272,Q00839,Q9NZI8,Q12905,Q12906,Q9Y383,Q9NX58,Q9BQG0,P55209,P19338,P55769,Q9Y2X3,O00567,Q14978,P06748,Q13610,Q9NW13,P27635,P62906,P62913,P30050,P26373,P40429,P50914,P61313,P18621,Q07020,Q02543,P84098,P46778,P35268,P62829,P62750,P83731,P61254,P61353,P46776,P46779,P47914,P39023,P62888,P62899,P62910,P42766,…
P01106	O96019,Q9Y265,Q9Y230,Q9Y4A5,Q9Y6K1,Q13105,P78537,P61244,
P01100	P05412,P84022,Q13485,Q13469,P15036,
O95299	P03886,P03891,P03897,P03901,P03915,P03923,O15239,Q86Y39,Q9UI09,Q9P0J0,O43678,O95167,O00483,Q16718,P56556,O95182,P51970,Q16795,O14561,O75438,O96000,Q9NX14,O95178,O43676,O95168,O43674,O95139,P17568,O95169,Q9Y6M9,O43677,O95298,P28331,O75306,O75489,O43181,O43920,O75380,O75251,O00217,P49821,P19404,P56181,
O95298	P03886,P03891,P03897,P03901,P03915,P03923,O15239,O95299,Q86Y39,Q9UI09,Q9P0J0,O43678,O95167,O00483,Q16718,P56556,O95182,P51970,Q16795,O14561,O75438,O96000,Q9NX14,O95178,O43676,O95168,O43674,O95139,P17568,O95169,Q9Y6M9,O43677,P28331,O75306,O75489,O43181,O43920,O75380,O75251,O00217,P49821,P19404,P56181,P03905,
O95295	P78537,Q6QNY1,Q6QNY0,Q9NUP1,Q96EV8,Q8TDH9,Q9UL45,O00203,Q13367,O14617,Q9Y2T2,P53677,Q92572,P59780,Q969F9,Q9UPZ3,Q86YV9,
P13612	Q9Y2X7,P49023,Q9Y6C2,P05556,P60033,P19397,P19320,P57087,Q08722,P08962,P07996,P35442,
Q06830	Q9BYN0,
Q96BI3	Q92542,P49768,Q9NZ42,P35613,P49810,O00548,
P59998	P61160,P61158,O15143,O15144,O15145,O15511,
Q15797	Q09472,P40763,Q92793,P54368,P28070,
P15391	P27986,P15498,
Q15796	P29590,P84022,O95405,Q8NFD5,Q92793,Q9Y6Q9,Q13485,P51532,Q92922,Q8TAQ2,Q9UPN9,O75593,P12755,O75376,Q15583,Q13547,Q9HAU4,
O95271	P54274,Q9BSI4,Q9NUX5,Q15554,Q9NYB0,Q9H2K2,
Q8NB91	Q0VG06,O15360,Q00597,Q9HB96,Q9NPI8,O15287,Q9NW38,Q9H9A7,Q8IYD8,P54132,P27694,Q13472,
Q9UJA3	Q99741,Q13416,
Q15788	P08235,Q08209,Q92793,Q15596,P10155,P63279,P19838,Q04206,
P61803	P39656,Q9H0U3,P04843,P04844,P46977,Q8TCJ2,Q13454,Q9NRP0,Q8N6L1,Q9UNL2,
P06400	Q9UBU8,Q9Y605,Q01094,Q86U70,P25791,P17542,P15923,P26358,Q13547,P51532,Q16254,P05549,Q9H503,Q07021,P50402,Q02539,P68431,Q00839,P02545,P20700,P49736,P33991,Q14566,Q13287,Q08999,Q15744,P14373,
O95257	P14635,P06493,P12004,
P08195	P05556,Q9UHI5,Q01650,P06756,P05106,
Q6IBW4	P42695,Q86XI2,O95347,Q9NTJ3,
Q92499	Q92841,O00571,P17844,Q8WYQ5,O43143,Q01844,P35637,P31943,P52272,Q00839,Q9BUJ2,O14979,Q12905,Q12906,Q9UKM9,Q9NRR4,Q96SB4,Q92804,Q13148,
P83111	Q9BYD6,Q7Z7H8,Q9Y3B7,P52815,Q9BYD1,Q6P1L8,Q9P015,Q9NX20,Q9NRX2,Q9H0U6,P49406,Q9BYC9,Q7Z2W9,Q9NWU5,Q16540,Q96A35,Q9P0M9,Q13084,P09001,Q8TCC3,Q9BYC8,O75394,Q9BQ48,Q9NZE8,Q9P0J6,Q9BZE1,Q96DV4,Q9NYK5,Q9BYD3,Q9NQ50,Q8IXM3,Q8N983,Q9H9J2,Q9BRJ2,Q9H2W6,Q9HD33,Q96GC5,Q13405,Q8N5N7,Q4U2R6,Q86TS9,Q96EL3,Q6P161,Q7Z7F7,Q9BYD2,P82664,P82912,O15235,O60783,P82914,Q9Y3D3,Q9Y2R5,Q9NVS2,Q9Y676,Q9Y3D5,Q9Y399,P82921,…
O95239	Q9UBC3,Q13547,Q96ST3,O60264,O95347,Q9NTJ3,
O95232	Q9UKV3,O60306,Q13838,O75934,Q9BRD0,P41223,Q9Y6A4,Q8WUQ7,Q9BQ61,O95400,O60508,Q99459,Q14011,Q16630,Q9NYV4,Q9BZJ0,Q8WYA6,Q9P013,Q9HCG8,Q92841,Q9BUQ8,O00571,Q9UJV9,Q7L014,P17844,Q96DF8,O43143,O60231,Q92620,Q14562,Q08211,O75937,Q15029,P38919,Q9Y5B6,O43719,O00425,Q13123,Q9ULR0,Q69YN4,Q9Y333,P62310,Q9Y4Z0,P62312,Q9UK45,P61326,P55081,Q9HCE1,Q09161,P52298,P55769,O43809,P11940,O43660,Q9UNP9,O43447,Q9Y3C6,…
Q15750	Q9NYJ8,O75390,Q16543,Q13451,P07900,P08238,O43318,Q8N5C8,
Q96BD5	O60341,Q13547,Q92769,Q9P0W2,Q9UKL0,O75362,Q13363,Q9NP66,P08107,Q96EK2,Q9P2K3,Q92766,Q9UBW7,Q12873,Q14839,Q14687,P78347,Q13330,O94776,Q09028,Q16576,Q14202,Q96ST3,O75182,P51587,Q92618,
O75694	Q53GS7,O15504,
P56385	P25705,P06576,P36542,P30049,P56381,P24539,P05496,O75947,P18859,P56134,O75964,P48047,P00846,P03928,
O95229	P45973,Q9H410,Q9H081,Q96IY1,Q6P1K2,
P56381	P25705,P06576,P36542,P30049,P24539,P05496,O75947,P56385,P18859,P56134,O75964,P48047,P00846,P03928,
Q15744	Q01094,P06400,
Q92466	P61201,Q9UNS2,Q9BT78,Q92905,Q7L5N1,Q99627,Q13619,Q16531,Q13098,P62877,Q9UBW8,Q9H9Q2,Q13620,
P56377	Q10567,O43747,O75843,Q9BXS5,Q9Y6Q5,P61966,Q96PC3,Q63HQ0,
O95219	Q13596,O60749,P48357,P06213,P00533,P16234,P02786,
O95218	O75531,Q9P287,Q16543,P50402,Q13283,P61978,P20700,Q9Y333,O95777,P62314,P05455,P31946,P62258,
Q9BYN8	P82664,P82912,O15235,O60783,P82914,Q9Y3D3,Q9Y2R5,Q9NVS2,Q9Y676,Q9Y3D5,Q9Y399,P82921,P82650,Q9Y3D9,Q96EL2,P82663,Q92552,Q9NP92,Q92665,Q9Y291,P82930,P82673,P82909,P82675,P82932,Q9Y2R9,P82933,P83111,Q9BYD6,Q7Z7H8,Q9Y3B7,P52815,Q9BYD1,Q6P1L8,Q9P015,Q9NX20,Q9NRX2,Q9H0U6,P49406,Q9BYC9,Q7Z2W9,Q9NWU5,Q16540,Q96A35,Q9P0M9,Q13084,P09001,Q8TCC3,Q9BYC8,O75394,Q9BQ48,Q9NZE8,Q9P0J6,Q9BZE1,Q96DV4,Q9NYK5,Q9BYD3,…
Q9BYN0	Q06830,
Q6WCQ1	O14974,P61586,
P51003	P41279,Q04864,Q04206,Q8NFZ5,
Q75QN2	Q5TA45,Q8N201,Q9NVR2,Q96CB8,Q9H0H0,Q68E01,Q96HW7,Q6P9B9,Q9UL03,Q9NVH2,Q9NV88,P51587,Q96PV6,P60896,P24928,P30876,
P15311	P13569,O14745,
P08138	Q96FE5,Q9BZR6,Q99523,P01138,P20783,
P08133	P01023,Q07954,
O75643	Q9UKV3,O60306,Q13838,O75934,Q9BRD0,P41223,Q9Y6A4,Q8WUQ7,Q9BQ61,O95400,O60508,Q99459,Q14011,Q16630,Q9NYV4,Q9BZJ0,O95232,Q8WYA6,Q9P013,Q9HCG8,Q92841,Q9BUQ8,O00571,Q9UJV9,Q7L014,P17844,Q96DF8,O43143,O60231,Q92620,Q14562,Q08211,O75937,Q15029,P38919,Q9Y5B6,O43719,O00425,Q13123,Q9ULR0,Q69YN4,Q9Y333,P62310,Q9Y4Z0,P62312,Q9UK45,P61326,P55081,Q9HCE1,Q09161,P52298,P55769,O43809,P11940,O43660,Q9UNP9,O43447,…
Q9UIW2	O94887,O14786,O60462,Q8NFY4,Q14563,Q14194,Q8TDZ2,
Q9P2X0	O60762,O94777,
O43561	P22681,P62993,Q13094,P27986,P19174,P15498,Q07889,P12314,P16885,P43405,P06239,
P08107	P35226,Q14781,O00257,Q9HC52,P78364,Q8IXK0,Q8NDX5,Q06587,Q99496,Q96GD3,O60264,P25490,P29475,Q9UNE7,O60341,Q13363,Q13547,Q9NP66,Q9P0W2,Q96BD5,Q96EK2,Q9UKL0,Q9P2K3,Q92766,Q9UBW7,O75362,O43707,P08238,P11142,P05107,Q16787,Q13368,P42356,P23467,O95425,Q9UL15,O60260,P34932,
Q9P2W1	Q9BWT6,
O43556	Q03135,Q14118,P29474,P46939,
P29597	O60674,P25105,
P29590	Q9UBW7,Q15796,P84022,O95405,
O43543	O43502,O15315,O75771,O43542,P54132,Q06609,
O43542	O43502,O15315,O75771,O43543,
O43541	P31273,P31269,
Q9UIS9	Q13111,Q15047,Q6VMQ6,P45973,O43463,
O75604	O15111,Q969H0,O14920,Q9Y6K9,Q99558,Q00653,Q04864,Q04206,O15027,
Q29983	Q9UBK5,P26718,
Q29980	Q9UBK5,P26718,
Q9BYG5	Q9Y496,O15066,Q8TEW0,P41743,Q9NPB6,Q6P1M3,Q15334,P60953,
Q9BYG4	P33151,Q9NPB6,Q8TEW0,
O43524	Q92831,Q96EB6,P04637,P55316,P84022,Q13485,
O43521	P10415,Q07817,
Q96B97	Q4VCS5,Q68EM7,P47756,Q9Y5K6,Q8NI35,Q8N3R9,P52907,P47755,P22681,Q99962,Q13191,P00533,P08581,Q99963,P56945,P46108,P62993,P27986,Q07889,Q8WV28,
O43516	P62736,P19105,P35579,P60660,P42768,P46109,P43403,
O43513	Q15648,O60244,Q9NVC6,Q9ULK4,O75448,O95402,Q6P2C8,P24863,Q9BWU1,P49336,Q9BTT4,Q9P086,Q93074,Q9UHV7,Q71F56,Q96RN5,Q9Y2X0,Q9BUE0,Q9H944,Q13503,Q15528,Q71SY5,Q9H204,Q9NX70,Q96HR3,Q9Y3C7,Q9NPJ6,O75586,Q96G25,Q9NWA0,A0JLT2,Q9UKU7,Q9Y2W1,P28702,P11473,O60313,
Q9BYE7	O75461,Q9H9B1,Q96KQ7,O75712,Q969R5,P61244,Q8IWI9,Q06587,Q99496,Q14186,Q8IY57,
Q9P2R7	P53597,
P33176	Q8IWE5,
O43502	O15315,O75771,O43543,O43542,
Q9BYD6	P83111,Q7Z7H8,Q9Y3B7,P52815,Q9BYD1,Q6P1L8,Q9P015,Q9NX20,Q9NRX2,Q9H0U6,P49406,Q9BYC9,Q7Z2W9,Q9NWU5,Q16540,Q96A35,Q9P0M9,Q13084,P09001,Q8TCC3,Q9BYC8,O75394,Q9BQ48,Q9NZE8,Q9P0J6,Q9BZE1,Q96DV4,Q9NYK5,Q9BYD3,Q9NQ50,Q8IXM3,Q8N983,Q9H9J2,Q9BRJ2,Q9H2W6,Q9HD33,Q96GC5,Q13405,Q8N5N7,Q4U2R6,Q86TS9,Q96EL3,Q6P161,Q7Z7F7,Q9BYD2,P82664,P82912,O15235,O60783,P82914,Q9Y3D3,Q9Y2R5,Q9NVS2,Q9Y676,Q9Y3D5,Q9Y399,P82921,…
Q9BYD3	P83111,Q9BYD6,Q7Z7H8,Q9Y3B7,P52815,Q9BYD1,Q6P1L8,Q9P015,Q9NX20,Q9NRX2,Q9H0U6,P49406,Q9BYC9,Q7Z2W9,Q9NWU5,Q16540,Q96A35,Q9P0M9,Q13084,P09001,Q8TCC3,Q9BYC8,O75394,Q9BQ48,Q9NZE8,Q9P0J6,Q9BZE1,Q96DV4,Q9NYK5,Q9NQ50,Q8IXM3,Q8N983,Q9H9J2,Q9BRJ2,Q9H2W6,Q9HD33,Q96GC5,Q13405,Q8N5N7,Q4U2R6,Q86TS9,Q96EL3,Q6P161,Q7Z7F7,Q9BYD2,P82664,P82912,O15235,O60783,P82914,Q9Y3D3,Q9Y2R5,Q9NVS2,Q9Y676,Q9Y3D5,Q9Y399,P82921,…
Q9BYD2	P83111,Q9BYD6,Q7Z7H8,Q9Y3B7,P52815,Q9BYD1,Q6P1L8,Q9P015,Q9NX20,Q9NRX2,Q9H0U6,P49406,Q9BYC9,Q7Z2W9,Q9NWU5,Q16540,Q96A35,Q9P0M9,Q13084,P09001,Q8TCC3,Q9BYC8,O75394,Q9BQ48,Q9NZE8,Q9P0J6,Q9BZE1,Q96DV4,Q9NYK5,Q9BYD3,Q9NQ50,Q8IXM3,Q8N983,Q9H9J2,Q9BRJ2,Q9H2W6,Q9HD33,Q96GC5,Q13405,Q8N5N7,Q4U2R6,Q86TS9,Q96EL3,Q6P161,Q7Z7F7,P82664,P82912,O15235,O60783,P82914,Q9Y3D3,Q9Y2R5,Q9NVS2,Q9Y676,Q9Y3D5,Q9Y399,P82921,…
Q9BYD1	P83111,Q9BYD6,Q7Z7H8,Q9Y3B7,P52815,Q6P1L8,Q9P015,Q9NX20,Q9NRX2,Q9H0U6,P49406,Q9BYC9,Q7Z2W9,Q9NWU5,Q16540,Q96A35,Q9P0M9,Q13084,P09001,Q8TCC3,Q9BYC8,O75394,Q9BQ48,Q9NZE8,Q9P0J6,Q9BZE1,Q96DV4,Q9NYK5,Q9BYD3,Q9NQ50,Q8IXM3,Q8N983,Q9H9J2,Q9BRJ2,Q9H2W6,Q9HD33,Q96GC5,Q13405,Q8N5N7,Q4U2R6,Q86TS9,Q96EL3,Q6P161,Q7Z7F7,Q9BYD2,P82664,P82912,O15235,O60783,P82914,Q9Y3D3,Q9Y2R5,Q9NVS2,Q9Y676,Q9Y3D5,Q9Y399,P82921,…
P11836	P06241,P06239,P07948,
P11831	P19419,P28324,P43694,Q8IZQ8,P41970,
Q99497	P37840,O60260,Q9BXM7,
Q99496	P35226,Q14781,O00257,Q9HC52,P08107,P78364,Q8IXK0,Q8NDX5,Q06587,Q96GD3,O60264,P25490,Q13185,P49450,P07199,Q03188,Q9H3R5,Q92674,Q9BS16,Q8N0S6,Q9NSP4,Q9BU64,Q53SF7,Q13619,Q16531,Q92620,P22087,P11021,P11142,Q69YN4,Q02241,Q71F23,Q8N1F7,Q9H0H5,Q96T23,Q8NEM2,Q9BXP5,Q08945,Q9Y5B9,Q15007,Q5T200,Q96JP5,Q6W2J9,Q8NHM5,Q9BSM1,Q8N488,P63208,O75461,Q9H9B1,Q96KQ7,O75712,Q969R5,P61244,Q8IWI9,Q9BYE7,Q14186,Q8IY57,…
Q9BYC9	P83111,Q9BYD6,Q7Z7H8,Q9Y3B7,P52815,Q9BYD1,Q6P1L8,Q9P015,Q9NX20,Q9NRX2,Q9H0U6,P49406,Q7Z2W9,Q9NWU5,Q16540,Q96A35,Q9P0M9,Q13084,P09001,Q8TCC3,Q9BYC8,O75394,Q9BQ48,Q9NZE8,Q9P0J6,Q9BZE1,Q96DV4,Q9NYK5,Q9BYD3,Q9NQ50,Q8IXM3,Q8N983,Q9H9J2,Q9BRJ2,Q9H2W6,Q9HD33,Q96GC5,Q13405,Q8N5N7,Q4U2R6,Q86TS9,Q96EL3,Q6P161,Q7Z7F7,Q9BYD2,P82664,P82912,O15235,O60783,P82914,Q9Y3D3,Q9Y2R5,Q9NVS2,Q9Y676,Q9Y3D5,Q9Y399,P82921,…
Q9BYC8	P83111,Q9BYD6,Q7Z7H8,Q9Y3B7,P52815,Q9BYD1,Q6P1L8,Q9P015,Q9NX20,Q9NRX2,Q9H0U6,P49406,Q9BYC9,Q7Z2W9,Q9NWU5,Q16540,Q96A35,Q9P0M9,Q13084,P09001,Q8TCC3,O75394,Q9BQ48,Q9NZE8,Q9P0J6,Q9BZE1,Q96DV4,Q9NYK5,Q9BYD3,Q9NQ50,Q8IXM3,Q8N983,Q9H9J2,Q9BRJ2,Q9H2W6,Q9HD33,Q96GC5,Q13405,Q8N5N7,Q4U2R6,Q86TS9,Q96EL3,Q6P161,Q7Z7F7,Q9BYD2,P82664,P82912,O15235,O60783,P82914,Q9Y3D3,Q9Y2R5,Q9NVS2,Q9Y676,Q9Y3D5,Q9Y399,P82921,…
P40337	Q13617,P62877,Q15369,Q15370,Q8TEY7,Q16665,P17980,
P33151	P35222,Q8TEW0,Q9NPB6,Q9BYG4,P35968,Q07157,
Q9UIM3	P38936,P07900,
P04637	Q09472,Q00987,Q14192,Q9H2X6,P61201,Q9UNS2,Q9BT78,Q92905,Q7L5N1,Q9UBW8,Q99627,Q13098,P54132,P43246,P52701,Q06609,P03372,O43524,P08047,Q96EB6,O15169,Q9UER7,P49757,Q99728,P12956,P25490,P10415,Q07817,
Q99471	O60925,Q9UHV9,Q9NQP4,O15212,P61758,
P20783	P08138,
P11802	P24385,P38936,P12004,Q00534,P30279,Q00535,Q08211,P27694,P11387,P30281,Q9UHV2,
P04629	O14908,P49795,P01138,
P04626	P00533,O00443,O00750,Q9Y316,P29353,
Q99466	Q96JK9,
Q99460	P62191,P35998,P17980,P43686,P62195,P62333,O75832,O00231,O00232,Q9UNM6,O00487,Q13200,O43242,P55036,Q16401,Q15008,P51665,P48556,O00233,P25786,P25787,P25788,P25789,P28066,P60900,O14818,P20618,P49721,P49720,P28070,P28074,P28072,Q99436,Q06323,Q9UL46,
Q99459	Q9UKV3,O60306,Q13838,O75934,Q9BRD0,P41223,Q9Y6A4,Q8WUQ7,Q9BQ61,O95400,O60508,Q14011,Q16630,Q9NYV4,Q9BZJ0,O95232,Q8WYA6,Q9P013,Q9HCG8,Q92841,Q9BUQ8,O00571,Q9UJV9,Q7L014,P17844,Q96DF8,O43143,O60231,Q92620,Q14562,Q08211,O75937,Q15029,P38919,Q9Y5B6,O43719,O00425,Q13123,Q9ULR0,Q69YN4,Q9Y333,P62310,Q9Y4Z0,P62312,Q9UK45,P61326,P55081,Q9HCE1,Q09161,P52298,P55769,O43809,P11940,O43660,Q9UNP9,O43447,Q9Y3C6,…
Q96B26	Q9Y2L1,Q9Y3B2,Q13868,Q9NQT5,Q9NPD3,Q9NQT4,Q5RKV6,Q15024,Q06265,Q01780,
P09958	O43747,Q6VY07,
Q99442	P60468,Q9UGP8,
Q96AP0	Q9NUX5,P54274,Q15554,Q9NYB0,Q9BSI4,Q92878,
P06396	Q86TP1,
Q9P2K3	O60341,Q13363,Q13547,Q9NP66,Q9P0W2,P08107,Q96BD5,Q96EK2,Q9UKL0,Q92766,Q9UBW7,O75362,O00257,Q9Y232,P56545,Q9H9B1,Q96KQ7,Q92769,Q96JN0,P37275,O60315,Q92618,
P52815	P83111,Q9BYD6,Q7Z7H8,Q9Y3B7,Q9BYD1,Q6P1L8,Q9P015,Q9NX20,Q9NRX2,Q9H0U6,P49406,Q9BYC9,Q7Z2W9,Q9NWU5,Q16540,Q96A35,Q9P0M9,Q13084,P09001,Q8TCC3,Q9BYC8,O75394,Q9BQ48,Q9NZE8,Q9P0J6,Q9BZE1,Q96DV4,Q9NYK5,Q9BYD3,Q9NQ50,Q8IXM3,Q8N983,Q9H9J2,Q9BRJ2,Q9H2W6,Q9HD33,Q96GC5,Q13405,Q8N5N7,Q4U2R6,Q86TS9,Q96EL3,Q6P161,Q7Z7F7,Q9BYD2,P82664,P82912,O15235,O60783,P82914,Q9Y3D3,Q9Y2R5,Q9NVS2,Q9Y676,Q9Y3D5,Q9Y399,P82921,…
P20749	P03372,Q9Y6Q9,Q04206,
Q99436	P25786,P25787,P25788,P25789,P28066,P60900,O14818,P20618,P49721,P49720,P28070,P28074,P28072,P62191,P35998,P17980,P43686,P62195,P62333,Q9UNM6,P55036,Q06323,Q9UL46,Q99460,O75832,O00231,O00232,O00487,Q13200,O43242,Q16401,Q15008,P51665,P48556,O00233,P61289,
P13569	P15311,O14745,P07550,
P01033	Q07954,P14780,
Q9P2J5	P14868,O43324,P07814,P41252,Q13155,Q15046,P56192,P54136,Q12904,
P01023	P08133,Q07954,
Q13952	P23511,P25208,Q07021,
Q13951	Q01196,
Q9P2I0	Q10570,Q9UKF6,O95639,Q6UN15,Q05048,P33240,Q12996,Q92797,O60341,Q12873,Q15029,Q13547,Q92769,O95983,Q03164,O94776,P62826,Q09028,Q15291,Q16576,O00422,O75446,Q96ST3,P51531,O60264,Q12824,Q92922,Q8TAQ2,P21675,Q16514,P49848,Q16594,P20226,P61964,O60563,P50750,P19338,P24928,Q9UBK2,
Q9UIG0	O60264,O96019,O14497,Q13111,P51531,P51532,Q12824,Q92922,Q8TAQ2,Q96GM5,Q969G3,Q9Y5B9,Q02880,P11473,
Q99417	Q92667,P31323,
P38432	Q3ZCQ8,
Q9UIF9	O60264,P26358,Q9UBC3,Q13547,
P01011	P08311,
P61758	O60925,Q9UHV9,Q9NQP4,Q99471,O15212,
P01009	P08246,P08311,
Q9BXY8	Q86U70,P25791,Q02577,
P18887	Q15021,Q9BPX3,Q15003,P09874,O95347,Q9NTJ3,P49916,P49917,Q96T60,P06746,Q969S2,O00764,Q96FI4,Q9NUW8,
Q5RKV6	Q9Y2L1,Q9Y3B2,Q13868,Q9NQT5,Q9NPD3,Q9NQT4,Q15024,Q96B26,Q06265,Q01780,
P20700	P50402,P02545,Q13287,Q13813,Q9H503,Q07021,Q02539,P68431,Q00839,P49736,P33991,Q14566,P06400,Q08999,O75531,Q9P287,Q16543,Q13283,P61978,Q9Y333,O95777,P62314,P05455,P31946,P62258,O95218,Q14839,Q9C005,Q13547,O15379,Q9NPJ6,P28749,Q9UKL0,O00422,Q12824,Q92922,Q8TAQ2,Q9BZK7,Q9BQ87,Q13263,Q9BZZ5,P12277,O00148,P51858,P14866,Q12906,P46940,Q9Y2U8,Q53EL6,P10827,P27348,
O00764	P49916,Q969S2,P06746,P18887,Q96FI4,
P13521	P05154,
Q03188	Q9H3R5,Q9NSP4,Q96H22,Q96BT3,Q71F23,P35226,Q13185,Q9HC52,P49450,P07199,Q92674,Q9BS16,Q8N0S6,Q9BU64,Q53SF7,Q13619,Q16531,Q92620,P22087,P11021,P11142,Q69YN4,Q02241,Q8N1F7,Q9H0H5,Q06587,Q99496,Q96T23,Q8NEM2,O60264,Q9BXP5,Q08945,Q9Y5B9,Q15007,Q5T200,Q96JP5,Q8N2Z9,Q6IPU0,Q7L2Z9,Q13352,
Q96AJ9	O43752,Q15836,O14662,O75379,Q9UEU0,
Q9BXW9	Q13315,Q14676,P49959,O60934,Q92878,
O00750	P00533,P04626,O00443,
O95182	P03886,P03891,P03897,P03901,P03915,P03923,O15239,O95299,Q86Y39,Q9UI09,Q9P0J0,O43678,O95167,O00483,Q16718,P56556,P51970,Q16795,O14561,O75438,O96000,Q9NX14,O95178,O43676,O95168,O43674,O95139,P17568,O95169,Q9Y6M9,O43677,O95298,P28331,O75306,O75489,O43181,O43920,O75380,O75251,O00217,P49821,P19404,P56181,
O00743	O15084,Q9Y297,O15111,Q13616,Q14164,Q00653,Q04864,Q04206,Q9UPN7,O75170,P63208,
P18859	P25705,P06576,P36542,P30049,P56381,P24539,P05496,O75947,P56385,P56134,O75964,P48047,P00846,P03928,
Q13905	P46108,P46109,P16234,
Q13901
O95178	P03886,P03891,P03897,P03901,P03915,P03923,O15239,O95299,Q86Y39,Q9UI09,Q9P0J0,O43678,O95167,O00483,Q16718,P56556,O95182,P51970,Q16795,O14561,O75438,O96000,Q9NX14,O43676,O95168,O43674,O95139,P17568,O95169,Q9Y6M9,O43677,O95298,P28331,O75306,O75489,O43181,O43920,O75380,O75251,O00217,P49821,P19404,P56181,P03905,
Q15696	Q9BV90,Q6IEG0,O43143,Q8N8D1,Q6P2Q9,Q96LT9,O75533,Q13435,Q15393,Q15427,Q9BWJ5,P14678,P62314,P62316,P62318,P62304,P62306,P62308,Q16560,P67809,Q8TBF4,Q9UDW3,
Q03164	Q9UBL3,P51610,O00255,Q15291,P05546,P61964,O60341,Q12873,Q9P2I0,Q15029,Q13547,Q92769,O95983,O94776,P62826,Q09028,Q16576,O00422,O75446,Q96ST3,P51531,O60264,Q12824,Q92922,Q8TAQ2,Q92797,P21675,Q16514,P49848,Q16594,P20226,Q99496,O15047,Q8IXM2,Q6PI98,Q9HCK8,O75461,P34932,Q7Z3B3,Q9Y4W2,Q96EZ8,O43451,Q8IZL8,Q9BVI0,Q8WWY3,Q9Y265,Q9H4L4,O00268,Q15545,Q9NXF1,
Q3V6T2
O95169	P03886,P03891,P03897,P03901,P03915,P03923,O15239,O95299,Q86Y39,Q9UI09,Q9P0J0,O43678,O95167,O00483,Q16718,P56556,O95182,P51970,Q16795,O14561,O75438,O96000,Q9NX14,O95178,O43676,O95168,O43674,O95139,P17568,Q9Y6M9,O43677,O95298,P28331,O75306,O75489,O43181,O43920,O75380,O75251,O00217,P49821,P19404,P56181,P03905,
O95168	P03886,P03891,P03897,P03901,P03915,P03923,O15239,O95299,Q86Y39,Q9UI09,Q9P0J0,O43678,O95167,O00483,Q16718,P56556,O95182,P51970,Q16795,O14561,O75438,O96000,Q9NX14,O95178,O43676,O43674,O95139,P17568,O95169,Q9Y6M9,O43677,O95298,P28331,O75306,O75489,O43181,O43920,O75380,O75251,O00217,P49821,P19404,P56181,P03905,
O95167	P03886,P03891,P03897,P03901,P03915,P03923,O15239,O95299,Q86Y39,Q9UI09,Q9P0J0,O43678,O00483,Q16718,P56556,O95182,P51970,Q16795,O14561,O75438,O96000,Q9NX14,O95178,O43676,O95168,O43674,O95139,P17568,O95169,Q9Y6M9,O43677,O95298,P28331,O75306,O75489,O43181,O43920,O75380,O75251,O00217,P49821,P19404,P56181,
O95163	Q6IA86,Q9H9T3,Q96EB1,O15111,O14920,Q99558,P25963,Q04206,
Q08499	Q02952,P22694,P22612,
Q9BXS5	Q10567,O43747,O75843,Q9Y6Q5,P61966,P56377,Q96PC3,Q63HQ0,
Q9BY43	Q9HD42,Q7LBR1,O43633,Q9UQN3,Q9H444,Q96CF2,Q9NZZ3,Q96FZ7,Q9Y3E7,
P27797	P62158,Q9Y262,P16104,P62805,Q8N257,O43390,P11021,P06748,P11940,P05455,Q08945,Q9Y5B9,Q7L2E3,P09874,P16989,P33778,Q99879,Q96EY7,
O95149	P62826,O14980,
Q03135	P29474,Q8IVI9,P29992,Q14573,P48995,Q14118,O43556,P46939,P03372,P21796,
O95139	P03886,P03891,P03897,P03901,P03915,P03923,O15239,O95299,Q86Y39,Q9UI09,Q9P0J0,O43678,O95167,O00483,Q16718,P56556,O95182,P51970,Q16795,O14561,O75438,O96000,Q9NX14,O95178,O43676,O95168,O43674,P17568,O95169,Q9Y6M9,O43677,O95298,P28331,O75306,O75489,O43181,O43920,O75380,O75251,O00217,P49821,P19404,P56181,Q9Y375,P03905,
Q15653	O15111,Q9Y6K9,O00505,P19838,Q00653,P25963,O00221,Q04864,Q04206,Q01201,Q8NFZ5,O00571,Q92896,P78347,P41279,P62888,Q02878,P62277,O15446,Q13616,Q9UKB1,O14920,Q13576,P52292,P42704,P23508,P46199,Q16342,O95602,Q9H9Y6,Q9Y2S0,Q9GZS1,P52434,P62875,Q9UJF2,P63208,Q16543,Q13451,P08238,Q676U5,Q8IX12,P07900,Q9UHD2,P40222,
Q15650	Q8N9N2,Q9H1I8,Q8N3C0,
O75593	Q15796,Q13485,Q15583,Q13547,
Q15648	Q93074,O60244,Q9Y2X0,Q9NVC6,O75448,P10827,Q9Y2W1,Q9ULK4,O95402,Q6P2C8,O43513,P24863,P49336,Q13503,Q9Y3C7,O75586,Q9BWU1,Q9BTT4,Q9P086,Q9UHV7,Q71F56,Q96RN5,Q9BUE0,Q9H944,Q15528,Q71SY5,Q9H204,Q9NX70,Q96HR3,Q9NPJ6,Q96G25,Q9NWA0,A0JLT2,Q9UKU7,P03372,Q92830,Q9Y4A5,P28702,P11473,O60885,O60563,P50750,P50613,Q09472,Q92585,P46531,P24928,Q06330,Q9BT40,Q9Y5B9,Q7KZ85,O60313,
P56282	P12004,P09884,Q14181,P28340,P49005,Q15054,Q9HCU8,Q07864,Q9NRF9,Q9NR33,P49642,P49643,P35251,P27694,P11387,P11388,Q02880,
Q03111	O96019,Q8NFD5,P51532,Q12824,Q92922,Q8TAQ2,Q96GM5,Q92925,Q969G3,O14497,P51825,Q9HC52,
Q9BXP5	Q9UKV3,O60306,Q13838,O75934,Q9BRD0,P41223,Q9Y6A4,Q8WUQ7,Q9BQ61,O95400,O60508,Q99459,Q14011,Q16630,Q9NYV4,Q9BZJ0,O95232,Q8WYA6,Q9P013,Q9HCG8,Q92841,Q9BUQ8,O00571,Q9UJV9,Q7L014,P17844,Q96DF8,O43143,O60231,Q92620,Q14562,Q08211,O75937,Q15029,P38919,Q9Y5B6,O43719,O00425,Q13123,Q9ULR0,Q69YN4,Q9Y333,P62310,Q9Y4Z0,P62312,Q9UK45,P61326,P55081,Q9HCE1,Q09161,P52298,P55769,O43809,P11940,O43660,Q9UNP9,O43447,…
O75586	P24863,P49336,Q15648,O60244,Q13503,O75448,Q9Y3C7,Q9BTT4,Q9ULK4,Q9BWU1,Q9P086,Q93074,Q9UHV7,Q71F56,Q96RN5,Q9Y2X0,Q9NVC6,Q9BUE0,Q9H944,Q15528,Q71SY5,O95402,Q6P2C8,Q9H204,Q9NX70,Q96HR3,Q9NPJ6,O43513,Q96G25,Q9NWA0,A0JLT2,Q9UKU7,Q9Y2W1,P10827,P28702,P11473,P09874,O60313,
P56279	P31749,P31751,
Q15637	Q9UKV3,O60306,Q13838,O75934,Q9BRD0,P41223,Q9Y6A4,Q8WUQ7,Q9BQ61,O95400,O60508,Q99459,Q14011,Q16630,Q9NYV4,Q9BZJ0,O95232,Q8WYA6,Q9P013,Q9HCG8,Q92841,Q9BUQ8,O00571,Q9UJV9,Q7L014,P17844,Q96DF8,O43143,O60231,Q92620,Q14562,Q08211,O75937,Q15029,P38919,Q9Y5B6,O43719,O00425,Q13123,Q9ULR0,Q69YN4,Q9Y333,P62310,Q9Y4Z0,P62312,Q9UK45,P61326,P55081,Q9HCE1,Q09161,P52298,P55769,O43809,P11940,O43660,Q9UNP9,O43447,…
Q15633	Q9UPY3,Q9UKV8,P08238,P56537,Q9HCE1,P62424,
O75578	P05556,
P34932	P35580,P19338,Q15233,P06748,P09874,Q92878,Q04724,Q02880,Q9UBL3,P51610,Q13547,Q92769,P11021,P11142,O15294,Q09028,Q16576,O75446,O15047,Q96ST3,O75182,P08047,Q9H7L9,P61964,P07900,P08238,Q16543,Q13163,Q99759,Q7KZI7,Q9NUG6,Q9UHV9,Q6Q0C0,P31946,P62258,P61981,Q04917,P27348,P63104,Q8IXM2,Q6PI98,Q9HCK8,O75461,Q7Z3B3,Q9Y4W2,Q96EZ8,O43451,Q03164,Q8IZL8,Q9BVI0,Q8WWY3,Q15291,Q99496,Q9Y265,Q9H4L4,P21675,O00268,…
Q15628	Q13490,P19438,Q12933,Q13158,
P08047	Q5U623,P04637,P84022,Q13485,Q9UBL3,P51610,Q13547,Q92769,P34932,P11021,P11142,O15294,Q09028,Q16576,O75446,O15047,Q96ST3,O75182,Q9H7L9,P61964,P07900,P08238,
Q155Q3	O15169,Q9Y6R4,
O14980	P62826,O95149,Q96GD4,O15392,Q09161,P52298,Q9H814,
Q9BXM7	Q8IXI1,Q9UPV9,O60260,Q99497,
O75558	O00161,P63027,Q5TD97,
Q9UHX1	Q9UKV3,O60306,Q13838,O75934,Q9BRD0,P41223,Q9Y6A4,Q8WUQ7,Q9BQ61,O95400,O60508,Q99459,Q14011,Q16630,Q9NYV4,Q9BZJ0,O95232,Q8WYA6,Q9P013,Q9HCG8,Q92841,Q9BUQ8,O00571,Q9UJV9,Q7L014,P17844,Q96DF8,O43143,O60231,Q92620,Q14562,Q08211,O75937,Q15029,P38919,Q9Y5B6,O43719,O00425,Q13123,Q9ULR0,Q69YN4,Q9Y333,P62310,Q9Y4Z0,P62312,Q9UK45,P61326,P55081,Q9HCE1,Q09161,P52298,P55769,O43809,P11940,O43660,Q9UNP9,O43447,…
O14979	Q92499,Q92841,O00571,P17844,Q8WYQ5,O43143,Q01844,P35637,P31943,P52272,Q00839,Q9BUJ2,Q12905,Q12906,Q9UKM9,Q9NRR4,Q96SB4,Q92804,Q13148,
O14974	Q6WCQ1,P61586,
P49069	P06239,
Q9BXL7	O95999,Q9UDY8,O15117,
O14965	Q14008,O75410,O15392,P20936,Q96GD4,
O14964	P60880,Q86Y82,Q13671,O75886,
Q9UHV9	O60925,Q9NQP4,Q99471,O15212,P61758,Q13616,P19388,O94763,Q9Y265,Q9Y230,P63208,Q13309,Q9ULZ2,Q16543,P07900,P08238,P34932,Q13163,Q99759,Q7KZI7,Q9NUG6,Q6Q0C0,P31946,P62258,P61981,Q04917,P27348,P63104,
Q9UHV7	P24863,Q9BWU1,P49336,Q15648,Q9BTT4,Q9P086,Q93074,Q71F56,O60244,Q96RN5,Q9Y2X0,Q9NVC6,Q9BUE0,Q9H944,Q13503,Q15528,Q9ULK4,O75448,Q71SY5,O95402,Q6P2C8,Q9H204,Q9NX70,Q96HR3,Q9Y3C7,Q9NPJ6,O75586,O43513,Q96G25,Q9NWA0,A0JLT2,Q9UKU7,Q9Y2W1,P03372,Q92830,Q9Y4A5,P10827,P28702,P11473,O60313,
O75534	Q14103,P11940,Q9H074,O60506,
O75533	Q9UKV3,O60306,Q13838,O75934,Q9BRD0,P41223,Q9Y6A4,Q8WUQ7,Q9BQ61,O95400,O60508,Q99459,Q14011,Q16630,Q9NYV4,Q9BZJ0,O95232,Q8WYA6,Q9P013,Q9HCG8,Q92841,Q9BUQ8,O00571,Q9UJV9,Q7L014,P17844,Q96DF8,O43143,O60231,Q92620,Q14562,Q08211,O75937,Q15029,P38919,Q9Y5B6,O43719,O00425,Q13123,Q9ULR0,Q69YN4,Q9Y333,P62310,Q9Y4Z0,P62312,Q9UK45,P61326,P55081,Q9HCE1,Q09161,P52298,P55769,O43809,P11940,O43660,Q9UNP9,O43447,…
Q9UHV2	P30279,P11802,
O75531	P50402,Q13547,O15379,Q02539,P68431,Q8WWI1,P28749,Q9P287,Q16543,Q13283,P61978,P20700,Q9Y333,O95777,P62314,P05455,P31946,P62258,O95218,
O75530	Q15910,Q09028,Q16576,Q15022,Q6ZN18,Q96EB6,P25490,
O43464	O95835,P98170,
O43463	P26358,Q15329,Q13547,Q08999,Q09472,P45973,Q9UIS9,Q16254,
Q9BXJ9	P13010,P12956,P36406,
Q9P287	O75531,Q16543,P50402,Q13283,P61978,P20700,Q9Y333,O95777,P62314,P05455,P31946,P62258,O95218,
Q6PUV4	P60880,Q16623,P63027,
O75529	P38398,Q92830,P43246,P52701,O75486,O75528,Q12962,Q16594,Q9Y4A5,O15265,Q15393,Q16514,Q6P1X5,O00268,Q15542,P49848,Q9Y6J9,Q15545,Q15543,Q92831,O75478,O94864,Q96BN2,Q9HBM6,
O75528	P38398,Q92830,P43246,P52701,O75486,Q12962,O75529,Q16594,Q9Y4A5,O15265,Q15393,Q16514,Q6P1X5,O00268,Q15542,P49848,Q9Y6J9,Q15545,Q15543,Q92831,O75478,O94864,Q96BN2,Q9HBM6,
Q0VG06	O15360,Q8NB91,Q00597,Q9HB96,Q9NPI8,O15287,Q9NW38,Q9H9A7,Q8IYD8,
O43451	Q9UBL3,Q8IXM2,Q6PI98,Q9HCK8,O75461,P51610,P34932,Q7Z3B3,Q9Y4W2,Q96EZ8,Q03164,Q8IZL8,Q9BVI0,Q8WWY3,Q15291,Q99496,Q9Y265,Q9H4L4,P21675,O00268,P49848,Q15545,Q16594,Q9NXF1,P61964,
P31323	Q92667,Q99417,Q99996,P51787,P62136,P62140,P36873,P22694,P22612,P13861,
Q7KZI7	Q16543,P07900,P08238,P34932,Q13163,Q99759,Q9NUG6,Q9UHV9,Q6Q0C0,P31946,P62258,P61981,Q04917,P27348,P63104,
O14936	Q02410,Q9NUP9,Q12959,O14910,
O43447	Q9UKV3,O60306,Q13838,O75934,Q9BRD0,P41223,Q9Y6A4,Q8WUQ7,Q9BQ61,O95400,O60508,Q99459,Q14011,Q16630,Q9NYV4,Q9BZJ0,O95232,Q8WYA6,Q9P013,Q9HCG8,Q92841,Q9BUQ8,O00571,Q9UJV9,Q7L014,P17844,Q96DF8,O43143,O60231,Q92620,Q14562,Q08211,O75937,Q15029,P38919,Q9Y5B6,O43719,O00425,Q13123,Q9ULR0,Q69YN4,Q9Y333,P62310,Q9Y4Z0,P62312,Q9UK45,P61326,P55081,Q9HCE1,Q09161,P52298,P55769,O43809,P11940,O43660,Q9UNP9,Q9Y3C6,…
O14931	P20963,
P49023	Q9Y2X7,P13612,P06756,P05106,Q14289,P05556,P18084,Q05397,P12814,P56945,P12830,P35222,P14923,P98161,P12931,Q9Y490,P18206,Q14247,Q9ULH1,
O14929	Q9Y294,Q9NVP2,Q13111,Q13112,P68431,P62805,Q8TEX9,P49321,Q09028,P84243,P54198,
O14925	Q99595,O60830,O43615,Q3ZCQ8,P05067,
O14920	O95999,Q14790,O15111,Q9UDY8,Q99558,O95163,P25963,Q04206,Q8IUD2,Q9Y6K9,Q92793,Q15596,Q9Y6Q9,P10155,Q969H0,Q00653,Q04864,O15027,O75604,O15446,Q13616,Q9UKB1,Q13576,P52292,P42704,P23508,P46199,P19838,Q15653,Q16342,O95602,Q9H9Y6,Q9Y2S0,Q9GZS1,P52434,P62875,Q9UJF2,P63208,Q16543,P07900,P08238,Q8N163,P22087,P62888,P36578,Q02878,P62917,P62280,P62277,
Q6VMQ6	Q9UIS9,Q15047,
Q9P253	O15400,Q9H270,Q9H269,Q15075,P20339,Q96JC1,
P29475	P08107,Q9UNE7,
P29474	Q03135,Q8IVI9,Q14118,O43556,P46939,P31749,P07900,
O14910	Q9NZW5,O14936,Q12959,Q02410,
P49005	P12004,P28340,Q15054,Q9HCU8,P09884,Q14181,P49642,P49643,P35251,P27694,P11387,P11388,Q02880,Q07864,P56282,Q9NRF9,Q9NR33,
Q7KZF4	Q08211,P42226,
Q9BXF3	P28370,
O14908	P22888,P04629,P49795,
P29460	P29459,P42701,Q99665,
P29459	P29460,P42701,Q99665,
Q9UI09	P03886,P03891,P03897,P03901,P03915,P03923,O15239,O95299,Q86Y39,Q9P0J0,O43678,O95167,O00483,Q16718,P56556,O95182,P51970,Q16795,O14561,O75438,O96000,Q9NX14,O95178,O43676,O95168,O43674,O95139,P17568,O95169,Q9Y6M9,O43677,O95298,P28331,O75306,O75489,O43181,O43920,O75380,O75251,O00217,P49821,P19404,P56181,
Q96A65	Q9NV70,Q96KP1,O60645,O00471,Q8TAG9,Q9UPT5,Q8IYI6,
P81274	P63096,Q14980,
P11717	O60664,P51151,
P40227	P17987,P78371,P49368,P50991,P48643,Q99832,P50990,
P40222	Q676U5,Q8IX12,Q16543,O15111,P07900,P08238,Q9Y6K9,Q15653,Q9UHD2,
P38398	Q99728,P49959,O60934,Q92878,O96019,P51531,P51532,Q12824,Q92922,Q8TAQ2,Q92925,Q969G3,O14497,Q8NFD5,Q99708,Q9GZX5,Q9BX63,Q13315,P54132,P40692,P43246,P52701,P35251,P35250,P35249,Q92830,O75486,O75528,Q12962,O75529,Q16594,Q9Y4A5,Q05048,P33240,Q12996,P24928,Q86U70,P61968,P30876,P19387,O15514,P19388,P61218,P62487,P52434,P36954,P52435,P53803,P62875,Q6UWZ7,Q96RL1,P00519,P84022,Q13547,Q92769,Q92547,P51587,…
P09884	P20248,P24941,Q14181,P35251,P35250,P40938,P35249,P40937,P09874,P28340,Q07864,P27694,P15927,P35244,P11387,P14635,P06493,P12004,P49005,Q15054,Q9HCU8,P49642,P49643,P11388,Q02880,P56282,Q9NRF9,Q9NR33,
P09874	Q15021,Q9BPX3,Q15003,O95347,Q9NTJ3,P18887,P20248,P24941,P09884,P28340,Q07864,P35251,P35250,P27694,P15927,P35244,P11387,P14635,P06493,P49959,Q92878,Q15554,Q9NYB0,P13010,P12956,P27797,Q7L2E3,P16104,Q8N257,P11021,P06748,P49711,P0C0S5,Q6FI13,P52294,O00505,P02545,P11388,P34932,P35580,P19338,Q15233,Q04724,Q02880,P49336,O75586,Q92793,Q14469,P62805,Q92831,P24928,P12931,P84243,P68431,Q71DI3,Q13557,Q14686,…
Q96A35	P83111,Q9BYD6,Q7Z7H8,Q9Y3B7,P52815,Q9BYD1,Q6P1L8,Q9P015,Q9NX20,Q9NRX2,Q9H0U6,P49406,Q9BYC9,Q7Z2W9,Q9NWU5,Q16540,Q9P0M9,Q13084,P09001,Q8TCC3,Q9BYC8,O75394,Q9BQ48,Q9NZE8,Q9P0J6,Q9BZE1,Q96DV4,Q9NYK5,Q9BYD3,Q9NQ50,Q8IXM3,Q8N983,Q9H9J2,Q9BRJ2,Q9H2W6,Q9HD33,Q96GC5,Q13405,Q8N5N7,Q4U2R6,Q86TS9,Q96EL3,Q6P161,Q7Z7F7,Q9BYD2,P82664,P82912,O15235,O60783,P82914,Q9Y3D3,Q9Y2R5,Q9NVS2,Q9Y676,Q9Y3D5,Q9Y399,P82921,…
P52732	Q92828,Q13227,O15379,O75164,O75376,O60907,Q9BZK7,Q9UPN9,Q86T24,
Q04917	Q16543,P07900,P08238,P34932,Q13163,Q99759,Q7KZI7,Q9NUG6,Q9UHV9,Q6Q0C0,P31946,P62258,P61981,P27348,P63104,P15056,P04049,P31947,
Q13889	P18074,P19447,Q00403,P29083,P29084,P35269,P13984,P32780,Q13888,Q92759,P24928,P30876,P19387,O15514,P19388,P61218,P62487,P52434,P36954,P52435,P53803,P62875,P20226,P51946,P50613,P51948,Q6ZYL4,P38398,Q13503,P24863,P49336,Q92793,Q92831,P51531,P51532,Q12824,
Q13888	P18074,P19447,Q00403,P29083,P29084,P35269,P13984,P32780,Q13889,Q92759,P24928,P30876,P19387,O15514,P19388,P61218,P62487,P52434,P36954,P52435,P53803,P62875,P20226,P51946,P50613,P51948,Q6ZYL4,P38398,Q13503,
Q9UHI6	P57678,O14893,Q16637,P14678,P54105,O14744,P62314,P62316,P62318,P62304,P62306,P62308,Q8TEQ6,Q8WXD5,Q9H840,Q9NWZ8,Q9Y3F4,P09012,P63162,Q08211,Q00403,P24928,P08579,P20226,P60510,Q9NY27,
Q9UHI5	P05556,P08195,Q01650,
Q13868	Q9Y2L1,Q9Y3B2,Q9NQT5,Q9NPD3,Q9NQT4,Q5RKV6,Q15024,Q96B26,Q06265,Q01780,Q8IU60,O95453,Q92900,Q9HAU5,Q9BZI7,Q8IZH2,Q9H0D6,
Q6UXN9	Q9UBL3,Q8ND76,Q15291,Q9UPS6,P61964,O15047,
P52701	P43246,P12004,P40692,P54278,P54277,Q13315,P54132,P38398,P49959,O60934,Q92878,P35251,P35250,P35249,Q92830,O75486,O75528,Q12962,O75529,Q16594,Q9Y4A5,Q06609,P04637,Q05513,Q99728,Q92547,
P20618	P25786,P25787,P25788,P25789,P28066,P60900,O14818,P49721,P49720,P28070,P28074,P28072,Q99436,P62191,P35998,P17980,P43686,P62195,P62333,Q9UNM6,P55036,Q06323,Q9UL46,Q99460,O75832,O00231,O00232,O00487,Q13200,O43242,Q16401,Q15008,P51665,P48556,O00233,P61289,
Q3T906
P25963	O15111,O95163,O14920,Q99558,Q04206,Q9Y297,Q13616,Q9UKB1,P63208,Q9Y6K9,O00505,P19838,Q00653,Q15653,O00221,Q04864,Q01201,Q8NFZ5,P35606,O60271,Q15025,O00571,Q92896,P78347,P41279,P62888,Q02878,P62277,Q8N668,
Q13838	Q9UKV3,O60306,O75934,Q9BRD0,P41223,Q9Y6A4,Q8WUQ7,Q9BQ61,O95400,O60508,Q99459,Q14011,Q16630,Q9NYV4,Q9BZJ0,O95232,Q8WYA6,Q9P013,Q9HCG8,Q92841,Q9BUQ8,O00571,Q9UJV9,Q7L014,P17844,Q96DF8,O43143,O60231,Q92620,Q14562,Q08211,O75937,Q15029,P38919,Q9Y5B6,O43719,O00425,Q13123,Q9ULR0,Q69YN4,Q9Y333,P62310,Q9Y4Z0,P62312,Q9UK45,P61326,P55081,Q9HCE1,Q09161,P52298,P55769,O43809,P11940,O43660,Q9UNP9,O43447,Q9Y3C6,…
Q9UHD9	P25786,P25787,P60900,Q05086,Q9UMX0,
Q9UHD2	Q9H6S1,Q16543,P07900,P08238,Q92844,A7MCY6,Q12933,Q676U5,Q8IX12,O15111,Q9Y6K9,Q15653,P40222,
P06241	P23229,P16144,P02751,P18564,P22681,P21802,P07948,P20936,P07947,P06239,P11836,Q12879,
Q06643	P01374,P36941,
Q7KZ85	P50613,Q92793,Q09472,P24928,Q06330,O60563,P49336,P50750,Q92585,Q15648,P46531,Q9BT40,Q9Y5B9,
P06239	P01732,P49069,P06241,P07948,P11836,P46531,P27986,O43561,Q13094,P19174,
Q9BX84	Q96QT4,
Q13813	Q15417,P50402,Q8WWI1,P35579,Q12965,Q9BRV8,Q13287,P02545,P20700,Q9H503,Q14839,Q9C005,Q13547,O15379,P68431,Q9NPJ6,P28749,Q08999,Q9UKL0,O00422,Q12824,Q92922,Q8TAQ2,Q9BZK7,Q9BQ87,Q13263,
Q15596	O15111,Q92793,O14920,Q9Y6K9,Q9Y6Q9,P10155,Q15788,
O95071	Q9UG63,Q99459,Q16531,Q9BUQ8,P68104,P26641,Q15029,Q00839,P11021,P43243,P43246,P17858,Q6P2Q9,P23246,O75643,Q13573,P07437,
Q9BX63	P38398,
Q9BWU1	P24863,P49336,Q15648,Q9BTT4,Q9P086,Q93074,Q9UHV7,Q71F56,O60244,Q96RN5,Q9Y2X0,Q9NVC6,Q9BUE0,Q9H944,Q13503,Q15528,Q9ULK4,O75448,Q71SY5,O95402,Q6P2C8,Q9H204,Q9NX70,Q96HR3,Q9Y3C7,Q9NPJ6,O75586,O43513,Q96G25,Q9NWA0,A0JLT2,
Q9UHA4	Q02750,Q9Y2Q5,P28482,
P06213	Q13596,O60749,O95219,P35568,Q07666,P27986,
Q9UHA3	Q9UPY3,P56537,Q9HCE1,P62906,P62913,P30050,P26373,P50914,P61313,Q02543,P84098,P46778,P61353,P46779,P62888,P62910,P49207,P18077,Q9Y3U8,P61513,P18124,P62424,P05386,P05387,
P59780	O00203,Q13367,O14617,Q9Y2T2,P53677,Q92572,P78537,Q6QNY1,Q6QNY0,Q9NUP1,Q96EV8,Q8TDH9,Q9UL45,O95295,
O95067	P14635,P24385,P06493,P38936,P12004,
Q15583	O75593,Q15796,Q13485,Q13547,
Q15582	P19447,O95452,Q13118,P50539,P17980,O15198,
O00622	P06756,P18084,P23229,P05556,
Q9BWT6	Q9P2W1,P21127,O43143,O95995,Q9Y237,Q9NW13,P27635,P62906,P46781,O76021,Q9ULW0,P68363,
Q06609	P54132,P43246,P52701,P04637,P38398,P51587,P46736,Q9NXR7,O43543,
O95059	Q99575,O95707,Q969H6,O75817,Q9H633,Q9BUL9,P78346,P78345,O75818,
P15172	Q92831,Q92793,Q09472,
P15170	P62495,Q96Q15,Q92900,Q8IYD1,
Q15573	Q53T94,Q15572,P20226,
Q15572	Q15573,Q53T94,P20226,
P59768	P63244,P04049,P62873,P10911,Q06187,O00555,Q03431,Q9UQL6,P56524,
Q9GZX9	P12644,P12643,Q6WN34,
Q6IA86	Q9H9T3,Q96EB1,O95163,
Q9GZX5	P38398,Q99708,
P27695	Q16665,P40763,Q99966,Q99967,Q96RK1,O60921,O60671,Q99638,
P27694	P54132,O15360,Q00597,Q9HB96,Q9NPI8,O15287,Q9NW38,P40692,Q9H9A7,P15927,P35244,Q13472,O60870,P12004,P20248,P24941,P09874,P09884,P28340,Q07864,P35251,P35250,P11387,P14635,P06493,Q14181,P49005,Q15054,Q9HCU8,P49642,P49643,P11388,Q02880,P56282,Q9NRF9,Q9NR33,P11802,Q00535,P38936,Q08211,Q8NB91,Q12888,P13010,P12956,
P56199	P12111,P05556,P17706,
P56192	P14868,O43324,P07814,P41252,Q13155,Q15046,Q9P2J5,P54136,Q12904,
Q15554	Q96AP0,Q9NUX5,P54274,Q9NYB0,Q9BSI4,P49959,O60934,Q92878,P09874,P13010,P12956,O95271,Q14191,P54132,P52655,P52657,
O75496	Q99741,Q13415,
P02786	Q13596,O60749,O95219,
Q15545	O15265,Q92830,Q15393,O75486,O75528,Q12962,Q16514,Q6P1X5,O00268,Q15542,O75529,P49848,Q9Y6J9,Q16594,Q9Y4A5,P21675,Q15544,Q15543,P20226,Q92750,P52655,P52657,Q5VWG9,Q00403,Q92804,Q9HBM6,Q9UBL3,Q8IXM2,Q6PI98,Q9HCK8,O75461,P51610,P34932,Q7Z3B3,Q9Y4W2,Q96EZ8,O43451,Q03164,Q8IZL8,Q9BVI0,Q8WWY3,Q15291,Q99496,Q9Y265,Q9H4L4,Q9NXF1,P61964,
P56181	P03886,P03891,P03897,P03901,P03915,P03923,O15239,O95299,Q86Y39,Q9UI09,Q9P0J0,O43678,O95167,O00483,Q16718,P56556,O95182,P51970,Q16795,O14561,O75438,O96000,Q9NX14,O95178,O43676,O95168,O43674,O95139,P17568,O95169,Q9Y6M9,O43677,O95298,P28331,O75306,O75489,O43181,O43920,O75380,O75251,O00217,P49821,P19404,
Q15544	P21675,Q12962,Q6P1X5,O00268,Q15542,P49848,Q16594,P20226,Q16514,Q15543,Q15545,Q92750,P52655,P52657,Q5VWG9,Q00403,Q92804,Q9HBM6,
Q15543	P21675,Q12962,Q15544,Q16514,O00268,Q15542,P49848,Q15545,Q16594,P20226,Q6P1X5,O15265,Q92830,Q15393,O75486,O75528,O75529,Q9Y6J9,Q9Y4A5,Q92750,P52655,P52657,Q5VWG9,Q00403,Q92804,Q9HBM6,
Q15542	P21675,Q12962,Q15544,Q6P1X5,O00268,P49848,Q16594,P20226,O15265,Q92830,Q15393,O75486,O75528,Q16514,O75529,Q9Y6J9,Q15545,Q9Y4A5,Q15543,Q92750,P52655,P52657,Q5VWG9,Q00403,Q92804,Q9HBM6,
O75489	P03886,P03891,P03897,P03901,P03915,P03923,O15239,O95299,Q86Y39,Q9UI09,Q9P0J0,O43678,O95167,O00483,Q16718,P56556,O95182,P51970,Q16795,O14561,O75438,O96000,Q9NX14,O95178,O43676,O95168,O43674,O95139,P17568,O95169,Q9Y6M9,O43677,O95298,P28331,O75306,O43181,O43920,O75380,O75251,O00217,P49821,P19404,P56181,Q9Y375,Q9BQ95,Q15388,
O75486	P38398,Q92830,P43246,P52701,O75528,Q12962,O75529,Q16594,Q9Y4A5,O15265,Q15393,Q16514,Q6P1X5,O00268,Q15542,P49848,Q9Y6J9,Q15545,Q15543,Q92831,O75478,O94864,Q96BN2,Q9HBM6,
P50991	P17987,P78371,P49368,P48643,P40227,Q99832,P50990,
P50990	P17987,P78371,P49368,P50991,P48643,P40227,Q99832,
Q9GZT9	Q16665,Q13438,
O75478	Q92831,O75486,O75528,Q12962,Q16514,O75529,Q9Y6J9,Q16594,Q9Y4A5,
O14893	Q9UHI6,P57678,Q16637,P14678,P54105,O14744,P62314,P62316,P62318,P62304,P62306,P62308,Q8TEQ6,Q8WXD5,Q9H840,Q9NWZ8,Q9Y3F4,P09012,P63162,P09382,P17931,Q08211,Q00403,P24928,P08579,P20226,
Q15528	P24863,Q9BWU1,P49336,Q15648,Q9BTT4,Q9P086,Q93074,Q9UHV7,Q71F56,O60244,Q96RN5,Q9Y2X0,Q9NVC6,Q9BUE0,Q9H944,Q13503,Q9ULK4,O75448,Q71SY5,O95402,Q6P2C8,Q9H204,Q9NX70,Q96HR3,Q9Y3C7,Q9NPJ6,O75586,O43513,Q96G25,Q9NWA0,A0JLT2,O60313,
P31273	O43541,
Q9GZS3	Q6P1J9,Q6PD62,Q8WVC0,Q8N7H5,Q15477,Q6PGP7,
O75461	Q9H9B1,Q96KQ7,O75712,Q969R5,P61244,Q8IWI9,Q9BYE7,Q06587,Q99496,Q14186,Q8IY57,Q9UBL3,Q8IXM2,Q6PI98,Q9HCK8,P51610,P34932,Q7Z3B3,Q9Y4W2,Q96EZ8,O43451,Q03164,Q8IZL8,Q9BVI0,Q8WWY3,Q15291,Q9Y265,Q9H4L4,P21675,O00268,P49848,Q15545,Q16594,Q9NXF1,P61964,
Q9GZS1	O15446,O15111,Q13616,Q9UKB1,O14920,Q9Y6K9,Q13576,P52292,P42704,P23508,P46199,P19838,Q00653,Q15653,Q16342,O95602,Q9H9Y6,Q9Y2S0,P52434,P62875,Q9UJF2,Q04864,Q04206,P63208,
O43395	Q9UKV3,O60306,Q13838,O75934,Q9BRD0,P41223,Q9Y6A4,Q8WUQ7,Q9BQ61,O95400,O60508,Q99459,Q14011,Q16630,Q9NYV4,Q9BZJ0,O95232,Q8WYA6,Q9P013,Q9HCG8,Q92841,Q9BUQ8,O00571,Q9UJV9,Q7L014,P17844,Q96DF8,O43143,O60231,Q92620,Q14562,Q08211,O75937,Q15029,P38919,Q9Y5B6,O43719,O00425,Q13123,Q9ULR0,Q69YN4,Q9Y333,P62310,Q9Y4Z0,P62312,Q9UK45,P61326,P55081,Q9HCE1,Q09161,P52298,P55769,O43809,P11940,O43660,Q9UNP9,O43447,…
P31269	O43541,
O43390	O60306,Q8WUQ7,O60508,Q99459,Q9BZJ0,Q9P013,Q9HCG8,Q9BUQ8,Q9UJV9,P17844,Q96DF8,Q9H5Z1,Q92620,Q14562,Q15029,P38919,Q14331,Q9BRR8,P09651,P22626,P51991,P07910,P52597,P31943,P61978,P52272,Q00839,Q9ULR0,Q9Y333,P62310,P61326,Q9BRX9,P11940,O43660,Q9H307,Q9UNP9,Q9Y3C6,Q9H2H8,Q96BP3,Q9UMS4,Q13523,O94906,Q6P2Q9,Q9UKM9,Q9NW64,Q9Y5S9,P38159,O43290,Q6UX04,Q15459,Q15428,Q12874,O75533,Q13435,Q15393,Q07955,P42285,…
P02751	P06241,P18564,P21980,P08514,P05106,P08648,P05556,
P27635	P62906,P62913,P30050,P26373,P40429,P50914,P61313,P18621,Q07020,Q02543,P84098,P46778,P35268,P62829,P62750,P83731,P61254,P61353,P46776,P46779,P47914,P39023,P62888,P62899,P62910,P49207,P42766,P18077,Q9Y3U8,P83881,P61927,P61513,P63173,P62891,P36578,P62945,P46777,Q02878,P18124,P62424,P62917,P32969,P05388,P05386,P05387,P46783,P62280,P25398,P62277,P62263,P62841,P62244,P62249,P08708,P62269,P39019,P15880,…
O75448	Q15648,Q93074,O60244,Q9Y2X0,Q9NVC6,P10827,Q9Y2W1,Q9ULK4,O95402,Q6P2C8,O43513,P24863,P49336,Q13503,Q9Y3C7,O75586,Q9BWU1,Q9BTT4,Q9P086,Q9UHV7,Q71F56,Q96RN5,Q9BUE0,Q9H944,Q15528,Q71SY5,Q9H204,Q9NX70,Q96HR3,Q9NPJ6,Q96G25,Q9NWA0,A0JLT2,Q9UKU7,P03372,Q92830,Q9Y4A5,P28702,P11473,O60885,O60563,P50750,O60313,
O75446	Q13547,Q92769,Q09028,Q16576,O00422,Q96ST3,Q4LE39,Q9H7L9,Q9HCU9,O75182,Q9UK53,O96019,O14497,P51532,Q12824,Q92922,Q8TAQ2,Q96GM5,O60341,Q12873,Q9P2I0,Q15029,O95983,Q03164,O94776,P62826,Q15291,P51531,O60264,Q92797,P21675,Q16514,P49848,Q16594,P20226,P61964,O15379,O75376,Q9Y618,Q9UBL3,P51610,P34932,P11021,P11142,O15294,O15047,P08047,P07900,P08238,P29374,Q5PSV4,Q9H160,
P56134	P25705,P06576,P36542,P30049,P56381,P24539,P05496,O75947,P56385,P18859,O75964,P48047,P00846,P03928,
Q9GZP9	P55072,Q9BUN8,Q9UBV2,Q86TM6,
O75438	P03886,P03891,P03897,P03901,P03915,P03923,O15239,O95299,Q86Y39,Q9UI09,Q9P0J0,O43678,O95167,O00483,Q16718,P56556,O95182,P51970,Q16795,O14561,O96000,Q9NX14,O95178,O43676,O95168,O43674,O95139,P17568,O95169,Q9Y6M9,O43677,O95298,P28331,O75306,O75489,O43181,O43920,O75380,O75251,O00217,P49821,P19404,P56181,P03905,
O75436	Q9UBQ0,Q96QK1,Q13596,O60749,
Q9BWJ5	Q9BV90,Q6IEG0,O43143,Q8N8D1,Q6P2Q9,Q96LT9,O75533,Q13435,Q15393,Q15427,P14678,P62314,P62316,P62318,P62304,P62306,P62308,Q16560,P67809,Q8TBF4,Q9UDW3,Q15696,Q86XP3,Q7RTV0,Q8IWX8,Q7L014,O75937,Q9P0W2,P10809,Q9UHX1,Q96I25,Q15459,Q15428,Q12874,Q07955,O75940,P09661,P08579,O15042,Q12931,Q01081,P26368,
Q96T60	P49917,Q13426,P49916,P06746,P18887,Q9NUW8,
Q9P0W2	O60341,Q13547,Q92769,Q96BD5,Q9UKL0,O75362,Q13363,Q9NP66,P08107,Q96EK2,Q9P2K3,Q92766,Q9UBW7,Q12873,Q14839,Q14687,P78347,Q13330,O94776,Q09028,Q16576,Q14202,Q96ST3,O75182,P51587,Q92618,Q8IWX8,Q7L014,O43143,O75937,P10809,Q7RTV0,Q9UHX1,Q96I25,Q15459,Q15428,Q12874,O75533,Q13435,Q15393,Q15427,Q9BWJ5,Q07955,O75940,P09661,P14678,P08579,P62314,P62316,P62318,P62304,P62306,P62308,O15042,Q12931,Q01081,P26368,
Q96T58	Q9UKV3,O60306,Q13838,O75934,Q9BRD0,P41223,Q9Y6A4,Q8WUQ7,Q9BQ61,O95400,O60508,Q99459,Q14011,Q16630,Q9NYV4,Q9BZJ0,O95232,Q8WYA6,Q9P013,Q9HCG8,Q92841,Q9BUQ8,O00571,Q9UJV9,Q7L014,P17844,Q96DF8,O43143,O60231,Q92620,Q14562,Q08211,O75937,Q15029,P38919,Q9Y5B6,O43719,O00425,Q13123,Q9ULR0,Q69YN4,Q9Y333,P62310,Q9Y4Z0,P62312,Q9UK45,P61326,P55081,Q9HCE1,Q09161,P52298,P55769,O43809,P11940,O43660,Q9UNP9,O43447,…
Q96ST3	Q9UBC3,Q13547,O95239,O60264,O95347,Q9NTJ3,Q92769,Q09028,Q16576,O00422,O75446,Q4LE39,Q9H7L9,O60341,Q12873,Q14839,Q14687,P78347,Q9P0W2,Q13330,O94776,Q96BD5,Q9UKL0,Q9UBW7,Q14202,O75182,Q9HCU9,O96019,O14497,O14744,P51532,Q12824,Q92922,Q8TAQ2,Q96GM5,Q92925,Q6STE5,Q969G3,P51531,P17947,Q9UK53,Q9Y618,P51608,O95983,Q13127,Q9P2I0,Q15029,Q03164,P62826,Q15291,Q92797,P21675,Q16514,P49848,Q16594,P20226,P61964,…
P36578	P27635,P62906,P62913,P30050,P26373,P40429,P50914,P61313,P18621,Q07020,Q02543,P84098,P46778,P35268,P62829,P62750,P83731,P61254,P61353,P46776,P46779,P47914,P39023,P62888,P62899,P62910,P49207,P42766,P18077,Q9Y3U8,P83881,P61927,P61513,P63173,P62891,P62945,P46777,Q02878,P18124,P62424,P62917,P32969,P05388,P05386,P05387,P46783,P62280,P25398,P62277,P62263,P62841,P62244,P62249,P08708,P62269,P39019,P15880,…
Q6UWZ7	Q99728,P38398,Q96RL1,
O75410	O14965,Q14008,
Q9GZN1	O96019,Q96CJ1,P0C0S5,Q9Y265,Q9Y230,Q6ZRS2,Q15906,O95619,O43257,
Q9BWH6	Q9Y5B0,Q00403,P35269,P13984,P24928,P30876,P19387,O15514,P19388,P61218,P62487,P52434,P36954,P52435,P53803,P62875,
P40189	Q05655,P40763,P50750,P23458,P61968,Q06124,O14543,P26441,P26992,P42702,P15018,
O75400	Q9UKV3,O60306,Q13838,O75934,Q9BRD0,P41223,Q9Y6A4,Q8WUQ7,Q9BQ61,O95400,O60508,Q99459,Q14011,Q16630,Q9NYV4,Q9BZJ0,O95232,Q8WYA6,Q9P013,Q9HCG8,Q92841,Q9BUQ8,O00571,Q9UJV9,Q7L014,P17844,Q96DF8,O43143,O60231,Q92620,Q14562,Q08211,O75937,Q15029,P38919,Q9Y5B6,O43719,O00425,Q13123,Q9ULR0,Q69YN4,Q9Y333,P62310,Q9Y4Z0,P62312,Q9UK45,P61326,P55081,Q9HCE1,Q09161,P52298,P55769,O43809,P11940,O43660,Q9UNP9,O43447,…
O14828	O15126,O15127,
P50914	P27635,P62906,P62913,P30050,P26373,P40429,P61313,P18621,Q07020,Q02543,P84098,P46778,P35268,P62829,P62750,P83731,P61254,P61353,P46776,P46779,P47914,P39023,P62888,P62899,P62910,P49207,P42766,P18077,Q9Y3U8,P83881,P61927,P61513,P63173,P62891,P36578,P62945,P46777,Q02878,P18124,P62424,P62917,P32969,P05388,P05386,P05387,P46783,P62280,P25398,P62277,P62263,P62841,P62244,P62249,P08708,P62269,P39019,P15880,…
Q96T37	Q9UKV3,O60306,Q13838,O75934,Q9BRD0,P41223,Q9Y6A4,Q8WUQ7,Q9BQ61,O95400,O60508,Q99459,Q14011,Q16630,Q9NYV4,Q9BZJ0,O95232,Q8WYA6,Q9P013,Q9HCG8,Q92841,Q9BUQ8,O00571,Q9UJV9,Q7L014,P17844,Q96DF8,O43143,O60231,Q92620,Q14562,Q08211,O75937,Q15029,P38919,Q9Y5B6,O43719,O00425,Q13123,Q9ULR0,Q69YN4,Q9Y333,P62310,Q9Y4Z0,P62312,Q9UK45,P61326,P55081,Q9HCE1,Q09161,P52298,P55769,O43809,P11940,O43660,Q9UNP9,O43447,…
P29374	Q9HCU9,Q5PSV4,Q13547,Q92769,Q9H160,Q09028,Q16576,O75446,Q96ST3,Q9H7L9,
O14818	P25786,P25787,P25788,P25789,P28066,P60900,P20618,P49721,P49720,P28070,P28074,P28072,Q99436,P62191,P35998,P17980,P43686,P62195,P62333,Q9UNM6,P55036,Q06323,Q9UL46,Q99460,O75832,O00231,O00232,O00487,Q13200,O43242,Q16401,Q15008,P51665,P48556,O00233,P61289,
O43324	P14868,P07814,P41252,Q13155,Q15046,Q9P2J5,P56192,P54136,Q12904,
O14810	P60880,Q16623,P63027,Q8WVH0,Q7Z7G2,Q13277,
Q96T23	O60264,P28370,P35226,Q13185,Q9HC52,P49450,P07199,Q03188,Q9H3R5,Q92674,Q9BS16,Q8N0S6,Q9NSP4,Q9BU64,Q53SF7,Q13619,Q16531,Q92620,P22087,P11021,P11142,Q69YN4,Q02241,Q71F23,Q8N1F7,Q9H0H5,Q06587,Q99496,Q8NEM2,Q9BXP5,Q08945,Q9Y5B9,Q15007,Q5T200,Q96JP5,
Q71U36	Q07021,P22087,Q99873,O14744,Q9H4B7,P25054,P46940,P68363,Q9BQE3,P23258,Q9NRH3,P62736,P63267,Q8TDN6,Q9NR30,Q08211,Q99848,P68104,P13639,Q9BVP2,Q92522,P16402,Q99879,P09651,P52272,Q00839,Q9NZI8,Q12905,Q12906,Q9Y383,Q9NX58,Q9BQG0,P55209,P19338,P55769,Q9Y2X3,O00567,Q14978,P06748,Q13610,Q9NW13,P27635,P62906,P62913,P30050,P26373,P40429,P50914,P61313,P18621,Q07020,Q02543,P84098,P46778,P35268,P62829,P62750,…
P36542	P25705,P06576,P30049,P56381,P24539,P05496,O75947,P56385,P18859,P56134,O75964,P48047,P00846,P03928,
Q9NZZ3	Q9HD42,Q7LBR1,O43633,Q9UQN3,Q9BY43,Q9H444,Q96CF2,Q96FZ7,Q9Y3E7,
O43318	Q9Y4K3,Q9UBE8,P40763,Q16543,Q13451,P07900,P08238,Q15750,Q9NYJ8,Q8N5C8,
Q3ZCQ8	O14925,Q16637,P38432,
Q9UGP8	P60468,Q99442,
P29353	P04626,Q9Y316,P22681,P62993,Q13094,P23229,P16144,
Q04864	P19838,Q00653,Q04206,Q01201,O15111,Q9Y6K9,O00505,P25963,Q15653,O00221,Q8NFZ5,Q969H0,O14920,Q99558,O15027,O75604,O15084,Q9Y297,Q13616,Q14164,O00743,Q9UPN7,O75170,P63208,P41279,P51003,P35606,O60271,Q15025,O00571,Q92896,P78347,P62888,Q02878,P62277,O15446,Q9UKB1,Q13576,P52292,P42704,P23508,P46199,Q16342,O95602,Q9H9Y6,Q9Y2S0,Q9GZS1,P52434,P62875,Q9UJF2,
Q5XUX0	Q13616,P62877,P63208,
P16989	P27797,P16104,P33778,Q99879,P62805,Q8N257,P11021,P06748,Q96EY7,
Q9NZW5	O14910,
P36507	P15056,Q02750,P62258,Q8IVT5,P04049,
Q9NZV8	Q8N608,
P52657	P52655,P21675,Q12962,Q15544,Q16514,Q15543,Q6P1X5,Q5VWG9,O00268,Q15542,P49848,Q15545,Q16594,P20226,Q00403,Q15554,
P52655	P52657,P21675,Q12962,Q15544,Q16514,Q15543,Q6P1X5,Q5VWG9,O00268,Q15542,P49848,Q15545,Q16594,P20226,Q00403,Q15554,
P20585	P43246,
P29317	P98172,Q13009,
Q9P0M9	P83111,Q9BYD6,Q7Z7H8,Q9Y3B7,P52815,Q9BYD1,Q6P1L8,Q9P015,Q9NX20,Q9NRX2,Q9H0U6,P49406,Q9BYC9,Q7Z2W9,Q9NWU5,Q16540,Q96A35,Q13084,P09001,Q8TCC3,Q9BYC8,O75394,Q9BQ48,Q9NZE8,Q9P0J6,Q9BZE1,Q96DV4,Q9NYK5,Q9BYD3,Q9NQ50,Q8IXM3,Q8N983,Q9H9J2,Q9BRJ2,Q9H2W6,Q9HD33,Q96GC5,Q13405,Q8N5N7,Q4U2R6,Q86TS9,Q96EL3,Q6P161,Q7Z7F7,Q9BYD2,P82664,P82912,O15235,O60783,P82914,Q9Y3D3,Q9Y2R5,Q9NVS2,Q9Y676,Q9Y3D5,Q9Y399,P82921,…
Q13797	Q13443,P05556,P19320,P24821,Q13444,O43915,O43184,P49767,P15692,P78325,P10451,
Q9P0M6	P04053,Q5QJE6,O75367,
Q13794	Q07820,
P52630	Q00978,P42224,
Q9NZS9	P10415,Q14790,
P04406	P09429,P26583,P11142,P30101,Q9BQ95,P00403,Q9Y375,Q9Y4K3,P07814,P40429,O60506,
Q6UX04	O60306,Q8WUQ7,O60508,Q99459,Q9BZJ0,Q9P013,Q9HCG8,Q9BUQ8,Q9UJV9,P17844,Q96DF8,Q9H5Z1,Q92620,Q14562,Q15029,P38919,Q14331,Q9BRR8,P09651,P22626,P51991,P07910,P52597,P31943,P61978,P52272,O43390,Q00839,Q9ULR0,Q9Y333,P62310,P61326,Q9BRX9,P11940,O43660,Q9H307,Q9UNP9,Q9Y3C6,Q9H2H8,Q96BP3,Q9UMS4,Q13523,O94906,Q6P2Q9,Q9UKM9,Q9NW64,Q9Y5S9,P38159,O43290,Q15459,Q15428,Q12874,O75533,Q13435,Q15393,Q07955,P42285,…
P61586	Q14643,P48995,Q6WCQ1,O14974,Q86VW2,P50148,
Q13769	Q9UKV3,O60306,Q13838,O75934,Q9BRD0,P41223,Q9Y6A4,Q8WUQ7,Q9BQ61,O95400,O60508,Q99459,Q14011,Q16630,Q9NYV4,Q9BZJ0,O95232,Q8WYA6,Q9P013,Q9HCG8,Q92841,Q9BUQ8,O00571,Q9UJV9,Q7L014,P17844,Q96DF8,O43143,O60231,Q92620,Q14562,Q08211,O75937,Q15029,P38919,Q9Y5B6,O43719,O00425,Q13123,Q9ULR0,Q69YN4,Q9Y333,P62310,Q9Y4Z0,P62312,Q9UK45,P61326,P55081,Q9HCE1,Q09161,P52298,P55769,O43809,P11940,O43660,Q9UNP9,O43447,…
Q9P0J6	P83111,Q9BYD6,Q7Z7H8,Q9Y3B7,P52815,Q9BYD1,Q6P1L8,Q9P015,Q9NX20,Q9NRX2,Q9H0U6,P49406,Q9BYC9,Q7Z2W9,Q9NWU5,Q16540,Q96A35,Q9P0M9,Q13084,P09001,Q8TCC3,Q9BYC8,O75394,Q9BQ48,Q9NZE8,Q9BZE1,Q96DV4,Q9NYK5,Q9BYD3,Q9NQ50,Q8IXM3,Q8N983,Q9H9J2,Q9BRJ2,Q9H2W6,Q9HD33,Q96GC5,Q13405,Q8N5N7,Q4U2R6,Q86TS9,Q96EL3,Q6P161,Q7Z7F7,Q9BYD2,P82664,P82912,O15235,O60783,P82914,Q9Y3D3,Q9Y2R5,Q9NVS2,Q9Y676,Q9Y3D5,Q9Y399,P82921,…
Q9P0J0	P03886,P03891,P03897,P03901,P03915,P03923,O15239,O95299,Q86Y39,Q9UI09,O43678,O95167,O00483,Q16718,P56556,O95182,P51970,Q16795,O14561,O75438,O96000,Q9NX14,O95178,O43676,O95168,O43674,O95139,P17568,O95169,Q9Y6M9,O43677,O95298,P28331,O75306,O75489,O43181,O43920,O75380,O75251,O00217,P49821,P19404,P56181,
Q06587	P35226,Q14781,O00257,Q9HC52,P08107,P78364,Q8IXK0,Q8NDX5,Q99496,Q96GD3,O60264,P25490,Q13185,P49450,P07199,Q03188,Q9H3R5,Q92674,Q9BS16,Q8N0S6,Q9NSP4,Q9BU64,Q53SF7,Q13619,Q16531,Q92620,P22087,P11021,P11142,Q69YN4,Q02241,Q71F23,Q8N1F7,Q9H0H5,Q96T23,Q8NEM2,Q9BXP5,Q08945,Q9Y5B9,Q15007,Q5T200,Q96JP5,Q6W2J9,Q8NHM5,Q9BSM1,Q8N488,P63208,O75461,Q9H9B1,Q96KQ7,O75712,Q969R5,P61244,Q8IWI9,Q9BYE7,Q14186,Q8IY57,…
O00571	Q9UKV3,O60306,Q13838,O75934,Q9BRD0,P41223,Q9Y6A4,Q8WUQ7,Q9BQ61,O95400,O60508,Q99459,Q14011,Q16630,Q9NYV4,Q9BZJ0,O95232,Q8WYA6,Q9P013,Q9HCG8,Q92841,Q9BUQ8,Q9UJV9,Q7L014,P17844,Q96DF8,O43143,O60231,Q92620,Q14562,Q08211,O75937,Q15029,P38919,Q9Y5B6,O43719,O00425,Q13123,Q9ULR0,Q69YN4,Q9Y333,P62310,Q9Y4Z0,P62312,Q9UK45,P61326,P55081,Q9HCE1,Q09161,P52298,P55769,O43809,P11940,O43660,Q9UNP9,O43447,Q9Y3C6,…
Q01201	P19838,Q00653,Q04864,Q04206,P25490,O15111,Q9Y6K9,O00505,P25963,Q15653,O00221,Q8NFZ5,O00571,Q92896,P78347,P41279,P62888,Q02878,P62277,
O00567	P62736,P63267,Q8TDN6,Q9NR30,Q08211,Q99848,P68104,P13639,P22087,Q9BVP2,Q92522,P16402,Q99879,P09651,P52272,Q00839,Q9NZI8,Q12905,Q12906,Q9Y383,Q9NX58,Q9BQG0,P55209,P19338,P55769,Q9Y2X3,Q14978,P06748,Q13610,Q9NW13,P27635,P62906,P62913,P30050,P26373,P40429,P50914,P61313,P18621,Q07020,Q02543,P84098,P46778,P35268,P62829,P62750,P83731,P61254,P61353,P46776,P46779,P47914,P39023,P62888,P62899,P62910,P42766,…
P54368	P28070,Q15797,
O00566
Q96SD1	P78527,
O00560	P12830,P35221,P35222,
O00555	P62873,P59768,
O00548	Q04721,Q9NYJ7,Q9NR61,Q96BI3,Q92542,P49768,Q9NZ42,
Q96SB4	Q9NR30,Q08211,P07910,Q6P2Q9,Q08945,P11388,Q92499,Q92841,O00571,P17844,Q8WYQ5,O43143,Q01844,P35637,P31943,P52272,Q00839,Q9BUJ2,O14979,Q12905,Q12906,Q9UKM9,Q9NRR4,Q92804,Q13148,P62736,P63267,Q8TDN6,Q99848,P68104,P13639,P22087,Q9BVP2,Q92522,P16402,Q99879,P09651,Q9NZI8,Q9Y383,Q9NX58,Q9BQG0,P55209,P19338,P55769,Q9Y2X3,O00567,Q14978,P06748,Q13610,Q9NW13,P27635,P62906,P62913,P30050,P26373,P40429,P50914,…
P61513	P27635,P62906,P62913,P30050,P26373,P40429,P50914,P61313,P18621,Q07020,Q02543,P84098,P46778,P35268,P62829,P62750,P83731,P61254,P61353,P46776,P46779,P47914,P39023,P62888,P62899,P62910,P49207,P42766,P18077,Q9Y3U8,P83881,P61927,P63173,P62891,P36578,P62945,P46777,Q02878,P18124,P62424,P62917,P32969,P05388,P05386,P05387,P46783,P62280,P25398,P62277,P62263,P62841,P62244,P62249,P08708,P62269,P39019,P15880,…
P41970	P19419,P11831,
Q9NZI8	P62736,P63267,Q8TDN6,Q9NR30,Q08211,Q99848,P68104,P13639,P22087,Q9BVP2,Q92522,P16402,Q99879,P09651,P52272,Q00839,Q12905,Q12906,Q9Y383,Q9NX58,Q9BQG0,P55209,P19338,P55769,Q9Y2X3,O00567,Q14978,P06748,Q13610,Q9NW13,P27635,P62906,P62913,P30050,P26373,P40429,P50914,P61313,P18621,Q07020,Q02543,P84098,P46778,P35268,P62829,P62750,P83731,P61254,P61353,P46776,P46779,P47914,P39023,P62888,P62899,P62910,P42766,…
Q15477	Q6PGP7,Q9GZS3,
P18621	P27635,P62906,P62913,P30050,P26373,P40429,P50914,P61313,Q07020,Q02543,P84098,P46778,P35268,P62829,P62750,P83731,P61254,P61353,P46776,P46779,P47914,P39023,P62888,P62899,P62910,P49207,P42766,P18077,Q9Y3U8,P83881,P61927,P61513,P63173,P62891,P36578,P62945,P46777,Q02878,P18124,P62424,P62917,P32969,P05388,P05386,P05387,P46783,P62280,P25398,P62277,P62263,P62841,P62244,P62249,P08708,P62269,P39019,P15880,…
Q15466	O00482,
O00505	P49711,P0C0S5,Q6FI13,P52294,P02545,P06748,P09874,P11388,O15111,Q9Y6K9,P19838,Q00653,P25963,Q15653,O00221,Q04864,Q04206,Q01201,Q8NFZ5,
P18615	Q8WX92,Q8IXH7,Q9H3P2,
P63279	Q15788,P08235,
P63272	O00267,
P15056	Q8IVT5,Q02750,P04049,P62258,P36507,P31947,P31946,P61981,Q04917,P27348,P63104,Q969H4,
Q15459	Q9UKV3,O60306,Q13838,O75934,Q9BRD0,P41223,Q9Y6A4,Q8WUQ7,Q9BQ61,O95400,O60508,Q99459,Q14011,Q16630,Q9NYV4,Q9BZJ0,O95232,Q8WYA6,Q9P013,Q9HCG8,Q92841,Q9BUQ8,O00571,Q9UJV9,Q7L014,P17844,Q96DF8,O43143,O60231,Q92620,Q14562,Q08211,O75937,Q15029,P38919,Q9Y5B6,O43719,O00425,Q13123,Q9ULR0,Q69YN4,Q9Y333,P62310,Q9Y4Z0,P62312,Q9UK45,P61326,P55081,Q9HCE1,Q09161,P52298,P55769,O43809,P11940,O43660,Q9UNP9,O43447,…
Q9BW27	P57740,Q8WUM0,Q12769,Q8NFH4,Q8NFH3,P52948,P55735,Q96EE3,Q9NRG9,Q92621,P35658,O15504,P49792,P12270,
O75394	P83111,Q9BYD6,Q7Z7H8,Q9Y3B7,P52815,Q9BYD1,Q6P1L8,Q9P015,Q9NX20,Q9NRX2,Q9H0U6,P49406,Q9BYC9,Q7Z2W9,Q9NWU5,Q16540,Q96A35,Q9P0M9,Q13084,P09001,Q8TCC3,Q9BYC8,Q9BQ48,Q9NZE8,Q9P0J6,Q9BZE1,Q96DV4,Q9NYK5,Q9BYD3,Q9NQ50,Q8IXM3,Q8N983,Q9H9J2,Q9BRJ2,Q9H2W6,Q9HD33,Q96GC5,Q13405,Q8N5N7,Q4U2R6,Q86TS9,Q96EL3,Q6P161,Q7Z7F7,Q9BYD2,P82664,P82912,O15235,O60783,P82914,Q9Y3D3,Q9Y2R5,Q9NVS2,Q9Y676,Q9Y3D5,Q9Y399,P82921,…
P63267	P62736,Q8TDN6,Q9NR30,Q08211,Q99848,P68104,P13639,P22087,Q9BVP2,Q92522,P16402,Q99879,P09651,P52272,Q00839,Q9NZI8,Q12905,Q12906,Q9Y383,Q9NX58,Q9BQG0,P55209,P19338,P55769,Q9Y2X3,O00567,Q14978,P06748,Q13610,Q9NW13,P27635,P62906,P62913,P30050,P26373,P40429,P50914,P61313,P18621,Q07020,Q02543,P84098,P46778,P35268,P62829,P62750,P83731,P61254,P61353,P46776,P46779,P47914,P39023,P62888,P62899,P62910,P42766,…
O75390	Q15750,Q9NYJ8,
P63261	Q68CP9,Q86U86,P51532,Q12824,Q92922,Q8TAQ2,Q96GM5,Q969G3,O96019,O94805,P51531,O14497,Q8NFD5,Q9Y4J8,Q07157,P29279,Q00610,P11142,P07737,Q9BVA1,P55072,
Q9NZE8	P83111,Q9BYD6,Q7Z7H8,Q9Y3B7,P52815,Q9BYD1,Q6P1L8,Q9P015,Q9NX20,Q9NRX2,Q9H0U6,P49406,Q9BYC9,Q7Z2W9,Q9NWU5,Q16540,Q96A35,Q9P0M9,Q13084,P09001,Q8TCC3,Q9BYC8,O75394,Q9BQ48,Q9P0J6,Q9BZE1,Q96DV4,Q9NYK5,Q9BYD3,Q9NQ50,Q8IXM3,Q8N983,Q9H9J2,Q9BRJ2,Q9H2W6,Q9HD33,Q96GC5,Q13405,Q8N5N7,Q4U2R6,Q86TS9,Q96EL3,Q6P161,Q7Z7F7,Q9BYD2,P82664,P82912,O15235,O60783,P82914,Q9Y3D3,Q9Y2R5,Q9NVS2,Q9Y676,Q9Y3D5,Q9Y399,P82921,…
Q9BVP2	P62736,P63267,Q8TDN6,Q9NR30,Q08211,Q99848,P68104,P13639,P22087,Q92522,P16402,Q99879,P09651,P52272,Q00839,Q9NZI8,Q12905,Q12906,Q9Y383,Q9NX58,Q9BQG0,P55209,P19338,P55769,Q9Y2X3,O00567,Q14978,P06748,Q13610,Q9NW13,P27635,P62906,P62913,P30050,P26373,P40429,P50914,P61313,P18621,Q07020,Q02543,P84098,P46778,P35268,P62829,P62750,P83731,P61254,P61353,P46776,P46779,P47914,P39023,P62888,P62899,P62910,P42766,…
O75381
O75380	P03886,P03891,P03897,P03901,P03915,P03923,O15239,O95299,Q86Y39,Q9UI09,Q9P0J0,O43678,O95167,O00483,Q16718,P56556,O95182,P51970,Q16795,O14561,O75438,O96000,Q9NX14,O95178,O43676,O95168,O43674,O95139,P17568,O95169,Q9Y6M9,O43677,O95298,P28331,O75306,O75489,O43181,O43920,O75251,O00217,P49821,P19404,P56181,
P15036	P01100,P05412,P14921,P51532,Q12824,
O75379	O43752,Q15836,Q9BV40,O14662,Q96AJ9,Q9UEU0,
O75376	Q92828,Q13227,O15379,O60907,Q9BZK7,Q15459,Q15393,P51532,Q12824,Q92922,Q8TAQ2,Q6ZRS2,Q13263,Q13547,Q92769,Q9Y618,O75446,Q96ST3,O75164,P52732,Q9UPN9,Q86T24,P12755,Q15796,P84022,Q13485,
P63244	P59768,P04049,
Q15428	Q9UKV3,O60306,Q13838,O75934,Q9BRD0,P41223,Q9Y6A4,Q8WUQ7,Q9BQ61,O95400,O60508,Q99459,Q14011,Q16630,Q9NYV4,Q9BZJ0,O95232,Q8WYA6,Q9P013,Q9HCG8,Q92841,Q9BUQ8,O00571,Q9UJV9,Q7L014,P17844,Q96DF8,O43143,O60231,Q92620,Q14562,Q08211,O75937,Q15029,P38919,Q9Y5B6,O43719,O00425,Q13123,Q9ULR0,Q69YN4,Q9Y333,P62310,Q9Y4Z0,P62312,Q9UK45,P61326,P55081,Q9HCE1,Q09161,P52298,P55769,O43809,P11940,O43660,Q9UNP9,O43447,…
Q15427	Q9UKV3,O60306,Q13838,O75934,Q9BRD0,P41223,Q9Y6A4,Q8WUQ7,Q9BQ61,O95400,O60508,Q99459,Q14011,Q16630,Q9NYV4,Q9BZJ0,O95232,Q8WYA6,Q9P013,Q9HCG8,Q92841,Q9BUQ8,O00571,Q9UJV9,Q7L014,P17844,Q96DF8,O43143,O60231,Q92620,Q14562,Q08211,O75937,Q15029,P38919,Q9Y5B6,O43719,O00425,Q13123,Q9ULR0,Q69YN4,Q9Y333,P62310,Q9Y4Z0,P62312,Q9UK45,P61326,P55081,Q9HCE1,Q09161,P52298,P55769,O43809,P11940,O43660,Q9UNP9,O43447,…
O75367	P04053,Q5QJE6,Q9P0M6,Q13618,O43791,
O75362	O60341,Q13547,Q92769,Q9P0W2,Q96BD5,Q9UKL0,Q13363,Q9NP66,P08107,Q96EK2,Q9P2K3,Q92766,Q9UBW7,Q14687,P78347,Q14202,O00257,Q9Y232,P56545,Q9H9B1,Q96KQ7,Q96JN0,P37275,O60315,Q92618,
O14787	Q9UBU9,P62826,
P15018	P40189,P42702,
O14786	Q9Y4D7,P05556,P35968,P15692,O94887,Q9UIW2,O75051,P51805,Q9HCM2,Q99985,O43157,Q8NFY4,P49767,O43915,Q14563,
Q15417	P50402,Q8WWI1,P35579,Q12965,Q9BRV8,Q13813,
O43292	Q92643,Q96S52,Q969N2,Q9H490,
P27540	P35869,Q13620,Q16531,P62877,Q12788,Q16534,Q99814,Q9Y6K9,Q16665,
O43290	Q9UKV3,O60306,Q13838,O75934,Q9BRD0,P41223,Q9Y6A4,Q8WUQ7,Q9BQ61,O95400,O60508,Q99459,Q14011,Q16630,Q9NYV4,Q9BZJ0,O95232,Q8WYA6,Q9P013,Q9HCG8,Q92841,Q9BUQ8,O00571,Q9UJV9,Q7L014,P17844,Q96DF8,O43143,O60231,Q92620,Q14562,Q08211,O75937,Q15029,P38919,Q9Y5B6,O43719,O00425,Q13123,Q9ULR0,Q69YN4,Q9Y333,P62310,Q9Y4Z0,P62312,Q9UK45,P61326,P55081,Q9HCE1,Q09161,P52298,P55769,O43809,P11940,O43660,Q9UNP9,O43447,…
P43694	Q8IZQ8,P11831,
Q71SY5	P24863,Q9BWU1,P49336,Q15648,Q9BTT4,Q9P086,Q93074,Q9UHV7,Q71F56,O60244,Q96RN5,Q9Y2X0,Q9NVC6,Q9BUE0,Q9H944,Q13503,Q15528,Q9ULK4,O75448,O95402,Q6P2C8,Q9H204,Q9NX70,Q96HR3,Q9Y3C7,Q9NPJ6,O75586,O43513,Q96G25,Q9NWA0,A0JLT2,Q9UKU7,O60313,
P82933	P82664,P82912,O15235,O60783,P82914,Q9Y3D3,Q9Y2R5,Q9NVS2,Q9Y676,Q9Y3D5,Q9Y399,P82921,P82650,Q9Y3D9,Q96EL2,P82663,Q9BYN8,Q92552,Q9NP92,Q92665,Q9Y291,P82930,P82673,P82909,P82675,P82932,Q9Y2R9,P83111,Q9BYD6,Q7Z7H8,Q9Y3B7,P52815,Q9BYD1,Q6P1L8,Q9P015,Q9NX20,Q9NRX2,Q9H0U6,P49406,Q9BYC9,Q7Z2W9,Q9NWU5,Q16540,Q96A35,Q9P0M9,Q13084,P09001,Q8TCC3,Q9BYC8,O75394,Q9BQ48,Q9NZE8,Q9P0J6,Q9BZE1,Q96DV4,Q9NYK5,Q9BYD3,…
P82932	P82664,P82912,O15235,O60783,P82914,Q9Y3D3,Q9Y2R5,Q9NVS2,Q9Y676,Q9Y3D5,Q9Y399,P82921,P82650,Q9Y3D9,Q96EL2,P82663,Q9BYN8,Q92552,Q9NP92,Q92665,Q9Y291,P82930,P82673,P82909,P82675,Q9Y2R9,P82933,P83111,Q9BYD6,Q7Z7H8,Q9Y3B7,P52815,Q9BYD1,Q6P1L8,Q9P015,Q9NX20,Q9NRX2,Q9H0U6,P49406,Q9BYC9,Q7Z2W9,Q9NWU5,Q16540,Q96A35,Q9P0M9,Q13084,P09001,Q8TCC3,Q9BYC8,O75394,Q9BQ48,Q9NZE8,Q9P0J6,Q9BZE1,Q96DV4,Q9NYK5,Q9BYD3,…
P82930	P82664,P82912,O15235,O60783,P82914,Q9Y3D3,Q9Y2R5,Q9NVS2,Q9Y676,Q9Y3D5,Q9Y399,P82921,P82650,Q9Y3D9,Q96EL2,P82663,Q9BYN8,Q92552,Q9NP92,Q92665,Q9Y291,P82673,P82909,P82675,P82932,Q9Y2R9,P82933,P83111,Q9BYD6,Q7Z7H8,Q9Y3B7,P52815,Q9BYD1,Q6P1L8,Q9P015,Q9NX20,Q9NRX2,Q9H0U6,P49406,Q9BYC9,Q7Z2W9,Q9NWU5,Q16540,Q96A35,Q9P0M9,Q13084,P09001,Q8TCC3,Q9BYC8,O75394,Q9BQ48,Q9NZE8,Q9P0J6,Q9BZE1,Q96DV4,Q9NYK5,Q9BYD3,…
O14777	Q9BZD4,Q8NBT2,
O14776	Q9UKV3,O60306,Q13838,O75934,Q9BRD0,P41223,Q9Y6A4,Q8WUQ7,Q9BQ61,O95400,O60508,Q99459,Q14011,Q16630,Q9NYV4,Q9BZJ0,O95232,Q8WYA6,Q9P013,Q9HCG8,Q92841,Q9BUQ8,O00571,Q9UJV9,Q7L014,P17844,Q96DF8,O43143,O60231,Q92620,Q14562,Q08211,O75937,Q15029,P38919,Q9Y5B6,O43719,O00425,Q13123,Q9ULR0,Q69YN4,Q9Y333,P62310,Q9Y4Z0,P62312,Q9UK45,P61326,P55081,Q9HCE1,Q09161,P52298,P55769,O43809,P11940,O43660,Q9UNP9,O43447,…
P63220	P46783,P62280,P25398,P62277,P62263,P62841,P62244,P62249,P08708,P62269,P39019,P15880,P60866,P62266,P62847,P62851,P62854,P42677,P62979,P62857,P62273,P23396,P61247,P62701,P46782,P62753,P62081,P62241,P46781,P08865,P22090,Q8TD47,P27635,P62906,P62913,P30050,P26373,P40429,P50914,P61313,P18621,Q07020,Q02543,P84098,P46778,P35268,P62829,P62750,P83731,P61254,P61353,P46776,P46779,P47914,P39023,P62888,P62899,…
P43686	P62191,P35998,P17980,P62195,P62333,Q99460,O75832,O00231,O00232,Q9UNM6,O00487,Q13200,O43242,P55036,Q16401,Q15008,P51665,P48556,O00233,P25786,P25787,P25788,P25789,P28066,P60900,O14818,P20618,P49721,P49720,P28070,P28074,P28072,Q99436,Q06323,Q9UL46,
P43681	P17787,P62760,
P07996	P26006,P05556,P13612,P06756,P05106,
P07992	Q92889,P43246,P23025,P43351,
P82921	P82664,P82912,O15235,O60783,P82914,Q9Y3D3,Q9Y2R5,Q9NVS2,Q9Y676,Q9Y3D5,Q9Y399,P82650,Q9Y3D9,Q96EL2,P82663,Q9BYN8,Q92552,Q9NP92,Q92665,Q9Y291,P82930,P82673,P82909,P82675,P82932,Q9Y2R9,P82933,P83111,Q9BYD6,Q7Z7H8,Q9Y3B7,P52815,Q9BYD1,Q6P1L8,Q9P015,Q9NX20,Q9NRX2,Q9H0U6,P49406,Q9BYC9,Q7Z2W9,Q9NWU5,Q16540,Q96A35,Q9P0M9,Q13084,P09001,Q8TCC3,Q9BYC8,O75394,Q9BQ48,Q9NZE8,Q9P0J6,Q9BZE1,Q96DV4,Q9NYK5,Q9BYD3,…
P82914	P82664,P82912,O15235,O60783,Q9Y3D3,Q9Y2R5,Q9NVS2,Q9Y676,Q9Y3D5,Q9Y399,P82921,P82650,Q9Y3D9,Q96EL2,P82663,Q9BYN8,Q92552,Q9NP92,Q92665,Q9Y291,P82930,P82673,P82909,P82675,P82932,Q9Y2R9,P82933,P83111,Q9BYD6,Q7Z7H8,Q9Y3B7,P52815,Q9BYD1,Q6P1L8,Q9P015,Q9NX20,Q9NRX2,Q9H0U6,P49406,Q9BYC9,Q7Z2W9,Q9NWU5,Q16540,Q96A35,Q9P0M9,Q13084,P09001,Q8TCC3,Q9BYC8,O75394,Q9BQ48,Q9NZE8,Q9P0J6,Q9BZE1,Q96DV4,Q9NYK5,Q9BYD3,…
Q08211	Q9UKV3,O60306,Q13838,O75934,Q9BRD0,P41223,Q9Y6A4,Q8WUQ7,Q9BQ61,O95400,O60508,Q99459,Q14011,Q16630,Q9NYV4,Q9BZJ0,O95232,Q8WYA6,Q9P013,Q9HCG8,Q92841,Q9BUQ8,O00571,Q9UJV9,Q7L014,P17844,Q96DF8,O43143,O60231,Q92620,Q14562,O75937,Q15029,P38919,Q9Y5B6,O43719,O00425,Q13123,Q9ULR0,Q69YN4,Q9Y333,P62310,Q9Y4Z0,P62312,Q9UK45,P61326,P55081,Q9HCE1,Q09161,P52298,P55769,O43809,P11940,O43660,Q9UNP9,O43447,Q9Y3C6,…
P82912	P82664,O15235,O60783,P82914,Q9Y3D3,Q9Y2R5,Q9NVS2,Q9Y676,Q9Y3D5,Q9Y399,P82921,P82650,Q9Y3D9,Q96EL2,P82663,Q9BYN8,Q92552,Q9NP92,Q92665,Q9Y291,P82930,P82673,P82909,P82675,P82932,Q9Y2R9,P82933,P83111,Q9BYD6,Q7Z7H8,Q9Y3B7,P52815,Q9BYD1,Q6P1L8,Q9P015,Q9NX20,Q9NRX2,Q9H0U6,P49406,Q9BYC9,Q7Z2W9,Q9NWU5,Q16540,Q96A35,Q9P0M9,Q13084,P09001,Q8TCC3,Q9BYC8,O75394,Q9BQ48,Q9NZE8,Q9P0J6,Q9BZE1,Q96DV4,Q9NYK5,Q9BYD3,…
P63208	Q13616,P62877,Q13309,Q14999,Q8N3Y1,Q9Y297,Q9UKT8,Q5XUX0,Q9UHV9,P19388,O94763,Q9Y265,Q9Y230,Q9ULZ2,Q9UKB1,Q6W2J9,Q8NHM5,P11142,Q9BSM1,Q06587,Q99496,Q8N488,Q969H0,Q9HB71,Q8IUQ4,O60907,Q92990,Q86XK2,P25963,Q15843,P84022,Q8NFZ0,Q86WB0,Q99627,Q13617,Q13618,Q13098,Q16526,Q9UKT7,Q49AN0,P24864,P24941,P46527,P61024,O15084,O15111,Q14164,Q00653,O00743,Q04864,Q04206,Q9UPN7,O75170,O15446,O14920,Q9Y6K9,Q13576,…
O14757	Q13619,Q13616,
O43264	P48556,Q6NUQ1,
Q96RU7	P35638,
Q08209	P24588,P13861,Q15788,P08235,P16298,P53805,
P82909	P82664,P82912,O15235,O60783,P82914,Q9Y3D3,Q9Y2R5,Q9NVS2,Q9Y676,Q9Y3D5,Q9Y399,P82921,P82650,Q9Y3D9,Q96EL2,P82663,Q9BYN8,Q92552,Q9NP92,Q92665,Q9Y291,P82930,P82673,P82675,P82932,Q9Y2R9,P82933,P83111,Q9BYD6,Q7Z7H8,Q9Y3B7,P52815,Q9BYD1,Q6P1L8,Q9P015,Q9NX20,Q9NRX2,Q9H0U6,P49406,Q9BYC9,Q7Z2W9,Q9NWU5,Q16540,Q96A35,Q9P0M9,Q13084,P09001,Q8TCC3,Q9BYC8,O75394,Q9BQ48,Q9NZE8,Q9P0J6,Q9BZE1,Q96DV4,Q9NYK5,Q9BYD3,…
Q9P086	P24863,Q9BWU1,P49336,Q15648,Q9BTT4,Q93074,Q9UHV7,Q71F56,O60244,Q96RN5,Q9Y2X0,Q9NVC6,Q9BUE0,Q9H944,Q13503,Q15528,Q9ULK4,O75448,Q71SY5,O95402,Q6P2C8,Q9H204,Q9NX70,Q96HR3,Q9Y3C7,Q9NPJ6,O75586,O43513,Q96G25,Q9NWA0,A0JLT2,O60313,
O75326	O60486,
Q9UG63	Q99459,Q16531,Q9BUQ8,P68104,P26641,Q15029,Q00839,P11021,P43243,P43246,P17858,Q6P2Q9,P23246,O75643,Q13573,P07437,O95071,
O14745	P13569,P15311,P07550,
O43257	O96019,Q9GZN1,Q96CJ1,P0C0S5,Q9Y265,Q9Y230,Q6ZRS2,Q15906,O95619,
O14744	O96019,O14497,P51532,Q12824,Q92922,Q8TAQ2,Q969G3,Q96GM5,Q92925,Q6STE5,P51531,Q92769,Q09028,Q96ST3,Q13547,Q9Y5B0,P84090,P35269,P30876,Q15208,Q9BQA1,P54105,P62314,P62318,P14678,Q9UHI6,P57678,O14893,Q16637,P62316,Q07021,P22087,Q99873,Q71U36,Q9H4B7,
Q96S52	O43292,Q92643,Q969N2,Q9H490,
Q9BVI0	Q9UBL3,Q8IXM2,Q6PI98,Q9HCK8,O75461,P51610,P34932,Q7Z3B3,Q9Y4W2,Q96EZ8,O43451,Q03164,Q8IZL8,Q8WWY3,Q15291,Q99496,Q9Y265,Q9H4L4,P21675,O00268,P49848,Q15545,Q16594,Q9NXF1,P61964,
O43242	P62191,P35998,P17980,P43686,P62195,P62333,Q99460,O75832,O00231,O00232,Q9UNM6,O00487,Q13200,P55036,Q16401,Q15008,P51665,P48556,O00233,P25786,P25787,P25788,P25789,P28066,P60900,O14818,P20618,P49721,P49720,P28070,P28074,P28072,Q99436,Q06323,Q9UL46,
P48995	Q14643,Q13507,P61586,Q03135,P29992,Q14573,Q9UQB3,Q96D31,
O75306	P03886,P03891,P03897,P03901,P03915,P03923,O15239,O95299,Q86Y39,Q9UI09,Q9P0J0,O43678,O95167,O00483,Q16718,P56556,O95182,P51970,Q16795,O14561,O75438,O96000,Q9NX14,O95178,O43676,O95168,O43674,O95139,P17568,O95169,Q9Y6M9,O43677,O95298,P28331,O75489,O43181,O43920,O75380,O75251,O00217,P49821,P19404,P56181,
O14727	P99999,P55211,
P07949	Q92529,
P07948	P62993,Q13094,P16885,P22681,P21802,P06241,P20936,P07947,P06239,P11836,P12314,
P07947	P06241,P07948,P20936,
P07942	P23229,P16144,O15230,P11047,
P29279	P63261,
Q52LR7	O96019,Q9H0E9,Q9HAF1,Q9NPF5,Q96L91,Q9H2F5,Q92993,Q9NXR8,Q9UBU8,Q9NV56,Q9Y265,Q9Y230,Q9Y4A5,O95619,
P52597	O60306,Q8WUQ7,O60508,Q99459,Q9BZJ0,Q9P013,Q9HCG8,Q9BUQ8,Q9UJV9,P17844,Q96DF8,Q9H5Z1,Q92620,Q14562,Q15029,P38919,Q14331,Q9BRR8,P09651,P22626,P51991,P07910,P31943,P61978,P52272,O43390,Q00839,Q9ULR0,Q9Y333,P62310,P61326,Q9BRX9,P11940,O43660,Q9H307,Q9UNP9,Q9Y3C6,Q9H2H8,Q96BP3,Q9UMS4,Q13523,O94906,Q6P2Q9,Q9UKM9,Q9NW64,Q9Y5S9,P38159,O43290,Q6UX04,Q15459,Q15428,Q12874,O75533,Q13435,Q15393,Q07955,P42285,…
Q5T2T1	Q4VCS5,Q8IY63,Q9Y2J4,Q68EM7,Q8NI35,O75970,Q8N3R9,
P07910	O96019,O14497,Q14839,Q92785,Q8WXI9,Q13547,Q92769,Q9UBB5,O95983,O94776,Q09028,P51532,Q12824,Q92922,Q8TAQ2,Q92925,Q969G3,Q9NR30,Q08211,Q6P2Q9,Q96SB4,Q08945,P11388,O60306,Q8WUQ7,O60508,Q99459,Q9BZJ0,Q9P013,Q9HCG8,Q9BUQ8,Q9UJV9,P17844,Q96DF8,Q9H5Z1,Q92620,Q14562,Q15029,P38919,Q14331,Q9BRR8,P09651,P22626,P51991,P52597,P31943,P61978,P52272,O43390,Q00839,Q9ULR0,Q9Y333,P62310,P61326,Q9BRX9,P11940,O43660,…
Q6UW60	P24863,P49336,Q14919,Q00403,P29083,P35269,P32780,Q13503,P24928,Q12824,Q92922,Q8TAQ2,P20226,P51531,P51532,Q96GM5,Q92925,Q6STE5,
P16885	P62993,Q13094,P07948,Q13393,P17252,P12314,O43561,P43405,
Q96RN5	P24863,Q9BWU1,P49336,Q15648,Q9BTT4,Q9P086,Q93074,Q9UHV7,Q71F56,O60244,Q9Y2X0,Q9NVC6,Q9BUE0,Q9H944,Q13503,Q15528,Q9ULK4,O75448,Q71SY5,O95402,Q6P2C8,Q9H204,Q9NX70,Q96HR3,Q9Y3C7,Q9NPJ6,O75586,O43513,Q96G25,Q9NWA0,A0JLT2,Q9UKU7,O60313,
Q9BVC4	P42345,Q6R327,Q8N122,Q9BPZ7,
Q01196	Q13951,
Q9BVC3	Q8WVB6,P40938,P35250,P35249,P40937,
Q9P015	P83111,Q9BYD6,Q7Z7H8,Q9Y3B7,P52815,Q9BYD1,Q6P1L8,Q9NX20,Q9NRX2,Q9H0U6,P49406,Q9BYC9,Q7Z2W9,Q9NWU5,Q16540,Q96A35,Q9P0M9,Q13084,P09001,Q8TCC3,Q9BYC8,O75394,Q9BQ48,Q9NZE8,Q9P0J6,Q9BZE1,Q96DV4,Q9NYK5,Q9BYD3,Q9NQ50,Q8IXM3,Q8N983,Q9H9J2,Q9BRJ2,Q9H2W6,Q9HD33,Q96GC5,Q13405,Q8N5N7,Q4U2R6,Q86TS9,Q96EL3,Q6P161,Q7Z7F7,Q9BYD2,P82664,P82912,O15235,O60783,P82914,Q9Y3D3,Q9Y2R5,Q9NVS2,Q9Y676,Q9Y3D5,Q9Y399,P82921,…
P07900	P31749,P29474,Q16543,P08238,Q16584,Q9UBL3,P51610,Q13547,Q92769,P34932,P11021,P11142,O15294,Q09028,Q16576,O75446,O15047,Q96ST3,O75182,P08047,Q9H7L9,P61964,P62158,Q14318,Q13163,Q99759,Q7KZI7,Q9NUG6,Q9UHV9,Q6Q0C0,P31946,P62258,P61981,Q04917,P27348,P63104,Q9H6S1,Q92844,Q9UHD2,A7MCY6,Q12933,O14920,Q8N163,O15111,P22087,Q9Y6K9,Q99558,P62888,P36578,Q02878,P62917,P62280,P62277,Q13451,O43318,Q15750,Q9NYJ8,…
Q9P013	Q9UKV3,O60306,Q13838,O75934,Q9BRD0,P41223,Q9Y6A4,Q8WUQ7,Q9BQ61,O95400,O60508,Q99459,Q14011,Q16630,Q9NYV4,Q9BZJ0,O95232,Q8WYA6,Q9HCG8,Q92841,Q9BUQ8,O00571,Q9UJV9,Q7L014,P17844,Q96DF8,O43143,O60231,Q92620,Q14562,Q08211,O75937,Q15029,P38919,Q9Y5B6,O43719,O00425,Q13123,Q9ULR0,Q69YN4,Q9Y333,P62310,Q9Y4Z0,P62312,Q9UK45,P61326,P55081,Q9HCE1,Q09161,P52298,P55769,O43809,P11940,O43660,Q9UNP9,O43447,Q9Y3C6,…
P36406	Q9BXJ9,
Q9NYV6	Q13287,Q9H9Y6,
Q9NYV4	Q9UKV3,O60306,Q13838,O75934,Q9BRD0,P41223,Q9Y6A4,Q8WUQ7,Q9BQ61,O95400,O60508,Q99459,Q14011,Q16630,Q9BZJ0,O95232,Q8WYA6,Q9P013,Q9HCG8,Q92841,Q9BUQ8,O00571,Q9UJV9,Q7L014,P17844,Q96DF8,O43143,O60231,Q92620,Q14562,Q08211,O75937,Q15029,P38919,Q9Y5B6,O43719,O00425,Q13123,Q9ULR0,Q69YN4,Q9Y333,P62310,Q9Y4Z0,P62312,Q9UK45,P61326,P55081,Q9HCE1,Q09161,P52298,P55769,O43809,P11940,O43660,Q9UNP9,O43447,Q9Y3C6,…
Q96RL1	Q99728,P38398,Q6UWZ7,Q99708,
Q9BVA1	P63261,Q00610,P11142,P07737,P55072,
Q04727	P09086,P84243,P68431,Q71DI3,Q04724,Q04725,Q04726,Q13547,Q9H2X6,Q09028,Q96ST3,Q99801,P78367,Q9H808,
Q04726	P84243,P68431,Q71DI3,Q04724,Q04725,Q04727,Q13547,Q9H2X6,Q09028,Q96ST3,Q99801,P78367,Q9H808,
Q04725	Q04724,P84243,P68431,Q71DI3,Q04726,Q04727,Q13547,Q9H2X6,Q09028,Q96ST3,Q99801,P78367,Q9H808,
Q04724	P34932,P35580,P19338,Q15233,P06748,P09874,Q92878,Q02880,Q16633,P14859,Q04725,P84243,P68431,Q71DI3,Q04726,Q04727,Q13547,Q9H2X6,Q09028,Q96ST3,Q99801,P78367,Q9H808,Q9UBX0,
Q04721	O00548,Q9NYJ7,Q9NR61,Q96JK9,
Q96RK1	P27695,Q16665,P40763,Q99966,Q99967,Q14653,
P09661	Q9UKV3,O60306,Q13838,O75934,Q9BRD0,P41223,Q9Y6A4,Q8WUQ7,Q9BQ61,O95400,O60508,Q99459,Q14011,Q16630,Q9NYV4,Q9BZJ0,O95232,Q8WYA6,Q9P013,Q9HCG8,Q92841,Q9BUQ8,O00571,Q9UJV9,Q7L014,P17844,Q96DF8,O43143,O60231,Q92620,Q14562,Q08211,O75937,Q15029,P38919,Q9Y5B6,O43719,O00425,Q13123,Q9ULR0,Q69YN4,Q9Y333,P62310,Q9Y4Z0,P62312,Q9UK45,P61326,P55081,Q9HCE1,Q09161,P52298,P55769,O43809,P11940,O43660,Q9UNP9,O43447,…
Q13683	P48509,P05556,P21926,Q9NPI5,
Q9NZ42	Q96BI3,Q92542,P49768,P35613,Q8WW43,P49810,O00548,
P09651	O60306,Q8WUQ7,O60508,Q99459,Q9BZJ0,Q9P013,Q9HCG8,Q9BUQ8,Q9UJV9,P17844,Q96DF8,Q9H5Z1,Q92620,Q14562,Q15029,P38919,Q14331,Q9BRR8,P22626,P51991,P07910,P52597,P31943,P61978,P52272,O43390,Q00839,Q9ULR0,Q9Y333,P62310,P61326,Q9BRX9,P11940,O43660,Q9H307,Q9UNP9,Q9Y3C6,Q9H2H8,Q96BP3,Q9UMS4,Q13523,O94906,Q6P2Q9,Q9UKM9,Q9NW64,Q9Y5S9,P38159,O43290,Q6UX04,Q15459,Q15428,Q12874,O75533,Q13435,Q15393,Q07955,P42285,…
Q13671	P42684,P01112,O14964,O75886,P00533,
P38159	O60306,Q8WUQ7,O60508,Q99459,Q9BZJ0,Q9P013,Q9HCG8,Q9BUQ8,Q9UJV9,P17844,Q96DF8,Q9H5Z1,Q92620,Q14562,Q15029,P38919,Q14331,Q9BRR8,P09651,P22626,P51991,P07910,P52597,P31943,P61978,P52272,O43390,Q00839,Q9ULR0,Q9Y333,P62310,P61326,Q9BRX9,P11940,O43660,Q9H307,Q9UNP9,Q9Y3C6,Q9H2H8,Q96BP3,Q9UMS4,Q13523,O94906,Q6P2Q9,Q9UKM9,Q9NW64,Q9Y5S9,O43290,Q6UX04,Q15459,Q15428,Q12874,O75533,Q13435,Q15393,Q07955,P42285,…
Q5VWG9	P52655,P52657,P21675,Q12962,Q15544,Q16514,Q15543,Q6P1X5,O00268,Q15542,P49848,Q15545,Q16594,P20226,Q00403,
P25791	Q9BXY8,Q86U70,Q02577,P06400,P17542,P15923,
Q01130	Q9UKV3,O60306,Q13838,O75934,Q9BRD0,P41223,Q9Y6A4,Q8WUQ7,Q9BQ61,O95400,O60508,Q99459,Q14011,Q16630,Q9NYV4,Q9BZJ0,O95232,Q8WYA6,Q9P013,Q9HCG8,Q92841,Q9BUQ8,O00571,Q9UJV9,Q7L014,P17844,Q96DF8,O43143,O60231,Q92620,Q14562,Q08211,O75937,Q15029,P38919,Q9Y5B6,O43719,O00425,Q13123,Q9ULR0,Q69YN4,Q9Y333,P62310,Q9Y4Z0,P62312,Q9UK45,P61326,P55081,Q9HCE1,Q09161,P52298,P55769,O43809,P11940,O43660,Q9UNP9,O43447,…
P32969	P27635,P62906,P62913,P30050,P26373,P40429,P50914,P61313,P18621,Q07020,Q02543,P84098,P46778,P35268,P62829,P62750,P83731,P61254,P61353,P46776,P46779,P47914,P39023,P62888,P62899,P62910,P49207,P42766,P18077,Q9Y3U8,P83881,P61927,P61513,P63173,P62891,P36578,P62945,P46777,Q02878,P18124,P62424,P62917,P05388,P05386,P05387,P46783,P62280,P25398,P62277,P62263,P62841,P62244,P62249,P08708,P62269,P39019,P15880,…
P25789	P25786,P25787,P25788,P28066,P60900,O14818,P20618,P49721,P49720,P28070,P28074,P28072,Q99436,P62191,P35998,P17980,P43686,P62195,P62333,Q9UNM6,P55036,Q06323,Q9UL46,Q99460,O75832,O00231,O00232,O00487,Q13200,O43242,Q16401,Q15008,P51665,P48556,O00233,P61289,
P25788	P25786,P25787,P25789,P28066,P60900,O14818,P20618,P49721,P49720,P28070,P28074,P28072,Q99436,P62191,P35998,P17980,P43686,P62195,P62333,Q9UNM6,P55036,Q06323,Q9UL46,Q99460,O75832,O00231,O00232,O00487,Q13200,O43242,Q16401,Q15008,P51665,P48556,O00233,P61289,P25686,P11142,
P25787	P25786,P25788,P25789,P28066,P60900,O14818,P20618,P49721,P49720,P28070,P28074,P28072,Q99436,P62191,P35998,P17980,P43686,P62195,P62333,Q9UNM6,P55036,Q06323,Q9UL46,Q99460,O75832,O00231,O00232,O00487,Q13200,O43242,Q16401,Q15008,P51665,P48556,O00233,P61289,Q05086,Q9UMX0,Q9UHD9,
P25786	P25787,P25788,P25789,P28066,P60900,O14818,P20618,P49721,P49720,P28070,P28074,P28072,Q99436,P62191,P35998,P17980,P43686,P62195,P62333,Q9UNM6,P55036,Q06323,Q9UL46,Q99460,O75832,O00231,O00232,O00487,Q13200,O43242,Q16401,Q15008,P51665,P48556,O00233,P61289,Q05086,Q9UMX0,Q9UHD9,
P09622	P08559,
O00487	P62191,P35998,P17980,P43686,P62195,P62333,Q99460,O75832,O00231,O00232,Q9UNM6,Q13200,O43242,P55036,Q16401,Q15008,P51665,P48556,O00233,P25786,P25787,P25788,P25789,P28066,P60900,O14818,P20618,P49721,P49720,P28070,P28074,P28072,Q99436,Q06323,Q9UL46,
O00483	P03886,P03891,P03897,P03901,P03915,P03923,O15239,O95299,Q86Y39,Q9UI09,Q9P0J0,O43678,O95167,Q16718,P56556,O95182,P51970,Q16795,O14561,O75438,O96000,Q9NX14,O95178,O43676,O95168,O43674,O95139,P17568,O95169,Q9Y6M9,O43677,O95298,P28331,O75306,O75489,O43181,O43920,O75380,O75251,O00217,P49821,P19404,P56181,P03905,
O00482	Q15466,
Q9NZ08	Q6P179,
Q13643	Q14192,P16220,
Q13642	Q06330,Q06587,
P54278	P40692,P43246,P12004,P52701,Q9UQ84,
P54277	P40692,P12004,P43246,P52701,
P54274	Q96AP0,Q9NUX5,Q15554,Q9NYB0,Q9BSI4,O95271,Q92878,Q9H2K2,
O00471	Q9NV70,Q96KP1,O60645,Q96A65,Q8TAG9,Q9UPT5,Q8IYI6,
Q13635	P14635,P06493,
Q01105	P49711,
P13224	Q08722,P21926,P08514,P05106,P07359,
Q9BV90	Q6IEG0,O43143,Q8N8D1,Q6P2Q9,Q96LT9,O75533,Q13435,Q15393,Q15427,Q9BWJ5,P14678,P62314,P62316,P62318,P62304,P62306,P62308,Q16560,P67809,Q8TBF4,Q9UDW3,Q15696,Q9H875,Q16629,Q96GM8,
Q13620	Q86VP6,P62877,Q13619,Q16531,Q92466,P35869,P27540,Q12788,
Q13619	Q86VP6,P62877,Q16531,P61201,Q9UNS2,Q9BT78,Q92905,Q7L5N1,Q99627,Q92466,Q13098,Q9UBW8,Q9H9Q2,Q13216,P24928,P35226,Q13185,Q9HC52,P49450,P07199,Q03188,Q9H3R5,Q92674,Q9BS16,Q8N0S6,Q9NSP4,Q9BU64,Q53SF7,Q92620,P22087,P11021,P11142,Q69YN4,Q02241,Q71F23,Q8N1F7,Q9H0H5,Q06587,Q99496,Q96T23,Q8NEM2,O60264,Q9BXP5,Q08945,Q9Y5B9,Q15007,Q5T200,Q96JP5,Q13620,Q7L5Y6,Q8NHY2,O14757,Q9H211,
Q13618	Q86VP6,P62877,P35226,O43791,O75367,Q9UER7,Q99627,Q13616,Q13617,Q13098,P63208,Q13309,
Q13617	P62877,Q15369,Q15370,P40337,Q86VP6,Q99627,Q13616,Q13618,Q13098,P63208,Q13309,
Q13616	P62877,P63208,Q13309,Q86VP6,Q9Y297,Q9UKT8,Q5XUX0,Q9UHV9,P19388,O94763,Q9Y265,Q9Y230,Q9ULZ2,Q9UKB1,Q969H0,Q86XK2,P49427,P25963,Q15843,P84022,Q8NFZ0,Q86WB0,O14757,Q99627,Q13617,Q13618,Q13098,Q16526,Q9UKT7,Q49AN0,P24864,P24941,P46527,P61024,O15084,O15111,Q14164,Q00653,O00743,Q04864,Q04206,Q9UPN7,O75170,O15446,O14920,Q9Y6K9,Q13576,P52292,P42704,P23508,P46199,P19838,Q15653,Q16342,O95602,Q9H9Y6,Q9Y2S0,…
P18564	P02751,P06241,P06756,P10451,P10600,
Q13610	P62736,P63267,Q8TDN6,Q9NR30,Q08211,Q99848,P68104,P13639,P22087,Q9BVP2,Q92522,P16402,Q99879,P09651,P52272,Q00839,Q9NZI8,Q12905,Q12906,Q9Y383,Q9NX58,Q9BQG0,P55209,P19338,P55769,Q9Y2X3,O00567,Q14978,P06748,Q9NW13,P27635,P62906,P62913,P30050,P26373,P40429,P50914,P61313,P18621,Q07020,Q02543,P84098,P46778,P35268,P62829,P62750,P83731,P61254,P61353,P46776,P46779,P47914,P39023,P62888,P62899,P62910,P42766,…
O00443	P00533,P04626,O00750,
Q13608	O43933,Q7Z412,
P00846	P25705,P06576,P36542,P30049,P56381,P24539,P05496,O75947,P56385,P18859,P56134,O75964,P48047,P03928,
Q9NYK5	P83111,Q9BYD6,Q7Z7H8,Q9Y3B7,P52815,Q9BYD1,Q6P1L8,Q9P015,Q9NX20,Q9NRX2,Q9H0U6,P49406,Q9BYC9,Q7Z2W9,Q9NWU5,Q16540,Q96A35,Q9P0M9,Q13084,P09001,Q8TCC3,Q9BYC8,O75394,Q9BQ48,Q9NZE8,Q9P0J6,Q9BZE1,Q96DV4,Q9BYD3,Q9NQ50,Q8IXM3,Q8N983,Q9H9J2,Q9BRJ2,Q9H2W6,Q9HD33,Q96GC5,Q13405,Q8N5N7,Q4U2R6,Q86TS9,Q96EL3,Q6P161,Q7Z7F7,Q9BYD2,P82664,P82912,O15235,O60783,P82914,Q9Y3D3,Q9Y2R5,Q9NVS2,Q9Y676,Q9Y3D5,Q9Y399,P82921,…
Q15393	Q9UKV3,O60306,Q13838,O75934,Q9BRD0,P41223,Q9Y6A4,Q8WUQ7,Q9BQ61,O95400,O60508,Q99459,Q14011,Q16630,Q9NYV4,Q9BZJ0,O95232,Q8WYA6,Q9P013,Q9HCG8,Q92841,Q9BUQ8,O00571,Q9UJV9,Q7L014,P17844,Q96DF8,O43143,O60231,Q92620,Q14562,Q08211,O75937,Q15029,P38919,Q9Y5B6,O43719,O00425,Q13123,Q9ULR0,Q69YN4,Q9Y333,P62310,Q9Y4Z0,P62312,Q9UK45,P61326,P55081,Q9HCE1,Q09161,P52298,P55769,O43809,P11940,O43660,Q9UNP9,O43447,…
Q9NYJ8	O95999,Q9UDY8,Q9Y4K3,Q13404,Q15750,O75390,Q16543,Q13451,P07900,P08238,O43318,Q8N5C8,
Q9NYJ7	Q04721,O00548,Q9NR61,
Q52LA3	Q96GY3,Q6MZP7,Q5TKA1,P10244,Q09028,P28749,Q16254,Q08999,
Q6ZYL4	P51946,P50613,P18074,P19447,P32780,Q13888,Q13889,Q92759,P51948,
Q15388	Q9BQ95,O75489,
O00429	Q9Y3D6,
O00425	Q9UKV3,O60306,Q13838,O75934,Q9BRD0,P41223,Q9Y6A4,Q8WUQ7,Q9BQ61,O95400,O60508,Q99459,Q14011,Q16630,Q9NYV4,Q9BZJ0,O95232,Q8WYA6,Q9P013,Q9HCG8,Q92841,Q9BUQ8,O00571,Q9UJV9,Q7L014,P17844,Q96DF8,O43143,O60231,Q92620,Q14562,Q08211,O75937,Q15029,P38919,Q9Y5B6,O43719,Q13123,Q9ULR0,Q69YN4,Q9Y333,P62310,Q9Y4Z0,P62312,Q9UK45,P61326,P55081,Q9HCE1,Q09161,P52298,P55769,O43809,P11940,O43660,Q9UNP9,O43447,Q9Y3C6,…
O00422	Q13547,Q92769,Q09028,Q16576,O75446,Q96ST3,Q4LE39,Q9H7L9,Q9UK53,O96019,O14497,P51532,Q12824,Q92922,Q8TAQ2,Q96GM5,Q9UKV3,Q15287,O60341,Q12873,Q9P2I0,Q15029,O95983,Q03164,O94776,P62826,Q15291,P51531,O60264,Q92797,P21675,Q16514,P49848,Q16594,P20226,P61964,Q9H503,Q14839,Q9C005,P50402,O15379,P68431,P20700,Q9NPJ6,Q13287,P28749,Q08999,Q9UKL0,Q13813,Q9BZK7,Q9BQ87,Q13263,
Q53TQ3	O96019,Q9H9F9,Q9H981,Q6PI98,Q8NBZ0,Q9ULG1,Q96EZ8,Q6P4R8,Q9Y265,Q9Y230,P15923,Q9C086,
Q9H9Y6	Q13287,Q9NYV6,O15446,O15111,Q13616,Q9UKB1,O14920,Q9Y6K9,Q13576,P52292,P42704,P23508,P46199,P19838,Q00653,Q15653,Q16342,O95602,Q9Y2S0,Q9GZS1,P52434,P62875,Q9UJF2,Q04864,Q04206,P63208,
Q63HQ0	Q10567,O43747,O75843,Q9BXS5,Q9Y6Q5,P61966,P56377,Q96PC3,
P25705	P06576,P36542,P30049,P56381,P24539,P05496,O75947,P56385,P18859,P56134,O75964,P48047,P00846,P03928,
Q15370	Q13617,P62877,Q15369,P40337,Q96Q27,Q93034,Q9UBF6,Q9Y576,Q9NWX5,Q9H672,Q8WXK4,Q9Y6I7,Q8TEY7,
Q9BV40	O43752,Q15836,O75379,O00161,Q12846,
Q15369	Q13617,P62877,Q15370,P40337,Q96Q27,Q93034,Q9UBF6,Q9Y576,Q9NWX5,Q9H672,Q8WXK4,Q9Y6I7,Q8TEY7,
O00401	Q8IZP0,
P63173	P27635,P62906,P62913,P30050,P26373,P40429,P50914,P61313,P18621,Q07020,Q02543,P84098,P46778,P35268,P62829,P62750,P83731,P61254,P61353,P46776,P46779,P47914,P39023,P62888,P62899,P62910,P49207,P42766,P18077,Q9Y3U8,P83881,P61927,P61513,P62891,P36578,P62945,P46777,Q02878,P18124,P62424,P62917,P32969,P05388,P05386,P05387,P46783,P62280,P25398,P62277,P62263,P62841,P62244,P62249,P08708,P62269,P39019,P15880,…
Q9BUQ8	Q9UKV3,O60306,Q13838,O75934,Q9BRD0,P41223,Q9Y6A4,Q8WUQ7,Q9BQ61,O95400,O60508,Q99459,Q14011,Q16630,Q9NYV4,Q9BZJ0,O95232,Q8WYA6,Q9P013,Q9HCG8,Q92841,O00571,Q9UJV9,Q7L014,P17844,Q96DF8,O43143,O60231,Q92620,Q14562,Q08211,O75937,Q15029,P38919,Q9Y5B6,O43719,O00425,Q13123,Q9ULR0,Q69YN4,Q9Y333,P62310,Q9Y4Z0,P62312,Q9UK45,P61326,P55081,Q9HCE1,Q09161,P52298,P55769,O43809,P11940,O43660,Q9UNP9,O43447,Q9Y3C6,…
P18507	P14867,P47870,
Q08170	Q9UKV3,O60306,Q13838,O75934,Q9BRD0,P41223,Q9Y6A4,Q8WUQ7,Q9BQ61,O95400,O60508,Q99459,Q14011,Q16630,Q9NYV4,Q9BZJ0,O95232,Q8WYA6,Q9P013,Q9HCG8,Q92841,Q9BUQ8,O00571,Q9UJV9,Q7L014,P17844,Q96DF8,O43143,O60231,Q92620,Q14562,Q08211,O75937,Q15029,P38919,Q9Y5B6,O43719,O00425,Q13123,Q9ULR0,Q69YN4,Q9Y333,P62310,Q9Y4Z0,P62312,Q9UK45,P61326,P55081,Q9HCE1,Q09161,P52298,P55769,O43809,P11940,O43660,Q9UNP9,O43447,…
O75293	P14635,P06493,P12004,
P63165	Q9UBW7,P35222,Q09472,Q9UBN7,P15884,Q9UBE0,Q9UBT2,
P63162	Q9UHI6,P57678,Q8TEQ6,Q8WXD5,Q9H840,O14893,P09012,P14678,P62314,P62316,P62318,P62304,P62306,P62308,Q08211,Q00403,P24928,P08579,P20226,
O94992	O60563,P50750,
P63151	Q13526,P62714,P30153,P04049,
Q15334	Q9BYG5,P41743,
Q9H9T3	Q6IA86,Q96EB1,O95163,
Q6NUQ1	P48556,O43264,
Q15329	P26358,Q13547,Q08999,O43463,Q09472,Q14186,Q16254,P28749,P84022,Q13485,
Q9BUN8	P57678,Q86TM6,Q8NHG7,P55072,Q9UKV5,Q9GZP9,Q9UBV2,
O94973	P14635,Q9Y6I3,P49757,Q15311,O95782,
Q63HK5	O00213,Q13547,
O43196	Q13227,O15457,
Q15311	P14635,P06493,Q9Y6I3,P49757,O95782,O94973,
Q02952	Q08499,P22694,P22612,
O75251	P03886,P03891,P03897,P03901,P03915,P03923,O15239,O95299,Q86Y39,Q9UI09,Q9P0J0,O43678,O95167,O00483,Q16718,P56556,O95182,P51970,Q16795,O14561,O75438,O96000,Q9NX14,O95178,O43676,O95168,O43674,O95139,P17568,O95169,Q9Y6M9,O43677,O95298,P28331,O75306,O75489,O43181,O43920,O75380,O00217,P49821,P19404,P56181,Q9Y375,
Q9NYB0	Q96AP0,Q9NUX5,P54274,Q15554,Q9BSI4,P49959,P09874,Q92878,P13010,P12956,O95271,
O43187	P51617,
O43184	Q13797,P05556,
P02545	P49711,P0C0S5,Q6FI13,P52294,O00505,P06748,P09874,P11388,P50402,P20700,Q13287,Q13813,Q9H503,Q07021,Q02539,P68431,Q00839,P49736,P33991,Q14566,P06400,Q08999,
O43181	P03886,P03891,P03897,P03901,P03915,P03923,O15239,O95299,Q86Y39,Q9UI09,Q9P0J0,O43678,O95167,O00483,Q16718,P56556,O95182,P51970,Q16795,O14561,O75438,O96000,Q9NX14,O95178,O43676,O95168,O43674,O95139,P17568,O95169,Q9Y6M9,O43677,O95298,P28331,O75306,O75489,O43920,O75380,O75251,O00217,P49821,P19404,P56181,
Q9BUL9	Q99575,O95707,Q969H6,O75817,O95059,Q9H633,P78346,P78345,O75818,
Q9UEW8	Q9H4A3,
Q9H9Q4	P49917,Q13426,
Q9H9Q2	P61201,Q9UNS2,Q9BT78,Q92905,Q7L5N1,Q99627,Q13619,Q16531,Q92466,Q13098,P62877,Q9UBW8,Q13216,P24928,
O14662	Q15836,O75379,O43752,Q96AJ9,Q9UEU0,
P50750	O60563,O60583,O75909,O43719,P19338,P24928,O00267,Q9P2I0,Q9UBK2,O60885,Q15648,Q93074,O60244,Q9NVC6,O75448,O94992,Q13309,P28799,P50613,P49336,Q09472,Q92585,P46531,Q06330,Q9BT40,Q9Y5B9,Q7KZ85,P40189,
O43172	Q9UKV3,O60306,Q13838,O75934,Q9BRD0,P41223,Q9Y6A4,Q8WUQ7,Q9BQ61,O95400,O60508,Q99459,Q14011,Q16630,Q9NYV4,Q9BZJ0,O95232,Q8WYA6,Q9P013,Q9HCG8,Q92841,Q9BUQ8,O00571,Q9UJV9,Q7L014,P17844,Q96DF8,O43143,O60231,Q92620,Q14562,Q08211,O75937,Q15029,P38919,Q9Y5B6,O43719,O00425,Q13123,Q9ULR0,Q69YN4,Q9Y333,P62310,Q9Y4Z0,P62312,Q9UK45,P61326,P55081,Q9HCE1,Q09161,P52298,P55769,O43809,P11940,O43660,Q9UNP9,O43447,…
Q4U2R6	P83111,Q9BYD6,Q7Z7H8,Q9Y3B7,P52815,Q9BYD1,Q6P1L8,Q9P015,Q9NX20,Q9NRX2,Q9H0U6,P49406,Q9BYC9,Q7Z2W9,Q9NWU5,Q16540,Q96A35,Q9P0M9,Q13084,P09001,Q8TCC3,Q9BYC8,O75394,Q9BQ48,Q9NZE8,Q9P0J6,Q9BZE1,Q96DV4,Q9NYK5,Q9BYD3,Q9NQ50,Q8IXM3,Q8N983,Q9H9J2,Q9BRJ2,Q9H2W6,Q9HD33,Q96GC5,Q13405,Q8N5N7,Q86TS9,Q96EL3,Q6P161,Q7Z7F7,Q9BYD2,P82664,P82912,O15235,O60783,P82914,Q9Y3D3,Q9Y2R5,Q9NVS2,Q9Y676,Q9Y3D5,Q9Y399,P82921,…
P31040	Q9Y4W6,O75964,Q16595,P38646,P10809,Q9HD34,
P63104	Q16543,P07900,P08238,P34932,Q13163,Q99759,Q7KZI7,Q9NUG6,Q9UHV9,Q6Q0C0,P31946,P62258,P61981,Q04917,P27348,P15056,P04049,P31947,
O14657	O14656,
O14656	O14657,
Q9BUJ2	Q92499,Q92841,O00571,P17844,Q8WYQ5,O43143,Q01844,P35637,P31943,P52272,Q00839,O14979,Q12905,Q12906,Q9UKM9,Q9NRR4,Q96SB4,Q92804,Q13148,
Q9UEU0	O14662,O43752,O75379,Q96AJ9,
O43157	Q92854,O14786,
Q96QT4	Q9BX84,
O43143	Q9UKV3,O60306,Q13838,O75934,Q9BRD0,P41223,Q9Y6A4,Q8WUQ7,Q9BQ61,O95400,O60508,Q99459,Q14011,Q16630,Q9NYV4,Q9BZJ0,O95232,Q8WYA6,Q9P013,Q9HCG8,Q92841,Q9BUQ8,O00571,Q9UJV9,Q7L014,P17844,Q96DF8,O60231,Q92620,Q14562,Q08211,O75937,Q15029,P38919,Q9Y5B6,O43719,O00425,Q13123,Q9ULR0,Q69YN4,Q9Y333,P62310,Q9Y4Z0,P62312,Q9UK45,P61326,P55081,Q9HCE1,Q09161,P52298,P55769,O43809,P11940,O43660,Q9UNP9,O43447,Q9Y3C6,…
P68431	Q9Y294,Q9NVP2,Q13111,Q13112,O14929,P62805,Q8TEX9,P49321,Q09028,P54198,O96017,P50502,P84243,Q71DI3,Q04724,Q04725,Q04726,Q04727,Q92793,Q14469,Q15233,P09874,Q92831,P24928,P12931,O75531,P50402,Q13547,O15379,Q02539,Q8WWI1,P28749,Q9H503,Q07021,Q00839,P02545,P20700,P49736,P33991,Q14566,Q13287,P06400,Q08999,Q14839,Q9C005,Q9NPJ6,Q9UKL0,O00422,Q12824,Q92922,Q8TAQ2,Q13813,Q9BZK7,Q9BQ87,Q13263,
O94913	Q14444,Q9UKF6,Q16630,Q8N684,O60231,P19447,Q92759,P49959,O43809,P26599,P23246,Q07157,Q01081,P26368,
P11473	Q15648,Q93074,Q9UHV7,O60244,Q9Y2X0,Q9NVC6,Q9ULK4,O75448,O95402,Q9NPJ6,O75586,O43513,P28702,O96019,O14497,Q9UIG0,Q13111,P51531,P51532,Q12824,Q92922,Q8TAQ2,Q96GM5,Q969G3,Q9Y5B9,Q02880,
O94906	Q9UKV3,O60306,Q13838,O75934,Q9BRD0,P41223,Q9Y6A4,Q8WUQ7,Q9BQ61,O95400,O60508,Q99459,Q14011,Q16630,Q9NYV4,Q9BZJ0,O95232,Q8WYA6,Q9P013,Q9HCG8,Q92841,Q9BUQ8,O00571,Q9UJV9,Q7L014,P17844,Q96DF8,O43143,O60231,Q92620,Q14562,Q08211,O75937,Q15029,P38919,Q9Y5B6,O43719,O00425,Q13123,Q9ULR0,Q69YN4,Q9Y333,P62310,Q9Y4Z0,P62312,Q9UK45,P61326,P55081,Q9HCE1,Q09161,P52298,P55769,O43809,P11940,O43660,Q9UNP9,O43447,…
Q9UER7	Q13618,O43791,Q9NPF5,P26358,P46100,O15169,Q9H2X6,P04637,
O14617	O00203,Q13367,Q9Y2T2,P53677,Q92572,P59780,P78537,Q6QNY1,Q6QNY0,Q9NUP1,Q96EV8,Q8TDH9,Q9UL45,O95295,
P68400	P19784,P67870,Q08945,Q9Y5B9,P09429,
Q9BUE0	P24863,Q9BWU1,P49336,Q15648,Q9BTT4,Q9P086,Q93074,Q9UHV7,Q71F56,O60244,Q96RN5,Q9Y2X0,Q9NVC6,Q9H944,Q13503,Q15528,Q9ULK4,O75448,Q71SY5,O95402,Q6P2C8,Q9H204,Q9NX70,Q96HR3,Q9Y3C7,Q9NPJ6,O75586,O43513,Q96G25,Q9NWA0,A0JLT2,O60313,
Q2TAY7	Q9UKV3,O60306,Q13838,O75934,Q9BRD0,P41223,Q9Y6A4,Q8WUQ7,Q9BQ61,O95400,O60508,Q99459,Q14011,Q16630,Q9NYV4,Q9BZJ0,O95232,Q8WYA6,Q9P013,Q9HCG8,Q92841,Q9BUQ8,O00571,Q9UJV9,Q7L014,P17844,Q96DF8,O43143,O60231,Q92620,Q14562,Q08211,O75937,Q15029,P38919,Q9Y5B6,O43719,O00425,Q13123,Q9ULR0,Q69YN4,Q9Y333,P62310,Q9Y4Z0,P62312,Q9UK45,P61326,P55081,Q9HCE1,Q09161,P52298,P55769,O43809,P11940,O43660,Q9UNP9,O43447,…
Q9H9J2	P83111,Q9BYD6,Q7Z7H8,Q9Y3B7,P52815,Q9BYD1,Q6P1L8,Q9P015,Q9NX20,Q9NRX2,Q9H0U6,P49406,Q9BYC9,Q7Z2W9,Q9NWU5,Q16540,Q96A35,Q9P0M9,Q13084,P09001,Q8TCC3,Q9BYC8,O75394,Q9BQ48,Q9NZE8,Q9P0J6,Q9BZE1,Q96DV4,Q9NYK5,Q9BYD3,Q9NQ50,Q8IXM3,Q8N983,Q9BRJ2,Q9H2W6,Q9HD33,Q96GC5,Q13405,Q8N5N7,Q4U2R6,Q86TS9,Q96EL3,Q6P161,Q7Z7F7,Q9BYD2,P82664,P82912,O15235,O60783,P82914,Q9Y3D3,Q9Y2R5,Q9NVS2,Q9Y676,Q9Y3D5,Q9Y399,P82921,…
P07814	P14868,O43324,P41252,Q13155,Q15046,Q9P2J5,P56192,P54136,Q12904,P04406,P40429,O60506,
Q01094	P06400,P26358,Q13547,Q14186,P20248,P28749,Q15744,
Q9H9H4	Q99816,Q9UK41,
Q99081	Q7RTS3,
Q9BUB5	P60842,P06730,Q04637,P78344,
Q01081	Q9UKV3,O60306,Q13838,O75934,Q9BRD0,P41223,Q9Y6A4,Q8WUQ7,Q9BQ61,O95400,O60508,Q99459,Q14011,Q16630,Q9NYV4,Q9BZJ0,O95232,Q8WYA6,Q9P013,Q9HCG8,Q92841,Q9BUQ8,O00571,Q9UJV9,Q7L014,P17844,Q96DF8,O43143,O60231,Q92620,Q14562,Q08211,O75937,Q15029,P38919,Q9Y5B6,O43719,O00425,Q13123,Q9ULR0,Q69YN4,Q9Y333,P62310,Q9Y4Z0,P62312,Q9UK45,P61326,P55081,Q9HCE1,Q09161,P52298,P55769,O43809,P11940,O43660,Q9UNP9,O43447,…
Q04637	Q14103,P11142,P11940,P60842,P06730,Q9BUB5,P78344,
Q9H9F9	O96019,Q9H981,Q6PI98,Q8NBZ0,Q53TQ3,Q9ULG1,Q96EZ8,Q6P4R8,Q9Y265,Q9Y230,P15923,Q9C086,
Q5T200	P35226,Q13185,Q9HC52,P49450,P07199,Q03188,Q9H3R5,Q92674,Q9BS16,Q8N0S6,Q9NSP4,Q9BU64,Q53SF7,Q13619,Q16531,Q92620,P22087,P11021,P11142,Q69YN4,Q02241,Q71F23,Q8N1F7,Q9H0H5,Q06587,Q99496,Q96T23,Q8NEM2,O60264,Q9BXP5,Q08945,Q9Y5B9,Q15007,Q96JP5,
Q96QK1	O75436,Q9UBQ0,Q13596,O60749,Q4G0F5,
Q13596	O60749,O75436,Q9UBQ0,Q96QK1,Q9UNH7,Q4G0F5,O95219,P48357,P06213,P00533,P16234,P02786,
Q6UB99	O15379,
P52435	P18074,P19447,Q00403,P29083,P29084,P35269,P13984,P32780,Q13888,Q13889,Q92759,P24928,P30876,P19387,O15514,P19388,P61218,P62487,P52434,P36954,P53803,P62875,P20226,Q9Y5B0,Q9BWH6,P38398,Q13503,
P52434	P18074,P19447,Q00403,P29083,P29084,P35269,P13984,P32780,Q13888,Q13889,Q92759,P24928,P30876,P19387,O15514,P19388,P61218,P62487,P36954,P52435,P53803,P62875,P20226,Q9Y5B0,Q9BWH6,P38398,Q13503,O15446,O15111,Q13616,Q9UKB1,O14920,Q9Y6K9,Q13576,P52292,P42704,P23508,P46199,P19838,Q00653,Q15653,Q16342,O95602,Q9H9Y6,Q9Y2S0,Q9GZS1,Q9UJF2,Q04864,Q04206,P63208,
Q9H9E3	Q8WTW3,Q14746,Q96JB2,Q9UP83,Q9Y2V7,P83436,Q96MW5,
Q5JS54	Q9BT73,
Q13576	Q9ULX6,O15111,Q04206,Q8NFZ5,O15446,Q13616,Q9UKB1,O14920,Q9Y6K9,P52292,P42704,P23508,P46199,P19838,Q00653,Q15653,Q16342,O95602,Q9H9Y6,Q9Y2S0,Q9GZS1,P52434,P62875,Q9UJF2,Q04864,P63208,
Q9NXR8	O96019,Q9H0E9,Q9HAF1,Q9NPF5,Q96L91,Q9H2F5,Q92993,Q9UBU8,Q15014,Q9NV56,Q9Y265,Q9Y230,Q9Y4A5,O95619,Q15906,Q52LR7,
Q9NXR7	P38398,P51587,P46736,Q06609,
Q13573	Q9UKV3,O60306,Q13838,O75934,Q9BRD0,P41223,Q9Y6A4,Q8WUQ7,Q9BQ61,O95400,O60508,Q99459,Q14011,Q16630,Q9NYV4,Q9BZJ0,O95232,Q8WYA6,Q9P013,Q9HCG8,Q92841,Q9BUQ8,O00571,Q9UJV9,Q7L014,P17844,Q96DF8,O43143,O60231,Q92620,Q14562,Q08211,O75937,Q15029,P38919,Q9Y5B6,O43719,O00425,Q13123,Q9ULR0,Q69YN4,Q9Y333,P62310,Q9Y4Z0,P62312,Q9UK45,P61326,P55081,Q9HCE1,Q09161,P52298,P55769,O43809,P11940,O43660,Q9UNP9,O43447,…
Q13564	Q8TBC4,
Q9NY27	P60510,Q9UHI6,P57678,
Q13563	Q6VY07,
Q13562	P24385,
Q13561	P61163,P52907,P47756,Q14203,O75935,Q9UJW0,O00399,
Q9H9B1	O60341,O00257,Q9Y232,Q13363,P56545,Q96KQ7,Q13547,Q92769,Q96JN0,Q9UKL0,Q9P2K3,Q92766,P37275,O60315,O75362,Q92618,O75461,O75712,Q969R5,P61244,Q8IWI9,Q9BYE7,Q06587,Q99496,Q14186,Q8IY57,
P20339	Q15075,Q9H270,Q9H269,Q9P253,Q96JC1,
O00399	P61163,P52907,P47756,Q14203,Q13561,O75935,Q9UJW0,
P25686	P11142,P25788,
P54198	Q9Y294,Q9NVP2,P84243,O14929,P62805,Q8TEX9,P49321,Q09028,Q13111,Q13112,P68431,
Q13557	Q92793,Q14469,Q15233,P09874,Q92831,P24928,P12931,
Q53T94	Q15573,Q15572,P20226,
Q9H9A7	P54132,O15360,Q00597,Q9HB96,Q9NPI8,O15287,Q9NW38,P40692,P27694,P15927,P35244,Q13472,Q0VG06,Q8NB91,
P32856	O00161,
P57740	Q8WUM0,Q12769,Q8NFH4,Q8NFH3,Q9BW27,P52948,P55735,Q96EE3,Q9NRG9,Q92621,P35658,O15504,P49792,P12270,
Q13547	P41182,O95983,O94776,Q9BTC8,Q9UBC3,O95239,Q96ST3,O60264,O95347,Q9NTJ3,Q92769,Q09028,Q16576,O00422,O75446,Q14839,Q9UBB5,Q9NRL2,Q12873,Q13330,O60216,Q14683,Q9UQE7,Q8WVM7,Q8N3U4,Q4LE39,Q9H7L9,O60341,Q9P0W2,Q96BD5,Q9UKL0,O75362,Q13363,Q9NP66,P08107,Q96EK2,Q9P2K3,Q92766,Q9UBW7,Q14687,P78347,Q14202,O75182,O00257,Q9Y232,P56545,Q9H9B1,Q96KQ7,Q96JN0,P37275,O60315,Q92618,Q86YP4,Q8WXI9,Q9HCU9,O96019,O14497,…
P61353	P27635,P62906,P62913,P30050,P26373,P40429,P50914,P61313,P18621,Q07020,Q02543,P84098,P46778,P35268,P62829,P62750,P83731,P61254,P46776,P46779,P47914,P39023,P62888,P62899,P62910,P49207,P42766,P18077,Q9Y3U8,P83881,P61927,P61513,P63173,P62891,P36578,P62945,P46777,Q02878,P18124,P62424,P62917,P32969,P05388,P05386,P05387,P46783,P62280,P25398,P62277,P62263,P62841,P62244,P62249,P08708,P62269,P39019,P15880,…
Q13535	Q8WXE1,Q92769,Q14839,
Q13526	Q14103,P62714,P30153,P63151,P04049,
Q13523	Q9UKV3,O60306,Q13838,O75934,Q9BRD0,P41223,Q9Y6A4,Q8WUQ7,Q9BQ61,O95400,O60508,Q99459,Q14011,Q16630,Q9NYV4,Q9BZJ0,O95232,Q8WYA6,Q9P013,Q9HCG8,Q92841,Q9BUQ8,O00571,Q9UJV9,Q7L014,P17844,Q96DF8,O43143,O60231,Q92620,Q14562,Q08211,O75937,Q15029,P38919,Q9Y5B6,O43719,O00425,Q13123,Q9ULR0,Q69YN4,Q9Y333,P62310,Q9Y4Z0,P62312,Q9UK45,P61326,P55081,Q9HCE1,Q09161,P52298,P55769,O43809,P11940,O43660,Q9UNP9,O43447,…
P22090	P46783,P62280,P25398,P62277,P62263,P62841,P62244,P62249,P08708,P62269,P39019,P15880,P60866,P63220,P62266,P62847,P62851,P62854,P42677,P62979,P62857,P62273,P23396,P61247,P62701,P46782,P62753,P62081,P62241,P46781,P08865,Q8TD47,P27635,P62906,P62913,P30050,P26373,P40429,P50914,P61313,P18621,Q07020,Q02543,P84098,P46778,P35268,P62829,P62750,P83731,P61254,P61353,P46776,P46779,P47914,P39023,P62888,P62899,…
Q96QC0	P62136,
P22087	P35226,Q13185,Q9HC52,P49450,P07199,Q03188,Q9H3R5,Q92674,Q9BS16,Q8N0S6,Q9NSP4,Q9BU64,Q53SF7,Q13619,Q16531,Q92620,P11021,P11142,Q69YN4,Q02241,Q71F23,Q8N1F7,Q9H0H5,Q06587,Q99496,Q96T23,Q8NEM2,O60264,Q9BXP5,Q08945,Q9Y5B9,Q15007,Q5T200,Q96JP5,Q07021,Q99873,O14744,Q71U36,Q9H4B7,P62736,P63267,Q8TDN6,Q9NR30,Q08211,Q99848,P68104,P13639,Q9BVP2,Q92522,P16402,Q99879,P09651,P52272,Q00839,Q9NZI8,Q12905,Q12906,…
Q06330	P50613,Q92793,Q09472,P24928,Q7KZ85,O60563,P49336,P50750,Q92585,Q15648,P46531,Q9BT40,Q9Y5B9,Q96T58,Q9Y618,Q13573,Q99708,Q13363,Q13642,Q06587,P25490,Q13547,
P61326	Q9UKV3,O60306,Q13838,O75934,Q9BRD0,P41223,Q9Y6A4,Q8WUQ7,Q9BQ61,O95400,O60508,Q99459,Q14011,Q16630,Q9NYV4,Q9BZJ0,O95232,Q8WYA6,Q9P013,Q9HCG8,Q92841,Q9BUQ8,O00571,Q9UJV9,Q7L014,P17844,Q96DF8,O43143,O60231,Q92620,Q14562,Q08211,O75937,Q15029,P38919,Q9Y5B6,O43719,O00425,Q13123,Q9ULR0,Q69YN4,Q9Y333,P62310,Q9Y4Z0,P62312,Q9UK45,P55081,Q9HCE1,Q09161,P52298,P55769,O43809,P11940,O43660,Q9UNP9,O43447,Q9Y3C6,…
Q13507	Q9UBN4,P48995,
P00742	P13726,P08709,P10646,
Q13503	P24863,P49336,Q15648,O60244,O75448,Q9Y3C7,O75586,Q9BTT4,Q9ULK4,Q9BWU1,Q9P086,Q93074,Q9UHV7,Q71F56,Q96RN5,Q9Y2X0,Q9NVC6,Q9BUE0,Q9H944,Q15528,Q71SY5,O95402,Q6P2C8,Q9H204,Q9NX70,Q96HR3,Q9NPJ6,O43513,Q96G25,Q9NWA0,A0JLT2,Q9Y2W1,P10827,P38398,P18074,P19447,Q00403,P29083,P29084,P35269,P13984,P32780,Q13888,Q13889,Q92759,P24928,P30876,P19387,O15514,P19388,P61218,P62487,P52434,P36954,P52435,P53803,P62875,…
Q13501	Q13163,P41743,
Q06323	Q9UL46,P25786,P25787,P25788,P25789,P28066,P60900,O14818,P20618,P49721,P49720,P28070,P28074,P28072,Q99436,P62191,P35998,P17980,P43686,P62195,P62333,Q99460,O75832,O00231,O00232,Q9UNM6,O00487,Q13200,O43242,P55036,Q16401,Q15008,P51665,P48556,O00233,
P61313	P27635,P62906,P62913,P30050,P26373,P40429,P50914,P18621,Q07020,Q02543,P84098,P46778,P35268,P62829,P62750,P83731,P61254,P61353,P46776,P46779,P47914,P39023,P62888,P62899,P62910,P49207,P42766,P18077,Q9Y3U8,P83881,P61927,P61513,P63173,P62891,P36578,P62945,P46777,Q02878,P18124,P62424,P62917,P32969,P05388,P05386,P05387,P46783,P62280,P25398,P62277,P62263,P62841,P62244,P62249,P08708,P62269,P39019,P15880,…
P54136	P14868,O43324,P07814,P41252,Q13155,Q15046,Q9P2J5,P56192,Q12904,
Q15291	Q9UBL3,Q9C005,O00255,P30876,Q9UMN6,P61964,P51610,Q03164,P05546,O60341,Q12873,Q9P2I0,Q15029,Q13547,Q92769,O95983,O94776,P62826,Q09028,Q16576,O00422,O75446,Q96ST3,P51531,O60264,Q12824,Q92922,Q8TAQ2,Q92797,P21675,Q16514,P49848,Q16594,P20226,Q8NEZ4,Q14686,P68366,P07437,Q99496,O15047,Q8ND76,Q9UPS6,Q6UXN9,Q86UW6,Q6ZW49,Q5H9R7,O15550,Q9Y2X9,Q9BTK6,Q8IXM2,Q6PI98,Q9HCK8,O75461,P34932,Q7Z3B3,Q9Y4W2,Q96EZ8,…
Q9BU64	P35226,Q13185,Q9HC52,P49450,P07199,Q03188,Q9H3R5,Q92674,Q9BS16,Q8N0S6,Q9NSP4,Q53SF7,Q13619,Q16531,Q92620,P22087,P11021,P11142,Q69YN4,Q02241,Q71F23,Q8N1F7,Q9H0H5,Q06587,Q99496,Q96T23,Q8NEM2,O60264,Q9BXP5,Q08945,Q9Y5B9,Q15007,Q5T200,Q96JP5,Q8N2Z9,Q96H22,Q6IPU0,Q7L2Z9,Q96BT3,Q13352,
P54132	O15360,Q00597,Q9HB96,Q9NPI8,O15287,Q9NW38,P40692,Q9H9A7,P27694,P15927,P35244,Q13472,Q13315,P38398,P49959,P43246,P52701,O60934,Q92878,P35251,P35250,P35249,P62380,Q15554,Q06609,P04637,O75771,O43543,Q8NB91,Q6ZW49,Q12888,
Q15287	Q9UKV3,O60306,Q13838,O75934,Q9BRD0,P41223,Q9Y6A4,Q8WUQ7,Q9BQ61,O95400,O60508,Q99459,Q14011,Q16630,Q9NYV4,Q9BZJ0,O95232,Q8WYA6,Q9P013,Q9HCG8,Q92841,Q9BUQ8,O00571,Q9UJV9,Q7L014,P17844,Q96DF8,O43143,O60231,Q92620,Q14562,Q08211,O75937,Q15029,P38919,Q9Y5B6,O43719,O00425,Q13123,Q9ULR0,Q69YN4,Q9Y333,P62310,Q9Y4Z0,P62312,Q9UK45,P61326,P55081,Q9HCE1,Q09161,P52298,P55769,O43809,P11940,O43660,Q9UNP9,O43447,…
Q9BTT4	P24863,P49336,O60244,Q13503,Q9ULK4,O75586,Q9BWU1,Q15648,Q9P086,Q93074,Q9UHV7,Q71F56,Q96RN5,Q9Y2X0,Q9NVC6,Q9BUE0,Q9H944,Q15528,O75448,Q71SY5,O95402,Q6P2C8,Q9H204,Q9NX70,Q96HR3,Q9Y3C7,Q9NPJ6,O43513,Q96G25,Q9NWA0,A0JLT2,Q9Y2W1,P10827,O60313,
P18433
P63096	P81274,Q14980,
Q15276	O43747,Q9H5N1,
O00311	Q9UBU7,
P54105	O14744,P62314,P62318,P14678,Q9UHI6,P57678,O14893,Q16637,P62316,P62304,P62306,P62308,Q9BQA1,
O00303	Q14152,P55884,Q99613,O15371,P60228,Q9Y262,O75821,O15372,Q13347,O75822,Q9UBQ5,Q7L2H7,
P41743	Q68EM7,Q8TEW0,Q9Y496,O15066,Q9NPB6,Q9BYG5,Q6P1M3,Q15334,Q13163,Q13501,
Q9H981	O96019,Q9H9F9,Q6PI98,Q8NBZ0,Q53TQ3,Q9ULG1,Q96EZ8,Q6P4R8,Q9Y265,Q9Y230,P15923,Q9C086,
Q9NXF1	Q9UBL3,Q8IXM2,Q6PI98,Q9HCK8,O75461,P51610,P34932,Q7Z3B3,Q9Y4W2,Q96EZ8,O43451,Q03164,Q8IZL8,Q9BVI0,Q8WWY3,Q15291,Q99496,Q9Y265,Q9H4L4,P21675,O00268,P49848,Q15545,Q16594,P61964,
A5D8V6	Q99816,Q9UK41,
Q02880	P12004,P09884,Q14181,P28340,P49005,Q15054,Q9HCU8,P49642,P49643,P35251,P27694,P11387,P11388,Q07864,P56282,Q9NRF9,Q9NR33,O96019,O14497,Q9UIG0,Q13111,P51531,P51532,Q12824,Q92922,Q8TAQ2,Q96GM5,Q969G3,Q9Y5B9,P11473,P34932,P35580,P19338,Q15233,P06748,P09874,Q92878,Q04724,
O75182	O60341,Q12873,Q14839,Q14687,P78347,Q13547,Q92769,Q9P0W2,Q13330,O94776,Q96BD5,Q09028,Q16576,Q9UKL0,Q9UBW7,Q14202,Q96ST3,Q9HCU9,O75446,Q9Y618,O95983,Q9UBL3,P51610,P34932,P11021,P11142,O15294,O15047,P08047,Q9H7L9,P61964,P07900,P08238,Q9UBX0,
P27361	P56524,
Q02878	P27635,P62906,P62913,P30050,P26373,P40429,P50914,P61313,P18621,Q07020,Q02543,P84098,P46778,P35268,P62829,P62750,P83731,P61254,P61353,P46776,P46779,P47914,P39023,P62888,P62899,P62910,P49207,P42766,P18077,Q9Y3U8,P83881,P61927,P61513,P63173,P62891,P36578,P62945,P46777,P18124,P62424,P62917,P32969,P05388,P05386,P05387,P46783,P62280,P25398,P62277,P62263,P62841,P62244,P62249,P08708,P62269,P39019,P15880,…
O94887	O14786,Q9UIW2,O75051,P51805,Q9HCM2,
Q15233	P23246,P43243,P17844,P09012,P34932,P35580,P19338,P06748,P09874,Q92878,Q04724,Q02880,P11387,Q92793,Q14469,P62805,Q92831,P24928,P12931,P84243,P68431,Q71DI3,Q13557,
O75170	O15084,Q9Y297,O15111,Q13616,Q14164,Q00653,O00743,Q04864,Q04206,Q9UPN7,P63208,
O94875	P22681,Q14289,
Q9UDY8	O95999,Q14790,Q13158,O15111,O14920,Q9Y4K3,Q12933,Q9NYJ8,Q13404,Q9BXL7,O15117,
O75164	Q92828,Q13227,O15379,P52732,O75376,O60907,Q9BZK7,Q9UPN9,Q86T24,
Q9H944	P24863,Q9BWU1,P49336,Q15648,Q9BTT4,Q9P086,Q93074,Q9UHV7,Q71F56,O60244,Q96RN5,Q9Y2X0,Q9NVC6,Q9BUE0,Q13503,Q15528,Q9ULK4,O75448,Q71SY5,O95402,Q6P2C8,Q9H204,Q9NX70,Q96HR3,Q9Y3C7,Q9NPJ6,O75586,O43513,Q96G25,Q9NWA0,A0JLT2,Q9Y2W1,O60313,
P27348	Q9Y6J0,P62158,Q16543,P07900,P08238,P34932,Q13163,Q99759,Q7KZI7,Q9NUG6,Q9UHV9,Q6Q0C0,P31946,P62258,P61981,Q04917,P63104,Q9BZZ5,Q07021,P12277,O00148,P50402,P51858,Q02539,P61978,P14866,Q00839,Q12906,P46940,Q9Y2U8,P20700,O95777,Q13287,Q53EL6,Q08999,P62314,P10827,P15056,P04049,P31947,
P02452	Q9UKX5,P05556,
O94864	Q92830,Q15393,O75486,Q96BN2,O75528,Q12962,Q16514,O75529,Q9Y6J9,Q16594,Q9Y4A5,O15265,
P63027	P60880,Q86Y82,O00161,Q12846,O14810,Q16623,Q6PUV4,O75558,Q8WVH0,Q7Z7G2,Q13277,Q9H115,Q15836,
O75150	Q5VTR2,P51965,
Q15208	Q9Y5B0,P84090,P35269,P30876,O14744,Q9BQA1,
P43487	P49961,Q14974,P62826,
O75146	Q14247,
Q9UDW3	Q9BV90,Q6IEG0,O43143,Q8N8D1,Q6P2Q9,Q96LT9,O75533,Q13435,Q15393,Q15427,Q9BWJ5,P14678,P62314,P62316,P62318,P62304,P62306,P62308,Q16560,P67809,Q8TBF4,Q15696,
P63010
P68366	Q9UBL3,Q8NEZ4,Q14686,Q15291,P07437,
P68363	P25054,P46940,Q71U36,Q9BQE3,P23258,Q9NRH3,P21127,O43143,O95995,Q9BWT6,Q9Y237,Q9NW13,P27635,P62906,P46781,O76021,Q9ULW0,
O14561	P03886,P03891,P03897,P03901,P03915,P03923,O15239,O95299,Q86Y39,Q9UI09,Q9P0J0,O43678,O95167,O00483,Q16718,P56556,O95182,P51970,Q16795,O75438,O96000,Q9NX14,O95178,O43676,O95168,O43674,O95139,P17568,O95169,Q9Y6M9,O43677,O95298,P28331,O75306,O75489,O43181,O43920,O75380,O75251,O00217,P49821,P19404,P56181,P03905,
Q96PV6	P51587,Q5TA45,Q9NVR2,Q9H0H0,Q96HW7,Q6P9B9,Q9UL03,Q9NVH2,Q75QN2,Q9NV88,P60896,
Q9BTK6	Q9UBL3,Q9C005,Q8NEZ4,Q14686,Q6ZW49,Q15291,O15550,Q9UMN6,P61964,
P63000	P25054,P46940,Q14185,Q92556,
O14543	P40189,P23458,P61968,Q06124,
O94829	P61326,Q9Y5S9,P47813,P62826,
Q53SF7	P35226,Q13185,Q9HC52,P49450,P07199,Q03188,Q9H3R5,Q92674,Q9BS16,Q8N0S6,Q9NSP4,Q9BU64,Q13619,Q16531,Q92620,P22087,P11021,P11142,Q69YN4,Q02241,Q71F23,Q8N1F7,Q9H0H5,Q06587,Q99496,Q96T23,Q8NEM2,O60264,Q9BXP5,Q08945,Q9Y5B9,Q15007,Q5T200,Q96JP5,
P11388	Q9NR30,Q08211,P07910,Q6P2Q9,Q96SB4,Q08945,P12004,P09884,Q14181,P28340,P49005,Q15054,Q9HCU8,P49642,P49643,P35251,P27694,P11387,Q02880,Q07864,P56282,Q9NRF9,Q9NR33,O75934,Q7L1Q6,Q99459,Q9P013,Q14204,Q92616,P11142,Q12905,O43660,O15297,P62136,P78527,Q9UMS4,Q9UPN6,P38159,O75533,Q13435,Q15427,A8K8P3,P23246,Q07955,Q01130,P09012,P09661,P62314,P62316,P62318,Q8IYB3,P15884,P49711,P0C0S5,Q6FI13,P52294,O00505,…
P11387	P20248,P24941,P09874,P09884,P28340,Q07864,P35251,P35250,P27694,P15927,P35244,P14635,P06493,P12004,Q14181,P49005,Q15054,Q9HCU8,P49642,P49643,P11388,Q02880,P56282,Q9NRF9,Q9NR33,Q12789,Q8WUA4,Q9Y5Q9,Q9UKN8,Q9Y5Q8,P53999,Q15233,P23246,P11802,Q00535,P38936,Q08211,P62736,P63267,Q8TDN6,Q9NR30,Q99848,P68104,P13639,P22087,Q9BVP2,Q92522,P16402,Q99879,P09651,P52272,Q00839,Q9NZI8,Q12905,Q12906,Q9Y383,Q9NX58,…
O75116	Q7L576,Q05193,P11142,Q9Y2A7,P35080,P17600,Q92777,
P29084	P18074,P19447,Q00403,P29083,P35269,P13984,P32780,Q13888,Q13889,Q92759,P24928,P30876,P19387,O15514,P19388,P61218,P62487,P52434,P36954,P52435,P53803,P62875,P20226,P38398,Q13503,
P29083	P18074,P19447,Q00403,P29084,P35269,P13984,P32780,Q13888,Q13889,Q92759,P24928,P30876,P19387,O15514,P19388,P61218,P62487,P52434,P36954,P52435,P53803,P62875,P20226,P38398,Q13503,P24863,P49336,Q14919,Q6UW60,Q12824,Q92922,Q8TAQ2,P51531,P51532,Q96GM5,Q92925,Q6STE5,
P50613	P51946,P18074,P19447,P32780,Q13888,Q13889,Q92759,P51948,Q6ZYL4,Q92793,Q09472,P24928,Q06330,Q7KZ85,O60563,P49336,P50750,Q92585,Q15648,P46531,Q9BT40,Q9Y5B9,P03372,Q92769,Q13330,
P14923	P12814,P56945,P12830,P35222,P98161,Q05397,P49023,P12931,Q9Y490,P18206,
P14921	P15036,
O94805	Q68CP9,Q86U86,P51532,Q12824,Q92922,Q8TAQ2,Q96GM5,Q969G3,P63261,O96019,P51531,O14497,Q8NFD5,Q96L91,Q9Y265,Q9Y230,Q9Y4A5,
P55957	P10415,Q07817,
Q96Q27	Q93034,Q9UBF6,Q15369,Q15370,
P07737	P63261,Q00610,P11142,Q9BVA1,P55072,Q7Z5R6,P62834,
Q9NWZ8	Q9UHI6,P57678,Q8TEQ6,Q8WXD5,Q9H840,O14893,Q16637,P14678,P62314,P62316,P62318,P62304,P62306,P62308,Q9Y3F4,
Q96Q15	P62495,Q92900,P15170,Q8IYD1,
P43405	P12314,O43561,P16885,
P43403	P46109,P42768,O43516,
Q9NWX5	Q93034,Q9UBF6,Q15369,Q15370,
P04156
P04150	Q00839,
Q9BTC8	P41182,Q13547,O95983,O94776,Q14839,Q92769,Q13330,Q09028,Q16576,
Q9NX70	P24863,Q9BWU1,P49336,Q15648,Q9BTT4,Q9P086,Q93074,Q9UHV7,Q71F56,O60244,Q96RN5,Q9Y2X0,Q9NVC6,Q9BUE0,Q9H944,Q13503,Q15528,Q9ULK4,O75448,Q71SY5,O95402,Q6P2C8,Q9H204,Q96HR3,Q9Y3C7,Q9NPJ6,O75586,O43513,Q96G25,Q9NWA0,A0JLT2,O60313,
Q9NWU5	P83111,Q9BYD6,Q7Z7H8,Q9Y3B7,P52815,Q9BYD1,Q6P1L8,Q9P015,Q9NX20,Q9NRX2,Q9H0U6,P49406,Q9BYC9,Q7Z2W9,Q16540,Q96A35,Q9P0M9,Q13084,P09001,Q8TCC3,Q9BYC8,O75394,Q9BQ48,Q9NZE8,Q9P0J6,Q9BZE1,Q96DV4,Q9NYK5,Q9BYD3,Q9NQ50,Q8IXM3,Q8N983,Q9H9J2,Q9BRJ2,Q9H2W6,Q9HD33,Q96GC5,Q13405,Q8N5N7,Q4U2R6,Q86TS9,Q96EL3,Q6P161,Q7Z7F7,Q9BYD2,P82664,P82912,O15235,O60783,P82914,Q9Y3D3,Q9Y2R5,Q9NVS2,Q9Y676,Q9Y3D5,Q9Y399,P82921,…
Q9NWU2	Q9UL63,Q99549,
Q9NX58	P62736,P63267,Q8TDN6,Q9NR30,Q08211,Q99848,P68104,P13639,P22087,Q9BVP2,Q92522,P16402,Q99879,P09651,P52272,Q00839,Q9NZI8,Q12905,Q12906,Q9Y383,Q9BQG0,P55209,P19338,P55769,Q9Y2X3,O00567,Q14978,P06748,Q13610,Q9NW13,P27635,P62906,P62913,P30050,P26373,P40429,P50914,P61313,P18621,Q07020,Q02543,P84098,P46778,P35268,P62829,P62750,P83731,P61254,P61353,P46776,P46779,P47914,P39023,P62888,P62899,P62910,P42766,…
Q13490	Q12933,P19438,Q15628,
Q13487	Q16533,Q92966,Q5SXM2,O75971,
Q13485	Q16254,Q15329,P28749,P84022,Q14186,P01100,P05412,Q9UPN9,P49711,P08047,P55316,O43524,P53539,P17535,Q12778,P98177,Q8NFD5,Q92793,Q9Y6Q9,Q15796,P51532,Q92922,Q8TAQ2,O75593,P12755,P12757,O75376,Q15583,Q13547,
Q13480	Q92529,
P57678	Q9BUN8,Q86TM6,Q9UHI6,O14893,Q16637,P14678,P54105,O14744,Q8TEQ6,Q8WXD5,Q9H840,Q9NWZ8,P62314,P62316,P62318,P62304,P62306,P62308,Q9Y3F4,P09012,P63162,P09382,P17931,Q08211,Q00403,P24928,P08579,P20226,P60510,Q9NY27,
P32780	P18074,P19447,Q00403,P29083,P29084,P35269,P13984,Q13888,Q13889,Q92759,P24928,P30876,P19387,O15514,P19388,P61218,P62487,P52434,P36954,P52435,P53803,P62875,P20226,P51946,P50613,P51948,Q6ZYL4,P38398,Q13503,P24863,P49336,Q14919,Q6UW60,Q12824,Q92922,Q8TAQ2,P51531,P51532,Q96GM5,Q92925,Q6STE5,
Q4G0F5	Q13596,O60749,Q9UBQ0,Q96QK1,
Q13472	P54132,O15360,Q00597,Q9HB96,Q9NPI8,O15287,Q9NW38,P40692,Q9H9A7,P27694,P15927,P35244,Q8NB91,
P20248	P24941,P09884,Q14181,P35251,P35250,P40938,P35249,P40937,P09874,P28340,Q07864,P27694,P15927,P35244,P11387,P14635,P06493,Q16254,P28749,Q01094,
P61289	P25786,P25787,P25788,P25789,P28066,P60900,O14818,P20618,P49721,P49720,P28070,P28074,P28072,Q99436,
Q13469	P01100,P05412,
Q9NX20	P83111,Q9BYD6,Q7Z7H8,Q9Y3B7,P52815,Q9BYD1,Q6P1L8,Q9P015,Q9NRX2,Q9H0U6,P49406,Q9BYC9,Q7Z2W9,Q9NWU5,Q16540,Q96A35,Q9P0M9,Q13084,P09001,Q8TCC3,Q9BYC8,O75394,Q9BQ48,Q9NZE8,Q9P0J6,Q9BZE1,Q96DV4,Q9NYK5,Q9BYD3,Q9NQ50,Q8IXM3,Q8N983,Q9H9J2,Q9BRJ2,Q9H2W6,Q9HD33,Q96GC5,Q13405,Q8N5N7,Q4U2R6,Q86TS9,Q96EL3,Q6P161,Q7Z7F7,Q9BYD2,P82664,P82912,O15235,O60783,P82914,Q9Y3D3,Q9Y2R5,Q9NVS2,Q9Y676,Q9Y3D5,Q9Y399,P82921,…
Q13454	P61803,P39656,Q9H0U3,P04843,P04844,Q8TCJ2,
Q13451	Q16543,P07900,P08238,O43318,Q15750,Q9NYJ8,Q8N5C8,Q14164,Q86UP2,O15111,Q15653,
Q9NX14	P03886,P03891,P03897,P03901,P03915,P03923,O15239,O95299,Q86Y39,Q9UI09,Q9P0J0,O43678,O95167,O00483,Q16718,P56556,O95182,P51970,Q16795,O14561,O75438,O96000,O95178,O43676,O95168,O43674,O95139,P17568,O95169,Q9Y6M9,O43677,O95298,P28331,O75306,O75489,O43181,O43920,O75380,O75251,O00217,P49821,P19404,P56181,P03905,
P09429	P04406,P26583,P11142,P30101,P68400,P19784,P67870,
P20226	P18074,P19447,Q00403,P29083,P29084,P35269,P13984,P32780,Q13888,Q13889,Q92759,P24928,P30876,P19387,O15514,P19388,P61218,P62487,P52434,P36954,P52435,P53803,P62875,P21675,Q12962,Q15544,Q6P1X5,O00268,Q15542,P49848,Q16594,Q16514,Q15543,Q15545,Q92750,P52655,P52657,Q5VWG9,Q92804,Q9HBM6,P17947,A6H8Y1,Q92994,Q92664,Q12789,Q8WUA4,Q9Y5Q9,Q9UKN8,Q9Y5Q8,O60341,Q12873,Q9P2I0,Q15029,Q13547,Q92769,O95983,Q03164,…
Q13444	P06756,P05106,P08648,P05556,Q13797,
Q13443	P06756,P18084,Q13797,P05556,
Q06265	Q9Y2L1,Q9Y3B2,Q13868,Q9NQT5,Q9NPD3,Q9NQT4,Q5RKV6,Q15024,Q96B26,Q01780,
P61254	P27635,P62906,P62913,P30050,P26373,P40429,P50914,P61313,P18621,Q07020,Q02543,P84098,P46778,P35268,P62829,P62750,P83731,P61353,P46776,P46779,P47914,P39023,P62888,P62899,P62910,P49207,P42766,P18077,Q9Y3U8,P83881,P61927,P61513,P63173,P62891,P36578,P62945,P46777,Q02878,P18124,P62424,P62917,P32969,P05388,P05386,P05387,P46783,P62280,P25398,P62277,P62263,P62841,P62244,P62249,P08708,P62269,P39019,P15880,…
Q13438	Q9GZT9,Q16665,Q9H6Z9,
Q13435	Q9UKV3,O60306,Q13838,O75934,Q9BRD0,P41223,Q9Y6A4,Q8WUQ7,Q9BQ61,O95400,O60508,Q99459,Q14011,Q16630,Q9NYV4,Q9BZJ0,O95232,Q8WYA6,Q9P013,Q9HCG8,Q92841,Q9BUQ8,O00571,Q9UJV9,Q7L014,P17844,Q96DF8,O43143,O60231,Q92620,Q14562,Q08211,O75937,Q15029,P38919,Q9Y5B6,O43719,O00425,Q13123,Q9ULR0,Q69YN4,Q9Y333,P62310,Q9Y4Z0,P62312,Q9UK45,P61326,P55081,Q9HCE1,Q09161,P52298,P55769,O43809,P11940,O43660,Q9UNP9,O43447,…
P61247	P46783,P62280,P25398,P62277,P62263,P62841,P62244,P62249,P08708,P62269,P39019,P15880,P60866,P63220,P62266,P62847,P62851,P62854,P42677,P62979,P62857,P62273,P23396,P62701,P46782,P62753,P62081,P62241,P46781,P08865,P22090,Q8TD47,P27635,P62906,P62913,P30050,P26373,P40429,P50914,P61313,P18621,Q07020,Q02543,P84098,P46778,P35268,P62829,P62750,P83731,P61254,P61353,P46776,P46779,P47914,P39023,P62888,P62899,…
P61244	O75461,Q9H9B1,Q96KQ7,O75712,Q969R5,Q8IWI9,Q9BYE7,Q06587,Q99496,Q14186,Q8IY57,P78537,P01106,Q05195,
O00268	P21675,Q12962,Q15544,Q6P1X5,Q15542,P49848,Q16594,P20226,O15265,Q92830,Q15393,O75486,O75528,Q16514,O75529,Q9Y6J9,Q15545,Q9Y4A5,Q15543,Q92750,P52655,P52657,Q5VWG9,Q00403,Q92804,Q9HBM6,Q9UBL3,Q8IXM2,Q6PI98,Q9HCK8,O75461,P51610,P34932,Q7Z3B3,Q9Y4W2,Q96EZ8,O43451,Q03164,Q8IZL8,Q9BVI0,Q8WWY3,Q15291,Q99496,Q9Y265,Q9H4L4,Q9NXF1,P61964,
O00267	P50750,O43719,P19338,P24928,O60563,P63272,
O00264	Q12770,
Q13428	P62736,P63267,Q8TDN6,Q9NR30,Q08211,Q99848,P68104,P13639,P22087,Q9BVP2,Q92522,P16402,Q99879,P09651,P52272,Q00839,Q9NZI8,Q12905,Q12906,Q9Y383,Q9NX58,Q9BQG0,P55209,P19338,P55769,Q9Y2X3,O00567,Q14978,P06748,Q13610,Q9NW13,P27635,P62906,P62913,P30050,P26373,P40429,P50914,P61313,P18621,Q07020,Q02543,P84098,P46778,P35268,P62829,P62750,P83731,P61254,P61353,P46776,P46779,P47914,P39023,P62888,P62899,P62910,…
Q13426	P49917,Q09666,Q96T60,Q9H9Q4,P49959,O60934,Q92878,P13010,P12956,
Q6IPU0	Q8N2Z9,Q03188,Q9H3R5,Q9BS16,Q8N0S6,Q9NSP4,Q96H22,Q9BU64,Q7L2Z9,Q96BT3,Q13352,Q71F23,
O00257	P35226,Q14781,Q9HC52,P08107,P78364,Q8IXK0,Q8NDX5,Q06587,Q99496,Q96GD3,O60264,P25490,O60341,Q9Y232,Q13363,P56545,Q9H9B1,Q96KQ7,Q13547,Q92769,Q96JN0,Q9UKL0,Q9P2K3,Q92766,P37275,O60315,O75362,Q92618,
O00255	Q9UBL3,Q9C005,P30876,Q15291,Q9UMN6,P61964,P51610,Q03164,P05546,
Q96PC3	Q10567,O43747,O75843,Q9BXS5,Q9Y6Q5,P61966,P56377,Q63HQ0,
Q13418	Q15052,Q9HBI1,
Q13416	Q13415,Q9UBD5,O43929,O43913,Q9Y5N6,Q99741,Q9UJA3,P13010,P12956,
Q13415	Q13416,Q9UBD5,O43929,O43913,Q9Y5N6,Q99741,O75496,
P13010	Q9BXJ9,P12956,P78527,P12004,P49917,P49959,O60934,Q92878,Q13426,P09874,Q15554,Q9NYB0,Q00341,Q9BSI4,P25490,P55265,Q08211,Q14191,Q14676,Q14686,P05198,P20042,P41091,Q12905,Q12906,P27694,P15927,Q12888,Q13416,Q9UBD5,O43929,Q9Y5N6,
Q9BT78	P61201,Q9UNS2,Q92905,Q7L5N1,Q99627,Q13619,Q16531,Q92466,Q13098,P62877,Q9UBW8,Q9H9Q2,Q13216,P24928,P04637,
Q9BSV6	Q8WW01,Q8NCE0,Q7Z6J9,
Q9BT73	Q5JS54,
Q13405	P83111,Q9BYD6,Q7Z7H8,Q9Y3B7,P52815,Q9BYD1,Q6P1L8,Q9P015,Q9NX20,Q9NRX2,Q9H0U6,P49406,Q9BYC9,Q7Z2W9,Q9NWU5,Q16540,Q96A35,Q9P0M9,Q13084,P09001,Q8TCC3,Q9BYC8,O75394,Q9BQ48,Q9NZE8,Q9P0J6,Q9BZE1,Q96DV4,Q9NYK5,Q9BYD3,Q9NQ50,Q8IXM3,Q8N983,Q9H9J2,Q9BRJ2,Q9H2W6,Q9HD33,Q96GC5,Q8N5N7,Q4U2R6,Q86TS9,Q96EL3,Q6P161,Q7Z7F7,Q9BYD2,P82664,P82912,O15235,O60783,P82914,Q9Y3D3,Q9Y2R5,Q9NVS2,Q9Y676,Q9Y3D5,Q9Y399,P82921,…
Q13404	O95999,Q9UDY8,Q9NYJ8,Q9Y4K3,P61088,
P61218	P18074,P19447,Q00403,P29083,P29084,P35269,P13984,P32780,Q13888,Q13889,Q92759,P24928,P30876,P19387,O15514,P19388,P62487,P52434,P36954,P52435,P53803,P62875,P20226,Q9Y5B0,Q9BWH6,P38398,Q13503,
O00233	P62191,P35998,P17980,P43686,P62195,P62333,Q99460,O75832,O00231,O00232,Q9UNM6,O00487,Q13200,O43242,P55036,Q16401,Q15008,P51665,P48556,P25786,P25787,P25788,P25789,P28066,P60900,O14818,P20618,P49721,P49720,P28070,P28074,P28072,Q99436,Q06323,Q9UL46,
O00232	P62191,P35998,P17980,P43686,P62195,P62333,Q99460,O75832,O00231,Q9UNM6,O00487,Q13200,O43242,P55036,Q16401,Q15008,P51665,P48556,O00233,P25786,P25787,P25788,P25789,P28066,P60900,O14818,P20618,P49721,P49720,P28070,P28074,P28072,Q99436,Q06323,Q9UL46,
O00231	P62191,P35998,P17980,P43686,P62195,P62333,Q99460,O75832,O00232,Q9UNM6,O00487,Q13200,O43242,P55036,Q16401,Q15008,P51665,P48556,O00233,P25786,P25787,P25788,P25789,P28066,P60900,O14818,P20618,P49721,P49720,P28070,P28074,P28072,Q99436,Q06323,Q9UL46,
Q15185	P22626,
P61201	Q9UNS2,Q9BT78,Q92905,Q7L5N1,Q99627,Q13619,Q16531,Q92466,Q13098,P62877,Q9UBW8,Q9H9Q2,Q13216,P24928,P04637,
O00221	O15111,Q9Y6K9,O00505,P19838,Q00653,P25963,Q15653,Q04864,Q04206,Q01201,Q8NFZ5,P35606,O60271,Q15025,
O00217	P03886,P03891,P03897,P03901,P03915,P03923,O15239,O95299,Q86Y39,Q9UI09,Q9P0J0,O43678,O95167,O00483,Q16718,P56556,O95182,P51970,Q16795,O14561,O75438,O96000,Q9NX14,O95178,O43676,O95168,O43674,O95139,P17568,O95169,Q9Y6M9,O43677,O95298,P28331,O75306,O75489,O43181,O43920,O75380,O75251,P49821,P19404,P56181,
Q15172	O15169,P35222,P49841,
O00213	P05067,Q07954,Q13547,Q63HK5,
Q9BT40	O60563,P50613,P49336,P50750,Q09472,Q92585,Q15648,P46531,P24928,Q06330,Q9Y5B9,Q7KZ85,
O00206	Q8IUC6,Q86XR7,
O00203	Q13367,O14617,Q9Y2T2,P53677,Q92572,P59780,P78537,Q6QNY1,Q6QNY0,Q9NUP1,Q96EV8,Q8TDH9,Q9UL45,O95295,
Q5TD97	Q14192,P16220,O75558,
P82675	P82664,P82912,O15235,O60783,P82914,Q9Y3D3,Q9Y2R5,Q9NVS2,Q9Y676,Q9Y3D5,Q9Y399,P82921,P82650,Q9Y3D9,Q96EL2,P82663,Q9BYN8,Q92552,Q9NP92,Q92665,Q9Y291,P82930,P82673,P82909,P82932,Q9Y2R9,P82933,P83111,Q9BYD6,Q7Z7H8,Q9Y3B7,P52815,Q9BYD1,Q6P1L8,Q9P015,Q9NX20,Q9NRX2,Q9H0U6,P49406,Q9BYC9,Q7Z2W9,Q9NWU5,Q16540,Q96A35,Q9P0M9,Q13084,P09001,Q8TCC3,Q9BYC8,O75394,Q9BQ48,Q9NZE8,Q9P0J6,Q9BZE1,Q96DV4,Q9NYK5,Q9BYD3,…
P82673	P82664,P82912,O15235,O60783,P82914,Q9Y3D3,Q9Y2R5,Q9NVS2,Q9Y676,Q9Y3D5,Q9Y399,P82921,P82650,Q9Y3D9,Q96EL2,P82663,Q9BYN8,Q92552,Q9NP92,Q92665,Q9Y291,P82930,P82909,P82675,P82932,Q9Y2R9,P82933,P83111,Q9BYD6,Q7Z7H8,Q9Y3B7,P52815,Q9BYD1,Q6P1L8,Q9P015,Q9NX20,Q9NRX2,Q9H0U6,P49406,Q9BYC9,Q7Z2W9,Q9NWU5,Q16540,Q96A35,Q9P0M9,Q13084,P09001,Q8TCC3,Q9BYC8,O75394,Q9BQ48,Q9NZE8,Q9P0J6,Q9BZE1,Q96DV4,Q9NYK5,Q9BYD3,…
Q9H875	Q9BV90,Q6IEG0,Q8N8D1,Q16629,P14678,P62314,P62316,P62318,P62304,P62306,P62308,Q96GM8,Q16560,P67809,
Q9H871	Q8IUR7,Q7L5Y9,Q9UL63,
O60934	P49959,Q92878,P38398,Q13315,P54132,P40692,P43246,P52701,P35251,P35250,P35249,Q15554,Q9Y4A5,P49917,Q13426,P13010,P12956,Q9BXW9,Q14676,Q99728,Q99708,Q92547,Q6ZW49,Q12888,
P82664	P82912,O15235,O60783,P82914,Q9Y3D3,Q9Y2R5,Q9NVS2,Q9Y676,Q9Y3D5,Q9Y399,P82921,P82650,Q9Y3D9,Q96EL2,P82663,Q9BYN8,Q92552,Q9NP92,Q92665,Q9Y291,P82930,P82673,P82909,P82675,P82932,Q9Y2R9,P82933,P83111,Q9BYD6,Q7Z7H8,Q9Y3B7,P52815,Q9BYD1,Q6P1L8,Q9P015,Q9NX20,Q9NRX2,Q9H0U6,P49406,Q9BYC9,Q7Z2W9,Q9NWU5,Q16540,Q96A35,Q9P0M9,Q13084,P09001,Q8TCC3,Q9BYC8,O75394,Q9BQ48,Q9NZE8,Q9P0J6,Q9BZE1,Q96DV4,Q9NYK5,Q9BYD3,…
P82663	P82664,P82912,O15235,O60783,P82914,Q9Y3D3,Q9Y2R5,Q9NVS2,Q9Y676,Q9Y3D5,Q9Y399,P82921,P82650,Q9Y3D9,Q96EL2,Q9BYN8,Q92552,Q9NP92,Q92665,Q9Y291,P82930,P82673,P82909,P82675,P82932,Q9Y2R9,P82933,P83111,Q9BYD6,Q7Z7H8,Q9Y3B7,P52815,Q9BYD1,Q6P1L8,Q9P015,Q9NX20,Q9NRX2,Q9H0U6,P49406,Q9BYC9,Q7Z2W9,Q9NWU5,Q16540,Q96A35,Q9P0M9,Q13084,P09001,Q8TCC3,Q9BYC8,O75394,Q9BQ48,Q9NZE8,Q9P0J6,Q9BZE1,Q96DV4,Q9NYK5,Q9BYD3,…
P46977	P61803,P39656,Q9H0U3,P04843,P04844,Q9NRP0,Q8N6L1,Q9UNL2,
O60925	Q9UHV9,Q9NQP4,Q99471,O15212,P61758,
O60921	O60671,Q99638,O75943,P35250,P40938,P35249,P40937,P39748,P06746,P27695,
O94782	Q8TAF3,
O75077	P06756,P05106,
P82650	P82664,P82912,O15235,O60783,P82914,Q9Y3D3,Q9Y2R5,Q9NVS2,Q9Y676,Q9Y3D5,Q9Y399,P82921,Q9Y3D9,Q96EL2,P82663,Q9BYN8,Q92552,Q9NP92,Q92665,Q9Y291,P82930,P82673,P82909,P82675,P82932,Q9Y2R9,P82933,P83111,Q9BYD6,Q7Z7H8,Q9Y3B7,P52815,Q9BYD1,Q6P1L8,Q9P015,Q9NX20,Q9NRX2,Q9H0U6,P49406,Q9BYC9,Q7Z2W9,Q9NWU5,Q16540,Q96A35,Q9P0M9,Q13084,P09001,Q8TCC3,Q9BYC8,O75394,Q9BQ48,Q9NZE8,Q9P0J6,Q9BZE1,Q96DV4,Q9NYK5,Q9BYD3,…
O14497	Q86X55,Q96KG9,P51532,Q12824,Q92922,Q8TAQ2,Q96GM5,Q969G3,P51531,P63261,O96019,O94805,Q8NFD5,P38398,Q92925,Q6STE5,Q92793,Q09472,O14744,Q92769,Q09028,Q96ST3,Q13547,Q4LE39,Q9UK53,Q16576,O00422,O75446,Q14839,Q92785,Q8WXI9,P07910,Q9UBB5,O95983,O94776,Q9UIG0,Q13111,Q9Y5B9,Q02880,P11473,Q03111,
O14495	P06756,P05106,
O94777	O60762,Q9P2X0,
O94776	P41182,Q13547,O95983,Q9BTC8,Q14839,Q92769,Q09028,Q16576,Q9UBB5,Q9NRL2,Q12873,Q13330,O60216,O60264,Q14683,Q9UQE7,Q8WVM7,Q8N3U4,O60341,Q14687,P78347,Q9P0W2,Q96BD5,Q9UKL0,Q9UBW7,Q14202,Q96ST3,O75182,Q86YP4,Q8WXI9,O96019,O14497,Q92785,P07910,P51532,Q12824,Q92922,Q8TAQ2,Q92925,Q969G3,Q9P2I0,Q15029,Q03164,P62826,Q15291,O00422,O75446,P51531,Q92797,P21675,Q16514,P49848,Q16594,P20226,P61964,
Q9H840	Q9UHI6,P57678,Q8TEQ6,Q8WXD5,Q9NWZ8,O14893,Q16637,P14678,P62314,P62316,P62318,P62304,P62306,P62308,Q9Y3F4,P09012,P63162,
O60907	Q92828,Q13227,O15379,O75376,Q9BZK7,Q9Y618,Q9HB71,Q8IUQ4,P63208,O75164,P52732,Q9UPN9,Q86T24,
O94763	Q13616,Q9UHV9,P19388,Q9Y265,Q9Y230,P63208,Q13309,Q9ULZ2,
Q02750	Q9UHA4,Q9Y2Q5,P15056,Q8IVT5,P04049,P62258,P36507,
Q9BSM1	Q6W2J9,Q8NHM5,P11142,Q06587,Q99496,Q8N488,P63208,
O75051	O94887,O14786,
P46940	P25054,P30622,Q71U36,P68363,Q9BQE3,P23258,Q9NRH3,P63000,P60953,Q9BZZ5,Q07021,P12277,O00148,P50402,P51858,Q02539,P61978,P14866,Q00839,Q12906,Q9Y2U8,P20700,O95777,Q13287,Q53EL6,Q08999,P62314,P10827,P62258,P27348,
Q9BSL1	Q5XPI4,
P46939	Q03135,Q14118,P29474,O43556,
Q9NWA0	P24863,Q9BWU1,P49336,Q15648,Q9BTT4,Q9P086,Q93074,Q9UHV7,Q71F56,O60244,Q96RN5,Q9Y2X0,Q9NVC6,Q9BUE0,Q9H944,Q13503,Q15528,Q9ULK4,O75448,Q71SY5,O95402,Q6P2C8,Q9H204,Q9NX70,Q96HR3,Q9Y3C7,Q9NPJ6,O75586,O43513,Q96G25,A0JLT2,
P50552	Q7Z5R6,
P14868	O43324,P07814,P41252,Q13155,Q15046,Q9P2J5,P56192,P54136,Q12904,
P14867	P47870,P18507,
P14866	Q9BZZ5,Q07021,P12277,O00148,P50402,P51858,Q02539,P61978,Q00839,Q12906,P46940,Q9Y2U8,P20700,O95777,Q13287,Q53EL6,Q08999,P62314,P10827,P62258,P27348,
Q96P71	Q09161,
Q9H814	Q09161,P52298,P62826,O14980,
P39748	O60921,O60671,Q99638,
P14859	P48431,P19838,P09086,Q04206,P25490,Q16633,Q04724,
P55895	P15918,
Q9BSJ2	O95613,Q96CW5,
Q9H808	Q13547,Q9H2X6,Q09028,Q96ST3,Q99801,P78367,Q04724,Q04725,Q04726,Q04727,
P50539	P19447,O95452,Q13118,P17980,O15198,Q15582,
P55884	Q14152,Q99613,O15371,P60228,Q9Y262,O00303,O75821,O15372,Q13347,O75822,Q9UBQ5,Q7L2H7,
Q7Z7H8	P83111,Q9BYD6,Q9Y3B7,P52815,Q9BYD1,Q6P1L8,Q9P015,Q9NX20,Q9NRX2,Q9H0U6,P49406,Q9BYC9,Q7Z2W9,Q9NWU5,Q16540,Q96A35,Q9P0M9,Q13084,P09001,Q8TCC3,Q9BYC8,O75394,Q9BQ48,Q9NZE8,Q9P0J6,Q9BZE1,Q96DV4,Q9NYK5,Q9BYD3,Q9NQ50,Q8IXM3,Q8N983,Q9H9J2,Q9BRJ2,Q9H2W6,Q9HD33,Q96GC5,Q13405,Q8N5N7,Q4U2R6,Q86TS9,Q96EL3,Q6P161,Q7Z7F7,Q9BYD2,P82664,P82912,O15235,O60783,P82914,Q9Y3D3,Q9Y2R5,Q9NVS2,Q9Y676,Q9Y3D5,Q9Y399,P82921,…
P43351	P07992,Q92889,
Q9BSI4	Q96AP0,Q9NUX5,P54274,Q15554,Q9NYB0,O95271,Q92878,P49959,P13010,P12956,
Q5VTR2	O75150,P51965,
Q7Z7G2	Q8WVH0,P60880,Q16623,P63027,O14810,Q13277,
Q7Z7F7	P83111,Q9BYD6,Q7Z7H8,Q9Y3B7,P52815,Q9BYD1,Q6P1L8,Q9P015,Q9NX20,Q9NRX2,Q9H0U6,P49406,Q9BYC9,Q7Z2W9,Q9NWU5,Q16540,Q96A35,Q9P0M9,Q13084,P09001,Q8TCC3,Q9BYC8,O75394,Q9BQ48,Q9NZE8,Q9P0J6,Q9BZE1,Q96DV4,Q9NYK5,Q9BYD3,Q9NQ50,Q8IXM3,Q8N983,Q9H9J2,Q9BRJ2,Q9H2W6,Q9HD33,Q96GC5,Q13405,Q8N5N7,Q4U2R6,Q86TS9,Q96EL3,Q6P161,Q9BYD2,P82664,P82912,O15235,O60783,P82914,Q9Y3D3,Q9Y2R5,Q9NVS2,Q9Y676,Q9Y3D5,Q9Y399,P82921,…
Q9H7L9	Q4LE39,Q13547,Q92769,Q09028,Q16576,O75446,Q96ST3,O00422,Q9UBL3,P51610,P34932,P11021,P11142,O15294,O15047,O75182,P08047,P61964,P07900,P08238,P29374,Q9HCU9,Q5PSV4,Q9H160,
P50502	Q9Y294,Q9NVP2,Q13112,O96017,P68431,P49321,
P52298	Q9UKV3,O60306,Q13838,O75934,Q9BRD0,P41223,Q9Y6A4,Q8WUQ7,Q9BQ61,O95400,O60508,Q99459,Q14011,Q16630,Q9NYV4,Q9BZJ0,O95232,Q8WYA6,Q9P013,Q9HCG8,Q92841,Q9BUQ8,O00571,Q9UJV9,Q7L014,P17844,Q96DF8,O43143,O60231,Q92620,Q14562,Q08211,O75937,Q15029,P38919,Q9Y5B6,O43719,O00425,Q13123,Q9ULR0,Q69YN4,Q9Y333,P62310,Q9Y4Z0,P62312,Q9UK45,P61326,P55081,Q9HCE1,Q09161,P55769,O43809,P11940,O43660,Q9UNP9,O43447,Q9Y3C6,…
P52294	P49711,P0C0S5,Q6FI13,O00505,P02545,P06748,P09874,P11388,
P52292	O15446,O15111,Q13616,Q9UKB1,O14920,Q9Y6K9,Q13576,P42704,P23508,P46199,P19838,Q00653,Q15653,Q16342,O95602,Q9H9Y6,Q9Y2S0,Q9GZS1,P52434,P62875,Q9UJF2,Q04864,Q04206,P63208,
P23763	O00161,Q12846,P51809,
P52272	O60306,Q8WUQ7,O60508,Q99459,Q9BZJ0,Q9P013,Q9HCG8,Q9BUQ8,Q9UJV9,P17844,Q96DF8,Q9H5Z1,Q92620,Q14562,Q15029,P38919,Q14331,Q9BRR8,P09651,P22626,P51991,P07910,P52597,P31943,P61978,O43390,Q00839,Q9ULR0,Q9Y333,P62310,P61326,Q9BRX9,P11940,O43660,Q9H307,Q9UNP9,Q9Y3C6,Q9H2H8,Q96BP3,Q9UMS4,Q13523,O94906,Q6P2Q9,Q9UKM9,Q9NW64,Q9Y5S9,P38159,O43290,Q6UX04,Q15459,Q15428,Q12874,O75533,Q13435,Q15393,Q07955,P42285,…
P04053	Q5QJE6,O75367,Q9P0M6,
P48643	P17987,P78371,P49368,P50991,P40227,Q99832,P50990,
P04049	P63244,P59768,Q13526,P62714,P30153,P63151,P15056,Q8IVT5,Q02750,P62258,P31947,P31946,P61981,Q04917,P27348,P63104,P36507,P01112,P01116,P01111,Q969H4,P12931,
P11215	P08962,P05107,
P09382	P57678,P17931,O14893,Q16637,P62314,P62316,P62318,
Q9NW64	Q9UKV3,O60306,Q13838,O75934,Q9BRD0,P41223,Q9Y6A4,Q8WUQ7,Q9BQ61,O95400,O60508,Q99459,Q14011,Q16630,Q9NYV4,Q9BZJ0,O95232,Q8WYA6,Q9P013,Q9HCG8,Q92841,Q9BUQ8,O00571,Q9UJV9,Q7L014,P17844,Q96DF8,O43143,O60231,Q92620,Q14562,Q08211,O75937,Q15029,P38919,Q9Y5B6,O43719,O00425,Q13123,Q9ULR0,Q69YN4,Q9Y333,P62310,Q9Y4Z0,P62312,Q9UK45,P61326,P55081,Q9HCE1,Q09161,P52298,P55769,O43809,P11940,O43660,Q9UNP9,O43447,…
Q13393	P16885,P17252,
Q9NVS2	P82664,P82912,O15235,O60783,P82914,Q9Y3D3,Q9Y2R5,Q9Y676,Q9Y3D5,Q9Y399,P82921,P82650,Q9Y3D9,Q96EL2,P82663,Q9BYN8,Q92552,Q9NP92,Q92665,Q9Y291,P82930,P82673,P82909,P82675,P82932,Q9Y2R9,P82933,P83111,Q9BYD6,Q7Z7H8,Q9Y3B7,P52815,Q9BYD1,Q6P1L8,Q9P015,Q9NX20,Q9NRX2,Q9H0U6,P49406,Q9BYC9,Q7Z2W9,Q9NWU5,Q16540,Q96A35,Q9P0M9,Q13084,P09001,Q8TCC3,Q9BYC8,O75394,Q9BQ48,Q9NZE8,Q9P0J6,Q9BZE1,Q96DV4,Q9NYK5,Q9BYD3,…
P04004	P06756,P05106,P18084,
Q9NW38	P54132,O15360,Q00597,Q9HB96,Q9NPI8,O15287,P40692,Q9H9A7,P27694,P15927,P35244,Q13472,Q0VG06,Q8NB91,Q8IYD8,
Q13371	Q6Y2X3,
Q9NVR2	Q5TA45,Q8N201,Q96CB8,Q9H0H0,Q68E01,Q96HW7,Q6P9B9,Q9UL03,Q9NVH2,Q75QN2,Q9NV88,P51587,Q96PV6,P60896,P24928,P30876,
Q06190	P67775,P30153,
P16520	P60033,Q9Y653,P29992,P50148,P62873,P62879,Q9HAV0,
Q13368	O43707,P08238,P08107,P11142,P05107,Q16787,P42356,P23467,O95425,
Q13367	O00203,O14617,Q9Y2T2,P53677,Q92572,P59780,P78537,Q6QNY1,Q6QNY0,Q9NUP1,Q96EV8,Q8TDH9,Q9UL45,O95295,
P25490	P35226,Q14781,O00257,Q9HC52,P08107,P78364,Q8IXK0,Q8NDX5,Q06587,Q99496,Q96GD3,O60264,P13010,P12956,P46531,Q06330,P19838,P14859,P09086,Q04206,Q01201,Q00987,P04637,O75530,Q15910,
Q13363	O60341,Q13547,Q9NP66,Q9P0W2,P08107,Q96BD5,Q96EK2,Q9UKL0,Q9P2K3,Q92766,Q9UBW7,O75362,O00257,Q9Y232,P56545,Q9H9B1,Q96KQ7,Q92769,Q96JN0,P37275,O60315,Q92618,P38398,Q99708,Q96T58,Q06330,
Q06187	P62873,P59768,
Q6ZW49	Q9UBL3,Q8NEZ4,Q86UW6,Q14686,Q15291,Q5H9R7,O15550,P61964,Q9Y2X9,Q9C005,Q9BTK6,Q9UMN6,P54132,P49959,O60934,Q92878,Q12888,
Q7Z6Z7	Q8N726,P06748,
Q13356	Q9UKV3,O60306,Q13838,O75934,Q9BRD0,P41223,Q9Y6A4,Q8WUQ7,Q9BQ61,O95400,O60508,Q99459,Q14011,Q16630,Q9NYV4,Q9BZJ0,O95232,Q8WYA6,Q9P013,Q9HCG8,Q92841,Q9BUQ8,O00571,Q9UJV9,Q7L014,P17844,Q96DF8,O43143,O60231,Q92620,Q14562,Q08211,O75937,Q15029,P38919,Q9Y5B6,O43719,O00425,Q13123,Q9ULR0,Q69YN4,Q9Y333,P62310,Q9Y4Z0,P62312,Q9UK45,P61326,P55081,Q9HCE1,Q09161,P52298,P55769,O43809,P11940,O43660,Q9UNP9,O43447,…
Q13352	Q8N2Z9,Q03188,Q9H3R5,Q9BS16,Q8N0S6,Q9NSP4,Q96H22,Q9BU64,Q6IPU0,Q7L2Z9,Q96BT3,Q71F23,
Q9NW13	P21127,O43143,O95995,Q9BWT6,Q9Y237,P27635,P62906,P46781,O76021,Q9ULW0,P68363,P62736,P63267,Q8TDN6,Q9NR30,Q08211,Q99848,P68104,P13639,P22087,Q9BVP2,Q92522,P16402,Q99879,P09651,P52272,Q00839,Q9NZI8,Q12905,Q12906,Q9Y383,Q9NX58,Q9BQG0,P55209,P19338,P55769,Q9Y2X3,O00567,Q14978,P06748,Q13610,P62913,P30050,P26373,P40429,P50914,P61313,P18621,Q07020,Q02543,P84098,P46778,P35268,P62829,P62750,P83731,P61254,…
Q9NVP2	Q9Y294,Q13111,Q13112,O14929,P68431,P62805,Q8TEX9,P49321,Q09028,P84243,P54198,O96017,P50502,
P61163	P52907,P47756,Q14203,Q13561,O75935,Q9UJW0,O00399,
O00189	Q9Y6B7,Q9UPM8,Q9Y587,
P61160	P61158,O15143,O15144,O15145,P59998,O15511,
Q13347	Q14152,P55884,Q99613,O15371,P60228,Q9Y262,O00303,O75821,O15372,O75822,Q9UBQ5,Q7L2H7,
Q00987	Q09472,P04637,P03372,P49757,P25490,
P61158	P61160,O15143,O15144,O15145,P59998,O15511,
Q7L5Y9	Q8IUR7,Q9UL63,Q9H871,
Q7L5Y6	Q13619,Q16531,P62877,Q8NHY2,
Q00978	P42224,P52630,
Q13330	Q9NRL2,Q12873,Q13547,Q92769,Q9UBB5,O95983,O94776,O60216,Q09028,Q16576,O60264,Q14683,Q9UQE7,Q8WVM7,Q8N3U4,Q14839,Q9BTC8,O60341,Q14687,P78347,Q9P0W2,Q96BD5,Q9UKL0,Q9UBW7,Q14202,Q96ST3,O75182,P51946,P50613,P03372,P51948,
Q9BRX9	O60306,Q8WUQ7,O60508,Q99459,Q9BZJ0,Q9P013,Q9HCG8,Q9BUQ8,Q9UJV9,P17844,Q96DF8,Q9H5Z1,Q92620,Q14562,Q15029,P38919,Q14331,Q9BRR8,P09651,P22626,P51991,P07910,P52597,P31943,P61978,P52272,O43390,Q00839,Q9ULR0,Q9Y333,P62310,P61326,P11940,O43660,Q9H307,Q9UNP9,Q9Y3C6,Q9H2H8,Q96BP3,Q9UMS4,Q13523,O94906,Q6P2Q9,Q9UKM9,Q9NW64,Q9Y5S9,P38159,O43290,Q6UX04,Q15459,Q15428,Q12874,O75533,Q13435,Q15393,Q07955,P42285,…
O00161	Q12846,P23763,P63027,O75558,P32856,O43752,Q16623,Q15836,Q9BV40,
Q9BRX5	Q14691,Q9Y248,Q9BRT9,
Q13326	Q16586,Q16585,Q92629,Q14714,
Q13315	P54132,P38398,P40692,P49959,P43246,P52701,O60934,Q92878,P35251,P35250,P35249,Q9BXW9,Q14676,
O60896	Q16602,
O60895	Q16602,
O60894	Q16602,
O00148	Q9BZZ5,Q07021,P12277,P50402,P51858,Q02539,P61978,P14866,Q00839,Q12906,P46940,Q9Y2U8,P20700,O95777,Q13287,Q53EL6,Q08999,P62314,P10827,P62258,P27348,
Q9BRV8	Q15417,P50402,Q8WWI1,P35579,Q12965,Q13813,
Q13309	Q13616,P62877,P63208,Q9UHV9,P19388,O94763,Q9Y265,Q9Y230,Q9ULZ2,O60563,P50750,Q99627,Q13617,Q13618,Q13098,P30291,P24864,P24941,P46527,P61024,P12830,
Q06124	P16234,P27986,P19174,P62993,P40189,P23458,P61968,O14543,
O60885	P35251,P35250,P40938,P35249,P40937,O60563,P50750,Q15648,Q93074,O60244,Q9NVC6,O75448,
Q9H6Z9	Q16665,Q13438,
P00533	Q13596,O60749,O95219,P04626,O00443,O00750,P06756,P05106,Q13191,Q96B97,P22681,P62993,Q13671,O75886,
O60870	P12004,P27694,
Q9BRT9	Q14691,Q9Y248,Q9BRX5,
Q15075	P20339,Q9H270,Q9H269,Q9P253,Q96JC1,
O00116	O15228,
P00519	P38398,
Q9NVH2	Q5TA45,Q8N201,Q9NVR2,Q96CB8,Q9H0H0,Q68E01,Q96HW7,Q6P9B9,Q9UL03,Q75QN2,Q9NV88,P51587,Q96PV6,P60896,P24928,P30876,
Q9BRR8	O60306,Q8WUQ7,O60508,Q99459,Q9BZJ0,Q9P013,Q9HCG8,Q9BUQ8,Q9UJV9,P17844,Q96DF8,Q9H5Z1,Q92620,Q14562,Q15029,P38919,Q14331,P09651,P22626,P51991,P07910,P52597,P31943,P61978,P52272,O43390,Q00839,Q9ULR0,Q9Y333,P62310,P61326,Q9BRX9,P11940,O43660,Q9H307,Q9UNP9,Q9Y3C6,Q9H2H8,Q96BP3,Q9UMS4,Q13523,O94906,Q6P2Q9,Q9UKM9,Q9NW64,Q9Y5S9,P38159,O43290,Q6UX04,Q15459,Q15428,Q12874,O75533,Q13435,Q15393,Q07955,P42285,…
Q15054	P12004,P28340,P49005,Q9HCU8,P09884,Q14181,P49642,P49643,P35251,P27694,P11387,P11388,Q02880,Q07864,P56282,Q9NRF9,Q9NR33,
Q15052	Q13418,Q9HBI1,
P18206	P12814,P56945,P12830,P35222,P14923,P98161,Q05397,P49023,P12931,Q9Y490,
Q15047	Q13111,Q9UIS9,Q6VMQ6,
Q15046	P14868,O43324,P07814,P41252,Q13155,Q9P2J5,P56192,P54136,Q12904,
O60830	Q99595,O14925,O43615,
Q9BRP8	O15234,P38919,P61326,Q9Y5S9,
Q9BS16	P35226,Q13185,Q9HC52,P49450,P07199,Q03188,Q9H3R5,Q92674,Q8N0S6,Q9NSP4,Q9BU64,Q53SF7,Q13619,Q16531,Q92620,P22087,P11021,P11142,Q69YN4,Q02241,Q71F23,Q8N1F7,Q9H0H5,Q06587,Q99496,Q96T23,Q8NEM2,O60264,Q9BXP5,Q08945,Q9Y5B9,Q15007,Q5T200,Q96JP5,Q8N2Z9,Q96H22,Q6IPU0,Q7L2Z9,Q96BT3,Q13352,
P21980	P62158,P42858,P02751,P08514,P05106,P08648,P05556,
Q15029	Q9UKV3,O60306,Q13838,O75934,Q9BRD0,P41223,Q9Y6A4,Q8WUQ7,Q9BQ61,O95400,O60508,Q99459,Q14011,Q16630,Q9NYV4,Q9BZJ0,O95232,Q8WYA6,Q9P013,Q9HCG8,Q92841,Q9BUQ8,O00571,Q9UJV9,Q7L014,P17844,Q96DF8,O43143,O60231,Q92620,Q14562,Q08211,O75937,P38919,Q9Y5B6,O43719,O00425,Q13123,Q9ULR0,Q69YN4,Q9Y333,P62310,Q9Y4Z0,P62312,Q9UK45,P61326,P55081,Q9HCE1,Q09161,P52298,P55769,O43809,P11940,O43660,Q9UNP9,O43447,Q9Y3C6,…
Q96NY9	Q92903,
Q15025	O15111,P35606,Q9Y6K9,P19838,Q00653,P25963,O00221,Q04864,Q04206,O60271,Q8NFZ5,
Q15024	Q9Y2L1,Q9Y3B2,Q13868,Q9NQT5,Q9NPD3,Q9NQT4,Q5RKV6,Q96B26,Q06265,Q01780,
Q15022	O75530,Q15910,Q09028,Q16576,Q6ZN18,
Q15021	Q9BPX3,Q15003,O95347,Q9NTJ3,P09874,P18887,
Q9NVC6	Q15648,Q93074,O60244,Q9Y2X0,O75448,P10827,Q9Y2W1,Q9ULK4,O95402,Q6P2C8,O43513,P24863,Q9BWU1,P49336,Q9BTT4,Q9P086,Q9UHV7,Q71F56,Q96RN5,Q9BUE0,Q9H944,Q13503,Q15528,Q71SY5,Q9H204,Q9NX70,Q96HR3,Q9Y3C7,Q9NPJ6,O75586,Q96G25,Q9NWA0,A0JLT2,Q9UKU7,P03372,Q92830,Q9Y4A5,P28702,P11473,O60885,O60563,P50750,O60313,
Q7L5N1	P61201,Q9UNS2,Q9BT78,Q92905,Q99627,Q13619,Q16531,Q92466,Q13098,P62877,Q9UBW8,Q9H9Q2,Q13216,P24928,P04637,
Q9H6S1	Q16543,P07900,P08238,Q92844,Q9UHD2,A7MCY6,Q12933,
P14784	P60568,P01589,
Q15014	O96019,Q9H0E9,Q9HAF1,Q9NPF5,Q96L91,Q9H2F5,Q92993,Q9NXR8,Q9UBU8,Q9NV56,Q9Y265,Q9Y230,Q9Y4A5,O95619,Q15906,
P14780	Q07954,P01033,
Q9UBX0	Q04724,Q13547,Q92769,Q9Y618,Q96ST3,O75182,
P62995	Q9UKV3,O60306,Q13838,O75934,Q9BRD0,P41223,Q9Y6A4,Q8WUQ7,Q9BQ61,O95400,O60508,Q99459,Q14011,Q16630,Q9NYV4,Q9BZJ0,O95232,Q8WYA6,Q9P013,Q9HCG8,Q92841,Q9BUQ8,O00571,Q9UJV9,Q7L014,P17844,Q96DF8,O43143,O60231,Q92620,Q14562,Q08211,O75937,Q15029,P38919,Q9Y5B6,O43719,O00425,Q13123,Q9ULR0,Q69YN4,Q9Y333,P62310,Q9Y4Z0,P62312,Q9UK45,P61326,P55081,Q9HCE1,Q09161,P52298,P55769,O43809,P11940,O43660,Q9UNP9,O43447,…
P62993	P56945,P22681,P46108,P27986,Q96B97,Q07889,O43561,Q13094,P19174,P15498,P29353,P07948,P16885,P00533,P23229,P16144,Q06124,
Q15008	P62191,P35998,P17980,P43686,P62195,P62333,Q99460,O75832,O00231,O00232,Q9UNM6,O00487,Q13200,O43242,P55036,Q16401,P51665,P48556,O00233,P25786,P25787,P25788,P25789,P28066,P60900,O14818,P20618,P49721,P49720,P28070,P28074,P28072,Q99436,Q06323,Q9UL46,
Q15007	Q9UKV3,O60306,Q13838,O75934,Q9BRD0,P41223,Q9Y6A4,Q8WUQ7,Q9BQ61,O95400,O60508,Q99459,Q14011,Q16630,Q9NYV4,Q9BZJ0,O95232,Q8WYA6,Q9P013,Q9HCG8,Q92841,Q9BUQ8,O00571,Q9UJV9,Q7L014,P17844,Q96DF8,O43143,O60231,Q92620,Q14562,Q08211,O75937,Q15029,P38919,Q9Y5B6,O43719,O00425,Q13123,Q9ULR0,Q69YN4,Q9Y333,P62310,Q9Y4Z0,P62312,Q9UK45,P61326,P55081,Q9HCE1,Q09161,P52298,P55769,O43809,P11940,O43660,Q9UNP9,O43447,…
Q96NW7	O43707,Q9UQM7,
Q15004	P12004,Q9UK53,
Q15003	Q15021,Q9BPX3,O95347,Q9NTJ3,P09874,P18887,
Q9UBW8	P61201,Q9UNS2,Q9BT78,Q92905,Q7L5N1,Q99627,Q13619,Q16531,Q92466,Q13098,P62877,Q9H9Q2,Q13216,P24928,P04637,
Q49AN0	Q13616,Q9UKT7,P63208,
Q9UBW7	O60341,Q13363,Q13547,Q9NP66,Q9P0W2,P08107,Q96BD5,Q96EK2,Q9UKL0,Q9P2K3,Q92766,O75362,Q12873,Q14839,Q14687,P78347,Q92769,Q13330,O94776,Q09028,Q16576,Q14202,Q96ST3,O75182,P29590,P63165,Q92618,
P62987	P27635,P62906,P62913,P30050,P26373,P40429,P50914,P61313,P18621,Q07020,Q02543,P84098,P46778,P35268,P62829,P62750,P83731,P61254,P61353,P46776,P46779,P47914,P39023,P62888,P62899,P62910,P49207,P42766,P18077,Q9Y3U8,P83881,P61927,P61513,P63173,P62891,P36578,P62945,P46777,Q02878,P18124,P62424,P62917,P32969,P05388,P05386,P05387,P46783,P62280,P25398,P62277,P62263,P62841,P62244,P62249,P08708,P62269,P39019,…
P39656	P61803,Q9H0U3,P04843,P04844,P46977,Q8TCJ2,Q13454,
Q7Z6J9	Q8WW01,Q8NCE0,Q9BSV6,
Q7Z6J2	O43739,
Q7Z6J0	Q16584,P31751,
Q9UBV2	Q9BUN8,Q9GZP9,Q86TM6,P55072,
P62979	P46783,P62280,P25398,P62277,P62263,P62841,P62244,P62249,P08708,P62269,P39019,P15880,P60866,P63220,P62266,P62847,P62851,P62854,P42677,P62857,P62273,P23396,P61247,P62701,P46782,P62753,P62081,P62241,P46781,P08865,P22090,Q8TD47,P27635,P62906,P62913,P30050,P26373,P40429,P50914,P61313,P18621,Q07020,Q02543,P84098,P46778,P35268,P62829,P62750,P83731,P61254,P61353,P46776,P46779,P47914,P39023,P62888,P62899,…
Q9UBU9	Q9Y5S9,Q15287,Q8IYB3,Q86V81,Q9HAU5,Q9BZI7,Q92900,Q9H1J1,P62826,O14787,
Q9UBU8	O96019,Q9H0E9,Q9HAF1,Q9NPF5,Q96L91,Q9H2F5,Q92993,Q9NXR8,Q15014,Q9NV56,Q9Y265,Q9Y230,Q9Y4A5,O95619,Q15906,Q9Y605,P06400,Q52LR7,
Q9BRJ2	P83111,Q9BYD6,Q7Z7H8,Q9Y3B7,P52815,Q9BYD1,Q6P1L8,Q9P015,Q9NX20,Q9NRX2,Q9H0U6,P49406,Q9BYC9,Q7Z2W9,Q9NWU5,Q16540,Q96A35,Q9P0M9,Q13084,P09001,Q8TCC3,Q9BYC8,O75394,Q9BQ48,Q9NZE8,Q9P0J6,Q9BZE1,Q96DV4,Q9NYK5,Q9BYD3,Q9NQ50,Q8IXM3,Q8N983,Q9H9J2,Q9H2W6,Q9HD33,Q96GC5,Q13405,Q8N5N7,Q4U2R6,Q86TS9,Q96EL3,Q6P161,Q7Z7F7,Q9BYD2,P82664,P82912,O15235,O60783,P82914,Q9Y3D3,Q9Y2R5,Q9NVS2,Q9Y676,Q9Y3D5,Q9Y399,P82921,…
Q9UBU7	O00311,
P21926	P08514,P05106,Q13683,P05556,P23229,P16144,Q08722,P07359,P13224,
Q9UBT7	P35222,
Q9UBT2	Q9UBE0,P63165,
P43246	P52701,P12004,P40692,P54278,P07992,Q92889,P54277,P20585,Q13315,P54132,P38398,P49959,O60934,Q92878,P35251,P35250,P35249,Q92830,O75486,O75528,Q12962,O75529,Q16594,Q9Y4A5,Q9UG63,Q99459,Q16531,Q9BUQ8,P68104,P26641,Q15029,Q00839,P11021,P43243,P17858,Q6P2Q9,P23246,O75643,Q13573,P07437,O95071,Q06609,P04637,Q05513,
P43243	Q15233,P23246,Q9UG63,Q99459,Q16531,Q9BUQ8,P68104,P26641,Q15029,Q00839,P11021,P43246,P17858,Q6P2Q9,O75643,Q13573,P07437,O95071,
A7MCY6	Q9H6S1,Q16543,P07900,P08238,Q92844,Q9UHD2,Q12933,
P55771	P28360,
P07550	P24588,Q12791,P13569,O14745,
Q07955	Q9UKV3,O60306,Q13838,O75934,Q9BRD0,P41223,Q9Y6A4,Q8WUQ7,Q9BQ61,O95400,O60508,Q99459,Q14011,Q16630,Q9NYV4,Q9BZJ0,O95232,Q8WYA6,Q9P013,Q9HCG8,Q92841,Q9BUQ8,O00571,Q9UJV9,Q7L014,P17844,Q96DF8,O43143,O60231,Q92620,Q14562,Q08211,O75937,Q15029,P38919,Q9Y5B6,O43719,O00425,Q13123,Q9ULR0,Q69YN4,Q9Y333,P62310,Q9Y4Z0,P62312,Q9UK45,P61326,P55081,Q9HCE1,Q09161,P52298,P55769,O43809,P11940,O43660,Q9UNP9,O43447,…
Q07954	O00213,P05067,P14780,P01033,P01023,P08133,
P62945	P27635,P62906,P62913,P30050,P26373,P40429,P50914,P61313,P18621,Q07020,Q02543,P84098,P46778,P35268,P62829,P62750,P83731,P61254,P61353,P46776,P46779,P47914,P39023,P62888,P62899,P62910,P49207,P42766,P18077,Q9Y3U8,P83881,P61927,P61513,P63173,P62891,P36578,P46777,Q02878,P18124,P62424,P62917,P32969,P05388,P05386,P05387,P46783,P62280,P25398,P62277,P62263,P62841,P62244,P62249,P08708,P62269,P39019,P15880,…
P55769	Q9UKV3,O60306,Q13838,O75934,Q9BRD0,P41223,Q9Y6A4,Q8WUQ7,Q9BQ61,O95400,O60508,Q99459,Q14011,Q16630,Q9NYV4,Q9BZJ0,O95232,Q8WYA6,Q9P013,Q9HCG8,Q92841,Q9BUQ8,O00571,Q9UJV9,Q7L014,P17844,Q96DF8,O43143,O60231,Q92620,Q14562,Q08211,O75937,Q15029,P38919,Q9Y5B6,O43719,O00425,Q13123,Q9ULR0,Q69YN4,Q9Y333,P62310,Q9Y4Z0,P62312,Q9UK45,P61326,P55081,Q9HCE1,Q09161,P52298,O43809,P11940,O43660,Q9UNP9,O43447,Q9Y3C6,…
P30876	P18074,P19447,Q00403,P29083,P29084,P35269,P13984,P32780,Q13888,Q13889,Q92759,P24928,P19387,O15514,P19388,P61218,P62487,P52434,P36954,P52435,P53803,P62875,P20226,Q9Y5B0,P84090,O14744,Q15208,Q9BQA1,Q5TA45,Q8N201,Q9NVR2,Q96CB8,Q9H0H0,Q68E01,Q96HW7,Q6P9B9,Q9UL03,Q9NVH2,Q75QN2,Q9NV88,Q9UBL3,Q9C005,O00255,Q15291,Q9UMN6,P61964,Q9BWH6,P38398,Q13503,
Q7RTV0	Q86XP3,O75533,Q13435,Q15393,Q15427,Q9BWJ5,Q8IWX8,Q7L014,O43143,O75937,Q9P0W2,P10809,Q9UHX1,Q96I25,Q15459,Q15428,Q12874,Q07955,O75940,P09661,P14678,P08579,P62314,P62316,P62318,P62304,P62306,P62308,O15042,Q12931,Q01081,P26368,
Q9BRG1	Q96H20,Q86VN1,
P62937	O95831,
A6H8Y1	Q92994,Q92664,Q12789,Q8WUA4,Q9Y5Q9,Q9UKN8,Q9Y5Q8,P20226,
P50402	Q15417,Q8WWI1,P35579,Q12965,Q9BRV8,Q13813,Q13287,P02545,P20700,O75531,Q13547,O15379,Q02539,P68431,P28749,Q9H503,Q07021,Q00839,P49736,P33991,Q14566,P06400,Q08999,Q9P287,Q16543,Q13283,P61978,Q9Y333,O95777,P62314,P05455,P31946,P62258,O95218,Q14839,Q9C005,Q9NPJ6,Q9UKL0,O00422,Q12824,Q92922,Q8TAQ2,Q9BZK7,Q9BQ87,Q13263,Q9BZZ5,P12277,O00148,P51858,P14866,Q12906,P46940,Q9Y2U8,Q53EL6,P10827,P27348,
Q9UBQ5	Q14152,P55884,Q99613,O15371,P60228,Q9Y262,O00303,O75821,O15372,Q13347,O75822,Q7L2H7,
Q9UBQ0	O75436,Q96QK1,Q13596,O60749,Q4G0F5,
P68104	Q9UG63,Q99459,Q16531,Q9BUQ8,P26641,Q15029,Q00839,P11021,P43243,P43246,P17858,Q6P2Q9,P23246,O75643,Q13573,P07437,O95071,P62736,P63267,Q8TDN6,Q9NR30,Q08211,Q99848,P13639,P22087,Q9BVP2,Q92522,P16402,Q99879,P09651,P52272,Q9NZI8,Q12905,Q12906,Q9Y383,Q9NX58,Q9BQG0,P55209,P19338,P55769,Q9Y2X3,O00567,Q14978,P06748,Q13610,Q9NW13,P27635,P62906,P62913,P30050,P26373,P40429,P50914,P61313,P18621,Q07020,Q02543,…
Q9UBP5	Q13547,Q9Y618,Q96ST3,
P11142	P04406,P09429,P26583,P30101,O43707,P08238,P08107,P05107,Q16787,Q13368,P42356,P23467,O95425,P35226,Q13185,Q9HC52,P49450,P07199,Q03188,Q9H3R5,Q92674,Q9BS16,Q8N0S6,Q9NSP4,Q9BU64,Q53SF7,Q13619,Q16531,Q92620,P22087,P11021,Q69YN4,Q02241,Q71F23,Q8N1F7,Q9H0H5,Q06587,Q99496,Q96T23,Q8NEM2,O60264,Q9BXP5,Q08945,Q9Y5B9,Q15007,Q5T200,Q96JP5,Q6W2J9,Q8NHM5,Q9BSM1,Q8N488,P63208,O75934,Q99459,Q92616,O43660,Q9UMS4,…
P62917	P27635,P62906,P62913,P30050,P26373,P40429,P50914,P61313,P18621,Q07020,Q02543,P84098,P46778,P35268,P62829,P62750,P83731,P61254,P61353,P46776,P46779,P47914,P39023,P62888,P62899,P62910,P49207,P42766,P18077,Q9Y3U8,P83881,P61927,P61513,P63173,P62891,P36578,P62945,P46777,Q02878,P18124,P62424,P32969,P05388,P05386,P05387,P46783,P62280,P25398,P62277,P62263,P62841,P62244,P62249,P08708,P62269,P39019,P15880,…
P62913	P27635,P62906,P30050,P26373,P40429,P50914,P61313,P18621,Q07020,Q02543,P84098,P46778,P35268,P62829,P62750,P83731,P61254,P61353,P46776,P46779,P47914,P39023,P62888,P62899,P62910,P49207,P42766,P18077,Q9Y3U8,P83881,P61927,P61513,P63173,P62891,P36578,P62945,P46777,Q02878,P18124,P62424,P62917,P32969,P05388,P05386,P05387,P46783,P62280,P25398,P62277,P62263,P62841,P62244,P62249,P08708,P62269,P39019,P15880,…
P62910	P27635,P62906,P62913,P30050,P26373,P40429,P50914,P61313,P18621,Q07020,Q02543,P84098,P46778,P35268,P62829,P62750,P83731,P61254,P61353,P46776,P46779,P47914,P39023,P62888,P62899,P49207,P42766,P18077,Q9Y3U8,P83881,P61927,P61513,P63173,P62891,P36578,P62945,P46777,Q02878,P18124,P62424,P62917,P32969,P05388,P05386,P05387,P46783,P62280,P25398,P62277,P62263,P62841,P62244,P62249,P08708,P62269,P39019,P15880,…
P55735	P57740,Q8WUM0,Q12769,Q8NFH4,Q8NFH3,Q9BW27,P52948,Q96EE3,Q9NRG9,Q92621,P35658,O15504,P49792,P12270,
P84243	Q9Y294,Q9NVP2,O14929,P54198,P62805,Q8TEX9,P49321,Q09028,P68431,Q71DI3,Q04724,Q04725,Q04726,Q04727,Q92793,Q14469,Q15233,P09874,Q92831,P24928,P12931,
P48556	P62191,P35998,P17980,P43686,P62195,P62333,Q99460,O75832,O00231,O00232,Q9UNM6,O00487,Q13200,O43242,P55036,Q16401,Q15008,P51665,O00233,P25786,P25787,P25788,P25789,P28066,P60900,O14818,P20618,P49721,P49720,P28070,P28074,P28072,Q99436,Q06323,Q9UL46,Q6NUQ1,O43264,
Q7RTS3	Q99081,
P52179
P48551	P17181,P01574,
Q9BRD0	Q9UKV3,O60306,Q13838,O75934,P41223,Q9Y6A4,Q8WUQ7,Q9BQ61,O95400,O60508,Q99459,Q14011,Q16630,Q9NYV4,Q9BZJ0,O95232,Q8WYA6,Q9P013,Q9HCG8,Q92841,Q9BUQ8,O00571,Q9UJV9,Q7L014,P17844,Q96DF8,O43143,O60231,Q92620,Q14562,Q08211,O75937,Q15029,P38919,Q9Y5B6,O43719,O00425,Q13123,Q9ULR0,Q69YN4,Q9Y333,P62310,Q9Y4Z0,P62312,Q9UK45,P61326,P55081,Q9HCE1,Q09161,P52298,P55769,O43809,P11940,O43660,Q9UNP9,O43447,Q9Y3C6,…
Q9NUX5	Q96AP0,P54274,Q15554,Q9NYB0,Q9BSI4,Q92878,O95271,
P62906	P27635,P62913,P30050,P26373,P40429,P50914,P61313,P18621,Q07020,Q02543,P84098,P46778,P35268,P62829,P62750,P83731,P61254,P61353,P46776,P46779,P47914,P39023,P62888,P62899,P62910,P49207,P42766,P18077,Q9Y3U8,P83881,P61927,P61513,P63173,P62891,P36578,P62945,P46777,Q02878,P18124,P62424,P62917,P32969,P05388,P05386,P05387,P46783,P62280,P25398,P62277,P62263,P62841,P62244,P62249,P08708,P62269,P39019,P15880,…
Q9NUW8	P49916,Q96T60,P18887,
Q9NV88	Q5TA45,Q8N201,Q9NVR2,Q96CB8,Q9H0H0,Q68E01,Q96HW7,Q6P9B9,Q9UL03,Q9NVH2,Q75QN2,P51587,Q96PV6,P60896,P24928,P30876,
Q9UBN7	P35222,Q09472,P63165,P15884,
Q9UBN4	Q13507,
P16471
Q9BRB3	P37287,Q92535,Q14442,
Q9NUV7	O15269,O15270,
Q9NV70	Q96KP1,O60645,Q96A65,O00471,Q8TAG9,Q9UPT5,Q8IYI6,
Q9UBL3	Q9C005,O00255,P30876,Q15291,Q9UMN6,P61964,P51610,Q03164,P05546,Q8NEZ4,Q14686,P68366,P07437,Q13547,Q92769,P34932,P11021,P11142,O15294,Q09028,Q16576,O75446,O15047,Q96ST3,O75182,P08047,Q9H7L9,P07900,P08238,Q8ND76,Q9UPS6,Q6UXN9,Q86UW6,Q6ZW49,Q5H9R7,O15550,Q9Y2X9,Q9BTK6,Q8IXM2,Q6PI98,Q9HCK8,O75461,Q7Z3B3,Q9Y4W2,Q96EZ8,O43451,Q8IZL8,Q9BVI0,Q8WWY3,Q99496,Q9Y265,Q9H4L4,P21675,O00268,P49848,Q15545,Q16594,…
Q8TEY7	Q15369,Q15370,P40337,
Q9NV56	O96019,Q9H0E9,Q9HAF1,Q9NPF5,Q96L91,Q9H2F5,Q92993,Q9NXR8,Q9UBU8,Q15014,Q9Y265,Q9Y230,Q9Y4A5,O95619,Q15906,Q52LR7,
Q9UBK5	P26718,Q29980,Q9BZM4,Q29983,Q9BZM5,Q9BZM6,
Q9UBK2	Q08170,Q13243,Q13247,O60563,P50750,Q9P2I0,P19338,P24928,
Q09666	P49917,Q13426,
P48509	P23229,P16144,Q13683,P05556,P26006,
Q8TEX9	Q9Y294,Q9NVP2,Q13111,Q13112,O14929,P68431,P62805,P49321,Q09028,P84243,P54198,
Q13287	P80217,Q9H9Y6,Q9NYV6,P50402,Q13813,P02545,P20700,Q9H503,Q07021,Q02539,P68431,Q00839,P49736,P33991,Q14566,P06400,Q08999,Q14839,Q9C005,Q13547,O15379,Q9NPJ6,P28749,Q9UKL0,O00422,Q12824,Q92922,Q8TAQ2,Q9BZK7,Q9BQ87,Q13263,Q9BZZ5,P12277,O00148,P51858,P61978,P14866,Q12906,P46940,Q9Y2U8,O95777,Q53EL6,P62314,P10827,P62258,P27348,
Q13283	O75531,Q9P287,Q16543,P50402,P61978,P20700,Q9Y333,O95777,P62314,P05455,P31946,P62258,O95218,
Q13277	O14810,Q8WVH0,Q7Z7G2,P60880,Q16623,P63027,
Q8TEW0	P33151,P35222,Q9NPB6,Q9BYG4,Q68EM7,P41743,Q9Y496,O15066,Q9BYG5,Q8N3R9,Q9NQ66,Q01970,
P61088	Q13404,Q15819,
P20042	P05198,P41091,Q12905,Q12906,P78527,P13010,P12956,
Q16820	Q16819,
P25398	P46783,P62280,P62277,P62263,P62841,P62244,P62249,P08708,P62269,P39019,P15880,P60866,P63220,P62266,P62847,P62851,P62854,P42677,P62979,P62857,P62273,P23396,P61247,P62701,P46782,P62753,P62081,P62241,P46781,P08865,P22090,Q8TD47,P27635,P62906,P62913,P30050,P26373,P40429,P50914,P61313,P18621,Q07020,Q02543,P84098,P46778,P35268,P62829,P62750,P83731,P61254,P61353,P46776,P46779,P47914,P39023,P62888,P62899,…
Q13263	O15379,O75376,Q15459,Q15393,P51532,Q12824,Q92922,Q8TAQ2,Q6ZRS2,Q9H503,Q14839,Q9C005,P50402,Q13547,P68431,P20700,Q9NPJ6,Q13287,P28749,Q08999,Q9UKL0,O00422,Q13813,Q9BZK7,Q9BQ87,
Q16819	Q16820,
P61077	Q99728,P38398,
P09234	Q9UKV3,O60306,Q13838,O75934,Q9BRD0,P41223,Q9Y6A4,Q8WUQ7,Q9BQ61,O95400,O60508,Q99459,Q14011,Q16630,Q9NYV4,Q9BZJ0,O95232,Q8WYA6,Q9P013,Q9HCG8,Q92841,Q9BUQ8,O00571,Q9UJV9,Q7L014,P17844,Q96DF8,O43143,O60231,Q92620,Q14562,Q08211,O75937,Q15029,P38919,Q9Y5B6,O43719,O00425,Q13123,Q9ULR0,Q69YN4,Q9Y333,P62310,Q9Y4Z0,P62312,Q9UK45,P61326,P55081,Q9HCE1,Q09161,P52298,P55769,O43809,P11940,O43660,Q9UNP9,O43447,…
Q13257	O60566,O43684,Q12834,Q9Y6D9,
Q9NUP9	Q02410,O14936,
Q9NUP1	P78537,Q6QNY1,Q6QNY0,Q96EV8,Q8TDH9,Q9UL45,O95295,O00203,Q13367,O14617,Q9Y2T2,P53677,Q92572,P59780,Q969F9,Q9UPZ3,Q86YV9,
P16402	P62736,P63267,Q8TDN6,Q9NR30,Q08211,Q99848,P68104,P13639,P22087,Q9BVP2,Q92522,Q99879,P09651,P52272,Q00839,Q9NZI8,Q12905,Q12906,Q9Y383,Q9NX58,Q9BQG0,P55209,P19338,P55769,Q9Y2X3,O00567,Q14978,P06748,Q13610,Q9NW13,P27635,P62906,P62913,P30050,P26373,P40429,P50914,P61313,P18621,Q07020,Q02543,P84098,P46778,P35268,P62829,P62750,P83731,P61254,P61353,P46776,P46779,P47914,P39023,P62888,P62899,P62910,P42766,…
Q13247	Q9UKV3,O60306,Q13838,O75934,Q9BRD0,P41223,Q9Y6A4,Q8WUQ7,Q9BQ61,O95400,O60508,Q99459,Q14011,Q16630,Q9NYV4,Q9BZJ0,O95232,Q8WYA6,Q9P013,Q9HCG8,Q92841,Q9BUQ8,O00571,Q9UJV9,Q7L014,P17844,Q96DF8,O43143,O60231,Q92620,Q14562,Q08211,O75937,Q15029,P38919,Q9Y5B6,O43719,O00425,Q13123,Q9ULR0,Q69YN4,Q9Y333,P62310,Q9Y4Z0,P62312,Q9UK45,P61326,P55081,Q9HCE1,Q09161,P52298,P55769,O43809,P11940,O43660,Q9UNP9,O43447,…
Q13243	Q9UKV3,O60306,Q13838,O75934,Q9BRD0,P41223,Q9Y6A4,Q8WUQ7,Q9BQ61,O95400,O60508,Q99459,Q14011,Q16630,Q9NYV4,Q9BZJ0,O95232,Q8WYA6,Q9P013,Q9HCG8,Q92841,Q9BUQ8,O00571,Q9UJV9,Q7L014,P17844,Q96DF8,O43143,O60231,Q92620,Q14562,Q08211,O75937,Q15029,P38919,Q9Y5B6,O43719,O00425,Q13123,Q9ULR0,Q69YN4,Q9Y333,P62310,Q9Y4Z0,P62312,Q9UK45,P61326,P55081,Q9HCE1,Q09161,P52298,P55769,O43809,P11940,O43660,Q9UNP9,O43447,…
Q13242	Q9UKV3,O60306,Q13838,O75934,Q9BRD0,P41223,Q9Y6A4,Q8WUQ7,Q9BQ61,O95400,O60508,Q99459,Q14011,Q16630,Q9NYV4,Q9BZJ0,O95232,Q8WYA6,Q9P013,Q9HCG8,Q92841,Q9BUQ8,O00571,Q9UJV9,Q7L014,P17844,Q96DF8,O43143,O60231,Q92620,Q14562,Q08211,O75937,Q15029,P38919,Q9Y5B6,O43719,O00425,Q13123,Q9ULR0,Q69YN4,Q9Y333,P62310,Q9Y4Z0,P62312,Q9UK45,P61326,P55081,Q9HCE1,Q09161,P52298,P55769,O43809,P11940,O43660,Q9UNP9,O43447,…
Q9UBF6	Q96Q27,Q93034,Q15369,Q15370,Q9Y576,Q9NWX5,Q9H672,Q8WXK4,
Q9UBE8	O43318,P40763,
Q9UBE0	P63165,Q9UBT2,
Q13227	Q92828,O15379,O75376,O60907,Q9BZK7,Q9Y618,O15457,O43196,O75164,P52732,Q9UPN9,Q86T24,
Q9UBD5	Q13415,Q13416,O43929,O43913,Q9Y5N6,P13010,P12956,
Q8TEQ6	Q9UHI6,P57678,Q8WXD5,Q9H840,Q9NWZ8,O14893,Q16637,P14678,P62314,P62316,P62318,P62304,P62306,P62308,Q9Y3F4,P09012,P63162,
Q13216	P61201,Q9UNS2,Q9BT78,Q92905,Q7L5N1,Q99627,Q13619,Q16531,Q13098,P62877,Q9UBW8,Q9H9Q2,P24928,
Q9UBC3	Q13547,O95239,Q96ST3,O60264,O95347,Q9NTJ3,Q9UJW3,Q9UIF9,P26358,
Q9UBC0	P49715,
P61024	P24864,P24941,P46527,Q13616,P62877,P63208,Q13309,P12830,
Q7L576	Q8IZP0,Q8WUW1,Q9Y2A7,Q9Y6W5,Q05193,P11142,P35080,O75116,P17600,Q92777,
Q9UBB9	Q9UKV3,O60306,Q13838,O75934,Q9BRD0,P41223,Q9Y6A4,Q8WUQ7,Q9BQ61,O95400,O60508,Q99459,Q14011,Q16630,Q9NYV4,Q9BZJ0,O95232,Q8WYA6,Q9P013,Q9HCG8,Q92841,Q9BUQ8,O00571,Q9UJV9,Q7L014,P17844,Q96DF8,O43143,O60231,Q92620,Q14562,Q08211,O75937,Q15029,P38919,Q9Y5B6,O43719,O00425,Q13123,Q9ULR0,Q69YN4,Q9Y333,P62310,Q9Y4Z0,P62312,Q9UK45,P61326,P55081,Q9HCE1,Q09161,P52298,P55769,O43809,P11940,O43660,Q9UNP9,O43447,…
Q6Q0C0	Q16543,P07900,P08238,P34932,Q13163,Q99759,Q7KZI7,Q9NUG6,Q9UHV9,P31946,P62258,P61981,Q04917,P27348,P63104,
Q9UBB5	Q14839,Q13547,Q92769,O95983,O94776,Q09028,Q16576,Q9NRL2,Q12873,Q13330,O60216,O60264,Q14683,Q9UQE7,Q8WVM7,Q8N3U4,O60341,Q9UKL0,Q86YP4,Q8WXI9,O96019,O14497,Q92785,P07910,P51532,Q12824,Q92922,Q8TAQ2,Q92925,Q969G3,
Q13200	P62191,P35998,P17980,P43686,P62195,P62333,Q99460,O75832,O00231,O00232,Q9UNM6,O00487,O43242,P55036,Q16401,Q15008,P51665,P48556,O00233,P25786,P25787,P25788,P25789,P28066,P60900,O14818,P20618,P49721,P49720,P28070,P28074,P28072,Q99436,Q06323,Q9UL46,
O60783	P82664,P82912,O15235,P82914,Q9Y3D3,Q9Y2R5,Q9NVS2,Q9Y676,Q9Y3D5,Q9Y399,P82921,P82650,Q9Y3D9,Q96EL2,P82663,Q9BYN8,Q92552,Q9NP92,Q92665,Q9Y291,P82930,P82673,P82909,P82675,P82932,Q9Y2R9,P82933,P83111,Q9BYD6,Q7Z7H8,Q9Y3B7,P52815,Q9BYD1,Q6P1L8,Q9P015,Q9NX20,Q9NRX2,Q9H0U6,P49406,Q9BYC9,Q7Z2W9,Q9NWU5,Q16540,Q96A35,Q9P0M9,Q13084,P09001,Q8TCC3,Q9BYC8,O75394,Q9BQ48,Q9NZE8,Q9P0J6,Q9BZE1,Q96DV4,Q9NYK5,Q9BYD3,…
Q00839	O60306,Q8WUQ7,O60508,Q99459,Q9BZJ0,Q9P013,Q9HCG8,Q9BUQ8,Q9UJV9,P17844,Q96DF8,Q9H5Z1,Q92620,Q14562,Q15029,P38919,Q14331,Q9BRR8,P09651,P22626,P51991,P07910,P52597,P31943,P61978,P52272,O43390,Q9ULR0,Q9Y333,P62310,P61326,Q9BRX9,P11940,O43660,Q9H307,Q9UNP9,Q9Y3C6,Q9H2H8,Q96BP3,Q9UMS4,Q13523,O94906,Q6P2Q9,Q9UKM9,Q9NW64,Q9Y5S9,P38159,O43290,Q6UX04,Q15459,Q15428,Q12874,O75533,Q13435,Q15393,Q07955,P42285,…
P18146	Q09472,
Q9H5Z1	O60306,Q8WUQ7,O60508,Q99459,Q9BZJ0,Q9P013,Q9HCG8,Q9BUQ8,Q9UJV9,P17844,Q96DF8,Q92620,Q14562,Q15029,P38919,Q14331,Q9BRR8,P09651,P22626,P51991,P07910,P52597,P31943,P61978,P52272,O43390,Q00839,Q9ULR0,Q9Y333,P62310,P61326,Q9BRX9,P11940,O43660,Q9H307,Q9UNP9,Q9Y3C6,Q9H2H8,Q96BP3,Q9UMS4,Q13523,O94906,Q6P2Q9,Q9UKM9,Q9NW64,Q9Y5S9,P38159,O43290,Q6UX04,Q15459,Q15428,Q12874,O75533,Q13435,Q15393,Q07955,P42285,…
Q5XPI4	Q9BSL1,
P61006	P42858,Q96CV9,
P53999	P41235,Q12789,Q8WUA4,Q9Y5Q9,Q9UKN8,Q9Y5Q8,P11387,
P12956	Q9BXJ9,P13010,P78527,P12004,P49917,P49959,O60934,Q92878,Q13426,P09874,Q15554,Q9NYB0,Q00341,Q9BSI4,P25490,P55265,Q08211,P16104,Q14191,Q14676,Q14686,P05198,P20042,P41091,Q12905,Q12906,P27694,P15927,Q12888,Q13416,Q9UBD5,O43929,Q9Y5N6,Q99728,P04637,
P37840	Q99497,
O60762	O94777,Q9P2X0,
Q7Z5R6	P62834,P07737,P50552,
P18124	P27635,P62906,P62913,P30050,P26373,P40429,P50914,P61313,P18621,Q07020,Q02543,P84098,P46778,P35268,P62829,P62750,P83731,P61254,P61353,P46776,P46779,P47914,P39023,P62888,P62899,P62910,P49207,P42766,P18077,Q9Y3U8,P83881,P61927,P61513,P63173,P62891,P36578,P62945,P46777,Q02878,P62424,P62917,P32969,P05388,P05386,P05387,P46783,P62280,P25398,P62277,P62263,P62841,P62244,P62249,P08708,P62269,P39019,P15880,…
P00403	Q9BQ95,P04406,Q9Y375,Q9Y4K3,P03886,O15239,
Q9NUG6	Q16543,P07900,P08238,P34932,Q13163,Q99759,Q7KZI7,Q9UHV9,Q6Q0C0,P31946,P62258,P61981,Q04917,P27348,P63104,
P12931	P22681,Q92882,Q9Y6Q6,Q9Y4K3,Q08722,P08514,P05106,P56945,P03372,P27986,Q9H5V8,Q05655,Q92793,Q14469,P62805,Q15233,P09874,Q92831,P24928,P84243,P68431,Q71DI3,Q13557,P12814,P12830,P35222,P14923,P98161,Q05397,P49023,Q9Y490,P18206,Q969H4,P04049,
O60749	Q13596,O75436,Q9UBQ0,Q96QK1,Q4G0F5,O95219,P48357,P06213,P00533,P16234,P02786,
Q9H5V8	Q05655,P12931,
Q9H672	Q93034,Q9UBF6,Q15369,Q15370,
P46783	P62280,P25398,P62277,P62263,P62841,P62244,P62249,P08708,P62269,P39019,P15880,P60866,P63220,P62266,P62847,P62851,P62854,P42677,P62979,P62857,P62273,P23396,P61247,P62701,P46782,P62753,P62081,P62241,P46781,P08865,P22090,Q8TD47,P27635,P62906,P62913,P30050,P26373,P40429,P50914,P61313,P18621,Q07020,Q02543,P84098,P46778,P35268,P62829,P62750,P83731,P61254,P61353,P46776,P46779,P47914,P39023,P62888,P62899,…
P46782	P46783,P62280,P25398,P62277,P62263,P62841,P62244,P62249,P08708,P62269,P39019,P15880,P60866,P63220,P62266,P62847,P62851,P62854,P42677,P62979,P62857,P62273,P23396,P61247,P62701,P62753,P62081,P62241,P46781,P08865,P22090,Q8TD47,P27635,P62906,P62913,P30050,P26373,P40429,P50914,P61313,P18621,Q07020,Q02543,P84098,P46778,P35268,P62829,P62750,P83731,P61254,P61353,P46776,P46779,P47914,P39023,P62888,P62899,…
P46781	P46783,P62280,P25398,P62277,P62263,P62841,P62244,P62249,P08708,P62269,P39019,P15880,P60866,P63220,P62266,P62847,P62851,P62854,P42677,P62979,P62857,P62273,P23396,P61247,P62701,P46782,P62753,P62081,P62241,P08865,P22090,Q8TD47,P27635,P62906,P62913,P30050,P26373,P40429,P50914,P61313,P18621,Q07020,Q02543,P84098,P46778,P35268,P62829,P62750,P83731,P61254,P61353,P46776,P46779,P47914,P39023,P62888,P62899,…
P46779	P27635,P62906,P62913,P30050,P26373,P40429,P50914,P61313,P18621,Q07020,Q02543,P84098,P46778,P35268,P62829,P62750,P83731,P61254,P61353,P46776,P47914,P39023,P62888,P62899,P62910,P49207,P42766,P18077,Q9Y3U8,P83881,P61927,P61513,P63173,P62891,P36578,P62945,P46777,Q02878,P18124,P62424,P62917,P32969,P05388,P05386,P05387,P46783,P62280,P25398,P62277,P62263,P62841,P62244,P62249,P08708,P62269,P39019,P15880,…
P46778	P27635,P62906,P62913,P30050,P26373,P40429,P50914,P61313,P18621,Q07020,Q02543,P84098,P35268,P62829,P62750,P83731,P61254,P61353,P46776,P46779,P47914,P39023,P62888,P62899,P62910,P49207,P42766,P18077,Q9Y3U8,P83881,P61927,P61513,P63173,P62891,P36578,P62945,P46777,Q02878,P18124,P62424,P62917,P32969,P05388,P05386,P05387,P46783,P62280,P25398,P62277,P62263,P62841,P62244,P62249,P08708,P62269,P39019,P15880,…
P46777	P27635,P62906,P62913,P30050,P26373,P40429,P50914,P61313,P18621,Q07020,Q02543,P84098,P46778,P35268,P62829,P62750,P83731,P61254,P61353,P46776,P46779,P47914,P39023,P62888,P62899,P62910,P49207,P42766,P18077,Q9Y3U8,P83881,P61927,P61513,P63173,P62891,P36578,P62945,Q02878,P18124,P62424,P62917,P32969,P05388,P05386,P05387,P46783,P62280,P25398,P62277,P62263,P62841,P62244,P62249,P08708,P62269,P39019,P15880,…
P46776	P27635,P62906,P62913,P30050,P26373,P40429,P50914,P61313,P18621,Q07020,Q02543,P84098,P46778,P35268,P62829,P62750,P83731,P61254,P61353,P46779,P47914,P39023,P62888,P62899,P62910,P49207,P42766,P18077,Q9Y3U8,P83881,P61927,P61513,P63173,P62891,P36578,P62945,P46777,Q02878,P18124,P62424,P62917,P32969,P05388,P05386,P05387,P46783,P62280,P25398,P62277,P62263,P62841,P62244,P62249,P08708,P62269,P39019,P15880,…
Q02577	Q9BXY8,Q86U70,P25791,
Q6FI13	P49711,P0C0S5,P52294,O00505,P02545,P06748,P09874,P11388,
Q9H633	Q99575,O95707,Q969H6,O75817,O95059,Q9BUL9,P78346,P78345,O75818,
P62899	P27635,P62906,P62913,P30050,P26373,P40429,P50914,P61313,P18621,Q07020,Q02543,P84098,P46778,P35268,P62829,P62750,P83731,P61254,P61353,P46776,P46779,P47914,P39023,P62888,P62910,P49207,P42766,P18077,Q9Y3U8,P83881,P61927,P61513,P63173,P62891,P36578,P62945,P46777,Q02878,P18124,P62424,P62917,P32969,P05388,P05386,P05387,P46783,P62280,P25398,P62277,P62263,P62841,P62244,P62249,P08708,P62269,P39019,P15880,…
P14678	Q9UKV3,O60306,Q13838,O75934,Q9BRD0,P41223,Q9Y6A4,Q8WUQ7,Q9BQ61,O95400,O60508,Q99459,Q14011,Q16630,Q9NYV4,Q9BZJ0,O95232,Q8WYA6,Q9P013,Q9HCG8,Q92841,Q9BUQ8,O00571,Q9UJV9,Q7L014,P17844,Q96DF8,O43143,O60231,Q92620,Q14562,Q08211,O75937,Q15029,P38919,Q9Y5B6,O43719,O00425,Q13123,Q9ULR0,Q69YN4,Q9Y333,P62310,Q9Y4Z0,P62312,Q9UK45,P61326,P55081,Q9HCE1,Q09161,P52298,P55769,O43809,P11940,O43660,Q9UNP9,O43447,…
P62891	P27635,P62906,P62913,P30050,P26373,P40429,P50914,P61313,P18621,Q07020,Q02543,P84098,P46778,P35268,P62829,P62750,P83731,P61254,P61353,P46776,P46779,P47914,P39023,P62888,P62899,P62910,P49207,P42766,P18077,Q9Y3U8,P83881,P61927,P61513,P63173,P36578,P62945,P46777,Q02878,P18124,P62424,P62917,P32969,P05388,P05386,P05387,P46783,P62280,P25398,P62277,P62263,P62841,P62244,P62249,P08708,P62269,P39019,P15880,…
Q96MW5	Q8WTW3,Q14746,Q96JB2,Q9H9E3,Q9UP83,Q9Y2V7,P83436,
Q4LE39	Q13547,Q92769,Q09028,Q16576,O75446,Q96ST3,Q9H7L9,O00422,Q9HCU9,Q9UK53,O96019,O14497,P51532,Q12824,Q92922,Q8TAQ2,Q96GM5,
Q02543	P27635,P62906,P62913,P30050,P26373,P40429,P50914,P61313,P18621,Q07020,P84098,P46778,P35268,P62829,P62750,P83731,P61254,P61353,P46776,P46779,P47914,P39023,P62888,P62899,P62910,P49207,P42766,P18077,Q9Y3U8,P83881,P61927,P61513,P63173,P62891,P36578,P62945,P46777,Q02878,P18124,P62424,P62917,P32969,P05388,P05386,P05387,P46783,P62280,P25398,P62277,P62263,P62841,P62244,P62249,P08708,P62269,P39019,P15880,…
P46736	P38398,P51587,Q9NXR7,Q06609,
Q86YV9	Q969F9,Q9UPZ3,P78537,Q6QNY1,Q6QNY0,Q9NUP1,Q96EV8,Q8TDH9,Q9UL45,O95295,
P62888	P27635,P62906,P62913,P30050,P26373,P40429,P50914,P61313,P18621,Q07020,Q02543,P84098,P46778,P35268,P62829,P62750,P83731,P61254,P61353,P46776,P46779,P47914,P39023,P62899,P62910,P49207,P42766,P18077,Q9Y3U8,P83881,P61927,P61513,P63173,P62891,P36578,P62945,P46777,Q02878,P18124,P62424,P62917,P32969,P05388,P05386,P05387,P46783,P62280,P25398,P62277,P62263,P62841,P62244,P62249,P08708,P62269,P39019,P15880,…
Q02539	O75531,P50402,Q13547,O15379,P68431,Q8WWI1,P28749,Q9H503,Q07021,Q00839,P02545,P20700,P49736,P33991,Q14566,Q13287,P06400,Q08999,Q9BZZ5,P12277,O00148,P51858,P61978,P14866,Q12906,P46940,Q9Y2U8,O95777,Q53EL6,P62314,P10827,P62258,P27348,
Q07889	P56945,P22681,P46108,P62993,P27986,Q96B97,O43561,Q13094,P19174,
Q8N9N2	Q9H1I8,Q8N3C0,Q15650,
P62879	P60033,Q9Y653,P29992,P50148,P62873,P16520,Q9HAV0,
P62877	Q13616,P63208,Q13309,Q14999,Q8N3Y1,Q13617,Q15369,Q15370,P40337,Q93034,Q9Y6I7,Q86VP6,Q13618,Q13619,Q13620,Q16531,P61201,Q9UNS2,Q9BT78,Q92905,Q7L5N1,Q99627,Q92466,Q13098,Q9UBW8,Q9H9Q2,Q13216,P24928,Q5XUX0,Q9UKB1,P35869,P27540,Q12788,Q7L5Y6,Q8NHY2,Q969H0,Q92990,Q86XK2,P49427,Q9H211,Q9Y297,Q15843,P84022,Q8NFZ0,Q86WB0,P24864,P24941,P46527,P61024,
P62875	P18074,P19447,Q00403,P29083,P29084,P35269,P13984,P32780,Q13888,Q13889,Q92759,P24928,P30876,P19387,O15514,P19388,P61218,P62487,P52434,P36954,P52435,P53803,P20226,Q9Y5B0,Q9BWH6,P38398,Q13503,O15446,O15111,Q13616,Q9UKB1,O14920,Q9Y6K9,Q13576,P52292,P42704,P23508,P46199,P19838,Q00653,Q15653,Q16342,O95602,Q9H9Y6,Q9Y2S0,Q9GZS1,Q9UJF2,Q04864,Q04206,P63208,
P62873	P60033,Q9Y653,P29992,P50148,P62879,P16520,Q9HAV0,P59768,P10911,Q06187,O00555,Q03431,Q9UQL6,P56524,
Q07864	P20248,P24941,P09874,P09884,P28340,P35251,P35250,P27694,P15927,P35244,P11387,P14635,P06493,P12004,Q14181,P49005,Q15054,Q9HCU8,P56282,Q9NRF9,Q9NR33,P49642,P49643,P11388,Q02880,
Q9H5N1	O43747,Q15276,
P62857	P46783,P62280,P25398,P62277,P62263,P62841,P62244,P62249,P08708,P62269,P39019,P15880,P60866,P63220,P62266,P62847,P62851,P62854,P42677,P62979,P62273,P23396,P61247,P62701,P46782,P62753,P62081,P62241,P46781,P08865,P22090,Q8TD47,P27635,P62906,P62913,P30050,P26373,P40429,P50914,P61313,P18621,Q07020,Q02543,P84098,P46778,P35268,P62829,P62750,P83731,P61254,P61353,P46776,P46779,P47914,P39023,P62888,P62899,…
P62854	P46783,P62280,P25398,P62277,P62263,P62841,P62244,P62249,P08708,P62269,P39019,P15880,P60866,P63220,P62266,P62847,P62851,P42677,P62979,P62857,P62273,P23396,P61247,P62701,P46782,P62753,P62081,P62241,P46781,P08865,P22090,Q8TD47,P27635,P62906,P62913,P30050,P26373,P40429,P50914,P61313,P18621,Q07020,Q02543,P84098,P46778,P35268,P62829,P62750,P83731,P61254,P61353,P46776,P46779,P47914,P39023,P62888,P62899,…
P68036	Q99728,P38398,
P21810	P12644,
P62851	P46783,P62280,P25398,P62277,P62263,P62841,P62244,P62249,P08708,P62269,P39019,P15880,P60866,P63220,P62266,P62847,P62854,P42677,P62979,P62857,P62273,P23396,P61247,P62701,P46782,P62753,P62081,P62241,P46781,P08865,P22090,Q8TD47,P27635,P62906,P62913,P30050,P26373,P40429,P50914,P61313,P18621,Q07020,Q02543,P84098,P46778,P35268,P62829,P62750,P83731,P61254,P61353,P46776,P46779,P47914,P39023,P62888,P62899,…
P14635	P06493,Q15311,Q9Y6I3,P49757,O95782,O94973,O95067,P24385,P38936,P12004,P20248,P09874,P09884,P28340,Q07864,P35251,P35250,P27694,P15927,P35244,P11387,P24522,O75293,O95257,P41002,Q13635,
P62847	P46783,P62280,P25398,P62277,P62263,P62841,P62244,P62249,P08708,P62269,P39019,P15880,P60866,P63220,P62266,P62851,P62854,P42677,P62979,P62857,P62273,P23396,P61247,P62701,P46782,P62753,P62081,P62241,P46781,P08865,P22090,Q8TD47,P27635,P62906,P62913,P30050,P26373,P40429,P50914,P61313,P18621,Q07020,Q02543,P84098,P46778,P35268,P62829,P62750,P83731,P61254,P61353,P46776,P46779,P47914,P39023,P62888,P62899,…
P21802	P22681,P06241,P07948,
P62841	P46783,P62280,P25398,P62277,P62263,P62244,P62249,P08708,P62269,P39019,P15880,P60866,P63220,P62266,P62847,P62851,P62854,P42677,P62979,P62857,P62273,P23396,P61247,P62701,P46782,P62753,P62081,P62241,P46781,P08865,P22090,Q8TD47,P27635,P62906,P62913,P30050,P26373,P40429,P50914,P61313,P18621,Q07020,Q02543,P84098,P46778,P35268,P62829,P62750,P83731,P61254,P61353,P46776,P46779,P47914,P39023,P62888,P62899,…
Q9BQG0	P62736,P63267,Q8TDN6,Q9NR30,Q08211,Q99848,P68104,P13639,P22087,Q9BVP2,Q92522,P16402,Q99879,P09651,P52272,Q00839,Q9NZI8,Q12905,Q12906,Q9Y383,Q9NX58,P55209,P19338,P55769,Q9Y2X3,O00567,Q14978,P06748,Q13610,Q9NW13,P27635,P62906,P62913,P30050,P26373,P40429,P50914,P61313,P18621,Q07020,Q02543,P84098,P46778,P35268,P62829,P62750,P83731,P61254,P61353,P46776,P46779,P47914,P39023,P62888,P62899,P62910,P42766,…
P62834	Q7Z5R6,P05556,P98161,P07737,
P07437	Q9UG63,Q99459,Q16531,Q9BUQ8,P68104,P26641,Q15029,Q00839,P11021,P43243,P43246,P17858,Q6P2Q9,P23246,O75643,Q13573,O95071,Q9UBL3,Q8NEZ4,Q14686,Q15291,P68366,
P62829	P27635,P62906,P62913,P30050,P26373,P40429,P50914,P61313,P18621,Q07020,Q02543,P84098,P46778,P35268,P62750,P83731,P61254,P61353,P46776,P46779,P47914,P39023,P62888,P62899,P62910,P49207,P42766,P18077,Q9Y3U8,P83881,P61927,P61513,P63173,P62891,P36578,P62945,P46777,Q02878,P18124,P62424,P62917,P32969,P05388,P05386,P05387,P46783,P62280,P25398,P62277,P62263,P62841,P62244,P62249,P08708,P62269,P39019,P15880,…
P62826	O95149,O14980,Q09161,P52298,Q9H814,O60341,Q12873,Q9P2I0,Q15029,Q13547,Q92769,O95983,Q03164,O94776,Q09028,Q15291,Q16576,O00422,O75446,Q96ST3,P51531,O60264,Q12824,Q92922,Q8TAQ2,Q92797,P21675,Q16514,P49848,Q16594,P20226,P61964,P47813,O94829,Q9UBU9,O14787,Q14974,P43487,
Q86YP4	Q12873,Q13547,Q9UBB5,O95983,O94776,Q09028,Q16576,Q9UKL0,Q8WXI9,Q92769,
Q9BQE3	P25054,P46940,Q71U36,P68363,P23258,Q9NRH3,
P11047	P23229,P16144,O15230,P07942,P55268,
Q07820	Q13794,Q16611,
Q16795	P03886,P03891,P03897,P03901,P03915,P03923,O15239,O95299,Q86Y39,Q9UI09,Q9P0J0,O43678,O95167,O00483,Q16718,P56556,O95182,P51970,O14561,O75438,O96000,Q9NX14,O95178,O43676,O95168,O43674,O95139,P17568,O95169,Q9Y6M9,O43677,O95298,P28331,O75306,O75489,O43181,O43920,O75380,O75251,O00217,P49821,P19404,P56181,Q9Y375,
Q07817	Q14790,O15519,P04637,O43521,P55957,
Q07812
P16389	P78357,Q09470,Q9NQC3,
P62805	Q9Y294,Q9NVP2,Q13111,Q13112,O14929,P68431,Q8TEX9,P49321,Q09028,P84243,P54198,P62158,P27797,Q9Y262,P16104,Q8N257,O43390,P11021,P06748,P11940,P05455,Q08945,Q9Y5B9,P16989,P33778,Q99879,Q96EY7,Q92793,Q14469,Q15233,P09874,Q92831,P24928,P12931,Q71DI3,
Q16787	O43707,P08238,P08107,P11142,P05107,Q13368,P42356,P23467,O95425,
Q969U7	O95456,
P11021	P35226,Q13185,Q9HC52,P49450,P07199,Q03188,Q9H3R5,Q92674,Q9BS16,Q8N0S6,Q9NSP4,Q9BU64,Q53SF7,Q13619,Q16531,Q92620,P22087,P11142,Q69YN4,Q02241,Q71F23,Q8N1F7,Q9H0H5,Q06587,Q99496,Q96T23,Q8NEM2,O60264,Q9BXP5,Q08945,Q9Y5B9,Q15007,Q5T200,Q96JP5,P62158,P27797,Q9Y262,P16104,P62805,Q8N257,O43390,P06748,P11940,P05455,Q7L2E3,P09874,P16989,P33778,Q99879,Q96EY7,Q9UG63,Q99459,Q9BUQ8,P68104,P26641,Q15029,Q00839,…
P48431	Q01860,P14859,P26367,
Q969S2	P49916,O00764,P06746,P18887,
Q8TDZ2	Q14194,Q9UIW2,
Q9BQA1	Q9Y5B0,P84090,P35269,P30876,O14744,Q15208,P54105,
P84103	Q9UKV3,O60306,Q13838,O75934,Q9BRD0,P41223,Q9Y6A4,Q8WUQ7,Q9BQ61,O95400,O60508,Q99459,Q14011,Q16630,Q9NYV4,Q9BZJ0,O95232,Q8WYA6,Q9P013,Q9HCG8,Q92841,Q9BUQ8,O00571,Q9UJV9,Q7L014,P17844,Q96DF8,O43143,O60231,Q92620,Q14562,Q08211,O75937,Q15029,P38919,Q9Y5B6,O43719,O00425,Q13123,Q9ULR0,Q69YN4,Q9Y333,P62310,Q9Y4Z0,P62312,Q9UK45,P61326,P55081,Q9HCE1,Q09161,P52298,P55769,O43809,P11940,O43660,Q9UNP9,O43447,…
Q969R5	O75461,Q9H9B1,Q96KQ7,O75712,P61244,Q8IWI9,Q9BYE7,Q06587,Q99496,Q14186,Q8IY57,
P23528
Q13191	P00533,Q96B97,
Q16740	O76031,
Q13185	P35226,Q9HC52,P49450,P07199,Q03188,Q9H3R5,Q92674,Q9BS16,Q8N0S6,Q9NSP4,Q9BU64,Q53SF7,Q13619,Q16531,Q92620,P22087,P11021,P11142,Q69YN4,Q02241,Q71F23,Q8N1F7,Q9H0H5,Q06587,Q99496,Q96T23,Q8NEM2,O60264,Q9BXP5,Q08945,Q9Y5B9,Q15007,Q5T200,Q96JP5,
P23511	P25208,Q13952,Q07021,
Q04206	P20749,P03372,Q9Y6Q9,P19838,Q00653,Q04864,Q01201,O15111,O95163,O14920,Q99558,P25963,P14859,P09086,P25490,Q9Y6K9,O00505,Q15653,O00221,Q8NFZ5,Q969H0,O15027,O75604,O15084,Q9Y297,Q13616,Q14164,O00743,Q9UPN7,O75170,P63208,Q9ULX6,Q13576,P41279,P51003,P35606,O60271,Q15025,O00571,Q92896,P78347,P62888,Q02878,P62277,O15446,Q9UKB1,P52292,P42704,P23508,P46199,Q16342,O95602,Q9H9Y6,Q9Y2S0,Q9GZS1,P52434,P62875,…
P23508	O15446,O15111,Q13616,Q9UKB1,O14920,Q9Y6K9,Q13576,P52292,P42704,P46199,P19838,Q00653,Q15653,Q16342,O95602,Q9H9Y6,Q9Y2S0,Q9GZS1,P52434,P62875,Q9UJF2,Q04864,Q04206,P63208,
Q6STE5	O96019,O14497,Q12824,Q92922,Q8TAQ2,Q969G3,P51531,P51532,Q96GM5,Q92925,Q68CP9,Q86U86,O14744,Q92769,Q09028,Q96ST3,Q13547,P24863,P49336,Q14919,Q00403,P29083,P35269,P32780,Q13503,Q6UW60,P24928,P20226,
Q13163	P41743,Q13501,Q16543,P07900,P08238,P34932,Q99759,Q7KZI7,Q9NUG6,Q9UHV9,Q6Q0C0,P31946,P62258,P61981,Q04917,P27348,P63104,
Q16718	P03886,P03891,P03897,P03901,P03915,P03923,O15239,O95299,Q86Y39,Q9UI09,Q9P0J0,O43678,O95167,O00483,P56556,O95182,P51970,Q16795,O14561,O75438,O96000,Q9NX14,O95178,O43676,O95168,O43674,O95139,P17568,O95169,Q9Y6M9,O43677,O95298,P28331,O75306,O75489,O43181,O43920,O75380,O75251,O00217,P49821,P19404,P56181,
Q13158	P54819,Q92851,O95999,Q14790,Q9UDY8,Q15628,Q12933,O15519,
Q969N2	O43292,Q92643,Q96S52,Q9H490,
Q13155	P14868,O43324,P07814,P41252,Q15046,Q9P2J5,P56192,P54136,Q12904,
Q9BPZ7	P42345,Q9BVC4,Q6R327,
Q13148	Q92499,Q92841,O00571,P17844,Q8WYQ5,O43143,Q01844,P35637,P31943,P52272,Q00839,Q9BUJ2,O14979,Q12905,Q12906,Q9UKM9,Q9NRR4,Q96SB4,Q92804,
Q969L4	P83369,P14678,P62318,P62304,P62306,P62308,
P18084	Q05397,P06756,Q03405,Q14773,Q13443,P10451,O00622,P49023,P04004,
Q13131	P15531,
P03928	P25705,P06576,P36542,P30049,P56381,P24539,P05496,O75947,P56385,P18859,P56134,O75964,P48047,P00846,
P03923	P03886,P03891,P03897,P03901,P03915,O15239,O95299,Q86Y39,Q9UI09,Q9P0J0,O43678,O95167,O00483,Q16718,P56556,O95182,P51970,Q16795,O14561,O75438,O96000,Q9NX14,O95178,O43676,O95168,O43674,O95139,P17568,O95169,Q9Y6M9,O43677,O95298,P28331,O75306,O75489,O43181,O43920,O75380,O75251,O00217,P49821,P19404,P56181,
Q9BQ95	P04406,P00403,Q9Y375,Q9Y4K3,O75489,Q15388,P03886,O15239,
Q13127	Q9UKL0,Q96ST3,
P18077	P27635,P62906,P62913,P30050,P26373,P40429,P50914,P61313,P18621,Q07020,Q02543,P84098,P46778,P35268,P62829,P62750,P83731,P61254,P61353,P46776,P46779,P47914,P39023,P62888,P62899,P62910,P49207,P42766,Q9Y3U8,P83881,P61927,P61513,P63173,P62891,P36578,P62945,P46777,Q02878,P18124,P62424,P62917,P32969,P05388,P05386,P05387,P46783,P62280,P25398,P62277,P62263,P62841,P62244,P62249,P08708,P62269,P39019,P15880,…
Q9BPX3	Q15021,Q15003,O95347,Q9NTJ3,P09874,P18887,
Q13123	Q9UKV3,O60306,Q13838,O75934,Q9BRD0,P41223,Q9Y6A4,Q8WUQ7,Q9BQ61,O95400,O60508,Q99459,Q14011,Q16630,Q9NYV4,Q9BZJ0,O95232,Q8WYA6,Q9P013,Q9HCG8,Q92841,Q9BUQ8,O00571,Q9UJV9,Q7L014,P17844,Q96DF8,O43143,O60231,Q92620,Q14562,Q08211,O75937,Q15029,P38919,Q9Y5B6,O43719,O00425,Q9ULR0,Q69YN4,Q9Y333,P62310,Q9Y4Z0,P62312,Q9UK45,P61326,P55081,Q9HCE1,Q09161,P52298,P55769,O43809,P11940,O43660,Q9UNP9,O43447,Q9Y3C6,…
P18074	P19447,Q00403,P29083,P29084,P35269,P13984,P32780,Q13888,Q13889,Q92759,P24928,P30876,P19387,O15514,P19388,P61218,P62487,P52434,P36954,P52435,P53803,P62875,P20226,P51946,P50613,P51948,Q6ZYL4,P38398,Q13503,
P03915	P03886,P03891,P03897,P03901,P03923,O15239,O95299,Q86Y39,Q9UI09,Q9P0J0,O43678,O95167,O00483,Q16718,P56556,O95182,P51970,Q16795,O14561,O75438,O96000,Q9NX14,O95178,O43676,O95168,O43674,O95139,P17568,O95169,Q9Y6M9,O43677,O95298,P28331,O75306,O75489,O43181,O43920,O75380,O75251,O00217,P49821,P19404,P56181,P03905,
Q9BQ87	Q9H503,Q14839,Q9C005,P50402,Q13547,O15379,P68431,P20700,Q9NPJ6,Q13287,P28749,Q08999,Q9UKL0,O00422,Q12824,Q92922,Q8TAQ2,Q13813,Q9BZK7,Q13263,
Q13118	P19447,O95452,P50539,P17980,O15198,Q15582,
Q13114	Q92844,Q12933,
Q13112	Q9Y294,Q9NVP2,Q13111,O14929,P68431,P62805,Q8TEX9,P49321,Q09028,P54198,O96017,P50502,
Q13111	Q9Y294,Q9NVP2,Q13112,O14929,P68431,P62805,Q8TEX9,P49321,Q09028,O96019,O14497,Q9UIG0,P51531,P51532,Q12824,Q92922,Q8TAQ2,Q96GM5,Q969G3,Q9Y5B9,Q02880,P11473,Q9UIS9,Q15047,P54198,
P03905	P03915,O00483,O14561,O75438,O96000,Q9NX14,O95178,O43676,O95168,O43674,O95139,P17568,O95169,Q9Y6M9,O95298,
P03901	P03886,P03891,P03897,P03915,P03923,O15239,O95299,Q86Y39,Q9UI09,Q9P0J0,O43678,O95167,O00483,Q16718,P56556,O95182,P51970,Q16795,O14561,O75438,O96000,Q9NX14,O95178,O43676,O95168,O43674,O95139,P17568,O95169,Q9Y6M9,O43677,O95298,P28331,O75306,O75489,O43181,O43920,O75380,O75251,O00217,P49821,P19404,P56181,
Q13105	P41182,Q9Y6K1,P01106,
Q969H6	Q99575,O95707,O75817,O95059,Q9H633,Q9BUL9,P78346,P78345,O75818,
Q969H4	P04049,P15056,P12931,
Q969H0	Q13616,P62877,P63208,O15111,O14920,Q9Y6K9,Q99558,Q00653,Q04864,Q04206,O15027,O75604,
Q9BQ61	Q9UKV3,O60306,Q13838,O75934,Q9BRD0,P41223,Q9Y6A4,Q8WUQ7,O95400,O60508,Q99459,Q14011,Q16630,Q9NYV4,Q9BZJ0,O95232,Q8WYA6,Q9P013,Q9HCG8,Q92841,Q9BUQ8,O00571,Q9UJV9,Q7L014,P17844,Q96DF8,O43143,O60231,Q92620,Q14562,Q08211,O75937,Q15029,P38919,Q9Y5B6,O43719,O00425,Q13123,Q9ULR0,Q69YN4,Q9Y333,P62310,Q9Y4Z0,P62312,Q9UK45,P61326,P55081,Q9HCE1,Q09161,P52298,P55769,O43809,P11940,O43660,Q9UNP9,O43447,Q9Y3C6,…
Q9NTJ3	Q15021,Q9BPX3,Q15003,O95347,Q9UBC3,Q13547,O95239,Q96ST3,O60264,P09874,P18887,P42695,Q86XI2,Q6IBW4,P49917,
Q6I9Y2	Q9UKV3,O60306,Q13838,O75934,Q9BRD0,P41223,Q9Y6A4,Q8WUQ7,Q9BQ61,O95400,O60508,Q99459,Q14011,Q16630,Q9NYV4,Q9BZJ0,O95232,Q8WYA6,Q9P013,Q9HCG8,Q92841,Q9BUQ8,O00571,Q9UJV9,Q7L014,P17844,Q96DF8,O43143,O60231,Q92620,Q14562,Q08211,O75937,Q15029,P38919,Q9Y5B6,O43719,O00425,Q13123,Q9ULR0,Q69YN4,Q9Y333,P62310,Q9Y4Z0,P62312,Q9UK45,P61326,P55081,Q9HCE1,Q09161,P52298,P55769,O43809,P11940,O43660,Q9UNP9,O43447,…
O60674	Q99665,P25105,P29597,
O60671	O60921,Q99638,O75943,P35250,P40938,P35249,P40937,P39748,P06746,P27695,
Q8TDN6	P62736,P63267,Q9NR30,Q08211,Q99848,P68104,P13639,P22087,Q9BVP2,Q92522,P16402,Q99879,P09651,P52272,Q00839,Q9NZI8,Q12905,Q12906,Q9Y383,Q9NX58,Q9BQG0,P55209,P19338,P55769,Q9Y2X3,O00567,Q14978,P06748,Q13610,Q9NW13,P27635,P62906,P62913,P30050,P26373,P40429,P50914,P61313,P18621,Q07020,Q02543,P84098,P46778,P35268,P62829,P62750,P83731,P61254,P61353,P46776,P46779,P47914,P39023,P62888,P62899,P62910,P42766,…
Q969G3	O14497,Q86X55,Q96KG9,P51532,Q12824,Q92922,Q8TAQ2,Q96GM5,Q68CP9,Q86U86,P63261,O96019,O94805,P51531,Q8NFD5,P38398,Q92925,Q6STE5,O14744,Q92769,Q09028,Q96ST3,Q13547,Q14839,Q92785,Q8WXI9,P07910,Q9UBB5,O95983,O94776,Q9UIG0,Q13111,Q9Y5B9,Q02880,P11473,Q03111,P24863,P49336,Q13503,P51608,
Q8N983	P83111,Q9BYD6,Q7Z7H8,Q9Y3B7,P52815,Q9BYD1,Q6P1L8,Q9P015,Q9NX20,Q9NRX2,Q9H0U6,P49406,Q9BYC9,Q7Z2W9,Q9NWU5,Q16540,Q96A35,Q9P0M9,Q13084,P09001,Q8TCC3,Q9BYC8,O75394,Q9BQ48,Q9NZE8,Q9P0J6,Q9BZE1,Q96DV4,Q9NYK5,Q9BYD3,Q9NQ50,Q8IXM3,Q9H9J2,Q9BRJ2,Q9H2W6,Q9HD33,Q96GC5,Q13405,Q8N5N7,Q4U2R6,Q86TS9,Q96EL3,Q6P161,Q7Z7F7,Q9BYD2,P82664,P82912,O15235,O60783,P82914,Q9Y3D3,Q9Y2R5,Q9NVS2,Q9Y676,Q9Y3D5,Q9Y399,P82921,…
Q9NTI5	Q96FF9,Q29RF7,O60216,Q14683,Q9UQE7,
O60664	P11717,P51151,
P25208	P23511,Q13952,Q07021,
Q969F9	Q9UPZ3,Q86YV9,P78537,Q6QNY1,Q6QNY0,Q9NUP1,Q96EV8,Q8TDH9,Q9UL45,O95295,
P25205	P49736,P33991,P33992,Q14566,P33993,
Q9BQ48	P83111,Q9BYD6,Q7Z7H8,Q9Y3B7,P52815,Q9BYD1,Q6P1L8,Q9P015,Q9NX20,Q9NRX2,Q9H0U6,P49406,Q9BYC9,Q7Z2W9,Q9NWU5,Q16540,Q96A35,Q9P0M9,Q13084,P09001,Q8TCC3,Q9BYC8,O75394,Q9NZE8,Q9P0J6,Q9BZE1,Q96DV4,Q9NYK5,Q9BYD3,Q9NQ50,Q8IXM3,Q8N983,Q9H9J2,Q9BRJ2,Q9H2W6,Q9HD33,Q96GC5,Q13405,Q8N5N7,Q4U2R6,Q86TS9,Q96EL3,Q6P161,Q7Z7F7,Q9BYD2,P82664,P82912,O15235,O60783,P82914,Q9Y3D3,Q9Y2R5,Q9NVS2,Q9Y676,Q9Y3D5,Q9Y399,P82921,…
P12830	P35222,P98161,Q14254,Q9UM13,Q14511,P84022,P38570,P26010,P35221,O00560,P12814,P56945,P14923,Q05397,P49023,P12931,Q9Y490,P18206,P61024,Q13309,
O60645	Q9NV70,Q96KP1,Q96A65,O00471,Q8TAG9,Q9UPT5,Q8IYI6,
Q5U623	P08047,
P21796	Q03135,P03372,
P12814	Q9HBI1,P56945,P12830,P35222,P14923,P98161,Q05397,P49023,P12931,Q9Y490,P18206,
Q7Z4N8	P07237,
P34130
P50281	P06756,P26012,P01137,O95832,
Q14999	Q8N3Y1,P62877,P63208,
Q8TDH9	P78537,Q6QNY1,Q6QNY0,Q9NUP1,Q96EV8,Q9UL45,O95295,O00203,Q13367,O14617,Q9Y2T2,P53677,Q92572,P59780,Q969F9,Q9UPZ3,Q86YV9,
Q14980	P63096,P81274,
Q86Y82	O14964,P60880,P63027,Q9H115,Q15836,
Q14978	P62736,P63267,Q8TDN6,Q9NR30,Q08211,Q99848,P68104,P13639,P22087,Q9BVP2,Q92522,P16402,Q99879,P09651,P52272,Q00839,Q9NZI8,Q12905,Q12906,Q9Y383,Q9NX58,Q9BQG0,P55209,P19338,P55769,Q9Y2X3,O00567,P06748,Q13610,Q9NW13,P27635,P62906,P62913,P30050,P26373,P40429,P50914,P61313,P18621,Q07020,Q02543,P84098,P46778,P35268,P62829,P62750,P83731,P61254,P61353,P46776,P46779,P47914,P39023,P62888,P62899,P62910,P42766,…
Q14974	P62826,P43487,
Q5TA45	Q8N201,Q9NVR2,Q96CB8,Q9H0H0,Q68E01,Q96HW7,Q6P9B9,Q9UL03,Q9NVH2,Q75QN2,Q9NV88,P51587,Q96PV6,P60896,P24928,P30876,
P53805	Q08209,P16298,
P53803	P18074,P19447,Q00403,P29083,P29084,P35269,P13984,P32780,Q13888,Q13889,Q92759,P24928,P30876,P19387,O15514,P19388,P61218,P62487,P52434,P36954,P52435,P62875,P20226,Q9Y5B0,Q9BWH6,P38398,Q13503,
Q9H503	Q07021,P50402,Q02539,P68431,Q00839,P02545,P20700,P49736,P33991,Q14566,Q13287,P06400,Q08999,Q14839,Q9C005,Q13547,O15379,Q9NPJ6,P28749,Q9UKL0,O00422,Q12824,Q92922,Q8TAQ2,Q13813,Q9BZK7,Q9BQ87,Q13263,
P62760	P43681,P17787,
Q96LT9	Q9BV90,Q6IEG0,O43143,Q8N8D1,Q6P2Q9,O75533,Q13435,Q15393,Q15427,Q9BWJ5,P14678,P62314,P62316,P62318,P62304,P62306,P62308,Q16560,P67809,Q8TBF4,Q9UDW3,Q15696,
P84098	P27635,P62906,P62913,P30050,P26373,P40429,P50914,P61313,P18621,Q07020,Q02543,P46778,P35268,P62829,P62750,P83731,P61254,P61353,P46776,P46779,P47914,P39023,P62888,P62899,P62910,P49207,P42766,P18077,Q9Y3U8,P83881,P61927,P61513,P63173,P62891,P36578,P62945,P46777,Q02878,P18124,P62424,P62917,P32969,P05388,P05386,P05387,P46783,P62280,P25398,P62277,P62263,P62841,P62244,P62249,P08708,P62269,P39019,P15880,…
P84090	Q9Y5B0,P35269,P30876,O14744,Q15208,Q9BQA1,
Q02410	O14936,Q9NUP9,Q12959,O14910,
P62753	P46783,P62280,P25398,P62277,P62263,P62841,P62244,P62249,P08708,P62269,P39019,P15880,P60866,P63220,P62266,P62847,P62851,P62854,P42677,P62979,P62857,P62273,P23396,P61247,P62701,P46782,P62081,P62241,P46781,P08865,P22090,Q8TD47,P27635,P62906,P62913,P30050,P26373,P40429,P50914,P61313,P18621,Q07020,Q02543,P84098,P46778,P35268,P62829,P62750,P83731,P61254,P61353,P46776,P46779,P47914,P39023,P62888,P62899,…
A8K8P3	O75934,Q7L1Q6,Q99459,Q9P013,Q14204,Q92616,P11142,Q12905,O43660,O15297,P62136,P78527,Q9UMS4,Q9UPN6,P38159,O75533,Q13435,Q15427,P23246,Q07955,Q01130,P09012,P09661,P62314,P62316,P62318,Q8IYB3,P15884,P11388,
P62750	P27635,P62906,P62913,P30050,P26373,P40429,P50914,P61313,P18621,Q07020,Q02543,P84098,P46778,P35268,P62829,P83731,P61254,P61353,P46776,P46779,P47914,P39023,P62888,P62899,P62910,P49207,P42766,P18077,Q9Y3U8,P83881,P61927,P61513,P63173,P62891,P36578,P62945,P46777,Q02878,P18124,P62424,P62917,P32969,P05388,P05386,P05387,P46783,P62280,P25398,P62277,P62263,P62841,P62244,P62249,P08708,P62269,P39019,P15880,…
P07359	Q08722,P21926,P08514,P05106,P13224,
Q86Y39	P03886,P03891,P03897,P03901,P03915,P03923,O15239,O95299,Q9UI09,Q9P0J0,O43678,O95167,O00483,Q16718,P56556,O95182,P51970,Q16795,O14561,O75438,O96000,Q9NX14,O95178,O43676,O95168,O43674,O95139,P17568,O95169,Q9Y6M9,O43677,O95298,P28331,O75306,O75489,O43181,O43920,O75380,O75251,O00217,P49821,P19404,P56181,
Q86XR7	Q8IUC6,O00206,
Q9H4L4	Q9UBL3,Q8IXM2,Q6PI98,Q9HCK8,O75461,P51610,P34932,Q7Z3B3,Q9Y4W2,Q96EZ8,O43451,Q03164,Q8IZL8,Q9BVI0,Q8WWY3,Q15291,Q99496,Q9Y265,P21675,O00268,P49848,Q15545,Q16594,Q9NXF1,P61964,
P62736	P19105,P35579,P60660,P42768,O43516,P63267,Q8TDN6,Q9NR30,Q08211,Q99848,P68104,P13639,P22087,Q9BVP2,Q92522,P16402,Q99879,P09651,P52272,Q00839,Q9NZI8,Q12905,Q12906,Q9Y383,Q9NX58,Q9BQG0,P55209,P19338,P55769,Q9Y2X3,O00567,Q14978,P06748,Q13610,Q9NW13,P27635,P62906,P62913,P30050,P26373,P40429,P50914,P61313,P18621,Q07020,Q02543,P84098,P46778,P35268,P62829,P62750,P83731,P61254,P61353,P46776,P46779,P47914,…
Q14919	P24863,P49336,Q00403,P29083,P35269,P32780,Q13503,Q6UW60,P24928,Q12824,Q92922,Q8TAQ2,P20226,P51531,P51532,Q96GM5,Q92925,Q6STE5,
Q86XP3	Q7RTV0,O75533,Q13435,Q15393,Q15427,Q9BWJ5,
P16298	Q08209,P53805,
P62714	Q13526,P30153,P63151,P04049,
P43004
P48357	Q13596,O60749,O95219,
P35998	P62191,P17980,P43686,P62195,P62333,Q99460,O75832,O00231,O00232,Q9UNM6,O00487,Q13200,O43242,P55036,Q16401,Q15008,P51665,P48556,O00233,P25786,P25787,P25788,P25789,P28066,P60900,O14818,P20618,P49721,P49720,P28070,P28074,P28072,Q99436,Q06323,Q9UL46,
P23467	O43707,P08238,P08107,P11142,P05107,Q16787,Q13368,P42356,O95425,
P62701	P46783,P62280,P25398,P62277,P62263,P62841,P62244,P62249,P08708,P62269,P39019,P15880,P60866,P63220,P62266,P62847,P62851,P62854,P42677,P62979,P62857,P62273,P23396,P61247,P46782,P62753,P62081,P62241,P46781,P08865,P22090,Q8TD47,P27635,P62906,P62913,P30050,P26373,P40429,P50914,P61313,P18621,Q07020,Q02543,P84098,P46778,P35268,P62829,P62750,P83731,P61254,P61353,P46776,P46779,P47914,P39023,P62888,P62899,…
P19838	P41279,Q8NFZ5,Q00653,Q04864,Q04206,Q01201,P14859,P09086,P25490,O15111,Q9Y6K9,O00505,P25963,Q15653,O00221,P35606,O60271,Q15025,O00571,Q92896,P78347,P62888,Q02878,P62277,O15446,Q13616,Q9UKB1,O14920,Q13576,P52292,P42704,P23508,P46199,Q16342,O95602,Q9H9Y6,Q9Y2S0,Q9GZS1,P52434,P62875,Q9UJF2,P63208,Q15788,
P23458	P40189,P61968,Q06124,O14543,
P16278	P10619,P34059,Q99519,
P30626	P28676,
P84022	Q16254,Q15329,P28749,Q13485,Q14186,Q9UM13,P12830,Q14511,P29590,Q15796,O95405,O15169,P36897,Q09472,Q9Y6X2,Q9Y297,Q13616,P62877,P63208,P01100,P05412,P49711,P08047,P55316,O43524,P53539,P17535,Q12778,P98177,P38398,Q8NFD5,Q92793,Q9Y6Q9,P51532,Q92922,Q8TAQ2,Q9UPN9,P12755,O75376,Q13547,Q96ST3,Q9HAU4,P12757,P37173,
P30622	P25054,P46940,
P28799	O60563,P50750,
Q16665	P27695,P40763,Q99966,Q99967,Q96RK1,P17980,P40337,Q9GZT9,Q13438,Q9H6Z9,P27540,
P09086	P19838,P14859,Q04206,P25490,Q04727,
P35968	O14786,P15692,P33151,P35222,Q07157,
Q8N8D1	Q9BV90,Q6IEG0,O43143,Q6P2Q9,Q96LT9,O75533,Q13435,Q15393,Q15427,Q9BWJ5,P14678,P62314,P62316,P62318,P62304,P62306,P62308,Q16560,P67809,Q8TBF4,Q9UDW3,Q15696,Q9H875,Q16629,Q96GM8,
P03897	P03886,P03891,P03901,P03915,P03923,O15239,O95299,Q86Y39,Q9UI09,Q9P0J0,O43678,O95167,O00483,Q16718,P56556,O95182,P51970,Q16795,O14561,O75438,O96000,Q9NX14,O95178,O43676,O95168,O43674,O95139,P17568,O95169,Q9Y6M9,O43677,O95298,P28331,O75306,O75489,O43181,O43920,O75380,O75251,O00217,P49821,P19404,P56181,Q9Y375,
Q86XK2	Q13616,P62877,P63208,
P03891	P03886,P03897,P03901,P03915,P03923,O15239,O95299,Q86Y39,Q9UI09,Q9P0J0,O43678,O95167,O00483,Q16718,P56556,O95182,P51970,Q16795,O14561,O75438,O96000,Q9NX14,O95178,O43676,O95168,O43674,O95139,P17568,O95169,Q9Y6M9,O43677,O95298,P28331,O75306,O75489,O43181,O43920,O75380,O75251,O00217,P49821,P19404,P56181,Q9Y375,
Q09472	Q92793,Q9Y6Q9,Q92831,Q00987,P04637,O14497,P51532,Q12824,Q92922,Q8TAQ2,Q9UK53,P12004,Q15329,Q13547,Q08999,O43463,Q15797,P40763,Q9Y6X2,P84022,P50613,P24928,Q06330,Q7KZ85,O60563,P49336,P50750,Q92585,Q15648,P46531,Q9BT40,Q9Y5B9,P15172,Q16254,P35222,Q9UBN7,P63165,P15884,P18146,
Q13098	P61201,Q9UNS2,Q9BT78,Q92905,Q7L5N1,Q99627,Q13619,Q16531,Q92466,P62877,Q9UBW8,Q9H9Q2,Q13216,P24928,P04637,Q13616,Q13617,Q13618,P63208,Q13309,
Q09470	P78357,P16389,Q9NQC3,
Q13094	P22681,P62993,O43561,P27986,P19174,P15498,P29353,P07948,P16885,Q07889,P06239,Q08881,
P03886	P03891,P03897,P03901,P03915,P03923,O15239,O95299,Q86Y39,Q9UI09,Q9P0J0,O43678,O95167,O00483,Q16718,P56556,O95182,P51970,Q16795,O14561,O75438,O96000,Q9NX14,O95178,O43676,O95168,O43674,O95139,P17568,O95169,Q9Y6M9,O43677,O95298,P28331,O75306,O75489,O43181,O43920,O75380,O75251,O00217,P49821,P19404,P56181,Q9Y375,Q9BQ95,P00403,Q9Y4K3,
Q13084	P83111,Q9BYD6,Q7Z7H8,Q9Y3B7,P52815,Q9BYD1,Q6P1L8,Q9P015,Q9NX20,Q9NRX2,Q9H0U6,P49406,Q9BYC9,Q7Z2W9,Q9NWU5,Q16540,Q96A35,Q9P0M9,P09001,Q8TCC3,Q9BYC8,O75394,Q9BQ48,Q9NZE8,Q9P0J6,Q9BZE1,Q96DV4,Q9NYK5,Q9BYD3,Q9NQ50,Q8IXM3,Q8N983,Q9H9J2,Q9BRJ2,Q9H2W6,Q9HD33,Q96GC5,Q13405,Q8N5N7,Q4U2R6,Q86TS9,Q96EL3,Q6P161,Q7Z7F7,Q9BYD2,P82664,P82912,O15235,O60783,P82914,Q9Y3D3,Q9Y2R5,Q9NVS2,Q9Y676,Q9Y3D5,Q9Y399,P82921,…
P16234	Q13596,O60749,O95219,P46108,P46109,Q13905,P27986,P19174,Q06124,
Q16637	Q9UHI6,P57678,O14893,P14678,P54105,O14744,P62314,P62316,P62318,P62304,P62306,P62308,Q8TEQ6,Q8WXD5,Q9H840,Q9NWZ8,Q9Y3F4,P09382,P17931,P09012,Q3ZCQ8,
Q86XI2	P42695,Q6IBW4,O95347,Q9NTJ3,
Q16633	P14859,Q04724,
Q16630	Q9UKV3,O60306,Q13838,O75934,Q9BRD0,P41223,Q9Y6A4,Q8WUQ7,Q9BQ61,O95400,O60508,Q99459,Q14011,Q9NYV4,Q9BZJ0,O95232,Q8WYA6,Q9P013,Q9HCG8,Q92841,Q9BUQ8,O00571,Q9UJV9,Q7L014,P17844,Q96DF8,O43143,O60231,Q92620,Q14562,Q08211,O75937,Q15029,P38919,Q9Y5B6,O43719,O00425,Q13123,Q9ULR0,Q69YN4,Q9Y333,P62310,Q9Y4Z0,P62312,Q9UK45,P61326,P55081,Q9HCE1,Q09161,P52298,P55769,O43809,P11940,O43660,Q9UNP9,O43447,Q9Y3C6,…
Q13075
Q16629	Q9UKV3,O60306,Q13838,O75934,Q9BRD0,P41223,Q9Y6A4,Q8WUQ7,Q9BQ61,O95400,O60508,Q99459,Q14011,Q16630,Q9NYV4,Q9BZJ0,O95232,Q8WYA6,Q9P013,Q9HCG8,Q92841,Q9BUQ8,O00571,Q9UJV9,Q7L014,P17844,Q96DF8,O43143,O60231,Q92620,Q14562,Q08211,O75937,Q15029,P38919,Q9Y5B6,O43719,O00425,Q13123,Q9ULR0,Q69YN4,Q9Y333,P62310,Q9Y4Z0,P62312,Q9UK45,P61326,P55081,Q9HCE1,Q09161,P52298,P55769,O43809,P11940,O43660,Q9UNP9,O43447,…
P16220	P61968,Q14192,Q13643,Q5TD97,
Q16623	O14810,P60880,P63027,Q6PUV4,O95721,O00161,Q8WVH0,Q7Z7G2,Q13277,
Q9H4B7	Q07021,P22087,Q99873,O14744,Q71U36,P62736,P63267,Q8TDN6,Q9NR30,Q08211,Q99848,P68104,P13639,Q9BVP2,Q92522,P16402,Q99879,P09651,P52272,Q00839,Q9NZI8,Q12905,Q12906,Q9Y383,Q9NX58,Q9BQG0,P55209,P19338,P55769,Q9Y2X3,O00567,Q14978,P06748,Q13610,Q9NW13,P27635,P62906,P62913,P30050,P26373,P40429,P50914,P61313,P18621,Q07020,Q02543,P84098,P46778,P35268,P62829,P62750,P83731,P61254,P61353,P46776,P46779,P47914,…
P28749	Q16254,Q15329,P84022,Q13485,Q14186,P20248,Q01094,P24864,Q96GY3,Q52LA3,Q6MZP7,Q5TKA1,P10244,Q09028,O75531,P50402,Q13547,O15379,Q02539,P68431,Q8WWI1,Q9H503,Q14839,Q9C005,P20700,Q9NPJ6,Q13287,Q08999,Q9UKL0,O00422,Q12824,Q92922,Q8TAQ2,Q13813,Q9BZK7,Q9BQ87,Q13263,
P09038	Q9BZZ5,
Q16611	Q07820,
P35916	O60462,
Q9NSP4	Q03188,Q9H3R5,Q96H22,Q96BT3,Q71F23,P35226,Q13185,Q9HC52,P49450,P07199,Q92674,Q9BS16,Q8N0S6,Q9BU64,Q53SF7,Q13619,Q16531,Q92620,P22087,P11021,P11142,Q69YN4,Q02241,Q8N1F7,Q9H0H5,Q06587,Q99496,Q96T23,Q8NEM2,O60264,Q9BXP5,Q08945,Q9Y5B9,Q15007,Q5T200,Q96JP5,Q8N2Z9,Q6IPU0,Q7L2Z9,Q13352,
Q9H4A3	O95747,Q9UEW8,
Q16602	O60894,O60895,O60896,
Q7L2Z9	Q8N2Z9,Q03188,Q9H3R5,Q9BS16,Q8N0S6,Q9NSP4,Q96H22,Q9BU64,Q6IPU0,Q96BT3,Q13352,Q71F23,
Q13042	Q9H1A4,Q9UJX6,Q9UJX5,Q9UJX4,Q9UJX3,Q9UJX2,P30260,Q9UM13,
P09012	Q9UKV3,O60306,Q13838,O75934,Q9BRD0,P41223,Q9Y6A4,Q8WUQ7,Q9BQ61,O95400,O60508,Q99459,Q14011,Q16630,Q9NYV4,Q9BZJ0,O95232,Q8WYA6,Q9P013,Q9HCG8,Q92841,Q9BUQ8,O00571,Q9UJV9,Q7L014,P17844,Q96DF8,O43143,O60231,Q92620,Q14562,Q08211,O75937,Q15029,P38919,Q9Y5B6,O43719,O00425,Q13123,Q9ULR0,Q69YN4,Q9Y333,P62310,Q9Y4Z0,P62312,Q9UK45,P61326,P55081,Q9HCE1,Q09161,P52298,P55769,O43809,P11940,O43660,Q9UNP9,O43447,…
Q8TD47	P46783,P62280,P25398,P62277,P62263,P62841,P62244,P62249,P08708,P62269,P39019,P15880,P60866,P63220,P62266,P62847,P62851,P62854,P42677,P62979,P62857,P62273,P23396,P61247,P62701,P46782,P62753,P62081,P62241,P46781,P08865,P22090,P27635,P62906,P62913,P30050,P26373,P40429,P50914,P61313,P18621,Q07020,Q02543,P84098,P46778,P35268,P62829,P62750,P83731,P61254,P61353,P46776,P46779,P47914,P39023,P62888,P62899,…
P09001	P83111,Q9BYD6,Q7Z7H8,Q9Y3B7,P52815,Q9BYD1,Q6P1L8,Q9P015,Q9NX20,Q9NRX2,Q9H0U6,P49406,Q9BYC9,Q7Z2W9,Q9NWU5,Q16540,Q96A35,Q9P0M9,Q13084,Q8TCC3,Q9BYC8,O75394,Q9BQ48,Q9NZE8,Q9P0J6,Q9BZE1,Q96DV4,Q9NYK5,Q9BYD3,Q9NQ50,Q8IXM3,Q8N983,Q9H9J2,Q9BRJ2,Q9H2W6,Q9HD33,Q96GC5,Q13405,Q8N5N7,Q4U2R6,Q86TS9,Q96EL3,Q6P161,Q7Z7F7,Q9BYD2,P82664,P82912,O15235,O60783,P82914,Q9Y3D3,Q9Y2R5,Q9NVS2,Q9Y676,Q9Y3D5,Q9Y399,P82921,…
P28702	Q15648,Q93074,Q9UHV7,O60244,Q9Y2X0,Q9NVC6,Q9ULK4,O75448,O95402,Q9NPJ6,O75586,O43513,P11473,P10828,
Q00653	P19838,Q04864,Q04206,Q01201,O15111,Q9Y6K9,O00505,P25963,Q15653,O00221,Q8NFZ5,Q969H0,O14920,Q99558,O15027,O75604,O15084,Q9Y297,Q13616,Q14164,O00743,Q9UPN7,O75170,P63208,P35606,O60271,Q15025,O00571,Q92896,P78347,P41279,P62888,Q02878,P62277,O15446,Q9UKB1,Q13576,P52292,P42704,P23508,P46199,Q16342,O95602,Q9H9Y6,Q9Y2S0,Q9GZS1,P52434,P62875,Q9UJF2,
Q8TD19	Q08945,Q9Y5B9,
Q13009	P98172,P29317,Q05586,
Q6WN34	P12643,Q9GZX9,
O60583	P50750,
P41279	P19838,Q8NFZ5,P51003,Q04864,Q04206,O15111,O00571,Q92896,P78347,Q9Y6K9,Q00653,P25963,Q15653,Q01201,P62888,Q02878,P62277,
P12757	P12755,Q13485,P84022,Q9HAU4,
P12755	Q13547,O75376,Q96ST3,P12757,Q13485,Q15796,P84022,
O60566	O43684,Q12834,Q13257,
O60563	P50750,Q9P2I0,P19338,P24928,Q9UBK2,O60885,Q15648,Q93074,O60244,Q9NVC6,O75448,O94992,O00267,Q13309,P28799,P50613,P49336,Q09472,Q92585,P46531,Q06330,Q9BT40,Q9Y5B9,Q7KZ85,
P25105	O60674,P29597,
P41252	P14868,O43324,P07814,Q13155,Q15046,Q9P2J5,P56192,P54136,Q12904,
Q00613	Q03933,P62258,
Q00610	P63261,P11142,P07737,Q9BVA1,P55072,
Q9H490	O43292,Q92643,Q96S52,Q969N2,
P60953	P25054,P46940,Q9BYG5,
P53779	P32121,P45985,
P05556	P02751,P08648,P21980,Q13444,Q9UHI5,P08195,Q01650,P48509,Q13683,P21926,Q9NPI5,P35613,P26006,P08962,P07996,P23229,P98161,P62834,Q9Y6C2,P13612,P60033,P19397,P19320,P57087,Q08722,P49023,P35442,P17301,O15335,P12111,P56199,P17706,P06756,O00622,P53708,Q13443,Q13797,P24821,O43915,O43184,P39060,P10451,P49767,P15692,P78325,O75578,Q9UKX5,P02452,O14786,
P82279	Q8NI35,Q8N3R9,Q96JB8,
Q7Z412	O43933,Q13608,
P41235	P53999,
P05549	P06400,
P41231	P06756,
P34059	P10619,P16278,Q99519,
P05546	Q9UBL3,P51610,O00255,Q03164,Q15291,P61964,
Q8TCJ2	P61803,P39656,Q9H0U3,P04843,P04844,Q13454,
P41223	Q9UKV3,O60306,Q13838,O75934,Q9BRD0,Q9Y6A4,Q8WUQ7,Q9BQ61,O95400,O60508,Q99459,Q14011,Q16630,Q9NYV4,Q9BZJ0,O95232,Q8WYA6,Q9P013,Q9HCG8,Q92841,Q9BUQ8,O00571,Q9UJV9,Q7L014,P17844,Q96DF8,O43143,O60231,Q92620,Q14562,Q08211,O75937,Q15029,P38919,Q9Y5B6,O43719,O00425,Q13123,Q9ULR0,Q69YN4,Q9Y333,P62310,Q9Y4Z0,P62312,Q9UK45,P61326,P55081,Q9HCE1,Q09161,P52298,P55769,O43809,P11940,O43660,Q9UNP9,O43447,Q9Y3C6,…
P21675	Q12962,Q15544,Q6P1X5,O00268,Q15542,P49848,Q16594,P20226,Q16514,Q15543,Q15545,Q92750,P52655,P52657,Q5VWG9,Q00403,Q92804,Q9HBM6,O60341,Q12873,Q9P2I0,Q15029,Q13547,Q92769,O95983,Q03164,O94776,P62826,Q09028,Q15291,Q16576,O00422,O75446,Q96ST3,P51531,O60264,Q12824,Q92922,Q8TAQ2,Q92797,P61964,Q99496,O15047,Q9UBL3,Q8IXM2,Q6PI98,Q9HCK8,O75461,P51610,P34932,Q7Z3B3,Q9Y4W2,Q96EZ8,O43451,Q8IZL8,Q9BVI0,Q8WWY3,…
Q6P9B9	Q5TA45,Q8N201,Q9NVR2,Q96CB8,Q9H0H0,Q68E01,Q96HW7,Q9UL03,Q9NVH2,Q75QN2,Q9NV88,P51587,Q96PV6,P60896,P24928,P30876,
Q9H444	Q9HD42,Q7LBR1,O43633,Q9UQN3,Q9BY43,Q96CF2,Q9NZZ3,Q96FZ7,Q9Y3E7,
Q9H3S1	Q9Y4D7,
O60508	Q9UKV3,O60306,Q13838,O75934,Q9BRD0,P41223,Q9Y6A4,Q8WUQ7,Q9BQ61,O95400,Q99459,Q14011,Q16630,Q9NYV4,Q9BZJ0,O95232,Q8WYA6,Q9P013,Q9HCG8,Q92841,Q9BUQ8,O00571,Q9UJV9,Q7L014,P17844,Q96DF8,O43143,O60231,Q92620,Q14562,Q08211,O75937,Q15029,P38919,Q9Y5B6,O43719,O00425,Q13123,Q9ULR0,Q69YN4,Q9Y333,P62310,Q9Y4Z0,P62312,Q9UK45,P61326,P55081,Q9HCE1,Q09161,P52298,P55769,O43809,P11940,O43660,Q9UNP9,O43447,Q9Y3C6,…
O60506	O60306,Q8WUQ7,O60508,Q99459,Q9BZJ0,Q9P013,Q9HCG8,Q9BUQ8,Q9UJV9,P17844,Q96DF8,Q9H5Z1,Q92620,Q14562,Q15029,P38919,Q14331,Q9BRR8,P09651,P22626,P51991,P07910,P52597,P31943,P61978,P52272,O43390,Q00839,Q9ULR0,Q9Y333,P62310,P61326,Q9BRX9,P11940,O43660,Q9H307,Q9UNP9,Q9Y3C6,Q9H2H8,Q96BP3,Q9UMS4,Q13523,O94906,Q6P2Q9,Q9UKM9,Q9NW64,Q9Y5S9,P38159,O43290,Q6UX04,Q15459,Q15428,Q12874,O75533,Q13435,Q15393,Q07955,…
P60900	P25786,P25787,P25788,P25789,P28066,O14818,P20618,P49721,P49720,P28070,P28074,P28072,Q99436,P62191,P35998,P17980,P43686,P62195,P62333,Q9UNM6,P55036,Q06323,Q9UL46,Q99460,O75832,O00231,O00232,O00487,Q13200,O43242,Q16401,Q15008,P51665,P48556,O00233,P61289,Q05086,Q9UMX0,Q9UHD9,
Q96L91	O96019,Q9H0E9,Q9HAF1,Q9NPF5,Q9H2F5,Q92993,Q9NXR8,Q9UBU8,Q15014,Q9NV56,Q9Y265,Q9Y230,Q9Y4A5,O95619,Q15906,Q52LR7,Q6ZRS2,O94805,
Q9H3R5	Q03188,Q9NSP4,Q96H22,Q96BT3,Q71F23,P35226,Q13185,Q9HC52,P49450,P07199,Q92674,Q9BS16,Q8N0S6,Q9BU64,Q53SF7,Q13619,Q16531,Q92620,P22087,P11021,P11142,Q69YN4,Q02241,Q8N1F7,Q9H0H5,Q06587,Q99496,Q96T23,Q8NEM2,O60264,Q9BXP5,Q08945,Q9Y5B9,Q15007,Q5T200,Q96JP5,Q8N2Z9,Q6IPU0,Q7L2Z9,Q13352,
Q6VY07	Q13563,O43747,P09958,
P46531	O60563,P50613,P49336,P50750,Q09472,Q92585,Q15648,P24928,Q06330,Q9BT40,Q9Y5B9,Q7KZ85,P06239,P27986,P25490,Q96JK9,
P26992	P26441,P40189,P42702,
P53708	P05556,
P46527	P24864,P24941,P61024,Q13616,P62877,P63208,Q13309,
Q9H3P2	Q8WX92,P18615,Q8IXH7,
Q9H410	P45973,Q9H081,Q96IY1,Q6P1K2,O95229,
P50148	P60033,Q9Y653,P29992,P62873,P62879,P16520,Q9HAV0,Q86VW2,P61586,
Q68EM7	Q4VCS5,P47756,Q9Y5K6,Q8NI35,Q8N3R9,Q96B97,P52907,P47755,Q8TEW0,P41743,Q8IY63,Q9Y2J4,O75970,Q5T2T1,
Q86X55	O14497,Q96KG9,P51532,Q12824,Q92922,Q8TAQ2,Q96GM5,Q969G3,
P19793	Q92793,P10276,
Q07666	Q96KQ4,P06213,P35568,P27986,P20936,
Q8TCC3	P83111,Q9BYD6,Q7Z7H8,Q9Y3B7,P52815,Q9BYD1,Q6P1L8,Q9P015,Q9NX20,Q9NRX2,Q9H0U6,P49406,Q9BYC9,Q7Z2W9,Q9NWU5,Q16540,Q96A35,Q9P0M9,Q13084,P09001,Q9BYC8,O75394,Q9BQ48,Q9NZE8,Q9P0J6,Q9BZE1,Q96DV4,Q9NYK5,Q9BYD3,Q9NQ50,Q8IXM3,Q8N983,Q9H9J2,Q9BRJ2,Q9H2W6,Q9HD33,Q96GC5,Q13405,Q8N5N7,Q4U2R6,Q86TS9,Q96EL3,Q6P161,Q7Z7F7,Q9BYD2,P82664,P82912,O15235,O60783,P82914,Q9Y3D3,Q9Y2R5,Q9NVS2,Q9Y676,Q9Y3D5,Q9Y399,P82921,…
Q14839	Q13547,Q92769,O95983,O94776,Q09028,Q16576,Q9UBB5,P41182,Q9BTC8,Q13330,O60341,Q12873,Q14687,P78347,Q9P0W2,Q96BD5,Q9UKL0,Q9UBW7,Q14202,Q96ST3,O75182,Q8WXI9,O96019,O14497,Q92785,P07910,P51532,Q12824,Q92922,Q8TAQ2,Q92925,Q969G3,Q13535,Q9H503,Q9C005,P50402,O15379,P68431,P20700,Q9NPJ6,Q13287,P28749,Q08999,O00422,Q13813,Q9BZK7,Q9BQ87,Q13263,
Q7L2H7	Q14152,P55884,Q99613,O15371,P60228,Q9Y262,O00303,O75821,O15372,Q13347,O75822,Q9UBQ5,
P19784	P68400,P67870,Q08945,Q9Y5B9,P09429,
P23396	P46783,P62280,P25398,P62277,P62263,P62841,P62244,P62249,P08708,P62269,P39019,P15880,P60866,P63220,P62266,P62847,P62851,P62854,P42677,P62979,P62857,P62273,P61247,P62701,P46782,P62753,P62081,P62241,P46781,P08865,P22090,Q8TD47,P27635,P62906,P62913,P30050,P26373,P40429,P50914,P61313,P18621,Q07020,Q02543,P84098,P46778,P35268,P62829,P62750,P83731,P61254,P61353,P46776,P46779,P47914,P39023,P62888,P62899,…
Q6MZP7	Q96GY3,Q52LA3,Q5TKA1,P10244,Q09028,P28749,Q16254,Q08999,
Q96KQ7	O60341,O00257,Q9Y232,Q13363,P56545,Q9H9B1,Q13547,Q92769,Q96JN0,Q9UKL0,Q9P2K3,Q92766,P37275,O60315,O75362,Q92618,P26358,P12004,O75461,O75712,Q969R5,P61244,Q8IWI9,Q9BYE7,Q06587,Q99496,Q14186,Q8IY57,
Q96KQ4	Q07666,
P07237	P13674,Q7Z4N8,
Q96KP1	Q9NV70,O60645,Q96A65,O00471,Q8TAG9,Q9UPT5,Q8IYI6,
Q8N7H5	Q6P1J9,Q6PD62,Q8WVC0,Q9GZS3,
Q7L2E3	P27797,P16104,Q8N257,P11021,P06748,P09874,
Q16595	Q9Y4W6,O75964,P38646,P10809,Q9HD34,P31040,
Q16594	P21675,Q12962,Q15544,Q6P1X5,O00268,Q15542,P49848,P20226,P38398,Q92830,P43246,P52701,O75486,O75528,O75529,Q9Y4A5,O15265,Q15393,Q16514,Q9Y6J9,Q15545,Q15543,Q92831,O75478,O94864,Q96BN2,Q92750,P52655,P52657,Q5VWG9,Q00403,Q92804,Q9HBM6,O60341,Q12873,Q9P2I0,Q15029,Q13547,Q92769,O95983,Q03164,O94776,P62826,Q09028,Q15291,Q16576,O00422,O75446,Q96ST3,P51531,O60264,Q12824,Q92922,Q8TAQ2,Q92797,P61964,Q99496,…
Q9NRX2	P83111,Q9BYD6,Q7Z7H8,Q9Y3B7,P52815,Q9BYD1,Q6P1L8,Q9P015,Q9NX20,Q9H0U6,P49406,Q9BYC9,Q7Z2W9,Q9NWU5,Q16540,Q96A35,Q9P0M9,Q13084,P09001,Q8TCC3,Q9BYC8,O75394,Q9BQ48,Q9NZE8,Q9P0J6,Q9BZE1,Q96DV4,Q9NYK5,Q9BYD3,Q9NQ50,Q8IXM3,Q8N983,Q9H9J2,Q9BRJ2,Q9H2W6,Q9HD33,Q96GC5,Q13405,Q8N5N7,Q4U2R6,Q86TS9,Q96EL3,Q6P161,Q7Z7F7,Q9BYD2,P82664,P82912,O15235,O60783,P82914,Q9Y3D3,Q9Y2R5,Q9NVS2,Q9Y676,Q9Y3D5,Q9Y399,P82921,…
Q16586	Q16585,Q92629,Q13326,Q14714,
Q16585	Q16586,Q92629,Q13326,Q14714,
Q16584	Q7Z6J0,Q16543,P07900,P08238,
Q7Z3B3	Q9HCI7,Q8N5Y2,Q9UBL3,Q8IXM2,Q6PI98,Q9HCK8,O75461,P51610,P34932,Q9Y4W2,Q96EZ8,O43451,Q03164,Q8IZL8,Q9BVI0,Q8WWY3,Q15291,Q99496,Q9Y265,Q9H4L4,P21675,O00268,P49848,Q15545,Q16594,Q9NXF1,P61964,
P30530
P23352
Q16576	Q13547,Q92769,Q09028,O00422,O75446,Q96ST3,Q14839,O95983,O94776,Q9UBB5,Q12830,P28370,O75530,Q15910,Q15022,Q9NRL2,Q12873,Q13330,O60216,O60264,Q14683,Q9UQE7,Q8WVM7,Q8N3U4,Q9BTC8,Q4LE39,Q9H7L9,O60341,Q14687,P78347,Q9P0W2,Q96BD5,Q9UKL0,Q9UBW7,Q14202,O75182,Q86YP4,Q8WXI9,Q9HCU9,Q9UK53,O96019,O14497,P51532,Q12824,Q92922,Q8TAQ2,Q96GM5,Q9P2I0,Q15029,Q03164,P62826,Q15291,P51531,Q92797,P21675,Q16514,P49848,…
Q16560	Q9BV90,Q6IEG0,O43143,Q8N8D1,Q6P2Q9,Q96LT9,O75533,Q13435,Q15393,Q15427,Q9BWJ5,P14678,P62314,P62316,P62318,P62304,P62306,P62308,P67809,Q8TBF4,Q9UDW3,Q15696,Q9H875,Q16629,Q96GM8,
P35869	P27540,Q13620,Q16531,P62877,Q12788,
Q9NS68	Q96FE5,Q9BZR6,
P35858	P05019,P17936,
P28676	P30626,
P16144	P23229,O15230,P07942,P11047,P55268,P48509,P06241,P21926,P62993,P29353,
Q16543	P07900,P08238,Q16584,P34932,Q13163,Q99759,Q7KZI7,Q9NUG6,Q9UHV9,Q6Q0C0,P31946,P62258,P61981,Q04917,P27348,P63104,Q9H6S1,Q92844,Q9UHD2,A7MCY6,Q12933,O14920,Q8N163,O15111,P22087,Q9Y6K9,Q99558,P62888,P36578,Q02878,P62917,P62280,P62277,Q13451,O43318,Q15750,Q9NYJ8,Q8N5C8,Q14164,Q86UP2,Q15653,Q676U5,Q8IX12,P40222,O75531,Q9P287,P50402,Q13283,P61978,P20700,Q9Y333,O95777,P62314,P05455,O95218,Q5S007,
Q16540	P83111,Q9BYD6,Q7Z7H8,Q9Y3B7,P52815,Q9BYD1,Q6P1L8,Q9P015,Q9NX20,Q9NRX2,Q9H0U6,P49406,Q9BYC9,Q7Z2W9,Q9NWU5,Q96A35,Q9P0M9,Q13084,P09001,Q8TCC3,Q9BYC8,O75394,Q9BQ48,Q9NZE8,Q9P0J6,Q9BZE1,Q96DV4,Q9NYK5,Q9BYD3,Q9NQ50,Q8IXM3,Q8N983,Q9H9J2,Q9BRJ2,Q9H2W6,Q9HD33,Q96GC5,Q13405,Q8N5N7,Q4U2R6,Q86TS9,Q96EL3,Q6P161,Q7Z7F7,Q9BYD2,P82664,P82912,O15235,O60783,P82914,Q9Y3D3,Q9Y2R5,Q9NVS2,Q9Y676,Q9Y3D5,Q9Y399,P82921,…
P51991	O60306,Q8WUQ7,O60508,Q99459,Q9BZJ0,Q9P013,Q9HCG8,Q9BUQ8,Q9UJV9,P17844,Q96DF8,Q9H5Z1,Q92620,Q14562,Q15029,P38919,Q14331,Q9BRR8,P09651,P22626,P07910,P52597,P31943,P61978,P52272,O43390,Q00839,Q9ULR0,Q9Y333,P62310,P61326,Q9BRX9,P11940,O43660,Q9H307,Q9UNP9,Q9Y3C6,Q9H2H8,Q96BP3,Q9UMS4,Q13523,O94906,Q6P2Q9,Q9UKM9,Q9NW64,Q9Y5S9,P38159,O43290,Q6UX04,Q15459,Q15428,Q12874,O75533,Q13435,Q15393,Q07955,P42285,…
O96019	Q68CP9,Q86U86,P51532,Q12824,Q92922,Q8TAQ2,Q96GM5,Q969G3,P63261,O94805,P51531,O14497,Q8NFD5,P38398,Q92925,Q9H9F9,Q9H981,Q6PI98,Q8NBZ0,Q53TQ3,Q9ULG1,Q96EZ8,Q6P4R8,Q9Y265,Q9Y230,P15923,Q9C086,Q9GZN1,Q96CJ1,P0C0S5,Q6ZRS2,Q15906,O95619,O43257,Q92993,Q9Y4A5,Q9H0E9,Q9HAF1,Q9NPF5,Q96L91,Q9H2F5,Q9NXR8,Q9UBU8,Q15014,Q9NV56,Q6STE5,O14744,Q92769,Q09028,Q96ST3,Q13547,Q4LE39,Q9UK53,Q16576,O00422,O75446,Q14839,…
O96017	Q9Y294,Q9NVP2,Q13112,P68431,P49321,P50502,
Q16534	P27540,
Q16533	Q13487,Q92966,Q5SXM2,O75971,
Q16531	Q13619,P62877,P61201,Q9UNS2,Q9BT78,Q92905,Q7L5N1,Q99627,Q92466,Q13098,Q9UBW8,Q9H9Q2,Q13216,P24928,P35226,Q13185,Q9HC52,P49450,P07199,Q03188,Q9H3R5,Q92674,Q9BS16,Q8N0S6,Q9NSP4,Q9BU64,Q53SF7,Q92620,P22087,P11021,P11142,Q69YN4,Q02241,Q71F23,Q8N1F7,Q9H0H5,Q06587,Q99496,Q96T23,Q8NEM2,O60264,Q9BXP5,Q08945,Q9Y5B9,Q15007,Q5T200,Q96JP5,Q13620,P35869,P27540,Q12788,Q7L5Y6,Q8NHY2,Q9UG63,Q99459,Q9BUQ8,P68104,…
Q9NRR4	Q92499,Q92841,O00571,P17844,Q8WYQ5,O43143,Q01844,P35637,P31943,P52272,Q00839,Q9BUJ2,O14979,Q12905,Q12906,Q9UKM9,Q96SB4,Q92804,Q13148,
O96008	P05067,
Q16526	Q13616,Q9UKT7,P63208,
O96007
O96000	P03886,P03891,P03897,P03901,P03915,P03923,O15239,O95299,Q86Y39,Q9UI09,Q9P0J0,O43678,O95167,O00483,Q16718,P56556,O95182,P51970,Q16795,O14561,O75438,Q9NX14,O95178,O43676,O95168,O43674,O95139,P17568,O95169,Q9Y6M9,O43677,O95298,P28331,O75306,O75489,O43181,O43920,O75380,O75251,O00217,P49821,P19404,P56181,P03905,
P51970	P03886,P03891,P03897,P03901,P03915,P03923,O15239,O95299,Q86Y39,Q9UI09,Q9P0J0,O43678,O95167,O00483,Q16718,P56556,O95182,Q16795,O14561,O75438,O96000,Q9NX14,O95178,O43676,O95168,O43674,O95139,P17568,O95169,Q9Y6M9,O43677,O95298,P28331,O75306,O75489,O43181,O43920,O75380,O75251,O00217,P49821,P19404,P56181,
Q6ZRS2	O96019,Q9GZN1,Q96CJ1,P0C0S5,Q9Y265,Q9Y230,Q15906,O95619,O43257,Q9H0E9,Q9NPF5,Q96L91,Q9H2F5,Q9Y4A5,O15379,O75376,Q15459,Q15393,P51532,Q12824,Q92922,Q8TAQ2,Q13263,
Q16514	O15265,Q92830,Q15393,O75486,O75528,Q12962,Q6P1X5,O00268,Q15542,O75529,P49848,Q9Y6J9,Q15545,Q16594,Q9Y4A5,P21675,Q15544,Q15543,P20226,Q92831,O75478,O94864,Q96BN2,Q92750,P52655,P52657,Q5VWG9,Q00403,Q92804,Q9HBM6,O60341,Q12873,Q9P2I0,Q15029,Q13547,Q92769,O95983,Q03164,O94776,P62826,Q09028,Q15291,Q16576,O00422,O75446,Q96ST3,P51531,O60264,Q12824,Q92922,Q8TAQ2,Q92797,P61964,
Q96KG9	O14497,Q86X55,P51532,Q12824,Q92922,Q8TAQ2,Q96GM5,Q969G3,
Q00597	O15360,Q9NPI8,O15287,P54132,Q9HB96,Q9NW38,P40692,Q9H9A7,P27694,P15927,P35244,Q13472,Q0VG06,Q8NB91,Q8IYD8,
Q9NRP0	P61803,Q8N6L1,P04843,P04844,P46977,Q9UNL2,
P51965	Q5VTR2,O75150,
P16104	P62158,P27797,Q9Y262,P62805,Q8N257,O43390,P11021,P06748,P11940,P05455,Q08945,Q9Y5B9,Q7L2E3,P09874,P16989,P33778,Q99879,Q96EY7,Q14676,Q12888,Q08211,P12956,
P51955	Q8NG66,
P98177	P84022,Q13485,
P10911	P62873,P59768,
P98172	P29317,Q13009,
P98170	O43464,O95835,
P51948	P51946,P50613,P18074,P19447,P32780,Q13888,Q13889,Q92759,Q6ZYL4,P03372,Q92769,Q13330,
P51946	P50613,P18074,P19447,P32780,Q13888,Q13889,Q92759,P51948,Q6ZYL4,P03372,Q92769,Q13330,P24863,P49336,P35269,Q13503,Q12824,Q92922,Q8TAQ2,
P98161	P12830,P35222,Q14254,P05556,P62834,P12814,P56945,P14923,Q05397,P49023,P12931,Q9Y490,P18206,
Q7Z2W9	P83111,Q9BYD6,Q7Z7H8,Q9Y3B7,P52815,Q9BYD1,Q6P1L8,Q9P015,Q9NX20,Q9NRX2,Q9H0U6,P49406,Q9BYC9,Q9NWU5,Q16540,Q96A35,Q9P0M9,Q13084,P09001,Q8TCC3,Q9BYC8,O75394,Q9BQ48,Q9NZE8,Q9P0J6,Q9BZE1,Q96DV4,Q9NYK5,Q9BYD3,Q9NQ50,Q8IXM3,Q8N983,Q9H9J2,Q9BRJ2,Q9H2W6,Q9HD33,Q96GC5,Q13405,Q8N5N7,Q4U2R6,Q86TS9,Q96EL3,Q6P161,Q7Z7F7,Q9BYD2,P82664,P82912,O15235,O60783,P82914,Q9Y3D3,Q9Y2R5,Q9NVS2,Q9Y676,Q9Y3D5,Q9Y399,P82921,…
P25054	Q14160,P46940,P30622,O15169,P35222,Q71U36,P68363,Q9BQE3,P23258,Q9NRH3,P63000,P60953,P49841,
Q9C086	O96019,Q9H9F9,Q9H981,Q6PI98,Q8NBZ0,Q53TQ3,Q9ULG1,Q96EZ8,Q6P4R8,Q9Y265,Q9Y230,P15923,
Q9NRL2	O60264,Q9NRG0,Q9NRF9,Q12873,Q13547,Q92769,Q9UBB5,O95983,Q13330,O94776,O60216,Q09028,Q16576,Q14683,Q9UQE7,Q8WVM7,Q8N3U4,
Q86WB0	Q13616,P62877,P63208,
P60896	P51587,Q5TA45,Q9NVR2,Q9H0H0,Q96HW7,Q6P9B9,Q9UL03,Q9NVH2,Q75QN2,Q9NV88,Q96PV6,
P41182	P56524,Q9UQL6,Q13547,O95983,O94776,Q9BTC8,Q14839,Q13105,
P05496	P25705,P06576,P36542,P30049,P56381,P24539,O75947,P56385,P18859,P56134,O75964,P48047,P00846,P03928,
O60486	O75326,
P60880	O14964,Q86Y82,P63027,O14810,Q16623,Q6PUV4,Q8WVH0,Q7Z7G2,Q13277,Q9H115,Q15836,
Q00535	P24385,P30281,P38936,P12004,P11802,Q08211,P27694,P11387,
Q00534	P24385,P11802,P30279,P30281,P38936,
Q00526	P24863,
O60462	Q9UIW2,P49767,O43915,P35916,
P60866	P46783,P62280,P25398,P62277,P62263,P62841,P62244,P62249,P08708,P62269,P39019,P15880,P63220,P62266,P62847,P62851,P62854,P42677,P62979,P62857,P62273,P23396,P61247,P62701,P46782,P62753,P62081,P62241,P46781,P08865,P22090,Q8TD47,P27635,P62906,P62913,P30050,P26373,P40429,P50914,P61313,P18621,Q07020,Q02543,P84098,P46778,P35268,P62829,P62750,P83731,P61254,P61353,P46776,P46779,P47914,P39023,P62888,P62899,…
P12644	Q9GZX9,P21810,P12643,P36894,
P12643	P12644,P36894,Q6WN34,Q9GZX9,
Q9H2X6	Q14192,P04637,O15169,Q9UER7,Q13547,Q09028,Q96ST3,Q99801,P78367,Q04724,Q04725,Q04726,Q04727,Q9H808,
Q9NRH3	P25054,P46940,Q71U36,P68363,Q9BQE3,P23258,
P53677	O00203,Q13367,O14617,Q9Y2T2,Q92572,P59780,P78537,Q6QNY1,Q6QNY0,Q9NUP1,Q96EV8,Q8TDH9,Q9UL45,O95295,
Q9NRG9	P57740,Q8WUM0,Q12769,Q92621,P35658,Q8NFH4,Q8NFH3,Q9BW27,P52948,O15504,P49792,P55735,Q96EE3,P12270,
P78560	P42575,Q9HB75,
P17987	P78371,P49368,P50991,P48643,P40227,Q99832,P50990,
Q9H2W6	P83111,Q9BYD6,Q7Z7H8,Q9Y3B7,P52815,Q9BYD1,Q6P1L8,Q9P015,Q9NX20,Q9NRX2,Q9H0U6,P49406,Q9BYC9,Q7Z2W9,Q9NWU5,Q16540,Q96A35,Q9P0M9,Q13084,P09001,Q8TCC3,Q9BYC8,O75394,Q9BQ48,Q9NZE8,Q9P0J6,Q9BZE1,Q96DV4,Q9NYK5,Q9BYD3,Q9NQ50,Q8IXM3,Q8N983,Q9H9J2,Q9BRJ2,Q9HD33,Q96GC5,Q13405,Q8N5N7,Q4U2R6,Q86TS9,Q96EL3,Q6P161,Q7Z7F7,Q9BYD2,P82664,P82912,O15235,O60783,P82914,Q9Y3D3,Q9Y2R5,Q9NVS2,Q9Y676,Q9Y3D5,Q9Y399,P82921,…
P05455	P62158,P27797,Q9Y262,P16104,P62805,Q8N257,O43390,P11021,P06748,P11940,Q08945,Q9Y5B9,O75531,Q9P287,Q16543,P50402,Q13283,P61978,P20700,Q9Y333,O95777,P62314,P31946,P62258,O95218,
Q9NRG0	Q9NRL2,Q9NRF9,O60264,
P17980	P62191,P35998,P43686,P62195,P62333,Q99460,O75832,O00231,O00232,Q9UNM6,O00487,Q13200,O43242,P55036,Q16401,Q15008,P51665,P48556,O00233,P25786,P25787,P25788,P25789,P28066,P60900,O14818,P20618,P49721,P49720,P28070,P28074,P28072,Q99436,Q06323,Q9UL46,P19447,O95452,Q13118,P50539,O15198,Q15582,Q16665,P40337,
O60447	Q96GD4,O15392,Q9NQS7,
Q02297	Q9H2S9,
P60842	P06730,Q9BUB5,Q04637,P78344,Q9Y570,P67775,P30153,P30154,
Q7L1Q6	O75934,Q99459,Q9P013,Q14204,Q92616,P11142,Q12905,O43660,O15297,P62136,P78527,Q9UMS4,Q9UPN6,P38159,O75533,Q13435,Q15427,A8K8P3,P23246,Q07955,Q01130,P09012,P09661,P62314,P62316,P62318,Q8IYB3,P15884,P11388,
Q9NRF9	Q9NRL2,Q9NRG0,O60264,P12004,P09884,Q14181,P28340,P49005,Q15054,Q9HCU8,Q07864,P56282,Q9NR33,P49642,P49643,P35251,P27694,P11387,P11388,Q02880,
P78537	Q6QNY1,Q6QNY0,Q9NUP1,Q96EV8,Q8TDH9,Q9UL45,O95295,O00203,Q13367,O14617,Q9Y2T2,P53677,Q92572,P59780,Q969F9,Q9UPZ3,Q86YV9,P61244,P01106,
Q9C005	Q9UBL3,O00255,P30876,Q15291,Q9UMN6,P61964,Q8NEZ4,Q14686,Q9BTK6,Q6ZW49,O15550,Q9H503,Q14839,P50402,Q13547,O15379,P68431,P20700,Q9NPJ6,Q13287,P28749,Q08999,Q9UKL0,O00422,Q12824,Q92922,Q8TAQ2,Q13813,Q9BZK7,Q9BQ87,Q13263,
Q9NRD5	P42262,Q9Y3R0,
P78527	P13010,P12956,Q96SD1,O75934,Q7L1Q6,Q99459,Q9P013,Q14204,Q92616,P11142,Q12905,O43660,O15297,P62136,Q9UMS4,Q9UPN6,P38159,O75533,Q13435,Q15427,A8K8P3,P23246,Q07955,Q01130,P09012,P09661,P62314,P62316,P62318,Q8IYB3,P15884,P11388,Q00341,P55265,Q08211,Q14676,Q14686,P09874,P05198,P20042,P41091,Q12906,
Q8N726	Q7Z6Z7,P06748,
Q14790	P10415,Q9NZS9,O95999,Q13158,Q9UDY8,O15111,O14920,Q07817,O15519,Q92851,
Q9H2S9	Q02297,
P17947	Q13547,Q96ST3,P20226,
P05412	P35222,P15884,P01100,P84022,Q13485,Q13469,P15036,P03372,Q9Y3R0,
Q14781	P35226,O00257,Q9HC52,P08107,P78364,Q8IXK0,Q8NDX5,Q06587,Q99496,Q96GD3,O60264,P25490,
P17936	P05019,P35858,
P17931	P57678,P09382,O14893,Q16637,P62314,P62316,P62318,
Q86VW2	P50148,P61586,
P14373	P06400,
Q68E01	Q5TA45,Q8N201,Q9NVR2,Q96CB8,Q9H0H0,Q96HW7,Q6P9B9,Q9UL03,Q9NVH2,Q75QN2,Q9NV88,P24928,P30876,
P07199	P35226,Q13185,Q9HC52,P49450,Q03188,Q9H3R5,Q92674,Q9BS16,Q8N0S6,Q9NSP4,Q9BU64,Q53SF7,Q13619,Q16531,Q92620,P22087,P11021,P11142,Q69YN4,Q02241,Q71F23,Q8N1F7,Q9H0H5,Q06587,Q99496,Q96T23,Q8NEM2,O60264,Q9BXP5,Q08945,Q9Y5B9,Q15007,Q5T200,Q96JP5,
Q14773	P06756,P18084,P08514,P05106,
Q02241	P35226,Q13185,Q9HC52,P49450,P07199,Q03188,Q9H3R5,Q92674,Q9BS16,Q8N0S6,Q9NSP4,Q9BU64,Q53SF7,Q13619,Q16531,Q92620,P22087,P11021,P11142,Q69YN4,Q71F23,Q8N1F7,Q9H0H5,Q06587,Q99496,Q96T23,Q8NEM2,O60264,Q9BXP5,Q08945,Q9Y5B9,Q15007,Q5T200,Q96JP5,
Q8TBF4	Q9BV90,Q6IEG0,O43143,Q8N8D1,Q6P2Q9,Q96LT9,O75533,Q13435,Q15393,Q15427,Q9BWJ5,P14678,P62314,P62316,P62318,P62304,P62306,P62308,Q16560,P67809,Q9UDW3,Q15696,
P99999	O14727,P55211,
Q9H307	O60306,Q8WUQ7,O60508,Q99459,Q9BZJ0,Q9P013,Q9HCG8,Q9BUQ8,Q9UJV9,P17844,Q96DF8,Q9H5Z1,Q92620,Q14562,Q15029,P38919,Q14331,Q9BRR8,P09651,P22626,P51991,P07910,P52597,P31943,P61978,P52272,O43390,Q00839,Q9ULR0,Q9Y333,P62310,P61326,Q9BRX9,P11940,O43660,Q9UNP9,Q9Y3C6,Q9H2H8,Q96BP3,Q9UMS4,Q13523,O94906,Q6P2Q9,Q9UKM9,Q9NW64,Q9Y5S9,P38159,O43290,Q6UX04,Q15459,Q15428,Q12874,O75533,Q13435,Q15393,Q07955,P42285,…
Q14746	Q8WTW3,Q96JB2,Q9H9E3,Q9UP83,Q9Y2V7,P83436,Q96MW5,
Q8TBC4	Q13564,
Q8N6L1	P61803,Q9NRP0,P04843,P04844,P46977,Q9UNL2,
Q86W42	Q9UKV3,O60306,Q13838,O75934,Q9BRD0,P41223,Q9Y6A4,Q8WUQ7,Q9BQ61,O95400,O60508,Q99459,Q14011,Q16630,Q9NYV4,Q9BZJ0,O95232,Q8WYA6,Q9P013,Q9HCG8,Q92841,Q9BUQ8,O00571,Q9UJV9,Q7L014,P17844,Q96DF8,O43143,O60231,Q92620,Q14562,Q08211,O75937,Q15029,P38919,Q9Y5B6,O43719,O00425,Q13123,Q9ULR0,Q69YN4,Q9Y333,P62310,Q9Y4Z0,P62312,Q9UK45,P61326,P55081,Q9HCE1,Q09161,P52298,P55769,O43809,P11940,O43660,Q9UNP9,O43447,…
P14314	Q14697,
Q14714	Q16586,Q16585,Q92629,Q13326,
Q9H2K2	P54274,O95271,
Q86VP6	Q13616,P62877,Q13617,Q13618,Q13619,Q13620,
P55345
Q96JP5	P35226,Q13185,Q9HC52,P49450,P07199,Q03188,Q9H3R5,Q92674,Q9BS16,Q8N0S6,Q9NSP4,Q9BU64,Q53SF7,Q13619,Q16531,Q92620,P22087,P11021,P11142,Q69YN4,Q02241,Q71F23,Q8N1F7,Q9H0H5,Q06587,Q99496,Q96T23,Q8NEM2,O60264,Q9BXP5,Q08945,Q9Y5B9,Q15007,Q5T200,
P67870	P68400,P19784,Q08945,Q9Y5B9,P09429,
Q86VN1	Q96H20,Q9BRG1,
Q96JN0	O60341,O00257,Q9Y232,Q13363,P56545,Q9H9B1,Q96KQ7,Q13547,Q92769,Q9UKL0,Q9P2K3,Q92766,P37275,O60315,O75362,Q92618,
P23258	P25054,P46940,Q71U36,P68363,Q9BQE3,Q9NRH3,
Q9H2H8	Q9UKV3,O60306,Q13838,O75934,Q9BRD0,P41223,Q9Y6A4,Q8WUQ7,Q9BQ61,O95400,O60508,Q99459,Q14011,Q16630,Q9NYV4,Q9BZJ0,O95232,Q8WYA6,Q9P013,Q9HCG8,Q92841,Q9BUQ8,O00571,Q9UJV9,Q7L014,P17844,Q96DF8,O43143,O60231,Q92620,Q14562,Q08211,O75937,Q15029,P38919,Q9Y5B6,O43719,O00425,Q13123,Q9ULR0,Q69YN4,Q9Y333,P62310,Q9Y4Z0,P62312,Q9UK45,P61326,P55081,Q9HCE1,Q09161,P52298,P55769,O43809,P11940,O43660,Q9UNP9,O43447,…
Q8IZQ8	P43694,P11831,
P55316	O43524,P84022,Q13485,
P23246	Q15233,P43243,Q14444,Q9UKF6,Q16630,Q8N684,O60231,P19447,Q92759,P49959,O43809,O94913,P26599,Q07157,Q01081,P26368,P17844,P09012,O75934,Q7L1Q6,Q99459,Q9P013,Q14204,Q92616,P11142,Q12905,O43660,O15297,P62136,P78527,Q9UMS4,Q9UPN6,P38159,O75533,Q13435,Q15427,A8K8P3,Q07955,Q01130,P09661,P62314,P62316,P62318,Q8IYB3,P15884,P11388,Q9UG63,Q16531,Q9BUQ8,P68104,P26641,Q15029,Q00839,P11021,P43246,P17858,Q6P2Q9,…
Q8IZP0	Q8WUW1,Q7L576,Q9Y2A7,Q9Y6W5,O00401,
Q9H2F5	O96019,Q9H0E9,Q9HAF1,Q9NPF5,Q96L91,Q92993,Q9NXR8,Q9UBU8,Q15014,Q9NV56,Q9Y265,Q9Y230,Q9Y4A5,O95619,Q15906,Q52LR7,Q6ZRS2,
Q9NR61	Q04721,O00548,Q9NYJ7,
Q96JK9	P46531,Q04721,Q99466,
P23229	P16144,O15230,P07942,P11047,P55268,P48509,P06241,P05556,O00622,P21926,P62993,P29353,
Q9NQT5	Q9Y2L1,Q9Y3B2,Q13868,Q9NPD3,Q9NQT4,Q5RKV6,Q15024,Q96B26,Q06265,Q01780,
Q9NQT4	Q9Y2L1,Q9Y3B2,Q13868,Q9NQT5,Q9NPD3,Q5RKV6,Q15024,Q96B26,Q06265,Q01780,
P57087	P13612,P05556,
Q6WKZ4	P62491,
P23219
Q9NQS7	Q96GD4,O15392,O60447,Q53HL2,
P67809	Q9BV90,Q6IEG0,O43143,Q8N8D1,Q6P2Q9,Q96LT9,O75533,Q13435,Q15393,Q15427,Q9BWJ5,P14678,P62314,P62316,P62318,P62304,P62306,P62308,Q16560,Q8TBF4,Q9UDW3,Q15696,Q9H875,Q16629,Q96GM8,P31749,P62736,P63267,Q8TDN6,Q9NR30,Q08211,Q99848,P68104,P13639,P22087,Q9BVP2,Q92522,P16402,Q99879,P09651,P52272,Q00839,Q9NZI8,Q12905,Q12906,Q9Y383,Q9NX58,Q9BQG0,P55209,P19338,P55769,Q9Y2X3,O00567,Q14978,P06748,Q13610,Q9NW13,…
Q9NR33	P12004,P09884,Q14181,P28340,P49005,Q15054,Q9HCU8,Q07864,P56282,Q9NRF9,P49642,P49643,P35251,P27694,P11387,P11388,Q02880,
Q9NR30	Q08211,P07910,Q6P2Q9,Q96SB4,Q08945,P11388,P62736,P63267,Q8TDN6,Q99848,P68104,P13639,P22087,Q9BVP2,Q92522,P16402,Q99879,P09651,P52272,Q00839,Q9NZI8,Q12905,Q12906,Q9Y383,Q9NX58,Q9BQG0,P55209,P19338,P55769,Q9Y2X3,O00567,Q14978,P06748,Q13610,Q9NW13,P27635,P62906,P62913,P30050,P26373,P40429,P50914,P61313,P18621,Q07020,Q02543,P84098,P46778,P35268,P62829,P62750,P83731,P61254,P61353,P46776,P46779,P47914,…
Q8IZL8	Q9UBL3,Q8IXM2,Q6PI98,Q9HCK8,O75461,P51610,P34932,Q7Z3B3,Q9Y4W2,Q96EZ8,O43451,Q03164,Q9BVI0,Q8WWY3,Q15291,Q99496,Q9Y265,Q9H4L4,P21675,O00268,P49848,Q15545,Q16594,Q9NXF1,P61964,
P10828	P28702,
Q9NQP4	O60925,Q9UHV9,Q99471,O15212,P61758,
P10827	Q15648,Q93074,O60244,Q9Y2X0,Q9NVC6,O75448,Q9Y2W1,P24863,Q9BTT4,Q9UHV7,Q13503,Q6P2C8,Q9Y3C7,Q9NPJ6,O75586,Q9BZZ5,Q07021,P12277,O00148,P50402,P51858,Q02539,P61978,P14866,Q00839,Q12906,P46940,Q9Y2U8,P20700,O95777,Q13287,Q53EL6,Q08999,P62314,P62258,P27348,
Q16401	P62191,P35998,P17980,P43686,P62195,P62333,Q99460,O75832,O00231,O00232,Q9UNM6,O00487,Q13200,O43242,P55036,Q15008,P51665,P48556,O00233,P25786,P25787,P25788,P25789,P28066,P60900,O14818,P20618,P49721,P49720,P28070,P28074,P28072,Q99436,Q06323,Q9UL46,
P51858	Q9BZZ5,Q07021,P12277,O00148,P50402,Q02539,P61978,P14866,Q00839,Q12906,P46940,Q9Y2U8,P20700,O95777,Q13287,Q53EL6,Q08999,P62314,P10827,P62258,P27348,
P10809	Q9Y4W6,O75964,Q16595,P38646,Q9HD34,P31040,Q8IWX8,Q7L014,O43143,O75937,Q9P0W2,Q7RTV0,Q9UHX1,Q96I25,Q15459,Q15428,Q12874,O75533,Q13435,Q15393,Q15427,Q9BWJ5,Q07955,O75940,P09661,P14678,P08579,P62314,P62316,P62318,P62304,P62306,P62308,O15042,Q12931,Q01081,P26368,
Q8IZH2	Q8IU60,Q01780,Q13868,Q9NPD3,O95453,Q92900,Q9HAU5,Q9BZI7,Q9H0D6,
Q12996	Q05048,P33240,Q10570,Q9P2I0,Q9UKF6,Q92797,Q99728,P38398,
P32121	P45985,Q99683,P53779,
P08962	P11215,P05107,P26006,P05556,P13612,
Q96JC1	Q15075,P20339,Q9H270,Q9H269,Q9P253,
Q8TAQ2	O14497,Q86X55,Q96KG9,P51532,Q12824,Q92922,Q96GM5,Q969G3,Q68CP9,Q86U86,P63261,O96019,O94805,P51531,Q8NFD5,P38398,Q92925,Q6STE5,Q92793,Q09472,O14744,Q92769,Q09028,Q96ST3,Q13547,Q4LE39,Q9UK53,Q16576,O00422,O75446,Q14839,Q92785,Q8WXI9,P07910,Q9UBB5,O95983,O94776,Q9UIG0,Q13111,Q9Y5B9,Q02880,P11473,Q03111,O60341,Q12873,Q9P2I0,Q15029,Q03164,P62826,Q15291,O60264,Q92797,P21675,Q16514,P49848,Q16594,P20226,…
P41091	P05198,P20042,Q12905,Q12906,P78527,P13010,P12956,
Q12982	P85298,
P51825	Q9HC52,Q03111,
Q96JB8	P82279,Q8N3R9,
Q96JB2	Q8WTW3,Q14746,Q9H9E3,Q9UP83,Q9Y2V7,P83436,Q96MW5,
Q8N5Y2	Q7Z3B3,Q9HCI7,
Q12965	Q15417,P50402,Q8WWI1,P35579,Q9BRV8,Q13813,
P05388	P27635,P62906,P62913,P30050,P26373,P40429,P50914,P61313,P18621,Q07020,Q02543,P84098,P46778,P35268,P62829,P62750,P83731,P61254,P61353,P46776,P46779,P47914,P39023,P62888,P62899,P62910,P49207,P42766,P18077,Q9Y3U8,P83881,P61927,P61513,P63173,P62891,P36578,P62945,P46777,Q02878,P18124,P62424,P62917,P32969,P05386,P05387,P46783,P62280,P25398,P62277,P62263,P62841,P62244,P62249,P08708,P62269,P39019,P15880,…
P51809	Q12846,P23763,
P05387	P27635,P62906,P62913,P30050,P26373,P40429,P50914,P61313,P18621,Q07020,Q02543,P84098,P46778,P35268,P62829,P62750,P83731,P61254,P61353,P46776,P46779,P47914,P39023,P62888,P62899,P62910,P49207,P42766,P18077,Q9Y3U8,P83881,P61927,P61513,P63173,P62891,P36578,P62945,P46777,Q02878,P18124,P62424,P62917,P32969,P05388,P05386,P46783,P62280,P25398,P62277,P62263,P62841,P62244,P62249,P08708,P62269,P39019,P15880,…
P05386	P27635,P62906,P62913,P30050,P26373,P40429,P50914,P61313,P18621,Q07020,Q02543,P84098,P46778,P35268,P62829,P62750,P83731,P61254,P61353,P46776,P46779,P47914,P39023,P62888,P62899,P62910,P49207,P42766,P18077,Q9Y3U8,P83881,P61927,P61513,P63173,P62891,P36578,P62945,P46777,Q02878,P18124,P62424,P62917,P32969,P05388,P05387,P46783,P62280,P25398,P62277,P62263,P62841,P62244,P62249,P08708,P62269,P39019,P15880,…
Q12962	P21675,Q15544,Q6P1X5,O00268,Q15542,P49848,Q16594,P20226,P38398,Q92830,P43246,P52701,O75486,O75528,O75529,Q9Y4A5,O15265,Q15393,Q16514,Q9Y6J9,Q15545,Q15543,Q92831,O75478,O94864,Q96BN2,Q92750,P52655,P52657,Q5VWG9,Q00403,Q92804,Q9HBM6,
P51805	O94887,O14786,
P53597	Q96I99,Q9P2R7,
Q12959	O14936,O14910,Q02410,P08588,P24588,P13861,
Q8N684	Q14444,Q9UKF6,Q16630,O60231,P19447,Q92759,P49959,O43809,O94913,P26599,P23246,Q07157,Q01081,P26368,
P49961	P43487,
P49959	O60934,Q92878,P38398,Q13315,P54132,P40692,P43246,P52701,P35251,P35250,P35249,Q15554,Q9Y4A5,Q14444,Q9UKF6,Q16630,Q8N684,O60231,P19447,Q92759,O43809,O94913,P26599,P23246,Q07157,Q01081,P26368,P49917,Q13426,P13010,P12956,P09874,Q9NYB0,Q9BXW9,Q14676,Q9BSI4,Q99728,Q99708,Q92547,Q6ZW49,Q12888,
P08913	P42262,
Q8N668	P25963,Q04206,
Q9NQG7	Q92902,
Q12933	Q9UDY8,Q92844,Q13114,Q9H6S1,Q16543,P07900,P08238,Q9UHD2,A7MCY6,Q13490,P19438,Q15628,Q13158,
Q00403	P18074,P19447,P29083,P29084,P35269,P13984,P32780,Q13888,Q13889,Q92759,P24928,P30876,P19387,O15514,P19388,P61218,P62487,P52434,P36954,P52435,P53803,P62875,P20226,P52655,P52657,P21675,Q12962,Q15544,Q16514,Q15543,Q6P1X5,Q5VWG9,O00268,Q15542,P49848,Q15545,Q16594,Q9UHI6,Q08211,P57678,O14893,P14678,P08579,P63162,Q9Y5B0,Q9BWH6,P38398,Q13503,P24863,P49336,Q14919,Q6UW60,Q12824,Q92922,Q8TAQ2,P51531,P51532,…
Q12931	Q8IWX8,Q7L014,O43143,O75937,Q9P0W2,P10809,Q7RTV0,Q9UHX1,Q96I25,Q15459,Q15428,Q12874,O75533,Q13435,Q15393,Q15427,Q9BWJ5,Q07955,O75940,P09661,P14678,P08579,P62314,P62316,P62318,P62304,P62306,P62308,O15042,Q01081,P26368,
P08908	P28221,P28222,O75899,Q8NDV2,Q99500,P21453,
O60341	Q12873,Q14839,Q13547,Q92769,Q13330,Q09028,Q9P0W2,Q96BD5,Q9UKL0,O75362,Q13363,Q9NP66,P08107,Q96EK2,Q9P2K3,Q92766,Q9UBW7,Q14687,P78347,O94776,Q16576,Q14202,Q96ST3,O75182,O00257,Q9Y232,P56545,Q9H9B1,Q96KQ7,Q96JN0,P37275,O60315,Q92618,Q9UBB5,O95983,P51587,Q9P2I0,Q15029,Q03164,P62826,Q15291,O00422,O75446,P51531,O60264,Q12824,Q92922,Q8TAQ2,Q92797,P21675,Q16514,P49848,Q16594,P20226,P61964,P10275,
Q9H270	O15400,Q9P253,Q9H269,Q15075,P20339,Q96JC1,
Q9H269	Q9H270,Q9P253,Q15075,P20339,Q96JC1,
Q96IZ0	P56817,
P17858	Q9UG63,Q99459,Q16531,Q9BUQ8,P68104,P26641,Q15029,Q00839,P11021,P43243,P43246,Q6P2Q9,P23246,O75643,Q13573,P07437,O95071,
Q12906	Q92499,Q92841,O00571,P17844,Q8WYQ5,O43143,Q01844,P35637,P31943,P52272,Q00839,Q9BUJ2,O14979,Q12905,Q9UKM9,Q9NRR4,Q96SB4,Q92804,Q13148,P62736,P63267,Q8TDN6,Q9NR30,Q08211,Q99848,P68104,P13639,P22087,Q9BVP2,Q92522,P16402,Q99879,P09651,Q9NZI8,Q9Y383,Q9NX58,Q9BQG0,P55209,P19338,P55769,Q9Y2X3,O00567,Q14978,P06748,Q13610,Q9NW13,P27635,P62906,P62913,P30050,P26373,P40429,P50914,P61313,P18621,Q07020,Q02543,…
Q12905	O75934,Q7L1Q6,Q99459,Q9P013,Q14204,Q92616,P11142,O43660,O15297,P62136,P78527,Q9UMS4,Q9UPN6,P38159,O75533,Q13435,Q15427,A8K8P3,P23246,Q07955,Q01130,P09012,P09661,P62314,P62316,P62318,Q8IYB3,P15884,P11388,Q92499,Q92841,O00571,P17844,Q8WYQ5,O43143,Q01844,P35637,P31943,P52272,Q00839,Q9BUJ2,O14979,Q12906,Q9UKM9,Q9NRR4,Q96SB4,Q92804,Q13148,P62736,P63267,Q8TDN6,Q9NR30,Q08211,Q99848,P68104,P13639,P22087,…
Q12904	P14868,O43324,P07814,P41252,Q13155,Q15046,Q9P2J5,P56192,P54136,
O60315	O60341,O00257,Q9Y232,Q13363,P56545,Q9H9B1,Q96KQ7,Q13547,Q92769,Q96JN0,Q9UKL0,Q9P2K3,Q92766,P37275,O75362,Q92618,
O60313	Q15648,Q9BTT4,Q9P086,Q9UHV7,Q71F56,O60244,Q96RN5,Q9Y2X0,Q9NVC6,Q9BUE0,Q9H944,Q13503,Q15528,Q9ULK4,O75448,Q71SY5,O95402,Q6P2C8,Q9NX70,Q96HR3,Q9Y3C7,Q9NPJ6,O75586,O43513,Q96G25,A0JLT2,
P49917	Q13426,P18887,Q09666,Q96T60,O95347,Q9NTJ3,Q9H9Q4,P49959,O60934,Q92878,P13010,P12956,
P49916	P18887,Q96T60,P06746,Q969S2,O00764,Q96FI4,Q9NUW8,
Q14697	P14314,
P53539	P17535,P84022,Q13485,
Q96IY1	P45973,Q9H410,Q9H081,Q6P1K2,O95229,
Q14691	Q9Y248,Q9BRX5,Q9BRT9,
P41002	P14635,P06493,
Q9NQC3	P78357,Q09470,P16389,
P17844	Q9UKV3,O60306,Q13838,O75934,Q9BRD0,P41223,Q9Y6A4,Q8WUQ7,Q9BQ61,O95400,O60508,Q99459,Q14011,Q16630,Q9NYV4,Q9BZJ0,O95232,Q8WYA6,Q9P013,Q9HCG8,Q92841,Q9BUQ8,O00571,Q9UJV9,Q7L014,Q96DF8,O43143,O60231,Q92620,Q14562,Q08211,O75937,Q15029,P38919,Q9Y5B6,O43719,O00425,Q13123,Q9ULR0,Q69YN4,Q9Y333,P62310,Q9Y4Z0,P62312,Q9UK45,P61326,P55081,Q9HCE1,Q09161,P52298,P55769,O43809,P11940,O43660,Q9UNP9,O43447,Q9Y3C6,…
Q9NQC1	Q9HAF1,Q9UNL4,Q8WYH8,Q92613,Q6IE81,O95696,P55201,Q9ULD4,
P33993	P49736,P25205,P33991,P33992,Q14566,
P33992	P49736,P25205,P33991,Q14566,P33993,
P33991	P49736,P25205,P33992,Q14566,P33993,Q9H503,Q07021,P50402,Q02539,P68431,Q00839,P02545,P20700,Q13287,P06400,Q08999,
Q68CP9	Q86U86,P51532,Q12824,Q92922,Q8TAQ2,Q96GM5,Q969G3,P63261,O96019,O94805,Q92925,Q6STE5,
O60306	Q9UKV3,Q13838,O75934,Q9BRD0,P41223,Q9Y6A4,Q8WUQ7,Q9BQ61,O95400,O60508,Q99459,Q14011,Q16630,Q9NYV4,Q9BZJ0,O95232,Q8WYA6,Q9P013,Q9HCG8,Q92841,Q9BUQ8,O00571,Q9UJV9,Q7L014,P17844,Q96DF8,O43143,O60231,Q92620,Q14562,Q08211,O75937,Q15029,P38919,Q9Y5B6,O43719,O00425,Q13123,Q9ULR0,Q69YN4,Q9Y333,P62310,Q9Y4Z0,P62312,Q9UK45,P61326,P55081,Q9HCE1,Q09161,P52298,P55769,O43809,P11940,O43660,Q9UNP9,O43447,Q9Y3C6,…
Q14687	O60341,Q12873,Q14839,P78347,Q13547,Q92769,Q9P0W2,Q13330,O94776,Q96BD5,Q09028,Q16576,Q9UKL0,Q9UBW7,Q14202,Q96ST3,O75182,O75362,Q92618,
Q14686	Q9UPY3,Q9UKV8,Q9UBL3,Q8NEZ4,Q15291,P68366,P07437,Q86UW6,Q6ZW49,Q5H9R7,O15550,P61964,Q9Y2X9,P09874,P78527,P13010,P12956,Q9C005,Q9BTK6,Q9UMN6,
Q8TAG9	Q9NV70,Q96KP1,O60645,Q96A65,O00471,Q9UPT5,Q8IYI6,
Q14683	O60216,Q9UQE7,Q8WVM7,Q8N3U4,Q9NRL2,Q12873,Q13547,Q92769,Q9UBB5,O95983,Q13330,O94776,Q09028,Q16576,O60264,Q96FF9,Q29RF7,Q9NTI5,Q14676,Q12888,
Q02153	P33402,Q02108,
Q9NQB0	P35222,
Q86UW6	Q9UBL3,Q8NEZ4,Q14686,Q6ZW49,Q15291,Q5H9R7,O15550,P61964,Q9Y2X9,
P62495	Q96Q15,Q92900,P15170,Q8IYD1,
P21453	P28221,P08908,
P62491	Q6WKZ4,
Q86V81	Q9UKV3,O60306,Q13838,O75934,Q9BRD0,P41223,Q9Y6A4,Q8WUQ7,Q9BQ61,O95400,O60508,Q99459,Q14011,Q16630,Q9NYV4,Q9BZJ0,O95232,Q8WYA6,Q9P013,Q9HCG8,Q92841,Q9BUQ8,O00571,Q9UJV9,Q7L014,P17844,Q96DF8,O43143,O60231,Q92620,Q14562,Q08211,O75937,Q15029,P38919,Q9Y5B6,O43719,O00425,Q13123,Q9ULR0,Q69YN4,Q9Y333,P62310,Q9Y4Z0,P62312,Q9UK45,P61326,P55081,Q9HCE1,Q09161,P52298,P55769,O43809,P11940,O43660,Q9UNP9,O43447,…
Q14676	Q13315,Q9BXW9,P49959,O60934,Q92878,P16104,Q12888,Q14683,P78527,P13010,P12956,
Q14674	O95997,P06493,
Q8N608	Q9NZV8,
Q8TAF3	O94782,
P62487	P18074,P19447,Q00403,P29083,P29084,P35269,P13984,P32780,Q13888,Q13889,Q92759,P24928,P30876,P19387,O15514,P19388,P61218,P52434,P36954,P52435,P53803,P62875,P20226,Q9Y5B0,Q9BWH6,P38398,Q13503,
Q8N5N7	P83111,Q9BYD6,Q7Z7H8,Q9Y3B7,P52815,Q9BYD1,Q6P1L8,Q9P015,Q9NX20,Q9NRX2,Q9H0U6,P49406,Q9BYC9,Q7Z2W9,Q9NWU5,Q16540,Q96A35,Q9P0M9,Q13084,P09001,Q8TCC3,Q9BYC8,O75394,Q9BQ48,Q9NZE8,Q9P0J6,Q9BZE1,Q96DV4,Q9NYK5,Q9BYD3,Q9NQ50,Q8IXM3,Q8N983,Q9H9J2,Q9BRJ2,Q9H2W6,Q9HD33,Q96GC5,Q13405,Q4U2R6,Q86TS9,Q96EL3,Q6P161,Q7Z7F7,Q9BYD2,P82664,P82912,O15235,O60783,P82914,Q9Y3D3,Q9Y2R5,Q9NVS2,Q9Y676,Q9Y3D5,Q9Y399,P82921,…
P17813
Q9H211	Q13619,Q16531,P62877,
Q14653	Q99966,Q99967,Q96RK1,
Q9UQN3	Q9HD42,Q7LBR1,O43633,Q9BY43,Q9H444,Q96CF2,Q9NZZ3,Q96FZ7,Q9Y3E7,
Q9H204	P24863,Q9BWU1,P49336,Q15648,Q9BTT4,Q9P086,Q93074,Q9UHV7,Q71F56,O60244,Q96RN5,Q9Y2X0,Q9NVC6,Q9BUE0,Q9H944,Q13503,Q15528,Q9ULK4,O75448,Q71SY5,O95402,Q6P2C8,Q9NX70,Q96HR3,Q9Y3C7,Q9NPJ6,O75586,O43513,Q96G25,Q9NWA0,A0JLT2,
Q14643	P48995,P61586,
Q9UQM7	O43707,Q96NW7,
Q02108	Q02153,
Q9UQL6	P41182,P62873,P59768,
P55268	P23229,P16144,O15230,P11047,
P55265	P24941,Q08211,Q00341,P78527,P13010,P12956,
P14210	P08581,
P62424	P27635,P62906,P62913,P30050,P26373,P40429,P50914,P61313,P18621,Q07020,Q02543,P84098,P46778,P35268,P62829,P62750,P83731,P61254,P61353,P46776,P46779,P47914,P39023,P62888,P62899,P62910,P49207,P42766,P18077,Q9Y3U8,P83881,P61927,P61513,P63173,P62891,P36578,P62945,P46777,Q02878,P18124,P62917,P32969,P05388,P05386,P05387,P46783,P62280,P25398,P62277,P62263,P62841,P62244,P62249,P08708,P62269,P39019,P15880,…
Q86UP2	Q16543,Q13451,P07900,P08238,Q14164,
P67775	P30153,Q06190,P60842,Q9Y570,P30154,
Q9H1J1	Q92900,Q9HAU5,Q9UBU9,Q9Y5S9,Q15287,Q9BZI7,
Q96J02	Q93008,Q16630,O43809,P24928,Q14157,Q01844,
Q96J01	Q9UKV3,O60306,Q13838,O75934,Q9BRD0,P41223,Q9Y6A4,Q8WUQ7,Q9BQ61,O95400,O60508,Q99459,Q14011,Q16630,Q9NYV4,Q9BZJ0,O95232,Q8WYA6,Q9P013,Q9HCG8,Q92841,Q9BUQ8,O00571,Q9UJV9,Q7L014,P17844,Q96DF8,O43143,O60231,Q92620,Q14562,Q08211,O75937,Q15029,P38919,Q9Y5B6,O43719,O00425,Q13123,Q9ULR0,Q69YN4,Q9Y333,P62310,Q9Y4Z0,P62312,Q9UK45,P61326,P55081,Q9HCE1,Q09161,P52298,P55769,O43809,P11940,O43660,Q9UNP9,O43447,…
Q9H1I8	Q8N9N2,Q8N3C0,Q15650,
P26718	Q9UBK5,Q29980,Q9BZM4,Q29983,Q9BZM5,Q9BZM6,
P48047	P25705,P06576,P36542,P30049,P56381,P24539,P05496,O75947,P56385,P18859,P56134,O75964,P00846,P03928,
P42858	Q96CV9,P61006,P62158,P21980,
P55211	O14727,P99999,
P48039	P49286,
P55209	P62736,P63267,Q8TDN6,Q9NR30,Q08211,Q99848,P68104,P13639,P22087,Q9BVP2,Q92522,P16402,Q99879,P09651,P52272,Q00839,Q9NZI8,Q12905,Q12906,Q9Y383,Q9NX58,Q9BQG0,P19338,P55769,Q9Y2X3,O00567,Q14978,P06748,Q13610,Q9NW13,P27635,P62906,P62913,P30050,P26373,P40429,P50914,P61313,P18621,Q07020,Q02543,P84098,P46778,P35268,P62829,P62750,P83731,P61254,P61353,P46776,P46779,P47914,P39023,P62888,P62899,P62910,P42766,…
Q16363	P06756,P05106,
P55201	O95696,Q9ULD4,Q9HAF1,Q8WYH8,Q9NQC1,Q92613,Q6IE81,
P83881	P27635,P62906,P62913,P30050,P26373,P40429,P50914,P61313,P18621,Q07020,Q02543,P84098,P46778,P35268,P62829,P62750,P83731,P61254,P61353,P46776,P46779,P47914,P39023,P62888,P62899,P62910,P49207,P42766,P18077,Q9Y3U8,P61927,P61513,P63173,P62891,P36578,P62945,P46777,Q02878,P18124,P62424,P62917,P32969,P05388,P05386,P05387,P46783,P62280,P25398,P62277,P62263,P62841,P62244,P62249,P08708,P62269,P39019,P15880,…
Q9UQE7	O60216,Q14683,Q8WVM7,Q8N3U4,Q9NRL2,Q12873,Q13547,Q92769,Q9UBB5,O95983,Q13330,O94776,Q09028,Q16576,O60264,Q96FF9,Q29RF7,Q9NTI5,
Q9NQ66	Q8TEW0,Q9NPB6,
P28482	P56524,Q9UHA4,Q9Y2Q5,
P83876	Q9UKV3,O60306,Q13838,O75934,Q9BRD0,P41223,Q9Y6A4,Q8WUQ7,Q9BQ61,O95400,O60508,Q99459,Q14011,Q16630,Q9NYV4,Q9BZJ0,O95232,Q8WYA6,Q9P013,Q9HCG8,Q92841,Q9BUQ8,O00571,Q9UJV9,Q7L014,P17844,Q96DF8,O43143,O60231,Q92620,Q14562,Q08211,O75937,Q15029,P38919,Q9Y5B6,O43719,O00425,Q13123,Q9ULR0,Q69YN4,Q9Y333,P62310,Q9Y4Z0,P62312,Q9UK45,P61326,P55081,Q9HCE1,Q09161,P52298,P55769,O43809,P11940,O43660,Q9UNP9,O43447,…
Q8N5C8	Q16543,Q13451,P07900,P08238,O43318,Q15750,Q9NYJ8,
Q5H9R7	Q9UBL3,Q8NEZ4,Q86UW6,Q14686,Q6ZW49,Q15291,O15550,P61964,Q9Y2X9,
P35659	Q9Y5S9,Q15287,Q8IYB3,Q86V81,
P35658	Q9NRG9,P57740,Q8WUM0,Q12769,Q92621,Q8NFH4,Q8NFH3,Q9BW27,P52948,O15504,P49792,P55735,Q96EE3,P12270,
Q9NQ50	P83111,Q9BYD6,Q7Z7H8,Q9Y3B7,P52815,Q9BYD1,Q6P1L8,Q9P015,Q9NX20,Q9NRX2,Q9H0U6,P49406,Q9BYC9,Q7Z2W9,Q9NWU5,Q16540,Q96A35,Q9P0M9,Q13084,P09001,Q8TCC3,Q9BYC8,O75394,Q9BQ48,Q9NZE8,Q9P0J6,Q9BZE1,Q96DV4,Q9NYK5,Q9BYD3,Q8IXM3,Q8N983,Q9H9J2,Q9BRJ2,Q9H2W6,Q9HD33,Q96GC5,Q13405,Q8N5N7,Q4U2R6,Q86TS9,Q96EL3,Q6P161,Q7Z7F7,Q9BYD2,P82664,P82912,O15235,O60783,P82914,Q9Y3D3,Q9Y2R5,Q9NVS2,Q9Y676,Q9Y3D5,Q9Y399,P82921,…
Q93074	Q15648,O60244,Q9Y2X0,Q9NVC6,O75448,P10827,Q9Y2W1,P24863,Q9BWU1,P49336,Q9BTT4,Q9P086,Q9UHV7,Q71F56,Q96RN5,Q9BUE0,Q9H944,Q13503,Q15528,Q9ULK4,Q71SY5,O95402,Q6P2C8,Q9H204,Q9NX70,Q96HR3,Q9Y3C7,Q9NPJ6,O75586,O43513,Q96G25,Q9NWA0,A0JLT2,Q9UKU7,P03372,Q92830,Q9Y4A5,P28702,P11473,O60885,O60563,P50750,
O95999	Q9UDY8,Q14790,Q13158,O15111,O14920,Q9NYJ8,Q9Y4K3,Q13404,Q9BXL7,O15117,
O95997	Q14674,
Q16342	O15446,O15111,Q13616,Q9UKB1,O14920,Q9Y6K9,Q13576,P52292,P42704,P23508,P46199,P19838,Q00653,Q15653,O95602,Q9H9Y6,Q9Y2S0,Q9GZS1,P52434,P62875,Q9UJF2,Q04864,Q04206,P63208,
O95995	P21127,O43143,Q9BWT6,Q9Y237,Q9NW13,P27635,P62906,P46781,O76021,Q9ULW0,P68363,
Q09161	Q9UKV3,O60306,Q13838,O75934,Q9BRD0,P41223,Q9Y6A4,Q8WUQ7,Q9BQ61,O95400,O60508,Q99459,Q14011,Q16630,Q9NYV4,Q9BZJ0,O95232,Q8WYA6,Q9P013,Q9HCG8,Q92841,Q9BUQ8,O00571,Q9UJV9,Q7L014,P17844,Q96DF8,O43143,O60231,Q92620,Q14562,Q08211,O75937,Q15029,P38919,Q9Y5B6,O43719,O00425,Q13123,Q9ULR0,Q69YN4,Q9Y333,P62310,Q9Y4Z0,P62312,Q9UK45,P61326,P55081,Q9HCE1,P52298,P55769,O43809,P11940,O43660,Q9UNP9,O43447,Q9Y3C6,…
Q6UN15	Q10570,Q9P2I0,Q9UKF6,O95639,
[truncated: 527 more rows]
