# Supplementary material for: Novel semantic similarity measure improves an integrative approach to predicting gene functional associations
Source: BMC Syst Biol. 2013 Mar 14;7:22. doi: 10.1186/1752-0509-7-22 (PMC3663825; doi:10.1186/1752-0509-7-22)
Supplement: Additional file 2 — Includes the positive gold standard (i.e., physical interactions, co-pathway, and co-complex associations) used for the performance evaluation in this study. [file 1752-0509-7-22-S2.zip › additional file 3/pathway]

Q8NH49	Q8NGS9,Q8NH48,Q8NGS8,Q8NGS7,Q8NGS6,Q8NGS5,Q8NGS4,Q8NGS3,Q8NH43,Q8NGS2,Q8NH42,Q8NGS1,Q8NH41,Q8NGS0,Q8NH40,Q8NGR9,Q8NGR8,Q8NH37,Q8NGR6,Q8NGR5,Q8NGR4,Q8NGR3,Q8NGR2,Q8NGR1,Q8NGQ6,Q8NGQ5,Q8NGQ4,Q8NGQ3,Q8NGQ2,Q8NH21,Q8NGQ1,Q8NGP9,Q8NH19,Q8NH18,Q8NGP8,Q8NH16,Q8NGP6,Q8NGP4,Q8NGP3,Q8NGP2,Q8NGP0,Q8NH10,Q8NH09,Q8NH06,Q8NH05,Q8NH04,Q8NH03,Q8NH02,Q8NH01,Q8NH00,Q8NGN6,Q8NGN5,Q8NGN4,Q8NGN3,Q8NGN2,Q8NGN1,Q8NGN0,…
Q8NGS9	Q8NH49,Q8NH48,Q8NGS8,Q8NGS7,Q8NGS6,Q8NGS5,Q8NGS4,Q8NGS3,Q8NH43,Q8NGS2,Q8NH42,Q8NGS1,Q8NH41,Q8NGS0,Q8NH40,Q8NGR9,Q8NGR8,Q8NH37,Q8NGR6,Q8NGR5,Q8NGR4,Q8NGR3,Q8NGR2,Q8NGR1,Q8NGQ6,Q8NGQ5,Q8NGQ4,Q8NGQ3,Q8NGQ2,Q8NH21,Q8NGQ1,Q8NGP9,Q8NH19,Q8NH18,Q8NGP8,Q8NH16,Q8NGP6,Q8NGP4,Q8NGP3,Q8NGP2,Q8NGP0,Q8NH10,Q8NH09,Q8NH05,Q8NH04,Q8NH03,Q8NH02,Q8NH01,Q8NH00,Q8NGN6,Q8NGN5,Q8NGN4,Q8NGN3,Q8NGN2,Q8NGN1,Q8NGN0,Q8NGM9,…
Q86VZ1	P49683,P55085,Q15825,Q15822,P18507,P18505,Q13639,P43088,P35462,P35414,P35408,P23416,P23415,P34998,P34995,P34981,P34972,P34969,P32745,P30559,P30556,P30550,P34903,P30542,P30536,P30532,Q15761,Q13585,P28223,P28222,P28221,P30518,Q15722,O75899,Q8NFN8,P10912,Q96G91,Q99705,Q05901,P35372,P35368,P35367,P35346,P04201,Q9H228,Q969V1,Q969N4,P50052,Q92633,P22888,P08588,Q99677,Q969F8,P30411,Q8NER1,P41968,P10828,…
Q8NH48	Q8NH49,Q8NGS9,Q8NGS8,Q8NGS7,Q8NGS6,Q8NGS5,Q8NGS4,Q8NGS3,Q8NH43,Q8NGS2,Q8NH42,Q8NGS1,Q8NH41,Q8NGS0,Q8NH40,Q8NGR9,Q8NGR8,Q8NH37,Q8NGR6,Q8NGR5,Q8NGR4,Q8NGR3,Q8NGR2,Q8NGR1,Q8NGQ6,Q8NGQ5,Q8NGQ4,Q8NGQ3,Q8NGQ2,Q8NH21,Q8NGQ1,Q8NGP9,Q8NH19,Q8NH18,Q8NGP8,Q8NH16,Q8NGP6,Q8NGP4,Q8NGP3,Q8NGP2,Q8NGP0,Q8NH10,Q8NH09,Q8NH06,Q8NH05,Q8NH04,Q8NH03,Q8NH02,Q8NH01,Q8NH00,Q8NGN6,Q8NGN5,Q8NGN4,Q8NGN3,Q8NGN2,Q8NGN1,Q8NGN0,…
Q8NGS8	Q8NH49,Q8NGS9,Q8NH48,Q8NGS7,Q8NGS6,Q8NGS5,Q8NGS4,Q8NGS3,Q8NH43,Q8NGS2,Q8NH42,Q8NGS1,Q8NH41,Q8NGS0,Q8NH40,Q8NGR9,Q8NGR8,Q8NH37,Q8NGR6,Q8NGR5,Q8NGR4,Q8NGR3,Q8NGR2,Q8NGR1,Q8NGQ6,Q8NGQ5,Q8NGQ4,Q8NGQ3,Q8NGQ2,Q8NH21,Q8NGQ1,Q8NGP9,Q8NH19,Q8NH18,Q8NGP8,Q8NH16,Q8NGP6,Q8NGP4,Q8NGP3,Q8NGP2,Q8NGP0,Q8NH10,Q8NH09,Q8NH05,Q8NH04,Q8NH03,Q8NH02,Q8NH01,Q8NH00,Q8NGN6,Q8NGN5,Q8NGN4,Q8NGN3,Q8NGN2,Q8NGN1,Q8NGN0,Q8NGM9,…
Q8NGS7	Q8NH49,Q8NGS9,Q8NH48,Q8NGS8,Q8NGS6,Q8NGS5,Q8NGS4,Q8NGS3,Q8NH43,Q8NGS2,Q8NH42,Q8NGS1,Q8NH41,Q8NGS0,Q8NH40,Q8NGR9,Q8NGR8,Q8NH37,Q8NGR6,Q8NGR5,Q8NGR4,Q8NGR3,Q8NGR2,Q8NGR1,Q8NGQ6,Q8NGQ5,Q8NGQ4,Q8NGQ3,Q8NGQ2,Q8NH21,Q8NGQ1,Q8NGP9,Q8NH19,Q8NH18,Q8NGP8,Q8NH16,Q8NGP6,Q8NGP4,Q8NGP3,Q8NGP2,Q8NGP0,Q8NH10,Q8NH09,Q8NH05,Q8NH04,Q8NH03,Q8NH02,Q8NH01,Q8NH00,Q8NGN6,Q8NGN5,Q8NGN4,Q8NGN3,Q8NGN2,Q8NGN1,Q8NGN0,Q8NGM9,…
Q9NRJ5	Q09161,Q9H361,P33240,Q9H307,Q92797,Q9BRX2,Q9BRP8,Q86V81,Q86US8,P52298,Q969Q6,Q9H1J1,O94913,Q9H1B4,Q9NPJ8,Q66LE6,Q9UPR3,Q86U42,Q12996,Q96EP5,Q9H0L4,Q92540,Q13362,Q9UBU9,Q13310,Q96DU9,Q06190,Q96DH6,O60942,Q9GZY0,P61326,Q96Q15,Q10570,P38919,P30154,P30153,Q8N684,Q5JQF8,O43809,P67775,Q15287,Q9BZI7,Q14738,Q15173,Q15172,Q9UKV3,O15234,Q96A72,Q9UKK6,Q9Y5S9,P15170,Q9Y5P8,Q9UKF6,P62714,P63151,Q9P2I0,P11940,…
Q8NGS6	Q8NH49,Q8NGS9,Q8NH48,Q8NGS8,Q8NGS7,Q8NGS5,Q8NGS4,Q8NGS3,Q8NH43,Q8NGS2,Q8NH42,Q8NGS1,Q8NH41,Q8NGS0,Q8NH40,Q8NGR9,Q8NGR8,Q8NH37,Q8NGR6,Q8NGR5,Q8NGR4,Q8NGR3,Q8NGR2,Q8NGR1,Q8NGQ6,Q8NGQ5,Q8NGQ4,Q8NGQ3,Q8NGQ2,Q8NH21,Q8NGQ1,Q8NGP9,Q8NH19,Q8NH18,Q8NGP8,Q8NH16,Q8NGP6,Q8NGP4,Q8NGP3,Q8NGP2,Q8NGP0,Q8NH10,Q8NH09,Q8NH05,Q8NH04,Q8NH03,Q8NH02,Q8NH01,Q8NH00,Q8NGN6,Q8NGN5,Q8NGN4,Q8NGN3,Q8NGN2,Q8NGN1,Q8NGN0,Q8NGM9,…
Q8NGS5	Q8NH49,Q8NGS9,Q8NH48,Q8NGS8,Q8NGS7,Q8NGS6,Q8NGS4,Q8NGS3,Q8NH43,Q8NGS2,Q8NH42,Q8NGS1,Q8NH41,Q8NGS0,Q8NH40,Q8NGR9,Q8NGR8,Q8NH37,Q8NGR6,Q8NGR5,Q8NGR4,Q8NGR3,Q8NGR2,Q8NGR1,Q8NGQ6,Q8NGQ5,Q8NGQ4,Q8NGQ3,Q8NGQ2,Q8NH21,Q8NGQ1,Q8NGP9,Q8NH19,Q8NH18,Q8NGP8,Q8NH16,Q8NGP6,Q8NGP4,Q8NGP3,Q8NGP2,Q8NGP0,Q8NH10,Q8NH09,Q8NH05,Q8NH04,Q8NH03,Q8NH02,Q8NH01,Q8NH00,Q8NGN6,Q8NGN5,Q8NGN4,Q8NGN3,Q8NGN2,Q8NGN1,Q8NGN0,Q8NGM9,…
P49683	Q86VZ1,P55085,Q15825,Q15822,P18507,P18505,P20800,Q13639,P14138,P43088,P35462,P35414,P35408,P23416,P23415,P34998,P34995,P34981,P34972,P34969,P81277,P32745,P30559,P30556,P30550,P34903,P30542,P30536,P30532,Q15761,Q13585,P28223,P28222,P28221,Q8NG41,P30518,Q15726,Q15722,O75899,Q8NFN8,P10912,Q96G91,Q99705,Q13519,Q05901,P35372,P35368,P35367,Q8NFJ6,P35346,P04201,Q9H228,Q969V1,Q969N4,P50052,Q92633,P22888,…
Q9NRJ3	P49682,P08754,Q15835,Q13651,P20809,P08700,P35462,P78556,Q9NRA1,P78552,P43026,P35414,Q6UXL0,P13612,P34972,P52333,P50151,P50150,P34947,P32745,Q04206,P30542,Q9H2A7,Q15761,P28222,P28221,Q8NG41,P98077,P26010,Q99731,P16234,P08631,O75888,P10912,P51828,Q9H293,Q8NFM4,Q99705,Q13519,P29965,P51817,P35372,O95407,Q8IU57,Q8IU54,Q969Z4,P35346,Q9H244,P78423,Q9H228,P17948,Q969V1,P01589,P01584,P01583,P01579,P01574,…
Q8NGS4	Q8NH49,Q8NGS9,Q8NH48,Q8NGS8,Q8NGS7,Q8NGS6,Q8NGS5,Q8NGS3,Q8NH43,Q8NGS2,Q8NH42,Q8NGS1,Q8NH41,Q8NGS0,Q8NH40,Q8NGR9,Q8NGR8,Q8NH37,Q8NGR6,Q8NGR5,Q8NGR4,Q8NGR3,Q8NGR2,Q8NGR1,Q8NGQ6,Q8NGQ5,Q8NGQ4,Q8NGQ3,Q8NGQ2,Q8NH21,Q8NGQ1,Q8NGP9,Q8NH19,Q8NH18,Q8NGP8,Q8NH16,Q8NGP6,Q8NGP4,Q8NGP3,Q8NGP2,Q8NGP0,Q8NH10,Q8NH09,Q8NH05,Q8NH04,Q8NH03,Q8NH02,Q8NH01,Q8NH00,Q8NGN6,Q8NGN5,Q8NGN4,Q8NGN3,Q8NGN2,Q8NGN1,Q8NGN0,Q8NGM9,…
P18545	P20839,Q15835,Q9NRF9,P49643,P49642,Q8WVQ1,P43080,O75916,Q9BSD7,P27815,P11488,A6NGE7,P62158,Q9NR33,Q14028,P30566,P30520,Q7LG56,P51841,P51828,P29973,Q8NFM4,A8MTJ3,P27707,Q96G03,P21108,Q9H1D9,Q9H1A7,Q8WTQ7,O95340,P49407,Q9NPB1,Q01433,Q01432,Q86TP1,P35243,P56597,Q08499,Q9H0P0,Q08493,Q08462,P36959,P36954,Q9NP56,Q06203,P20594,P40145,P24928,P16066,Q13370,O95263,P53803,P15531,P36871,P23109,O76083,O76074,…
P49682	Q9NRJ3,P35462,P78556,P35414,P34972,P32745,P30542,Q9H2A7,Q15761,P28222,P28221,Q8NG41,Q99731,Q99705,Q13519,P35372,P35346,Q9H244,P78423,Q9H228,Q969V1,P13501,P13500,P50052,Q92633,P30411,Q9NPB9,P47211,Q92583,Q9BPV8,P51686,P51685,P51684,P51681,P51677,P51671,Q9UBY5,P04083,Q99527,Q99500,Q5H8A3,Q13304,P46663,Q9UBD3,P01303,P51582,P49286,O95136,Q9GZQ4,P19876,P19875,Q8N729,P01298,P13236,O43927,P01213,P01210,…
Q8NGS3	Q8NH49,Q8NGS9,Q8NH48,Q8NGS8,Q8NGS7,Q8NGS6,Q8NGS5,Q8NGS4,Q8NH43,Q8NGS2,Q8NH42,Q8NGS1,Q8NH41,Q8NGS0,Q8NH40,Q8NGR9,Q8NGR8,Q8NH37,Q8NGR6,Q8NGR5,Q8NGR4,Q8NGR3,Q8NGR2,Q8NGR1,Q8NGQ6,Q8NGQ5,Q8NGQ4,Q8NGQ3,Q8NGQ2,Q8NH21,Q8NGQ1,Q8NGP9,Q8NH19,Q8NH18,Q8NGP8,Q8NH16,Q8NGP6,Q8NGP4,Q8NGP3,Q8NGP2,Q8NGP0,Q8NH10,Q8NH09,Q8NH06,Q8NH05,Q8NH04,Q8NH03,Q8NH02,Q8NH01,Q8NH00,Q8NGN6,Q8NGN5,Q8NGN4,Q8NGN3,Q8NGN2,Q8NGN1,Q8NGN0,…
Q8NH43	Q8NH49,Q8NGS9,Q8NH48,Q8NGS8,Q8NGS7,Q8NGS6,Q8NGS5,Q8NGS4,Q8NGS3,Q8NGS2,Q8NH42,Q8NGS1,Q8NH41,Q8NGS0,Q8NH40,Q8NGR9,Q8NGR8,Q8NH37,Q8NGR6,Q8NGR5,Q8NGR4,Q8NGR3,Q8NGR2,Q8NGR1,Q8NGQ6,Q8NGQ5,Q8NGQ4,Q8NGQ3,Q8NGQ2,Q8NH21,Q8NGQ1,Q8NGP9,Q8NH19,Q8NH18,Q8NGP8,Q8NH16,Q8NGP6,Q8NGP4,Q8NGP3,Q8NGP2,Q8NGP0,Q8NH10,Q8NH09,Q8NH06,Q8NH05,Q8NH04,Q8NH03,Q8NH02,Q8NH01,Q8NH00,Q8NGN6,Q8NGN5,Q8NGN4,Q8NGN3,Q8NGN2,Q8NGN1,Q8NGN0,…
Q8NGS2	Q8NH49,Q8NGS9,Q8NH48,Q8NGS8,Q8NGS7,Q8NGS6,Q8NGS5,Q8NGS4,Q8NGS3,Q8NH43,Q8NH42,Q8NGS1,Q8NH41,Q8NGS0,Q8NH40,Q8NGR9,Q8NGR8,Q8NH37,Q8NGR6,Q8NGR5,Q8NGR4,Q8NGR3,Q8NGR2,Q8NGR1,Q8NGQ6,Q8NGQ5,Q8NGQ4,Q8NGQ3,Q8NGQ2,Q8NH21,Q8NGQ1,Q8NGP9,Q8NH19,Q8NH18,Q8NGP8,Q8NH16,Q8NGP6,Q8NGP4,Q8NGP3,Q8NGP2,Q8NGP0,Q8NH10,Q8NH09,Q8NH06,Q8NH05,Q8NH04,Q8NH03,Q8NH02,Q8NH01,Q8NH00,Q8NGN6,Q8NGN5,Q8NGN4,Q8NGN3,Q8NGN2,Q8NGN1,Q8NGN0,…
Q8NH42	Q8NH49,Q8NGS9,Q8NH48,Q8NGS8,Q8NGS7,Q8NGS6,Q8NGS5,Q8NGS4,Q8NGS3,Q8NH43,Q8NGS2,Q8NGS1,Q8NH41,Q8NGS0,Q8NH40,Q8NGR9,Q8NGR8,Q8NH37,Q8NGR6,Q8NGR5,Q8NGR4,Q8NGR3,Q8NGR2,Q8NGR1,Q8NGQ6,Q8NGQ5,Q8NGQ4,Q8NGQ3,Q8NGQ2,Q8NH21,Q8NGQ1,Q8NGP9,Q8NH19,Q8NH18,Q8NGP8,Q8NH16,Q8NGP6,Q8NGP4,Q8NGP3,Q8NGP2,Q8NGP0,Q8NH10,Q8NH09,Q8NH06,Q8NH05,Q8NH04,Q8NH03,Q8NH02,Q8NH01,Q8NH00,Q8NGN6,Q8NGN5,Q8NGN4,Q8NGN3,Q8NGN2,Q8NGN1,Q8NGN0,…
Q53T94	Q15573,Q15572,P53803,Q9NYV6,Q9H9Y6,O15160,Q9Y2S0,O95602,P52434,
Q8NGS1	Q8NH49,Q8NGS9,Q8NH48,Q8NGS8,Q8NGS7,Q8NGS6,Q8NGS5,Q8NGS4,Q8NGS3,Q8NH43,Q8NGS2,Q8NH42,Q8NH41,Q8NGS0,Q8NH40,Q8NGR9,Q8NGR8,Q8NH37,Q8NGR6,Q8NGR5,Q8NGR4,Q8NGR3,Q8NGR2,Q8NGR1,Q8NGQ6,Q8NGQ5,Q8NGQ4,Q8NGQ3,Q8NGQ2,Q8NH21,Q8NGQ1,Q8NGP9,Q8NH19,Q8NH18,Q8NGP8,Q8NH16,Q8NGP6,Q8NGP4,Q8NGP3,Q8NGP2,Q8NGP0,Q8NH10,Q8NH09,Q8NH06,Q8NH05,Q8NH04,Q8NH03,Q8NH02,Q8NH01,Q8NH00,Q8NGN6,Q8NGN5,Q8NGN4,Q8NGN3,Q8NGN2,Q8NGN1,Q8NGN0,…
Q8NH41	Q8NH49,Q8NGS9,Q8NH48,Q8NGS8,Q8NGS7,Q8NGS6,Q8NGS5,Q8NGS4,Q8NGS3,Q8NH43,Q8NGS2,Q8NH42,Q8NGS1,Q8NGS0,Q8NH40,Q8NGR9,Q8NGR8,Q8NH37,Q8NGR6,Q8NGR5,Q8NGR4,Q8NGR3,Q8NGR2,Q8NGR1,Q8NGQ6,Q8NGQ5,Q8NGQ4,Q8NGQ3,Q8NGQ2,Q8NH21,Q8NGQ1,Q8NGP9,Q8NH19,Q8NH18,Q8NGP8,Q8NH16,Q8NGP6,Q8NGP4,Q8NGP3,Q8NGP2,Q8NGP0,Q8NH10,Q8NH09,Q8NH06,Q8NH05,Q8NH04,Q8NH03,Q8NH02,Q8NH01,Q8NH00,Q8NGN6,Q8NGN5,Q8NGN4,Q8NGN3,Q8NGN2,Q8NGN1,Q8NGN0,…
Q8NGS0	Q8NH49,Q8NGS9,Q8NH48,Q8NGS8,Q8NGS7,Q8NGS6,Q8NGS5,Q8NGS4,Q8NGS3,Q8NH43,Q8NGS2,Q8NH42,Q8NGS1,Q8NH41,Q8NH40,Q8NGR9,Q8NGR8,Q8NH37,Q8NGR6,Q8NGR5,Q8NGR4,Q8NGR3,Q8NGR2,Q8NGR1,Q8NGQ6,Q8NGQ5,Q8NGQ4,Q8NGQ3,Q8NGQ2,Q8NH21,Q8NGQ1,Q8NGP9,Q8NH19,Q8NH18,Q8NGP8,Q8NH16,Q8NGP6,Q8NGP4,Q8NGP3,Q8NGP2,Q8NGP0,Q8NH10,Q8NH09,Q8NH06,Q8NH05,Q8NH04,Q8NH03,Q8NH02,Q8NH01,Q8NH00,Q8NGN6,Q8NGN5,Q8NGN4,Q8NGN3,Q8NGN2,Q8NGN1,Q8NGN0,…
Q8NH40	Q8NH49,Q8NGS9,Q8NH48,Q8NGS8,Q8NGS7,Q8NGS6,Q8NGS5,Q8NGS4,Q8NGS3,Q8NH43,Q8NGS2,Q8NH42,Q8NGS1,Q8NH41,Q8NGS0,Q8NGR9,Q8NGR8,Q8NH37,Q8NGR6,Q8NGR5,Q8NGR4,Q8NGR3,Q8NGR2,Q8NGR1,Q8NGQ6,Q8NGQ5,Q8NGQ4,Q8NGQ3,Q8NGQ2,Q8NH21,Q8NGQ1,Q8NGP9,Q8NH19,Q8NH18,Q8NGP8,Q8NH16,Q8NGP6,Q8NGP4,Q8NGP3,Q8NGP2,Q8NGP0,Q8NH10,Q8NH09,Q8NH06,Q8NH05,Q8NH04,Q8NH03,Q8NH02,Q8NH01,Q8NH00,Q8NGN6,Q8NGN5,Q8NGN4,Q8NGN3,Q8NGN2,Q8NGN1,Q8NGN0,…
Q15853	P13500,Q13469,P16144,Q12968,P08493,Q03405,P15407,P08253,P00749,P17535,P20248,P08123,P02818,P29474,P05412,P14780,P08047,P07585,P17302,Q16787,P17275,P07476,P09601,P15018,P05231,P24385,P10145,Q9NUQ3,P18848,Q09472,P07204,Q9Y222,O95644,P03956,
Q68CJ9	P51970,P08754,P06576,P55087,Q99801,O75947,Q9NRA1,Q6SJ96,P31040,Q92793,P62158,Q92769,P42574,P56706,P56705,P56704,P56703,Q92750,P50148,Q04206,P30518,Q13561,Q13557,Q13555,Q13554,P16234,Q96ST3,Q13547,P16220,Q9UDW1,P51828,Q8NFM4,P51817,Q9UQM7,Q9NQB0,P06400,O94973,P11362,Q9H1J7,Q9H1J5,Q9NQ66,Q96FJ2,P20674,Q9H1A7,P08574,Q13467,Q99643,Q9NPG1,Q93098,Q93097,P04179,Q13409,P56556,Q08462,Q00987,Q92569,P36954,…
Q6ZWJ1	P55042,P11473,P13647,P46937,P30530,P26006,Q96FX8,P17936,Q16186,P11388,P09086,P01583,P30411,Q9H0M0,Q00987,P18283,P49327,Q13315,O76054,P51587,P00813,P31947,P15408,P46531,O95067,Q01196,P56179,P56178,Q15172,P63244,O15178,P57729,Q9HCS4,P02533,Q14469,O60381,P49959,Q96J02,Q02297,P20908,P49716,Q9NRZ9,Q9H3D4,
P30613	Q9NP71,P49327,O00763,P53396,Q9UH92,Q99943,
Q13671	Q15831,P16333,P08729,P78536,Q8IUQ4,P13688,P23443,Q9NR80,Q92783,P46940,P42566,Q92734,Q15796,P30530,P08670,P06493,P18433,Q13547,Q13546,P16220,Q99704,P51817,Q9NQC7,P51812,Q8WUM4,Q8NFJ5,O75815,Q969T9,Q9UQC2,P61586,P06396,Q13480,P16144,Q12967,P23246,Q12929,Q15583,Q13393,P51692,Q99569,P12931,Q13363,P18206,P10721,Q07912,Q13322,P04049,P05787,P05783,Q96QD8,Q06124,P22681,P42229,P42224,Q07889,O15530,O15524,…
P20839	P18545,P51970,O95573,P06576,P55084,P20815,P20813,P39877,Q9NRF9,Q9NRF8,P49643,P49642,O95544,P49641,Q8WVQ1,Q13630,Q53FZ2,Q6QHC5,Q96GX9,Q96H96,Q99807,P49619,O75964,P35475,O75947,Q9NRA0,P78540,P33261,P33260,P43034,Q9BSE5,Q9UF12,O75912,O75911,Q9BSD7,O75907,Q6YP21,P21283,P21281,P27815,P13674,P11498,P03897,Q10981,P03891,P31040,P15848,P03886,P46977,P09172,A6NGE7,Q17RR3,P46952,Q9NR71,Q14061,Q86VF5,P21217,…
Q8NGR9	Q8NH49,Q8NGS9,Q8NH48,Q8NGS8,Q8NGS7,Q8NGS6,Q8NGS5,Q8NGS4,Q8NGS3,Q8NH43,Q8NGS2,Q8NH42,Q8NGS1,Q8NH41,Q8NGS0,Q8NH40,Q8NGR8,Q8NH37,Q8NGR6,Q8NGR5,Q8NGR4,Q8NGR3,Q8NGR2,Q8NGR1,Q8NGQ6,Q8NGQ5,Q8NGQ4,Q8NGQ3,Q8NGQ2,Q8NH21,Q8NGQ1,Q8NGP9,Q8NH19,Q8NH18,Q8NGP8,Q8NH16,Q8NGP6,Q8NGP4,Q8NGP3,Q8NGP2,Q8NGP0,Q8NH10,Q8NH09,Q8NH06,Q8NH05,Q8NH04,Q8NH03,Q8NH02,Q8NH01,Q8NH00,Q8NGN6,Q8NGN5,Q8NGN4,Q8NGN3,Q8NGN2,Q8NGN1,Q8NGN0,…
Q8NGR8	Q8NH49,Q8NGS9,Q8NH48,Q8NGS8,Q8NGS7,Q8NGS6,Q8NGS5,Q8NGS4,Q8NGS3,Q8NH43,Q8NGS2,Q8NH42,Q8NGS1,Q8NH41,Q8NGS0,Q8NH40,Q8NGR9,Q8NH37,Q8NGR6,Q8NGR5,Q8NGR4,Q8NGR3,Q8NGR2,Q8NGR1,Q8NGQ6,Q8NGQ5,Q8NGQ4,Q8NGQ3,Q8NGQ2,Q8NH21,Q8NGQ1,Q8NGP9,Q8NH19,Q8NH18,Q8NGP8,Q8NH16,Q8NGP6,Q8NGP4,Q8NGP3,Q8NGP2,Q8NGP0,Q8NH10,Q8NH09,Q8NH06,Q8NH05,Q8NH04,Q8NH03,Q8NH02,Q8NH01,Q8NH00,Q8NGN6,Q8NGN5,Q8NGN4,Q8NGN3,Q8NGN2,Q8NGN1,Q8NGN0,…
Q8NH37	Q8NH49,Q8NGS9,Q8NH48,Q8NGS8,Q8NGS7,Q8NGS6,Q8NGS5,Q8NGS4,Q8NGS3,Q8NH43,Q8NGS2,Q8NH42,Q8NGS1,Q8NH41,Q8NGS0,Q8NH40,Q8NGR9,Q8NGR8,Q8NGR6,Q8NGR5,Q8NGR4,Q8NGR3,Q8NGR2,Q8NGR1,Q8NGQ6,Q8NGQ5,Q8NGQ4,Q8NGQ3,Q8NGQ2,Q8NH21,Q8NGQ1,Q8NGP9,Q8NH19,Q8NH18,Q8NGP8,Q8NH16,Q8NGP6,Q8NGP4,Q8NGP3,Q8NGP2,Q8NGP0,Q8NH10,Q8NH09,Q8NH06,Q8NH05,Q8NH04,Q8NH03,Q8NH02,Q8NH01,Q8NH00,Q8NGN6,Q8NGN5,Q8NGN4,Q8NGN3,Q8NGN2,Q8NGN1,Q8NGN0,…
Q8NGR6	Q8NH49,Q8NGS9,Q8NH48,Q8NGS8,Q8NGS7,Q8NGS6,Q8NGS5,Q8NGS4,Q8NGS3,Q8NH43,Q8NGS2,Q8NH42,Q8NGS1,Q8NH41,Q8NGS0,Q8NH40,Q8NGR9,Q8NGR8,Q8NH37,Q8NGR5,Q8NGR4,Q8NGR3,Q8NGR2,Q8NGR1,Q8NGQ6,Q8NGQ5,Q8NGQ4,Q8NGQ3,Q8NGQ2,Q8NH21,Q8NGQ1,Q8NGP9,Q8NH19,Q8NH18,Q8NGP8,Q8NH16,Q8NGP6,Q8NGP4,Q8NGP3,Q8NGP2,Q8NGP0,Q8NH10,Q8NH09,Q8NH06,Q8NH05,Q8NH04,Q8NH03,Q8NH02,Q8NH01,Q8NH00,Q8NGN6,Q8NGN5,Q8NGN4,Q8NGN3,Q8NGN2,Q8NGN1,Q8NGN0,…
P49674	Q15843,P98177,P51959,Q9NRG4,Q99835,P98164,P55060,Q13635,Q9H2X6,Q13616,O75925,P15884,Q8IUQ4,Q92793,Q49AN0,P56706,P56705,P56704,P56703,Q92753,Q9H2H0,Q9NQR1,Q15796,P16298,Q99743,Q13557,Q13555,Q13554,Q13535,Q13526,P35398,P51817,O95409,Q9UQM7,Q9NQB0,Q9H237,P17931,Q8WUF5,P56645,Q9H1J7,Q9H1J5,Q9NQ66,O94916,Q969P5,O94907,Q92630,P34820,P61586,Q969G9,Q13485,Q969F2,Q13469,Q13467,Q13464,Q8WTS6,Q9NPG1,Q155Q3,…
P51970	Q68CJ9,P20839,O95573,P06576,P55084,P20815,P20813,P39877,Q9NRF9,Q9NRF8,P49643,P49642,O95544,P49641,Q13630,Q53FZ2,Q6QHC5,Q96GX9,Q96H96,Q01668,Q99807,P49619,O75964,P35475,O75947,Q9H2U2,Q9NRA0,P78540,P78536,P33261,P33260,P43034,Q9BSE5,Q9UF12,O75912,O75911,Q9BSD7,O75907,Q6SJ96,Q6YP21,P21283,P21281,P13674,P11498,P03897,Q10981,P03891,P31040,P15848,P03886,P46977,Q92793,P09172,A6NGE7,Q17RR3,P62158,P46952,…
Q8NGR5	Q8NH49,Q8NGS9,Q8NH48,Q8NGS8,Q8NGS7,Q8NGS6,Q8NGS5,Q8NGS4,Q8NGS3,Q8NH43,Q8NGS2,Q8NH42,Q8NGS1,Q8NH41,Q8NGS0,Q8NH40,Q8NGR9,Q8NGR8,Q8NH37,Q8NGR6,Q8NGR4,Q8NGR3,Q8NGR2,Q8NGR1,Q8NGQ6,Q8NGQ5,Q8NGQ4,Q8NGQ3,Q8NGQ2,Q8NH21,Q8NGQ1,Q8NGP9,Q8NH19,Q8NH18,Q8NGP8,Q8NH16,Q8NGP6,Q8NGP4,Q8NGP3,Q8NGP2,Q8NGP0,Q8NH10,Q8NH09,Q8NH06,Q8NH05,Q8NH04,Q8NH03,Q8NH02,Q8NH01,Q8NH00,Q8NGN6,Q8NGN5,Q8NGN4,Q8NGN3,Q8NGN2,Q8NGN1,Q8NGN0,…
Q8NGR4	Q8NH49,Q8NGS9,Q8NH48,Q8NGS8,Q8NGS7,Q8NGS6,Q8NGS5,Q8NGS4,Q8NGS3,Q8NH43,Q8NGS2,Q8NH42,Q8NGS1,Q8NH41,Q8NGS0,Q8NH40,Q8NGR9,Q8NGR8,Q8NH37,Q8NGR6,Q8NGR5,Q8NGR3,Q8NGR2,Q8NGR1,Q8NGQ6,Q8NGQ5,Q8NGQ4,Q8NGQ3,Q8NGQ2,Q8NH21,Q8NGQ1,Q8NGP9,Q8NH19,Q8NH18,Q8NGP8,Q8NH16,Q8NGP6,Q8NGP4,Q8NGP3,Q8NGP2,Q8NGP0,Q8NH10,Q8NH09,Q8NH06,Q8NH05,Q8NH04,Q8NH03,Q8NH02,Q8NH01,Q8NH00,Q8NGN6,Q8NGN5,Q8NGN4,Q8NGN3,Q8NGN2,Q8NGN1,Q8NGN0,…
Q8NGR3	Q8NH49,Q8NGS9,Q8NH48,Q8NGS8,Q8NGS7,Q8NGS6,Q8NGS5,Q8NGS4,Q8NGS3,Q8NH43,Q8NGS2,Q8NH42,Q8NGS1,Q8NH41,Q8NGS0,Q8NH40,Q8NGR9,Q8NGR8,Q8NH37,Q8NGR6,Q8NGR5,Q8NGR4,Q8NGR2,Q8NGR1,Q8NGQ6,Q8NGQ5,Q8NGQ4,Q8NGQ3,Q8NGQ2,Q8NH21,Q8NGQ1,Q8NGP9,Q8NH19,Q8NH18,Q8NGP8,Q8NH16,Q8NGP6,Q8NGP4,Q8NGP3,Q8NGP2,Q8NGP0,Q8NH10,Q8NH09,Q8NH06,Q8NH05,Q8NH04,Q8NH03,Q8NH02,Q8NH01,Q8NH00,Q8NGN6,Q8NGN5,Q8NGN4,Q8NGN3,Q8NGN2,Q8NGN1,Q8NGN0,…
Q8NGR2	Q8NH49,Q8NGS9,Q8NH48,Q8NGS8,Q8NGS7,Q8NGS6,Q8NGS5,Q8NGS4,Q8NGS3,Q8NH43,Q8NGS2,Q8NH42,Q8NGS1,Q8NH41,Q8NGS0,Q8NH40,Q8NGR9,Q8NGR8,Q8NH37,Q8NGR6,Q8NGR5,Q8NGR4,Q8NGR3,Q8NGR1,Q8NGQ6,Q8NGQ5,Q8NGQ4,Q8NGQ3,Q8NGQ2,Q8NH21,Q8NGQ1,Q8NGP9,Q8NH19,Q8NH18,Q8NGP8,Q8NH16,Q8NGP6,Q8NGP4,Q8NGP3,Q8NGP2,Q8NGP0,Q8NH10,Q8NH09,Q8NH06,Q8NH05,Q8NH04,Q8NH03,Q8NH02,Q8NH01,Q8NH00,Q8NGN6,Q8NGN5,Q8NGN4,Q8NGN3,Q8NGN2,Q8NGN1,Q8NGN0,…
O95573	P20839,P51970,Q15848,P06576,P55084,Q6QHF9,Q15831,P20815,P20813,P39877,Q9NRF9,Q9NRF8,P49643,P49642,O95544,P49641,Q13630,Q53FZ2,P55058,Q6QHC5,Q96GX9,Q96H96,Q99807,P49619,O75964,Q13608,P35475,O75947,Q9NRA0,P78540,P33261,P33260,P43034,Q9BSE5,Q9UF12,O75912,O75911,Q9BSD7,O75907,Q6YP21,P21283,P21281,P13674,P11498,P03897,Q10981,P03891,P31040,P15848,P03886,P46977,P09172,A6NGE7,Q17RR3,P46952,Q9NR77,Q9NR71,…
Q8NGR1	Q8NH49,Q8NGS9,Q8NH48,Q8NGS8,Q8NGS7,Q8NGS6,Q8NGS5,Q8NGS4,Q8NGS3,Q8NH43,Q8NGS2,Q8NH42,Q8NGS1,Q8NH41,Q8NGS0,Q8NH40,Q8NGR9,Q8NGR8,Q8NH37,Q8NGR6,Q8NGR5,Q8NGR4,Q8NGR3,Q8NGR2,Q8NGQ6,Q8NGQ5,Q8NGQ4,Q8NGQ3,Q8NGQ2,Q8NH21,Q8NGQ1,Q8NGP9,Q8NH19,Q8NH18,Q8NGP8,Q8NH16,Q8NGP6,Q8NGP4,Q8NGP3,Q8NGP2,Q8NGP0,Q8NH10,Q8NH09,Q8NH05,Q8NH04,Q8NH03,Q8NH02,Q8NH01,Q8NH00,Q8NGN6,Q8NGN5,Q8NGN4,Q8NGN3,Q8NGN2,Q8NGN1,Q8NGN0,Q8NGM9,…
Q99856	P51959,P20800,P55060,Q13625,P78543,O75909,P11473,Q92793,Q92769,P13611,Q53FA7,Q9BRQ8,Q13568,Q7LG56,Q96FX8,P06400,Q03701,P78423,P17936,P27701,Q658P3,Q9NQ88,O94907,Q9NPP4,P08581,P30411,Q92597,Q00987,P36952,Q03518,O75626,Q9UBN6,P54278,Q12837,Q92466,P55957,Q07820,Q07812,P51532,P31947,Q96PM9,Q96PM5,P17643,P38936,O60880,P22570,P08253,Q71UM5,P29590,Q5JR12,Q9BZR8,P01135,Q9ULZ3,O15350,P10451,P10415,P08107,…
Q15848	O95573,Q15831,P55058,Q01668,Q92793,Q9NQR9,P09110,Q04206,Q15788,P0CG48,Q86V24,P33121,P11310,Q15653,Q15628,Q96RR4,Q01469,P78380,Q13418,Q12933,Q00975,Q92569,Q08426,Q6P1M0,P42345,Q92523,P42338,P42336,Q15596,P06213,Q86SK9,Q9UBK2,P11168,P11166,Q5TCH4,P01375,Q06124,P22680,P01308,P01303,P53779,O15540,Q07869,O15530,Q9UNU6,O15524,Q05655,Q99424,P37231,P17676,P19838,P48736,Q02928,Q6Q788,P20333,Q13131,P19793,…
P98182	Q9BSG1,Q9NR11,Q96GC6,Q15776,Q9BRR0,Q9UDV7,Q9UDV6,O95402,O75820,Q96G25,A2RRD8,Q969J2,Q99676,P51786,Q9NPJ6,Q6P2D0,Q6P2C8,Q15648,Q93074,Q96RN5,P15622,Q96RE9,Q12901,Q8NDW4,Q13398,P49336,O95201,P24863,Q13263,O75586,O95125,Q96PQ6,Q9NZV7,Q14929,Q3SY52,Q96PE6,Q9NZL3,Q8NC26,O75467,Q13106,O75448,O14978,O75437,Q9NYT6,O75346,Q9ULK4,Q9Y6Q3,Q96NJ3,Q71SY5,Q9UL59,Q9UL58,Q9H944,O14771,O14709,Q8TF47,Q9UJW8,Q5JNZ3,…
Q15843	P49674,P51959,Q9NRG4,P55060,Q9H2X6,Q92793,Q9NQR1,Q13535,Q13526,Q8WUF5,Q92630,Q8WTS6,P78368,P25490,Q93009,P46777,Q00987,P51668,Q13315,Q13309,Q66K89,Q05655,Q96PM5,P48730,P48729,Q7Z6Z7,P62913,P45984,P45983,P31749,P62829,Q9Y6M4,O15297,P00519,O14757,O14744,O15151,Q9HCP0,Q9HCN2,Q09472,Q8N0Z6,P04637,Q16539,Q86XK2,Q92993,Q8NHY2,Q92831,Q9NS23,
P08754	Q9NRJ3,Q68CJ9,P20827,Q6UXZ4,Q15835,P98172,P98170,Q13651,Q99836,P39877,P16333,O75970,O95500,P78556,Q9NRA1,Q9NRA0,Q9UF33,O75914,P78508,P23458,P56750,Q9NR96,P56748,P56747,Q92797,P56746,Q92793,P62158,P13637,P34998,Q9NQU5,Q6H8Q1,P13612,P42574,P56706,P56705,P56704,P56703,Q9NR48,P52333,P50151,P50150,Q92730,P50148,P34947,Q9H2E6,Q8NFY4,P34931,Q02045,Q8IUC6,Q15796,Q04206,P16298,Q9H2A7,P16284,Q13591,Q15768,…
P06576	Q68CJ9,P20839,P51970,O95573,P55084,P20815,P20813,P39877,Q9NRF9,Q9NRF8,P49643,P49642,O95544,P49641,Q13630,Q53FZ2,Q6QHC5,Q96GX9,Q96H96,Q01668,Q99807,P49619,O75964,P35475,O75947,Q9H2U2,Q9NRA0,P78540,P78536,P33261,P33260,P43034,Q9BSE5,Q9UF12,O75912,O75911,Q9BSD7,O75907,Q6SJ96,Q6YP21,P21283,P21281,P13674,P11498,P03897,Q10981,P03891,P31040,P15848,P03886,P46977,Q92793,P09172,A6NGE7,Q17RR3,P62158,P46952,…
P51965	P98170,P55072,Q13620,Q9NRD1,Q13619,Q13618,Q13617,Q13616,Q8WVN8,Q9UF47,P25686,P25685,O75928,O75925,Q9H347,P27824,Q8IUQ4,P13667,P46977,Q9NQW1,Q16236,Q5GLZ8,P46934,Q9NR34,Q9NR31,P34931,Q9NR09,P40337,O95487,O95486,Q15751,Q9BS18,P61619,P27797,O75807,O94979,O94972,Q969T4,O94941,Q969M7,Q712K3,Q92611,P53992,Q969H0,Q9H1A4,Q99683,Q13490,Q13489,Q13454,P49459,Q13438,P39656,P49427,Q9BQI3,Q9H173,Q93034,P17861,…
P20827	P08754,Q6UXZ4,P98172,P16333,Q99814,Q9UF33,O75914,Q92793,Q9NQU5,Q6H8Q1,Q92730,Q9H2E6,Q8NFY4,P16298,Q13591,Q15768,P08631,P51805,O94989,P17948,O94929,O94916,P61586,Q15672,P08581,Q13469,Q13464,P27695,Q12968,O94813,Q9BPU6,Q96EB6,P12931,P06241,P06239,P27540,P60953,P07948,P07947,P11166,P22681,O95185,P49281,Q13275,Q9GZT9,Q9UNQ0,Q13214,Q9C0C4,Q14934,O43921,Q08209,Q15375,P53671,P53667,P14921,Q13177,P51451,…
P55087	Q68CJ9,Q9H2S1,P13637,Q14032,P08684,P30518,Q13561,P16220,P51828,P29972,Q8NFM4,P51817,Q9H222,Q9H221,P13569,Q96FJ2,Q8WTV0,O95342,Q9NPD5,Q13409,Q08462,Q12908,P46721,P40145,P00918,P04035,O94778,Q12846,P11166,Q92482,P22694,P22680,Q15466,Q6PIU2,P22612,Q9UNQ0,P06133,Q8NCM8,Q14973,P48764,Q02930,O15439,O15438,P20339,Q9UN42,P19793,P50993,O43889,P46459,P01185,P01130,Q96BA8,P08183,Q9Y6R1,P19634,Q9Y6L6,Q9Y6G9,…
Q8NGQ6	Q8NH49,Q8NGS9,Q8NH48,Q8NGS8,Q8NGS7,Q8NGS6,Q8NGS5,Q8NGS4,Q8NGS3,Q8NH43,Q8NGS2,Q8NH42,Q8NGS1,Q8NH41,Q8NGS0,Q8NH40,Q8NGR9,Q8NGR8,Q8NH37,Q8NGR6,Q8NGR5,Q8NGR4,Q8NGR3,Q8NGR2,Q8NGR1,Q8NGQ5,Q8NGQ4,Q8NGQ3,Q8NGQ2,Q8NH21,Q8NGQ1,Q8NGP9,Q8NH19,Q8NH18,Q8NGP8,Q8NH16,Q8NGP6,Q8NGP4,Q8NGP3,Q8NGP2,Q8NGP0,Q8NH10,Q8NH09,Q8NH06,Q8NH05,Q8NH04,Q8NH03,Q8NH02,Q8NH01,Q8NH00,Q8NGN6,Q8NGN5,Q8NGN4,Q8NGN3,Q8NGN2,Q8NGN1,Q8NGN0,…
P20823	P10997,Q13562,P78426,P11168,Q9UBC0,P01308,O95096,Q7RTS1,Q9Y4Z2,Q03014,Q14541,Q14469,P55318,O43316,P26367,P35680,Q9Y261,Q8NHW3,P50219,
Q8NGQ5	Q8NH49,Q8NGS9,Q8NH48,Q8NGS8,Q8NGS7,Q8NGS6,Q8NGS5,Q8NGS4,Q8NGS3,Q8NH43,Q8NGS2,Q8NH42,Q8NGS1,Q8NH41,Q8NGS0,Q8NH40,Q8NGR9,Q8NGR8,Q8NH37,Q8NGR6,Q8NGR5,Q8NGR4,Q8NGR3,Q8NGR2,Q8NGR1,Q8NGQ6,Q8NGQ4,Q8NGQ3,Q8NGQ2,Q8NH21,Q8NGQ1,Q8NGP9,Q8NH19,Q8NH18,Q8NGP8,Q8NH16,Q8NGP6,Q8NGP4,Q8NGP3,Q8NGP2,Q8NGP0,Q8NH10,Q8NH09,Q8NH06,Q8NH05,Q8NH04,Q8NH03,Q8NH02,Q8NH01,Q8NH00,Q8NGN6,Q8NGN5,Q8NGN4,Q8NGN3,Q8NGN2,Q8NGN1,Q8NGN0,…
P55085	Q86VZ1,P49683,Q86VW2,Q99836,Q15825,Q15822,P18507,P18505,P20800,Q13639,P14138,P43088,P35462,P35414,P35408,Q9NR96,P23416,P23415,P34998,P34995,P34981,P34972,P34969,P50148,P34947,P81277,P32745,P30559,P30556,P30550,P34903,P30542,P30536,P30532,Q15761,Q13585,P28223,P28222,P28221,Q8NG41,P30518,Q15743,Q15726,Q15722,O75899,Q8NFN8,P10912,Q96G91,Q99705,Q13519,Q05901,P35372,P35368,P35367,Q8NFJ6,P02042,P35346,…
Q8NGQ4	Q8NH49,Q8NGS9,Q8NH48,Q8NGS8,Q8NGS7,Q8NGS6,Q8NGS5,Q8NGS4,Q8NGS3,Q8NH43,Q8NGS2,Q8NH42,Q8NGS1,Q8NH41,Q8NGS0,Q8NH40,Q8NGR9,Q8NGR8,Q8NH37,Q8NGR6,Q8NGR5,Q8NGR4,Q8NGR3,Q8NGR2,Q8NGR1,Q8NGQ6,Q8NGQ5,Q8NGQ3,Q8NGQ2,Q8NH21,Q8NGQ1,Q8NGP9,Q8NH19,Q8NH18,Q8NGP8,Q8NH16,Q8NGP6,Q8NGP4,Q8NGP3,Q8NGP2,Q8NGP0,Q8NH10,Q8NH09,Q8NH06,Q8NH05,Q8NH04,Q8NH03,Q8NH02,Q8NH01,Q8NH00,Q8NGN6,Q8NGN5,Q8NGN4,Q8NGN3,Q8NGN2,Q8NGN1,Q8NGN0,…
P55084	P20839,P51970,O95573,P06576,P20815,P20813,P39877,Q9NRF9,Q9NRF8,P49643,P49642,O95544,P49641,Q13630,Q53FZ2,Q6QHC5,Q96GX9,Q96H96,Q99807,P49619,O75964,P35475,O75947,Q9NRA0,P78540,P33261,P33260,P43034,Q9BSE5,Q9UF12,O75912,O75911,Q9BSD7,O75907,Q6YP21,P21283,P21281,P13674,P11498,P03897,Q10981,P03891,P31040,P15848,P03886,P46977,P09172,A6NGE7,Q17RR3,P46952,Q9NR71,Q14061,Q86VF5,P21217,Q16222,P40394,P46926,…
Q8NGQ3	Q8NH49,Q8NGS9,Q8NH48,Q8NGS8,Q8NGS7,Q8NGS6,Q8NGS5,Q8NGS4,Q8NGS3,Q8NH43,Q8NGS2,Q8NH42,Q8NGS1,Q8NH41,Q8NGS0,Q8NH40,Q8NGR9,Q8NGR8,Q8NH37,Q8NGR6,Q8NGR5,Q8NGR4,Q8NGR3,Q8NGR2,Q8NGR1,Q8NGQ6,Q8NGQ5,Q8NGQ4,Q8NGQ2,Q8NH21,Q8NGQ1,Q8NGP9,Q8NH19,Q8NH18,Q8NGP8,Q8NH16,Q8NGP6,Q8NGP4,Q8NGP3,Q8NGP2,Q8NGP0,Q8NH10,Q8NH09,Q8NH06,Q8NH05,Q8NH04,Q8NH03,Q8NH02,Q8NH01,Q8NH00,Q8NGN6,Q8NGN5,Q8NGN4,Q8NGN3,Q8NGN2,Q8NGN1,Q8NGN0,…
Q8NGQ2	Q8NH49,Q8NGS9,Q8NH48,Q8NGS8,Q8NGS7,Q8NGS6,Q8NGS5,Q8NGS4,Q8NGS3,Q8NH43,Q8NGS2,Q8NH42,Q8NGS1,Q8NH41,Q8NGS0,Q8NH40,Q8NGR9,Q8NGR8,Q8NH37,Q8NGR6,Q8NGR5,Q8NGR4,Q8NGR3,Q8NGR2,Q8NGR1,Q8NGQ6,Q8NGQ5,Q8NGQ4,Q8NGQ3,Q8NH21,Q8NGQ1,Q8NGP9,Q8NH19,Q8NH18,Q8NGP8,Q8NH16,Q8NGP6,Q8NGP4,Q8NGP3,Q8NGP2,Q8NGP0,Q8NH10,Q8NH09,Q8NH06,Q8NH05,Q8NH04,Q8NH03,Q8NH02,Q8NH01,Q8NH00,Q8NGN6,Q8NGN5,Q8NGN4,Q8NGN3,Q8NGN2,Q8NGN1,Q8NGN0,…
Q6QHF9	O95573,Q13608,Q9NR77,Q14032,P09110,P28288,P34913,Q99712,O75874,P33121,Q13444,P04179,Q9BQG2,P78325,P35228,P56589,Q08426,P12931,P51659,P04040,Q9UBJ2,Q99489,Q99424,Q03426,O75521,P48735,O43933,Q2QL34,P14920,O14975,Q9NYQ3,O43808,P30044,P10451,O75381,P49023,Q13011,P21980,P39210,O14832,Q9ULC5,Q9Y6I8,O00628,O00623,O60683,O15254,Q9UKU0,O15228,P33897,P22307,Q15126,Q9Y5Y5,O14734,Q9UKG9,Q9BY49,P47989,Q15067,…
Q8NH21	Q8NH49,Q8NGS9,Q8NH48,Q8NGS8,Q8NGS7,Q8NGS6,Q8NGS5,Q8NGS4,Q8NGS3,Q8NH43,Q8NGS2,Q8NH42,Q8NGS1,Q8NH41,Q8NGS0,Q8NH40,Q8NGR9,Q8NGR8,Q8NH37,Q8NGR6,Q8NGR5,Q8NGR4,Q8NGR3,Q8NGR2,Q8NGR1,Q8NGQ6,Q8NGQ5,Q8NGQ4,Q8NGQ3,Q8NGQ2,Q8NGQ1,Q8NGP9,Q8NH19,Q8NH18,Q8NGP8,Q8NH16,Q8NGP6,Q8NGP4,Q8NGP3,Q8NGP2,Q8NGP0,Q8NH10,Q8NH09,Q8NH06,Q8NH05,Q8NH04,Q8NH03,Q8NH02,Q8NH01,Q8NH00,Q8NGN6,Q8NGN5,Q8NGN4,Q8NGN3,Q8NGN2,Q8NGN1,Q8NGN0,…
Q8NGQ1	Q8NH49,Q8NGS9,Q8NH48,Q8NGS8,Q8NGS7,Q8NGS6,Q8NGS5,Q8NGS4,Q8NGS3,Q8NH43,Q8NGS2,Q8NH42,Q8NGS1,Q8NH41,Q8NGS0,Q8NH40,Q8NGR9,Q8NGR8,Q8NH37,Q8NGR6,Q8NGR5,Q8NGR4,Q8NGR3,Q8NGR2,Q8NGR1,Q8NGQ6,Q8NGQ5,Q8NGQ4,Q8NGQ3,Q8NGQ2,Q8NH21,Q8NGP9,Q8NH19,Q8NH18,Q8NGP8,Q8NH16,Q8NGP6,Q8NGP4,Q8NGP3,Q8NGP2,Q8NGP0,Q8NH10,Q8NH09,Q8NH06,Q8NH05,Q8NH04,Q8NH03,Q8NH02,Q8NH01,Q8NH00,Q8NGN6,Q8NGN5,Q8NGN4,Q8NGN3,Q8NGN2,Q8NGN1,Q8NGN0,…
Q6UXZ4	P08754,P20827,P98172,P16333,Q9UF33,O75914,Q9NQU5,Q6H8Q1,Q92730,Q9H2E6,Q8NFY4,P16298,Q13591,Q15768,P51805,O94929,O94916,P61586,P08581,Q13469,Q13464,Q12968,O94813,Q9BPU6,P06241,P60953,Q06124,O95185,Q13275,Q13214,Q9C0C4,Q14934,O43921,Q08209,Q15375,P53671,P53667,Q13177,Q8N5V2,O95025,P27361,P05556,Q7Z6B7,P01116,P01112,P01111,Q9ULL4,O75326,Q9Y6N7,O00634,Q00535,P61073,Q05397,Q96MS0,P00519,P29323,P29322,…
P98177	P49674,Q9NRC8,P78527,P11473,Q92793,Q06413,Q9NR19,P16220,P52294,P01574,Q969P5,Q99683,Q9NPI6,P04179,P78368,Q93009,P56524,P24941,Q15596,Q96EB6,P12956,P04049,P04040,Q13309,Q9UBK2,O76080,P53779,O15530,O75593,Q07812,P31947,P31946,P17676,Q12778,P48730,P48729,P11047,P38936,P46527,P26927,P18084,P61244,Q13105,P27348,O14920,P15336,P03372,Q14814,P45984,P45983,P08123,P10412,P31751,P31749,P56177,P62805,Q9Y6M4,…
Q15836	Q9UEW3,Q9H2X3,Q9UEU0,P35443,P35442,P27824,P21283,P21281,P30556,P30518,P30511,P08648,P08637,P61619,P27797,Q13509,P51809,P01589,P22897,Q8NEY4,Q8WTV0,Q13488,P08571,P20645,Q8N8Y2,Q9UPT6,P06340,P78380,Q13409,Q93050,P35247,Q9BQE3,P13498,P35221,Q12981,P13473,Q8NEB9,P11279,P11226,P11215,P28068,Q13393,P61421,O95249,Q03519,Q03518,P07996,P15531,Q12846,Q9NNX6,Q9UBG0,P01308,Q07866,O95183,P12830,Q99437,P31994,…
P98174	Q86VW2,P55075,Q15811,Q9NRA1,O75914,P11487,Q86VI3,Q9NR80,P62140,P46940,Q9NQU5,P62136,P13612,Q92747,Q02045,Q8WUW1,Q13576,P26038,Q99755,Q15746,P08648,P26012,P26010,P16234,P26006,P20702,P20701,P08620,P10916,P10911,O75815,Q9H1R3,P62070,P11362,Q9UQB8,P09038,P61586,P08571,P06396,P30411,Q13464,P16144,P08514,Q8N8S7,Q01449,P78356,P35241,O94887,Q96F07,Q9NP95,P23229,Q92569,Q92558,P11229,Q9H0H5,P11215,Q9BPX5,…
Q15835	Q9NRJ3,P18545,P08754,Q13636,Q99816,P43080,P78556,O75916,Q86VN1,Q96H20,P11488,P62158,Q92783,Q92781,P46934,P42566,Q9NR46,P52333,P50151,P50150,Q14028,P34947,P34931,Q15796,Q04206,Q9H2A7,Q5T9C9,P30511,Q99755,P98082,P98077,Q99731,P16234,Q96T51,P08631,P51841,Q96FZ7,Q6DN90,O75886,P51828,P29973,Q8NFM4,P51817,Q9UQN3,Q8WUM4,Q9BRG1,P78423,Q9H223,P17948,O94973,A8MTJ3,Q9H201,P01589,Q9H1K0,Q9NQ66,P13501,P13500,…
P98172	P08754,P20827,Q6UXZ4,P16333,Q9UF33,O75914,Q9NQU5,Q6H8Q1,Q92730,Q9H2E6,Q8NFY4,P16298,Q13591,Q15768,P08631,P51805,O94929,O94916,P61586,P08581,Q13469,Q13464,Q12968,Q12923,O94813,Q9BPU6,P12931,P06241,P06239,P60953,P07948,P07947,O95185,Q13275,Q13214,Q9C0C4,Q14934,O43921,Q08209,Q15375,P53671,P53667,Q13177,P51451,Q8N5V2,O95025,P27361,P05556,Q7Z6B7,P01116,P01112,P01111,P45985,P45983,P49023,Q13009,Q9ULL4,…
P98171	Q86VW2,Q99819,O75962,Q9NR81,Q9BRR9,P10911,O94989,Q5VST9,Q13459,Q12979,P11274,Q6ZSZ5,Q12802,Q96QB1,Q3KR16,P15498,Q12774,P85298,Q96PE2,P46527,O60890,Q8N5V2,Q96P48,Q7Z6B7,Q13017,Q9UKW4,Q9H8V3,Q9Y4F1,O15085,O15068,O15013,Q9HCE6,P52735,Q92974,P52566,P52565,Q9H4E7,Q8WWN8,Q9NRY4,Q92888,O43182,
P98170	P08754,P51965,Q13651,P55075,Q99836,Q99835,P39877,Q13635,Q99814,Q13620,Q9H2X0,Q99801,Q13619,Q13618,Q13617,Q13616,P08700,Q8WVN8,Q9NRA1,O75928,O75925,P35443,P35442,O75914,Q8IUQ4,P78509,P23458,P23443,P11487,Q92793,P62140,Q9NQU5,Q92769,Q5GLZ8,P62136,P46937,Q06455,P46934,P13612,P42574,P56706,P56705,P56704,P56703,Q92752,Q14031,Q16204,Q92734,Q9NR28,P34931,Q9NR09,Q02045,P40337,Q15797,Q15796,Q6ZVN8,Q04206,…
Q15831	Q13671,O95573,Q15848,P16333,P08729,P78536,Q8IUQ4,P13688,P23443,Q9NR80,Q92783,P46940,P42566,Q9NQR9,Q92734,Q15796,Q04206,P30530,P08670,P06493,P18433,Q13547,Q13546,Q13541,P16220,Q99704,P51817,Q9NQC7,P51812,Q8WUM4,Q86V24,Q8NFJ5,Q53ET0,O75815,P33121,Q969T9,Q9UQC2,P61586,Q13485,P06396,Q13480,Q15653,P16144,P57059,Q15628,Q96RR4,Q12967,P23246,Q12933,Q12929,Q9H0K1,Q92574,Q92569,P42345,Q92523,P42338,P42336,…
P51959	P49674,Q99856,Q15843,Q9NRG4,P20800,P55060,Q13625,Q9H2X6,P78543,O75909,Q8IUQ4,P11473,Q92793,Q92769,P13611,P42574,Q9NQR1,Q53FA7,Q9BRQ8,P06493,Q13568,Q7LG56,Q13535,Q13526,Q96FX8,P06400,Q03701,P78423,P17936,P27701,Q8WUF5,Q658P3,Q9NQ88,O94907,Q92630,Q9NPP4,P08581,P30411,Q8WTS6,P78368,P25490,Q93009,P46777,Q92597,Q00987,P36952,P24941,P51668,O95257,Q13315,Q13309,Q03518,P07996,O75626,Q9UBN6,Q66K89,P54278,…
Q13651	Q9NRJ3,P08754,P98170,Q99836,P39877,P20809,Q9H2X3,P08700,P78556,Q9NRA1,Q9NRA0,P78552,O75928,O75925,P43026,P33241,P23458,Q6UXL0,Q9NR96,P11473,Q92793,P62158,Q92783,P42574,P52333,P34931,Q04206,P16298,Q9H2A7,Q15759,Q15750,P18428,Q13557,Q9UDY8,Q13555,Q13554,Q99731,P16234,P08637,P20702,P16220,O75888,O75886,P10912,Q9H293,P29965,Q9UQM7,P04233,O95407,Q9H257,Q8IU57,Q8IU54,Q969Z4,P78423,P17948,P17927,P01589,…
P51955	Q92793,Q96GD4,P06493,P0CG48,P0CG47,P06400,P49454,P49450,Q12968,P30305,Q13309,Q9UBC0,P51587,P08253,O95067,P62987,P62979,P03372,P01135,O15392,P01106,P01100,P08107,Q08050,Q02750,P08047,P61024,Q96A08,P14635,P53350,P24385,P18887,Q09472,P41161,P54826,P49840,P07199,Q16363,
Q9NRG9	Q09161,Q86W42,Q9H361,P55010,Q9H307,Q9NR50,Q5VU65,Q9BRP8,Q86V81,Q13541,Q96FV9,Q8WUM0,O75822,O75821,Q8NFH5,Q8NFH4,Q8NFH3,O75818,O75817,P78406,P52298,Q9H1J1,Q92621,Q9H1B4,Q969H6,Q9NPJ8,Q96RS0,Q99613,P78346,P78345,P78344,Q96EE3,Q9BQ52,Q99575,Q99567,Q13347,O75694,Q9UBU9,Q13310,Q9H074,Q96DU9,Q6EEV6,Q9GZY0,O15504,P61326,O95149,Q05639,Q96Q11,Q96D46,Q14974,Q12769,P60842,P38919,P54105,P55884,O60841,P55854,…
Q86VW2	P55085,P98174,P98171,P20800,Q15811,Q99819,P14138,P43088,O75962,P15882,Q9NR81,P34995,P34981,P34947,P52306,P30559,P30556,P30550,Q9BRR9,P28223,Q15743,Q15726,Q15722,P10911,Q96G91,Q99705,P35368,P35367,Q8NFJ6,O75815,O94989,Q969V1,Q9NQ66,Q92633,Q92608,Q5VST9,O95399,Q99677,Q969F8,P30411,Q13459,Q9NPC1,P06307,O94887,Q12979,Q96RI0,P11274,Q92556,P11229,Q9H0H5,Q07960,Q9UBY5,P04083,Q9UBU3,Q5H8A3,Q13304,Q5T6X5,…
Q8NGP9	Q8NH49,Q8NGS9,Q8NH48,Q8NGS8,Q8NGS7,Q8NGS6,Q8NGS5,Q8NGS4,Q8NGS3,Q8NH43,Q8NGS2,Q8NH42,Q8NGS1,Q8NH41,Q8NGS0,Q8NH40,Q8NGR9,Q8NGR8,Q8NH37,Q8NGR6,Q8NGR5,Q8NGR4,Q8NGR3,Q8NGR2,Q8NGR1,Q8NGQ6,Q8NGQ5,Q8NGQ4,Q8NGQ3,Q8NGQ2,Q8NH21,Q8NGQ1,Q8NH19,Q8NH18,Q8NGP8,Q8NH16,Q8NGP6,Q8NGP4,Q8NGP3,Q8NGP2,Q8NGP0,Q8NH10,Q8NH09,Q8NH06,Q8NH05,Q8NH04,Q8NH03,Q8NH02,Q8NH01,Q8NH00,Q8NGN6,Q8NGN5,Q8NGN4,Q8NGN3,Q8NGN2,Q8NGN1,Q8NGN0,…
Q8NH19	Q8NH49,Q8NGS9,Q8NH48,Q8NGS8,Q8NGS7,Q8NGS6,Q8NGS5,Q8NGS4,Q8NGS3,Q8NH43,Q8NGS2,Q8NH42,Q8NGS1,Q8NH41,Q8NGS0,Q8NH40,Q8NGR9,Q8NGR8,Q8NH37,Q8NGR6,Q8NGR5,Q8NGR4,Q8NGR3,Q8NGR2,Q8NGR1,Q8NGQ6,Q8NGQ5,Q8NGQ4,Q8NGQ3,Q8NGQ2,Q8NH21,Q8NGQ1,Q8NGP9,Q8NH18,Q8NGP8,Q8NH16,Q8NGP6,Q8NGP4,Q8NGP3,Q8NGP2,Q8NGP0,Q8NH10,Q8NH09,Q8NH06,Q8NH05,Q8NH04,Q8NH03,Q8NH02,Q8NH01,Q8NH00,Q8NGN6,Q8NGN5,Q8NGN4,Q8NGN3,Q8NGN2,Q8NGN1,Q8NGN0,…
Q8NH18	Q8NH49,Q8NGS9,Q8NH48,Q8NGS8,Q8NGS7,Q8NGS6,Q8NGS5,Q8NGS4,Q8NGS3,Q8NH43,Q8NGS2,Q8NH42,Q8NGS1,Q8NH41,Q8NGS0,Q8NH40,Q8NGR9,Q8NGR8,Q8NH37,Q8NGR6,Q8NGR5,Q8NGR4,Q8NGR3,Q8NGR2,Q8NGR1,Q8NGQ6,Q8NGQ5,Q8NGQ4,Q8NGQ3,Q8NGQ2,Q8NH21,Q8NGQ1,Q8NGP9,Q8NH19,Q8NGP8,Q8NH16,Q8NGP6,Q8NGP4,Q8NGP3,Q8NGP2,Q8NGP0,Q8NH10,Q8NH09,Q8NH06,Q8NH05,Q8NH04,Q8NH03,Q8NH02,Q8NH01,Q8NH00,Q8NGN6,Q8NGN5,Q8NGN4,Q8NGN3,Q8NGN2,Q8NGN1,Q8NGN0,…
Q8NGP8	Q8NH49,Q8NGS9,Q8NH48,Q8NGS8,Q8NGS7,Q8NGS6,Q8NGS5,Q8NGS4,Q8NGS3,Q8NH43,Q8NGS2,Q8NH42,Q8NGS1,Q8NH41,Q8NGS0,Q8NH40,Q8NGR9,Q8NGR8,Q8NH37,Q8NGR6,Q8NGR5,Q8NGR4,Q8NGR3,Q8NGR2,Q8NGR1,Q8NGQ6,Q8NGQ5,Q8NGQ4,Q8NGQ3,Q8NGQ2,Q8NH21,Q8NGQ1,Q8NGP9,Q8NH19,Q8NH18,Q8NH16,Q8NGP6,Q8NGP4,Q8NGP3,Q8NGP2,Q8NGP0,Q8NH10,Q8NH09,Q8NH06,Q8NH05,Q8NH04,Q8NH03,Q8NH02,Q8NH01,Q8NH00,Q8NGN6,Q8NGN5,Q8NGN4,Q8NGN3,Q8NGN2,Q8NGN1,Q8NGN0,…
P20815	P20839,P51970,O95573,P06576,P55084,P20813,P39877,Q9NRF9,Q9NRF8,P49643,P49642,O95544,P49641,Q13630,Q53FZ2,Q6QHC5,Q96GX9,Q96H96,Q99807,P49619,O75964,P35475,O75947,Q9NRA0,P78540,P33261,P33260,P43034,Q9BSE5,Q9UF12,O75912,O75911,Q9BSD7,O75907,Q6YP21,P21283,P21281,P13674,P11498,P03897,Q10981,P03891,P31040,P15848,P21266,P03886,P46977,P09172,A6NGE7,Q17RR3,Q92781,P46952,Q9NR71,Q14061,Q86VF5,Q9NR63,P21217,…
Q8NH16	Q8NH49,Q8NGS9,Q8NH48,Q8NGS8,Q8NGS7,Q8NGS6,Q8NGS5,Q8NGS4,Q8NGS3,Q8NH43,Q8NGS2,Q8NH42,Q8NGS1,Q8NH41,Q8NGS0,Q8NH40,Q8NGR9,Q8NGR8,Q8NH37,Q8NGR6,Q8NGR5,Q8NGR4,Q8NGR3,Q8NGR2,Q8NGR1,Q8NGQ6,Q8NGQ5,Q8NGQ4,Q8NGQ3,Q8NGQ2,Q8NH21,Q8NGQ1,Q8NGP9,Q8NH19,Q8NH18,Q8NGP8,Q8NGP6,Q8NGP4,Q8NGP3,Q8NGP2,Q8NGP0,Q8NH10,Q8NH09,Q8NH06,Q8NH05,Q8NH04,Q8NH03,Q8NH02,Q8NH01,Q8NH00,Q8NGN6,Q8NGN5,Q8NGN4,Q8NGN3,Q8NGN2,Q8NGN1,Q8NGN0,…
Q8NGP6	Q8NH49,Q8NGS9,Q8NH48,Q8NGS8,Q8NGS7,Q8NGS6,Q8NGS5,Q8NGS4,Q8NGS3,Q8NH43,Q8NGS2,Q8NH42,Q8NGS1,Q8NH41,Q8NGS0,Q8NH40,Q8NGR9,Q8NGR8,Q8NH37,Q8NGR6,Q8NGR5,Q8NGR4,Q8NGR3,Q8NGR2,Q8NGR1,Q8NGQ6,Q8NGQ5,Q8NGQ4,Q8NGQ3,Q8NGQ2,Q8NH21,Q8NGQ1,Q8NGP9,Q8NH19,Q8NH18,Q8NGP8,Q8NH16,Q8NGP4,Q8NGP3,Q8NGP2,Q8NGP0,Q8NH10,Q8NH09,Q8NH06,Q8NH05,Q8NH04,Q8NH03,Q8NH02,Q8NH01,Q8NH00,Q8NGN6,Q8NGN5,Q8NGN4,Q8NGN3,Q8NGN2,Q8NGN1,Q8NGN0,…
Q9NRG4	P49674,Q15843,P51959,P55060,Q9H2X6,Q92793,Q9NQR1,Q13535,Q13526,Q8WUF5,Q92630,Q8WTS6,P78368,P25490,Q93009,P46777,Q00987,P51668,Q13315,Q13309,Q66K89,Q05655,Q96PM5,P48730,P48729,Q7Z6Z7,P62913,P45984,P45983,P31749,P62829,Q9Y6M4,O15297,P00519,O14757,O14744,O15151,Q9HCP0,Q9HCN2,Q09472,Q8N0Z6,P04637,Q16539,Q86XK2,Q92993,Q8NHY2,Q92831,Q9NS23,
P20813	P20839,P51970,O95573,P06576,P55084,P20815,P39877,Q9NRF9,Q9NRF8,P49643,P49642,O95544,P49641,Q13630,Q53FZ2,Q6QHC5,Q96GX9,Q96H96,Q99807,P49619,O75964,P35475,O75947,Q9NRA0,P78540,P33261,P33260,P43034,Q9BSE5,Q9UF12,O75912,O75911,Q9BSD7,O75907,Q6YP21,P21283,P21281,P13674,P11498,P03897,Q10981,P03891,P31040,P15848,P21266,P03886,P46977,P09172,A6NGE7,Q17RR3,Q92781,P46952,Q9NR71,Q14061,Q86VF5,Q9NR63,P21217,…
P55075	P98174,P98170,Q99835,P39877,Q13635,Q99814,Q01668,Q99801,Q13617,Q9NRA1,Q8IV61,Q9UER7,O75928,O75925,O75914,Q9UF02,P23458,P11487,Q86VI3,Q92793,Q9NR80,Q9H2K8,P62140,P46940,Q9NQU5,Q92769,P62136,Q06455,P13612,P42574,P56706,P56705,P56704,P56703,Q92747,Q14031,Q06432,Q16204,Q92734,Q06413,P34931,Q02045,P20783,P40337,Q15796,Q04206,P16298,Q8WUW1,Q15759,Q15750,Q13576,P26038,Q99759,Q99755,Q15746,P08648,P26012,…
Q8NGP4	Q8NH49,Q8NGS9,Q8NH48,Q8NGS8,Q8NGS7,Q8NGS6,Q8NGS5,Q8NGS4,Q8NGS3,Q8NH43,Q8NGS2,Q8NH42,Q8NGS1,Q8NH41,Q8NGS0,Q8NH40,Q8NGR9,Q8NGR8,Q8NH37,Q8NGR6,Q8NGR5,Q8NGR4,Q8NGR3,Q8NGR2,Q8NGR1,Q8NGQ6,Q8NGQ5,Q8NGQ4,Q8NGQ3,Q8NGQ2,Q8NH21,Q8NGQ1,Q8NGP9,Q8NH19,Q8NH18,Q8NGP8,Q8NH16,Q8NGP6,Q8NGP3,Q8NGP2,Q8NGP0,Q8NH10,Q8NH09,Q8NH06,Q8NH05,Q8NH04,Q8NH03,Q8NH02,Q8NH01,Q8NH00,Q8NGN6,Q8NGN5,Q8NGN4,Q8NGN3,Q8NGN2,Q8NGN1,Q8NGN0,…
Q8WW38	Q9NRF2,P02100,Q96ST3,Q9UQQ2,P10914,P02042,Q9H1K0,P01574,P01571,P01570,Q92667,P01569,P01568,P01567,P01566,P01563,P01562,Q92608,Q8NF50,P24941,Q5JSL3,P68431,P60953,P30291,O15525,O95140,Q9NZN4,Q9NZN3,P20339,Q96BY6,Q9ULX9,P45973,O15315,P69892,P69891,Q00535,Q9BZ29,O60675,O60674,P43694,Q96N67,P00519,P52907,Q5VZK9,P10242,O43572,Q9BWX5,Q8IZD9,Q9H7D0,O43502,Q8TDN4,Q71DI3,Q16621,Q8N1I0,P47756,P47755,P04637,…
Q8NGP3	Q8NH49,Q8NGS9,Q8NH48,Q8NGS8,Q8NGS7,Q8NGS6,Q8NGS5,Q8NGS4,Q8NGS3,Q8NH43,Q8NGS2,Q8NH42,Q8NGS1,Q8NH41,Q8NGS0,Q8NH40,Q8NGR9,Q8NGR8,Q8NH37,Q8NGR6,Q8NGR5,Q8NGR4,Q8NGR3,Q8NGR2,Q8NGR1,Q8NGQ6,Q8NGQ5,Q8NGQ4,Q8NGQ3,Q8NGQ2,Q8NH21,Q8NGQ1,Q8NGP9,Q8NH19,Q8NH18,Q8NGP8,Q8NH16,Q8NGP6,Q8NGP4,Q8NGP2,Q8NGP0,Q8NH10,Q8NH09,Q8NH06,Q8NH05,Q8NH04,Q8NH03,Q8NH02,Q8NH01,Q8NH00,Q8NGN6,Q8NGN5,Q8NGN4,Q8NGN3,Q8NGN2,Q8NGN1,Q8NGN0,…
Q8NGP2	Q8NH49,Q8NGS9,Q8NH48,Q8NGS8,Q8NGS7,Q8NGS6,Q8NGS5,Q8NGS4,Q8NGS3,Q8NH43,Q8NGS2,Q8NH42,Q8NGS1,Q8NH41,Q8NGS0,Q8NH40,Q8NGR9,Q8NGR8,Q8NH37,Q8NGR6,Q8NGR5,Q8NGR4,Q8NGR3,Q8NGR2,Q8NGR1,Q8NGQ6,Q8NGQ5,Q8NGQ4,Q8NGQ3,Q8NGQ2,Q8NH21,Q8NGQ1,Q8NGP9,Q8NH19,Q8NH18,Q8NGP8,Q8NH16,Q8NGP6,Q8NGP4,Q8NGP3,Q8NGP0,Q8NH10,Q8NH09,Q8NH06,Q8NH05,Q8NH04,Q8NH03,Q8NH02,Q8NH01,Q8NH00,Q8NGN6,Q8NGN5,Q8NGN4,Q8NGN3,Q8NGN2,Q8NGN1,Q8NGN0,…
P55072	P51965,Q9NRD1,Q13616,Q9UF47,P25686,P25685,Q9H347,P27824,P13667,P46977,Q9NQW1,Q16236,P52333,Q9NR34,Q9NR31,P34931,O95487,O95486,P61619,P27797,O75807,O94979,Q969T4,Q92611,P53992,Q99683,Q13454,Q13438,P39656,Q9BQI3,Q9H173,P17861,Q86TM6,O94855,Q92598,Q12933,Q12907,P51692,P51668,Q96DZ1,Q9UBV2,Q8N7S2,Q9UBS4,P54252,P07900,P11142,P42229,P42224,Q9UNZ2,O76024,P53779,Q96Q80,P51572,P51571,Q99442,Q15437,Q15436,…
Q99836	P08754,P55085,P98170,Q13651,P18510,P39877,Q9H2X3,P08700,Q9NRA0,P35443,P35442,P78536,P33241,P23458,Q9NR97,Q9NR96,P11473,Q92793,P62158,P13612,P42574,P52333,P50148,P34931,Q96GC6,Q8IUC6,Q15796,Q04206,P16298,P16284,Q15759,Q15750,P26038,Q99759,Q13568,P18428,Q13557,Q9UDY8,Q13555,Q13554,P08637,Q13546,P29992,P20702,P20701,P16220,P27797,Q99704,P29965,P51817,Q9NQC3,Q13501,P04234,Q9UQM7,P04233,P02042,P35354,…
Q99835	P49674,P98170,P55075,P98164,Q13635,Q99814,Q13627,Q99801,Q13617,O75928,O75925,P23458,P11487,Q92793,P34998,Q92769,Q06455,P42574,P56706,P56705,P56704,P56703,Q14031,Q16204,Q5VTY9,Q92734,P40337,Q15796,Q04206,P30533,P06493,P16234,Q13547,P26006,P08620,P51817,O95409,Q9NQB0,P06400,P35354,P17947,P17931,P11362,Q9H1J7,Q9H1J5,P09038,P34820,P61586,P08581,Q13490,Q13489,P08572,Q13485,Q13467,Q9NPG1,Q93098,Q93097,…
Q8NGP0	Q8NH49,Q8NGS9,Q8NH48,Q8NGS8,Q8NGS7,Q8NGS6,Q8NGS5,Q8NGS4,Q8NGS3,Q8NH43,Q8NGS2,Q8NH42,Q8NGS1,Q8NH41,Q8NGS0,Q8NH40,Q8NGR9,Q8NGR8,Q8NH37,Q8NGR6,Q8NGR5,Q8NGR4,Q8NGR3,Q8NGR2,Q8NGR1,Q8NGQ6,Q8NGQ5,Q8NGQ4,Q8NGQ3,Q8NGQ2,Q8NH21,Q8NGQ1,Q8NGP9,Q8NH19,Q8NH18,Q8NGP8,Q8NH16,Q8NGP6,Q8NGP4,Q8NGP3,Q8NGP2,Q8NH10,Q8NH09,Q8NH06,Q8NH05,Q8NH04,Q8NH03,Q8NH02,Q8NH01,Q8NH00,Q8NGN6,Q8NGN5,Q8NGN4,Q8NGN3,Q8NGN2,Q8NGN1,Q8NGN0,…
Q8NH10	Q8NH49,Q8NGS9,Q8NH48,Q8NGS8,Q8NGS7,Q8NGS6,Q8NGS5,Q8NGS4,Q8NGS3,Q8NH43,Q8NGS2,Q8NH42,Q8NGS1,Q8NH41,Q8NGS0,Q8NH40,Q8NGR9,Q8NGR8,Q8NH37,Q8NGR6,Q8NGR5,Q8NGR4,Q8NGR3,Q8NGR2,Q8NGR1,Q8NGQ6,Q8NGQ5,Q8NGQ4,Q8NGQ3,Q8NGQ2,Q8NH21,Q8NGQ1,Q8NGP9,Q8NH19,Q8NH18,Q8NGP8,Q8NH16,Q8NGP6,Q8NGP4,Q8NGP3,Q8NGP2,Q8NGP0,Q8NH09,Q8NH06,Q8NH05,Q8NH04,Q8NH03,Q8NH02,Q8NH01,Q8NH00,Q8NGN6,Q8NGN5,Q8NGN4,Q8NGN3,Q8NGN2,Q8NGN1,Q8NGN0,…
O95551	Q15759,Q12933,Q99558,P04003,P42229,P53779,Q13233,Q13191,Q13114,P01106,P45985,P45984,P45983,Q13077,P31749,P05412,Q9Y4K3,P05112,P25963,P21580,Q16539,Q8WWV6,
P18510	Q99836,Q8NFZ5,Q04206,Q15750,Q99759,P04271,Q99704,Q13501,Q969U6,P01584,P01583,Q96FA3,Q9NPH3,Q9H0E2,P51617,Q06124,O95163,P41743,P19838,Q05513,O14920,O00743,Q9NYJ8,P45985,P45984,P45983,P29466,P31749,Q02750,Q9Y6K9,P05412,P14778,P36507,Q9NWZ3,O14733,Q9Y616,Q04864,O15111,P00441,Q8N2H9,Q9Y4K3,P41279,P05198,P40763,P47712,P25963,Q16539,O43318,Q9HAT8,P19174,P52564,P28482,P35568,P27930,O43187,
P39877	P20839,P51970,O95573,P08754,P06576,P55084,P98170,Q13651,P20815,P20813,P55075,Q99836,Q9NRF9,Q9NRF8,P49643,P49642,O95544,P49641,Q13630,Q53FZ2,Q6QHC5,Q96GX9,Q96H96,Q01668,Q99807,P08700,Q86W47,P49619,O75964,P35475,O75947,Q9NRA0,P55011,Q8IV61,Q9UER7,P78540,P33261,P33260,P43034,Q9BSE5,Q9UF12,O75912,O75911,Q9BSD7,Q9UF02,O75907,Q6YP21,P21283,P21281,P23458,P13674,P11498,P03897,Q10981,P03891,P31040,P15848,…
P16333	Q13671,P08754,P20827,Q6UXZ4,P98172,Q15831,P08729,Q9UEW8,Q99816,Q99814,Q13627,P25685,Q8IV61,Q9UF33,P78536,O75914,Q8IUQ4,P13688,P23443,P62158,Q9NR80,Q92783,P13637,P46940,Q9NQU5,Q6H8Q1,P46934,P42574,P42566,Q92747,P52333,Q92738,Q92734,Q92730,P09104,Q9H2E6,Q8NFY4,Q9NR12,P40337,Q15796,Q04206,P20774,P16298,Q13591,P30530,Q15768,Q13588,Q13586,P08670,P06493,Q15759,P10966,P18433,Q99755,P98077,Q13557,Q9UDY8,…
P98164	P49674,Q99835,Q13635,P56706,P56705,P56704,P56703,Q5VTY9,P30533,P51817,O95409,Q9H1J7,Q9H1J5,P34820,Q93098,Q93097,P78368,Q96QV1,Q9UBV4,P22694,Q15468,Q15465,P22612,Q9GZT5,Q8N752,P48730,P48729,P18075,Q9UMX1,O14905,O14904,O00755,O00744,Q7Z5Y6,P12644,P12643,P08151,Q4KMG0,P25098,P31749,Q9Y6M4,Q9ULC3,Q9Y6F9,Q9Y6C5,P32121,Q14623,Q9UKB1,Q9BWV1,Q9HCP0,P41221,P09544,P12272,P10071,P10070,P22004,P22003,P04628,…
Q15825	Q86VZ1,P49683,P55085,Q15822,P18507,P18505,Q13639,P43088,P35462,P35414,P35408,P23416,P23415,P34998,P34995,P34981,P34972,P34969,P32745,P30559,P30556,P30550,P34903,P30542,P30536,P30532,Q15761,Q13585,P28223,P28222,P28221,P30518,Q15722,O75899,Q8NFN8,P10912,Q96G91,Q99705,Q05901,P35372,P35368,P35367,P35346,P04201,Q9H228,Q969V1,Q969N4,P50052,Q92633,P22888,P08588,Q99677,Q969F8,P30411,Q8NER1,P41968,P10828,…
Q15822	Q86VZ1,P49683,P55085,Q15825,P18507,P18505,Q13639,P43088,P35462,P35414,P35408,P23416,P23415,P34998,P34995,P34981,P34972,P34969,P32745,P30559,P30556,P30550,P34903,P30542,P30536,P30532,Q15761,Q13585,P28223,P28222,P28221,P30518,Q15722,O75899,Q8NFN8,P10912,Q96G91,Q99705,Q05901,P35372,P35368,P35367,P35346,P04201,Q9H228,Q969V1,Q969N4,P50052,Q92633,P22888,P08588,Q99677,Q969F8,P30411,Q8NER1,P41968,P10828,…
P98160	P35443,P35442,P78509,P13612,Q92752,Q14031,P08648,P26012,P26010,P26006,P04275,Q9UQP3,P05997,P08572,P16144,P08514,P23229,P40197,P34741,P16070,P25391,P07996,P04004,P07942,P24821,P53708,O75578,P13224,P11047,A4D0S4,P18084,P05556,O15335,P10451,P08123,O75330,P56199,P29400,Q9Y6N6,A6NMZ7,P14770,Q9UKX5,O15230,P02751,P53420,P21815,P17301,Q16787,O00468,P22105,Q9HCN6,O75056,P31431,Q7L1I2,P05106,P16671,P18827,…
P14151	O95500,P56750,P56748,P56747,P56746,P13612,P13611,Q29980,Q9NQS3,Q8NFZ4,P16284,Q15762,O95484,P10966,P30511,O95471,P26012,P26010,P08637,P20701,Q99706,P29965,P33151,P13598,P13591,Q92692,P40200,P08575,P57087,Q13477,P06340,P16109,P78380,P78369,P78357,P78324,P78310,O94856,Q9NP99,P23229,P11215,P34741,P28068,O95297,P10747,P04070,Q96E93,Q8N7P3,Q12866,Q12860,O15551,P12830,P30203,P31994,P53708,P17693,Q8N6Q3,…
Q13642	Q13616,P78504,Q9NR61,Q06413,Q15797,Q13573,Q96T58,Q96ST3,Q969H0,Q8NES3,P25490,Q92585,Q13309,Q9UBP5,Q12860,Q99466,P19838,O75446,P09958,Q5TA89,P62877,Q9Y6R0,O60674,P63208,O00587,Q9UJU2,Q8IZL2,Q04721,Q14469,P40763,Q09472,P25963,Q96JK9,P05067,Q86Y01,Q96J02,Q9Y219,P49768,P49757,P15976,P84022,Q06587,Q92831,
P51948	P51946,Q9NRF9,Q13620,Q13619,Q6SJ96,Q92759,Q92750,P32780,Q9NR33,Q5H9L4,P27694,P35269,P35251,P35250,P78347,P35249,Q6P1X5,P35244,Q12962,Q6P1K8,Q15545,Q15544,Q15543,Q15542,P07992,Q92466,Q07864,Q03468,Q13216,Q9UNN4,O75529,P23025,Q7Z7C8,P18074,Q13156,P56282,P20226,P49005,P62877,Q9Y6J9,P40938,P40937,Q00403,Q8IZX4,Q15054,P19447,P50613,P28715,Q9HCU8,P21675,P41208,Q9HBM6,P29084,P29083,P13984,Q9UHL9,Q16531,…
P20809	Q9NRJ3,Q13651,P08700,P78556,Q9NRA1,P78552,O75928,O75925,P43026,P21283,P13686,P21281,P23458,Q6UXL0,Q92793,Q92783,P15813,P15812,P13612,P52333,Q9H2A7,P10966,P08648,Q99731,P16234,P26006,P20701,O75888,O75886,P10912,Q9H293,P29965,P04234,O95407,Q8IU57,Q8IU54,Q969Z4,P78423,P17948,P17927,P01589,P01584,P01583,P01579,P01574,P01571,P01570,P01569,P01568,P01567,P01566,P01563,P01562,P13501,P13500,P11309,Q8NEY4,…
P51946	P51948,Q9NRF9,Q13620,Q13619,Q13616,Q8WVM7,O75928,O75925,P78527,Q6SJ96,Q92793,Q16254,Q9NQU5,Q92769,P42574,Q92759,Q92750,P32780,Q9NR33,Q15796,Q15788,P06493,Q9BS18,Q99741,Q96ST3,Q13547,Q13535,P27797,P06400,Q9UQE7,Q5H9L4,Q9H1A4,Q13485,Q15637,Q99640,P78396,P27694,Q13416,Q13415,P35269,P35251,P35250,P78347,P35249,Q6P1X5,P35244,P78317,Q12962,Q00987,Q6P1K8,P24941,Q15596,Q8NDV3,Q15583,Q15545,Q15544,Q15543,…
Q9NRF9	P18545,P20839,P51970,O95573,P06576,P55084,P20815,P20813,P39877,P51948,P51946,Q9NRF8,P49643,P49642,O95544,P49641,Q8WVQ1,Q13630,Q53FZ2,Q6QHC5,Q13620,Q96GX9,Q96H96,Q99807,Q13619,P49619,O75964,P35475,Q86VQ6,O75947,Q9NRA0,P78549,P78540,P33261,P33260,P43034,Q9BSE5,Q9UF12,O75912,O75911,Q9BSD7,O75907,Q6YP21,P21283,P21281,P27815,P13674,P11498,P03897,Q10981,P03891,P31040,P15848,P03886,P46977,P09172,A6NGE7,…
P20807	Q13616,P62191,Q92785,Q15750,Q99759,Q13547,Q13546,Q9NQC7,P17980,Q86UP2,P52292,P40222,Q99683,Q969G3,Q13490,P51787,P51784,Q15653,Q13451,Q15628,P49427,P78347,Q12933,P28074,P51692,P12931,P51665,Q9UBN7,P68400,Q12824,P01375,Q06124,P42224,P55957,P53779,Q99460,O95163,Q9GZU2,Q07812,P51532,O75582,Q9UNN5,P31946,P19838,Q01201,P67870,P20333,Q13158,P29590,Q8N668,Q13114,Q05513,P19784,P27348,O14920,P62917,Q9NYS0,…
Q8NH09	Q8NH49,Q8NGS9,Q8NH48,Q8NGS8,Q8NGS7,Q8NGS6,Q8NGS5,Q8NGS4,Q8NGS3,Q8NH43,Q8NGS2,Q8NH42,Q8NGS1,Q8NH41,Q8NGS0,Q8NH40,Q8NGR9,Q8NGR8,Q8NH37,Q8NGR6,Q8NGR5,Q8NGR4,Q8NGR3,Q8NGR2,Q8NGR1,Q8NGQ6,Q8NGQ5,Q8NGQ4,Q8NGQ3,Q8NGQ2,Q8NH21,Q8NGQ1,Q8NGP9,Q8NH19,Q8NH18,Q8NGP8,Q8NH16,Q8NGP6,Q8NGP4,Q8NGP3,Q8NGP2,Q8NGP0,Q8NH10,Q8NH06,Q8NH05,Q8NH04,Q8NH03,Q8NH02,Q8NH01,Q8NH00,Q8NGN6,Q8NGN5,Q8NGN4,Q8NGN3,Q8NGN2,Q8NGN1,Q8NGN0,…
Q9NRF8	P20839,P51970,O95573,P06576,P55084,P20815,P20813,P39877,Q9NRF9,P49643,P49642,O95544,P49641,Q8WVQ1,Q13630,Q53FZ2,Q6QHC5,Q96GX9,Q96H96,Q99807,P49619,O75964,P35475,Q86VQ6,O75947,Q9NRA0,P78540,P33261,P33260,P43034,Q9BSE5,Q9UF12,O75912,O75911,Q9BSD7,O75907,Q6YP21,P21283,P21281,P13674,P11498,P03897,Q10981,P03891,P31040,P15848,P03886,P46977,P09172,A6NGE7,Q17RR3,P46952,Q9NR71,Q14061,Q86VF5,P21217,Q16222,…
P18509	Q13639,P35408,P34998,P34969,P10997,P30518,Q96G91,P35318,Q969N4,P22888,P08588,P41968,Q96RJ0,P33032,Q96RI9,Q96RI8,Q13324,Q13258,Q03431,P01286,P01282,P01275,P01270,P01258,P49190,P01189,P01185,P32245,P32241,P41587,P41586,P21918,P25021,O14804,P48546,Q7Z4H4,P07550,Q02643,P29275,P29274,P23945,P09683,P09681,P21728,Q8TDU6,P47872,P47871,Q9P1P5,Q9P1P4,Q16620,P30988,Q9HBX9,P12272,P06850,P10092,O95838,P13945,…
Q8NH06	Q8NH49,Q8NH48,Q8NGS3,Q8NH43,Q8NGS2,Q8NH42,Q8NGS1,Q8NH41,Q8NGS0,Q8NH40,Q8NGR9,Q8NGR8,Q8NH37,Q8NGR6,Q8NGR5,Q8NGR4,Q8NGR3,Q8NGR2,Q8NGQ6,Q8NGQ5,Q8NGQ4,Q8NGQ3,Q8NGQ2,Q8NH21,Q8NGQ1,Q8NGP9,Q8NH19,Q8NH18,Q8NGP8,Q8NH16,Q8NGP6,Q8NGP4,Q8NGP3,Q8NGP2,Q8NGP0,Q8NH10,Q8NH09,Q8NH05,Q8NH04,Q8NH03,Q8NH02,Q8NH01,Q8NH00,Q8NGN6,Q8NGN5,Q8NGN4,Q8NGN3,Q8NGN2,Q8NGN1,Q8NGN0,Q8NGM9,Q8NGM8,Q8NGM1,Q8NGL9,Q8NGL7,Q8NGL6,Q8NGL4,…
P18507	Q86VZ1,P49683,P55085,Q15825,Q15822,P18505,Q13639,P43088,P35462,P35414,P35408,P23416,P23415,P34998,P34995,P34981,P34972,P34969,P32745,P30559,P30556,P30550,P34903,P30542,P30536,P30532,Q15761,Q13585,P28223,P28222,P28221,P30518,Q15722,O75899,Q8NFN8,P10912,Q96G91,Q99705,Q05901,P35372,P35368,P35367,P35346,P04201,Q9H228,Q969V1,Q969N4,P50052,Q92633,P22888,P08588,Q99677,Q969F8,P30411,Q8NER1,P41968,P10828,…
Q8NH05	Q8NH49,Q8NGS9,Q8NH48,Q8NGS8,Q8NGS7,Q8NGS6,Q8NGS5,Q8NGS4,Q8NGS3,Q8NH43,Q8NGS2,Q8NH42,Q8NGS1,Q8NH41,Q8NGS0,Q8NH40,Q8NGR9,Q8NGR8,Q8NH37,Q8NGR6,Q8NGR5,Q8NGR4,Q8NGR3,Q8NGR2,Q8NGR1,Q8NGQ6,Q8NGQ5,Q8NGQ4,Q8NGQ3,Q8NGQ2,Q8NH21,Q8NGQ1,Q8NGP9,Q8NH19,Q8NH18,Q8NGP8,Q8NH16,Q8NGP6,Q8NGP4,Q8NGP3,Q8NGP2,Q8NGP0,Q8NH10,Q8NH09,Q8NH06,Q8NH04,Q8NH03,Q8NH02,Q8NH01,Q8NH00,Q8NGN6,Q8NGN5,Q8NGN4,Q8NGN3,Q8NGN2,Q8NGN1,Q8NGN0,…
P49643	P18545,P20839,P51970,O95573,P06576,P55084,P20815,P20813,P39877,Q9NRF9,Q9NRF8,P49642,O95544,P49641,Q8WVQ1,Q13630,Q53FZ2,Q6QHC5,Q96GX9,Q96H96,Q99807,P49619,O75964,P35475,Q86VQ6,O75947,Q9NRA0,P78540,P33261,P33260,P43034,Q9BSE5,Q9UF12,O75912,O75911,Q9BSD7,O75907,Q6YP21,P21283,P21281,P27815,P13674,P11498,P03897,Q10981,P03891,P31040,P15848,P03886,P46977,P09172,A6NGE7,Q17RR3,P46952,Q9NR71,Q14061,Q86VF5,…
Q8NH04	Q8NH49,Q8NGS9,Q8NH48,Q8NGS8,Q8NGS7,Q8NGS6,Q8NGS5,Q8NGS4,Q8NGS3,Q8NH43,Q8NGS2,Q8NH42,Q8NGS1,Q8NH41,Q8NGS0,Q8NH40,Q8NGR9,Q8NGR8,Q8NH37,Q8NGR6,Q8NGR5,Q8NGR4,Q8NGR3,Q8NGR2,Q8NGR1,Q8NGQ6,Q8NGQ5,Q8NGQ4,Q8NGQ3,Q8NGQ2,Q8NH21,Q8NGQ1,Q8NGP9,Q8NH19,Q8NH18,Q8NGP8,Q8NH16,Q8NGP6,Q8NGP4,Q8NGP3,Q8NGP2,Q8NGP0,Q8NH10,Q8NH09,Q8NH06,Q8NH05,Q8NH03,Q8NH02,Q8NH01,Q8NH00,Q8NGN6,Q8NGN5,Q8NGN4,Q8NGN3,Q8NGN2,Q8NGN1,Q8NGN0,…
Q9NRF2	Q8WW38,P02100,Q16288,P62158,Q96GC6,P20783,Q04206,Q15759,Q99759,P98077,Q13557,Q13555,Q13554,Q96ST3,Q9UQQ2,P10914,P51812,Q9UQM7,P02042,Q9H1K0,P01574,P01571,P01570,Q92667,P01569,P01568,P01567,P01566,P01563,P01562,Q92608,P61586,Q99683,Q8NF50,Q13480,Q15653,Q8WU20,Q00994,Q92569,P42338,P42336,P24941,Q99523,O75676,P04049,P51617,Q5JSL3,P68431,P60953,Q06124,P30291,Q07890,Q07889,P53779,P53778,O15525,Q05655,…
P49642	P18545,P20839,P51970,O95573,P06576,P55084,P20815,P20813,P39877,Q9NRF9,Q9NRF8,P49643,O95544,P49641,Q8WVQ1,Q13630,Q53FZ2,Q6QHC5,Q96GX9,Q96H96,Q99807,P49619,O75964,P35475,Q86VQ6,O75947,Q9NRA0,P78540,P33261,P33260,P43034,Q9BSE5,Q9UF12,O75912,O75911,Q9BSD7,O75907,Q6YP21,P21283,P21281,P27815,P13674,P11498,P03897,Q10981,P03891,P31040,P15848,P03886,P46977,P09172,A6NGE7,Q17RR3,P46952,Q9NR71,Q14061,Q86VF5,…
P18505	Q86VZ1,P49683,P55085,Q15825,Q15822,P18507,Q13639,P43088,P35462,P35414,P35408,P23416,P23415,P34998,P34995,P34981,P34972,P34969,P32745,P30559,P30556,P30550,P34903,P30542,P30536,P30532,Q15761,Q13585,P28223,P28222,P28221,P30518,Q15722,O75899,Q8NFN8,P10912,Q96G91,Q99705,Q05901,P35372,P35368,P35367,P35346,P04201,Q9H228,Q969V1,Q969N4,P50052,Q92633,P22888,P08588,Q99677,Q969F8,P30411,Q8NER1,P41968,P10828,…
P55064	P55011,P62158,P13637,P50148,Q8NFU1,P04280,P61626,P51828,Q8NFM4,P51817,P35368,Q9NQ66,Q9H1D0,P08588,P08581,Q13464,Q8N8S7,Q93052,Q08462,P40145,P18206,P05771,Q12846,Q92482,P15515,P22694,O15554,P22612,P12814,Q15413,Q13237,P27482,Q12791,Q9NZT1,Q10588,Q00722,Q9UN42,P20309,P50993,P25100,P01133,P02810,P29475,P02808,P19634,P01037,P01036,P01034,P28907,O60610,Q15147,P04920,P00533,Q14643,P07550,O60503,P20020,…
Q09161	Q9NRJ5,Q9NRG9,Q86W42,O75940,Q9H361,P55010,O75934,Q8WVK2,P33240,Q9H307,Q92797,Q9NR50,Q6NWY9,Q9BRX2,P34931,Q5VU65,Q32P51,Q13595,Q9BRP8,Q13573,Q86V81,Q13541,P08621,Q9BRL6,Q5VTL8,Q86US8,Q96FV9,Q8WUM0,O75822,O75821,Q8NFH5,Q8NFH4,Q8NFH3,O75818,O75817,P78406,P52298,Q8WUD4,Q6P2Q9,P52272,Q969Q6,Q9H1J1,O94913,O94906,P09012,Q92621,Q92620,Q9H1B4,Q969H6,O95391,P08579,Q9NPJ8,Q66LE6,Q9UPR3,Q99633,Q96RS0,Q13435,…
Q8NH03	Q8NH49,Q8NGS9,Q8NH48,Q8NGS8,Q8NGS7,Q8NGS6,Q8NGS5,Q8NGS4,Q8NGS3,Q8NH43,Q8NGS2,Q8NH42,Q8NGS1,Q8NH41,Q8NGS0,Q8NH40,Q8NGR9,Q8NGR8,Q8NH37,Q8NGR6,Q8NGR5,Q8NGR4,Q8NGR3,Q8NGR2,Q8NGR1,Q8NGQ6,Q8NGQ5,Q8NGQ4,Q8NGQ3,Q8NGQ2,Q8NH21,Q8NGQ1,Q8NGP9,Q8NH19,Q8NH18,Q8NGP8,Q8NH16,Q8NGP6,Q8NGP4,Q8NGP3,Q8NGP2,Q8NGP0,Q8NH10,Q8NH09,Q8NH06,Q8NH05,Q8NH04,Q8NH02,Q8NH01,Q8NH00,Q8NGN6,Q8NGN5,Q8NGN4,Q8NGN3,Q8NGN2,Q8NGN1,Q8NGN0,…
O95544	P20839,P51970,O95573,P06576,P55084,P20815,P20813,P39877,Q9NRF9,Q9NRF8,P49643,P49642,P49641,Q13630,Q53FZ2,Q6QHC5,Q96GX9,Q96H96,Q99807,P49619,O75964,P35475,O75947,Q9NRA0,P78540,P33261,P33260,P43034,Q9BSE5,Q9UF12,O75912,O75911,Q9BSD7,O75907,Q6YP21,P21283,P21281,P13674,P11498,P03897,Q10981,P03891,P31040,P15848,P03886,P46977,P09172,A6NGE7,Q17RR3,P46952,Q9NR71,Q14061,Q86VF5,P21217,Q16222,P40394,P46926,…
P20800	P49683,Q99856,P55085,P51959,Q86VW2,P55060,P14138,Q13625,P43088,P78543,O75909,P35414,P11473,Q92793,P34995,Q92769,P34981,P13611,P34947,P81277,P32745,P30559,P30556,P30550,Q53FA7,Q15761,Q9BRQ8,P28223,Q8NG41,Q15743,Q13568,Q15726,Q15722,Q7LG56,P51828,Q96FX8,Q8NFM4,Q96G91,Q99705,Q13519,P35372,P35368,P35367,P06400,Q8NFJ6,Q03701,P35346,P78423,P17936,Q969V1,P27701,Q658P3,Q9NQ88,Q9NQ66,O94907,P50052,Q92633,…
P49641	P20839,P51970,O95573,P06576,P55084,P20815,P20813,P39877,Q9NRF9,Q9NRF8,P49643,P49642,O95544,Q13630,Q53FZ2,Q6QHC5,Q96GX9,Q96H96,Q99807,P49619,O75964,P35475,O75947,Q9NRA0,P78540,P33261,P33260,P43034,Q9BSE5,Q9UF12,O75912,O75911,Q9BSD7,O75907,Q6YP21,P21283,P21281,P13674,P11498,P03897,Q10981,P03891,P31040,P15848,P03886,P46977,P09172,A6NGE7,Q17RR3,P46952,Q9NR71,Q14061,Q86VF5,P21217,Q16222,P40394,P46926,…
Q8NH02	Q8NH49,Q8NGS9,Q8NH48,Q8NGS8,Q8NGS7,Q8NGS6,Q8NGS5,Q8NGS4,Q8NGS3,Q8NH43,Q8NGS2,Q8NH42,Q8NGS1,Q8NH41,Q8NGS0,Q8NH40,Q8NGR9,Q8NGR8,Q8NH37,Q8NGR6,Q8NGR5,Q8NGR4,Q8NGR3,Q8NGR2,Q8NGR1,Q8NGQ6,Q8NGQ5,Q8NGQ4,Q8NGQ3,Q8NGQ2,Q8NH21,Q8NGQ1,Q8NGP9,Q8NH19,Q8NH18,Q8NGP8,Q8NH16,Q8NGP6,Q8NGP4,Q8NGP3,Q8NGP2,Q8NGP0,Q8NH10,Q8NH09,Q8NH06,Q8NH05,Q8NH04,Q8NH03,Q8NH01,Q8NH00,Q8NGN6,Q8NGN5,Q8NGN4,Q8NGN3,Q8NGN2,Q8NGN1,Q8NGN0,…
Q8NH01	Q8NH49,Q8NGS9,Q8NH48,Q8NGS8,Q8NGS7,Q8NGS6,Q8NGS5,Q8NGS4,Q8NGS3,Q8NH43,Q8NGS2,Q8NH42,Q8NGS1,Q8NH41,Q8NGS0,Q8NH40,Q8NGR9,Q8NGR8,Q8NH37,Q8NGR6,Q8NGR5,Q8NGR4,Q8NGR3,Q8NGR2,Q8NGR1,Q8NGQ6,Q8NGQ5,Q8NGQ4,Q8NGQ3,Q8NGQ2,Q8NH21,Q8NGQ1,Q8NGP9,Q8NH19,Q8NH18,Q8NGP8,Q8NH16,Q8NGP6,Q8NGP4,Q8NGP3,Q8NGP2,Q8NGP0,Q8NH10,Q8NH09,Q8NH06,Q8NH05,Q8NH04,Q8NH03,Q8NH02,Q8NH00,Q8NGN6,Q8NGN5,Q8NGN4,Q8NGN3,Q8NGN2,Q8NGN1,Q8NGN0,…
Q8NH00	Q8NH49,Q8NGS9,Q8NH48,Q8NGS8,Q8NGS7,Q8NGS6,Q8NGS5,Q8NGS4,Q8NGS3,Q8NH43,Q8NGS2,Q8NH42,Q8NGS1,Q8NH41,Q8NGS0,Q8NH40,Q8NGR9,Q8NGR8,Q8NH37,Q8NGR6,Q8NGR5,Q8NGR4,Q8NGR3,Q8NGR2,Q8NGR1,Q8NGQ6,Q8NGQ5,Q8NGQ4,Q8NGQ3,Q8NGQ2,Q8NH21,Q8NGQ1,Q8NGP9,Q8NH19,Q8NH18,Q8NGP8,Q8NH16,Q8NGP6,Q8NGP4,Q8NGP3,Q8NGP2,Q8NGP0,Q8NH10,Q8NH09,Q8NH06,Q8NH05,Q8NH04,Q8NH03,Q8NH02,Q8NH01,Q8NGN6,Q8NGN5,Q8NGN4,Q8NGN3,Q8NGN2,Q8NGN1,Q8NGN0,…
P55060	P49674,Q99856,Q15843,P51959,Q9NRG4,P20800,Q13625,Q9H2X6,P78543,O75909,P11473,Q92793,Q92769,P13611,Q9NQR1,Q53FA7,Q9BRQ8,Q13568,Q7LG56,Q13535,Q13526,Q96FX8,P06400,Q03701,P78423,P17936,P27701,Q8WUF5,Q658P3,Q9NQ88,O94907,Q92630,Q9NPP4,P08581,P30411,Q8WTS6,P78368,P25490,Q93009,P46777,Q92597,Q00987,P36952,P51668,Q13315,Q13309,Q03518,O75626,Q9UBN6,Q66K89,P54278,Q12837,Q92466,P55957,Q05655,Q07820,Q07812,…
Q8WVQ1	P18545,P20839,Q9NRF9,Q9NRF8,P49643,P49642,Q86VQ6,Q9BSD7,P27815,A6NGE7,Q9NR33,P30566,P30520,Q7LG56,P51841,P51828,Q8NFM4,P27708,P27707,Q96G03,P21108,Q9H1D9,Q9H1A7,P04183,O95340,Q9NPB1,Q01433,Q01432,Q86TP1,P56597,Q08499,Q9H0P0,Q08493,P17812,Q08462,P36959,P36954,Q9NP56,Q06203,P20594,P40145,P24928,P16066,Q13370,O95263,P53803,P19971,Q9UBR1,Q12882,P15531,P11172,Q9NNW7,P36871,P23109,O76083,O76074,Q07864,…
P98155	P43034,P78509,P30533,P46821,P61586,Q07954,P12931,P06241,Q13319,P04004,Q12879,P60953,P68402,P68400,P22681,P10636,P08311,Q13224,O75553,Q03405,Q9GZM8,P08254,P08246,P00749,P00747,O75449,P01137,Q13093,P25090,P31749,P25089,P62834,Q14738,Q00535,P14780,Q15102,P00519,P80108,Q9Y5K2,O43639,O43602,P63172,Q15078,P09619,P19338,P05121,P45452,Q9Y266,P21462,P56945,Q14204,P39900,P62258,Q14114,Q99895,P30622,
P08729	Q13671,Q15831,P16333,P78536,Q8IUQ4,P13688,P23443,Q9NR80,Q92783,P46940,P42566,Q92734,Q15796,P30530,P08670,P06493,P18433,Q13547,Q13546,P16220,Q99704,P51817,Q9NQC7,P51812,Q8WUM4,Q8NFJ5,O75815,Q969T9,Q9UQC2,P61586,P06396,Q13480,P16144,Q12967,P23246,Q12929,Q15583,Q13393,P51692,Q99569,P12931,Q13363,P18206,P10721,Q07912,Q13322,P04049,P05787,P05783,Q96QD8,Q06124,P22681,P42229,P42224,Q07889,O15530,O15524,…
Q15814	Q15813,Q99426,O75347,Q9BTW9,
P08727	Q02078,Q06413,Q15759,Q13541,P16220,P35354,P35228,O75676,P05787,Q9UBK2,O75582,P17676,P49137,P15336,P03372,P22415,P19634,P05412,P04792,O75030,Q16644,P18850,P18846,O60381,P04637,P47712,Q16539,P06730,P35638,Q9BUB5,Q8IW41,P31150,P28324,
Q15813	Q15814,Q99426,O75347,Q9BTW9,
Q13639	Q86VZ1,P49683,P55085,Q15825,Q15822,P18509,P18507,P18505,Q01668,P43088,P35462,Q9NRA0,P35414,P35408,P62158,P23416,P23415,P34998,P34995,P34981,P34972,P34969,Q92736,P50148,P32745,P30559,P30556,P30550,P34903,P16298,P10997,P30542,P30536,P30532,Q15761,Q13585,P28223,P28222,P28221,P30518,Q15746,Q13557,Q13555,Q13554,P16234,Q15722,O75899,P29992,Q8NFN8,P10912,P51828,Q8NFM4,Q96G91,Q99705,P51817,P57103,Q05901,…
Q15811	P98174,Q86VW2,Q99816,P42566,P10911,O75815,P49418,O94887,Q9H0H5,Q07960,P12931,P51668,P04049,Q5JSL3,P15531,P22681,Q07889,Q9NZM3,Q13191,Q8N5V2,Q15311,Q96BY6,O14964,P01133,P62837,Q9Y6I3,Q9BZ29,Q9UKW4,P61077,P00533,Q6XZF7,Q15052,O43597,P40818,O15068,Q9HCC9,P52735,O43426,Q9Y3E7,Q68EM7,O43307,Q96JA1,P52565,O95630,Q96HP0,Q14155,
Q9UEW8	P16333,Q13586,Q9UDY8,Q9UQC2,Q9H1D0,P08575,P78314,Q99558,O95267,P06241,P06239,P05771,Q06124,P22681,O15530,P15498,Q96D31,P42081,P31749,Q9Y6K9,P29353,P29350,Q9NWQ8,Q9BXL7,Q9UJU6,O15117,P60484,P17252,Q04759,Q9Y4K3,O95999,P33681,P41279,Q9H6Q3,P41240,P43403,P19174,Q08881,P42768,Q92918,Q8WWW0,P21333,P01730,Q02156,
Q13636	Q15835,Q99816,Q86VN1,Q96H20,Q92783,P46934,P42566,Q9NR46,P34947,P34931,Q15796,Q5T9C9,P30511,Q99755,P98082,P16234,Q96T51,Q96FZ7,Q6DN90,O75886,Q9UQN3,Q8WUM4,Q9BRG1,Q9H223,P17948,O94973,Q9H201,P01589,Q9H1K0,Q8NEZ2,P61586,P08588,P08581,Q5JU85,Q9UPQ3,Q8WTQ7,Q9UQ16,Q96EY5,Q9UPP2,Q6WKZ4,Q9BQI7,P49407,Q9NPB6,Q5SW96,Q9H0M0,Q00987,P56539,Q9NP79,Q9NP61,Q8NDX1,Q13393,P51681,P12931,P10721,P51636,O95208,P60953,…
Q13635	P49674,P98170,P55075,Q99835,P98164,Q99814,Q99801,Q13617,O75928,O75925,P23458,P11487,Q92793,P34998,Q92769,Q06455,P42574,P56706,P56705,P56704,P56703,Q14031,Q16204,Q5VTY9,Q92734,P40337,Q15796,Q04206,P30533,P16234,Q13547,P26006,P08620,P51817,O95409,Q9NQB0,P06400,P35354,P17947,P17931,P11362,Q9H1J7,Q9H1J5,P09038,P34820,P61586,P08581,Q13490,Q13489,P08572,Q13485,Q13467,Q9NPG1,Q93098,Q93097,P10826,P78396,…
Q13634	Q86UP0,P33151,P35222,P35221,P12830,P14923,Q96NY8,O60716,Q9Y6N8,Q9ULB5,Q9ULB4,P22223,P55291,P55290,P55289,P55287,P55286,P55285,P55283,P55196,P19022,
Q9UEW3	Q15836,Q9H2X3,P35443,P35442,P27824,P21283,P21281,P30511,P08648,P08637,P61619,P27797,Q13509,P22897,Q8NEY4,Q8WTV0,Q13488,P08571,P20645,Q8N8Y2,P06340,P78380,Q13409,Q93050,P35247,Q9BQE3,P13498,P13473,Q8NEB9,P11279,P11226,P11215,P28068,P61421,Q03519,Q03518,P07996,Q9NNX6,Q9UBG0,Q99437,P31994,Q8NCM8,P19878,P17693,P68371,P68366,P68363,P27449,Q30154,P18084,P20339,O15400,P00736,O14964,P05556,P15313,P07711,…
Q13630	P20839,P51970,O95573,P06576,P55084,P20815,P20813,P39877,Q9NRF9,Q9NRF8,P49643,P49642,O95544,P49641,Q53FZ2,Q6QHC5,Q96GX9,Q96H96,Q99807,Q13614,Q13613,P49619,O75964,P35475,O75947,Q9NRA0,P78540,P33261,P33260,P43034,Q9BSE5,Q9UF12,O75912,O75911,Q9BSD7,O75907,Q6YP21,P21283,P21281,P13674,P11498,P03897,Q10981,P03891,P31040,P15848,P03886,P46977,P09172,A6NGE7,Q17RR3,P46952,Q9NR71,Q14061,Q86VF5,P21217,Q16222,…
Q53FZ2	P20839,P51970,O95573,P06576,P55084,P20815,P20813,P39877,Q9NRF9,Q9NRF8,P49643,P49642,O95544,P49641,Q13630,Q6QHC5,Q96GX9,Q96H96,Q99807,P49619,O75964,P35475,O75947,Q9NRA0,P78540,P33261,P33260,P43034,Q9BSE5,Q9UF12,O75912,O75911,Q9BSD7,O75907,Q6YP21,P21283,P21281,P13674,P11498,P03897,Q10981,P03891,P31040,P15848,P03886,P46977,P09172,A6NGE7,Q17RR3,P46952,Q9NR71,Q14061,Q86VF5,P21217,Q16222,P40394,P46926,…
P55058	O95573,Q15848,P09110,P0CG48,P33121,P11310,Q01469,P78380,Q13418,Q08426,Q6P1M0,Q92523,Q86SK9,Q5TCH4,P22680,O15540,Q07869,O15530,Q9UNU6,Q99424,P37231,Q02928,Q6Q788,P19793,O14975,O00767,Q9ULC5,P05413,P32189,O15254,Q9UKU0,P22307,Q03181,Q16822,P48443,Q9BY76,Q15067,P02656,P02652,P51161,P02647,P15090,Q9BX66,O60488,P28702,O14520,Q5FVE4,P16671,O95864,P06858,P23786,Q8TCG5,P54868,Q9Y2P5,Q9Y2P4,P48163,Q6PCB7,…
Q8NGN6	Q8NH49,Q8NGS9,Q8NH48,Q8NGS8,Q8NGS7,Q8NGS6,Q8NGS5,Q8NGS4,Q8NGS3,Q8NH43,Q8NGS2,Q8NH42,Q8NGS1,Q8NH41,Q8NGS0,Q8NH40,Q8NGR9,Q8NGR8,Q8NH37,Q8NGR6,Q8NGR5,Q8NGR4,Q8NGR3,Q8NGR2,Q8NGR1,Q8NGQ6,Q8NGQ5,Q8NGQ4,Q8NGQ3,Q8NGQ2,Q8NH21,Q8NGQ1,Q8NGP9,Q8NH19,Q8NH18,Q8NGP8,Q8NH16,Q8NGP6,Q8NGP4,Q8NGP3,Q8NGP2,Q8NGP0,Q8NH10,Q8NH09,Q8NH06,Q8NH05,Q8NH04,Q8NH03,Q8NH02,Q8NH01,Q8NH00,Q8NGN5,Q8NGN4,Q8NGN3,Q8NGN2,Q8NGN1,Q8NGN0,…
Q8NGN5	Q8NH49,Q8NGS9,Q8NH48,Q8NGS8,Q8NGS7,Q8NGS6,Q8NGS5,Q8NGS4,Q8NGS3,Q8NH43,Q8NGS2,Q8NH42,Q8NGS1,Q8NH41,Q8NGS0,Q8NH40,Q8NGR9,Q8NGR8,Q8NH37,Q8NGR6,Q8NGR5,Q8NGR4,Q8NGR3,Q8NGR2,Q8NGR1,Q8NGQ6,Q8NGQ5,Q8NGQ4,Q8NGQ3,Q8NGQ2,Q8NH21,Q8NGQ1,Q8NGP9,Q8NH19,Q8NH18,Q8NGP8,Q8NH16,Q8NGP6,Q8NGP4,Q8NGP3,Q8NGP2,Q8NGP0,Q8NH10,Q8NH09,Q8NH06,Q8NH05,Q8NH04,Q8NH03,Q8NH02,Q8NH01,Q8NH00,Q8NGN6,Q8NGN4,Q8NGN3,Q8NGN2,Q8NGN1,Q8NGN0,…
P55055	P11474,P11473,P13631,Q92753,Q92731,P51843,P35398,P06401,Q15648,P10828,P10827,P10826,P04150,Q96F24,Q96RI1,Q92570,P22736,Q15466,Q07869,Q13285,Q15406,Q14995,Q14994,P37231,P20393,P10589,P10588,P08235,P51449,Q13133,P19793,O75469,P49116,P03372,P13056,Q03181,Q9Y5X4,P48443,P10276,P10275,Q14541,O00482,P28702,Q9Y466,P62508,Q9UHY1,P43354,O95718,Q86WQ0,
Q8NGN4	Q8NH49,Q8NGS9,Q8NH48,Q8NGS8,Q8NGS7,Q8NGS6,Q8NGS5,Q8NGS4,Q8NGS3,Q8NH43,Q8NGS2,Q8NH42,Q8NGS1,Q8NH41,Q8NGS0,Q8NH40,Q8NGR9,Q8NGR8,Q8NH37,Q8NGR6,Q8NGR5,Q8NGR4,Q8NGR3,Q8NGR2,Q8NGR1,Q8NGQ6,Q8NGQ5,Q8NGQ4,Q8NGQ3,Q8NGQ2,Q8NH21,Q8NGQ1,Q8NGP9,Q8NH19,Q8NH18,Q8NGP8,Q8NH16,Q8NGP6,Q8NGP4,Q8NGP3,Q8NGP2,Q8NGP0,Q8NH10,Q8NH09,Q8NH06,Q8NH05,Q8NH04,Q8NH03,Q8NH02,Q8NH01,Q8NH00,Q8NGN6,Q8NGN5,Q8NGN3,Q8NGN2,Q8NGN1,Q8NGN0,…
Q99819	P98171,Q86VW2,O75962,Q9NR81,Q9BRR9,P10911,O94989,Q5VST9,Q13459,Q12979,P11274,Q6ZSZ5,Q12802,Q96QB1,Q3KR16,P15498,Q12774,P85298,Q96PE2,P46527,O60890,Q8N5V2,Q96P48,Q7Z6B7,Q13017,Q9UKW4,Q9H8V3,Q9Y4F1,O15085,O15068,O15013,Q9HCE6,P52735,P50395,Q92974,P52566,P52565,Q9H4E7,Q8WWN8,P31150,Q9NRY4,Q92888,O43182,
Q8NGN3	Q8NH49,Q8NGS9,Q8NH48,Q8NGS8,Q8NGS7,Q8NGS6,Q8NGS5,Q8NGS4,Q8NGS3,Q8NH43,Q8NGS2,Q8NH42,Q8NGS1,Q8NH41,Q8NGS0,Q8NH40,Q8NGR9,Q8NGR8,Q8NH37,Q8NGR6,Q8NGR5,Q8NGR4,Q8NGR3,Q8NGR2,Q8NGR1,Q8NGQ6,Q8NGQ5,Q8NGQ4,Q8NGQ3,Q8NGQ2,Q8NH21,Q8NGQ1,Q8NGP9,Q8NH19,Q8NH18,Q8NGP8,Q8NH16,Q8NGP6,Q8NGP4,Q8NGP3,Q8NGP2,Q8NGP0,Q8NH10,Q8NH09,Q8NH06,Q8NH05,Q8NH04,Q8NH03,Q8NH02,Q8NH01,Q8NH00,Q8NGN6,Q8NGN5,Q8NGN4,Q8NGN2,Q8NGN1,Q8NGN0,…
Q8NGN2	Q8NH49,Q8NGS9,Q8NH48,Q8NGS8,Q8NGS7,Q8NGS6,Q8NGS5,Q8NGS4,Q8NGS3,Q8NH43,Q8NGS2,Q8NH42,Q8NGS1,Q8NH41,Q8NGS0,Q8NH40,Q8NGR9,Q8NGR8,Q8NH37,Q8NGR6,Q8NGR5,Q8NGR4,Q8NGR3,Q8NGR2,Q8NGR1,Q8NGQ6,Q8NGQ5,Q8NGQ4,Q8NGQ3,Q8NGQ2,Q8NH21,Q8NGQ1,Q8NGP9,Q8NH19,Q8NH18,Q8NGP8,Q8NH16,Q8NGP6,Q8NGP4,Q8NGP3,Q8NGP2,Q8NGP0,Q8NH10,Q8NH09,Q8NH06,Q8NH05,Q8NH04,Q8NH03,Q8NH02,Q8NH01,Q8NH00,Q8NGN6,Q8NGN5,Q8NGN4,Q8NGN3,Q8NGN1,Q8NGN0,…
Q99816	Q15835,P16333,Q15811,Q13636,Q13627,P25685,Q86VN1,Q96H20,Q92793,P13647,P62158,Q92783,P13637,Q92769,P46934,P42566,Q9NR46,P52333,P34947,P09104,P34931,Q15796,P20774,P16298,Q15788,Q5T9C9,Q13588,P06493,Q15759,P30511,P18433,Q99755,P98082,Q9UDY8,P16234,Q96T51,Q13547,Q96FZ7,Q6DN90,P16220,O75886,P10914,Q99704,Q9UQN3,P04234,Q8WUM4,Q9BRG1,Q9H223,P17948,P17947,O94973,Q9H201,P27701,Q9UQC2,P01589,Q9H1K0,P01579,…
Q5JVS0	P62158,P08697,P16284,P04275,P10909,P08567,P04196,P16109,P15692,P13473,P04075,P18206,P12814,P10600,Q13201,P68366,O43915,P11021,P00747,P00746,P62937,P07737,O43852,P01137,P01133,P21926,Q9ULD4,P07602,O43707,P01042,P01033,P01023,P01009,P02787,P02776,P02775,P02768,P02751,P00488,P02647,P00451,P00441,P10124,O75083,Q9Y490,P05155,P05121,P16671,Q8WZ42,P12259,P09486,Q14393,O00292,P05067,P07225,P08962,P35609,…
Q8NGN1	Q8NH49,Q8NGS9,Q8NH48,Q8NGS8,Q8NGS7,Q8NGS6,Q8NGS5,Q8NGS4,Q8NGS3,Q8NH43,Q8NGS2,Q8NH42,Q8NGS1,Q8NH41,Q8NGS0,Q8NH40,Q8NGR9,Q8NGR8,Q8NH37,Q8NGR6,Q8NGR5,Q8NGR4,Q8NGR3,Q8NGR2,Q8NGR1,Q8NGQ6,Q8NGQ5,Q8NGQ4,Q8NGQ3,Q8NGQ2,Q8NH21,Q8NGQ1,Q8NGP9,Q8NH19,Q8NH18,Q8NGP8,Q8NH16,Q8NGP6,Q8NGP4,Q8NGP3,Q8NGP2,Q8NGP0,Q8NH10,Q8NH09,Q8NH06,Q8NH05,Q8NH04,Q8NH03,Q8NH02,Q8NH01,Q8NH00,Q8NGN6,Q8NGN5,Q8NGN4,Q8NGN3,Q8NGN2,Q8NGN0,…
Q8NGN0	Q8NH49,Q8NGS9,Q8NH48,Q8NGS8,Q8NGS7,Q8NGS6,Q8NGS5,Q8NGS4,Q8NGS3,Q8NH43,Q8NGS2,Q8NH42,Q8NGS1,Q8NH41,Q8NGS0,Q8NH40,Q8NGR9,Q8NGR8,Q8NH37,Q8NGR6,Q8NGR5,Q8NGR4,Q8NGR3,Q8NGR2,Q8NGR1,Q8NGQ6,Q8NGQ5,Q8NGQ4,Q8NGQ3,Q8NGQ2,Q8NH21,Q8NGQ1,Q8NGP9,Q8NH19,Q8NH18,Q8NGP8,Q8NH16,Q8NGP6,Q8NGP4,Q8NGP3,Q8NGP2,Q8NGP0,Q8NH10,Q8NH09,Q8NH06,Q8NH05,Q8NH04,Q8NH03,Q8NH02,Q8NH01,Q8NH00,Q8NGN6,Q8NGN5,Q8NGN4,Q8NGN3,Q8NGN2,Q8NGN1,…
Q99814	P20827,P98170,P55075,Q99835,P16333,Q13635,Q99801,Q13617,O75928,O75925,O75914,P23458,P11487,Q92793,P62158,P46940,Q9NQU5,Q92769,Q06455,P46934,P42574,P56706,P56705,P56704,P56703,Q14031,Q16204,Q92734,P40337,Q15796,Q04206,Q15759,P98077,P16234,Q13547,P26006,P08620,Q9NQB0,P06400,P35354,Q8NFG4,P33151,P17948,P17947,P11362,Q9H1J7,Q9H1J5,P09038,P61586,Q15672,P08581,Q13490,Q13489,P08572,Q13485,Q13480,Q13467,…
Q6QHC5	P20839,P51970,O95573,P06576,P55084,P20815,P20813,P39877,Q9NRF9,Q9NRF8,P49643,P49642,O95544,P49641,Q13630,Q53FZ2,Q96GX9,Q96H96,Q99807,P49619,O75964,P35475,O75947,Q9NRA0,P78540,P33261,P33260,P43034,Q9BSE5,Q9UF12,O75912,O75911,Q9BSD7,O75907,Q6YP21,P21283,P21281,P13674,P11498,P03897,Q10981,P03891,P31040,P15848,P03886,P46977,P09172,A6NGE7,Q17RR3,P46952,Q9NR71,Q14061,Q86VF5,P21217,Q16222,P40394,P46926,…
P14138	P49683,P55085,Q86VW2,P20800,P43088,P35414,P34995,P34981,P34947,P81277,P32745,P30559,P30556,P30550,Q15761,P28223,Q8NG41,Q15743,Q15726,Q15722,P51828,Q8NFM4,Q96G91,Q99705,Q13519,P35372,P35368,P35367,Q8NFJ6,P35346,Q969V1,Q9NQ66,P50052,Q92633,O95399,Q99677,Q969F8,P30411,P41968,Q9NPC1,P06307,P47211,P33032,Q96RI0,Q08462,P11229,P40145,P12931,Q9UBY5,P04083,Q99527,Q9UBU3,P04049,Q5H8A3,Q13304,Q5T6X5,P46663,…
Q13627	Q99835,P16333,Q99816,P25685,P62158,P13637,P52333,P09104,P20774,P16298,Q13588,P06493,Q15759,P18433,Q9UDY8,P16220,Q99704,P04234,P27701,Q9UQC2,Q92608,Q9BR61,Q8NET5,P08575,Q6ZUJ8,Q15653,Q13469,Q96RT1,Q13443,O75791,Q13432,Q8N8S7,Q92556,P22736,P51692,O95297,Q99569,P10747,P06241,P53801,P04049,Q96DU3,P36871,Q06124,P22681,P42229,P42224,Q6PIZ9,Q07889,Q15465,Q05655,O75582,P00813,P17676,P15498,P19838,P07814,…
Q13625	Q99856,P51959,P20800,P55060,P78543,O75909,P11473,Q92793,Q92769,P13611,Q53FA7,Q9BRQ8,Q13568,Q7LG56,Q96FX8,P06400,Q03701,P78423,P17936,P27701,Q658P3,Q9NQ88,O94907,Q9NPP4,P08581,P30411,Q92597,Q00987,P36952,Q03518,O75626,Q9UBN6,P54278,Q12837,Q92466,P55957,Q07820,Q07812,P51532,P31947,Q96PM9,Q96PM5,P17643,P38936,O60880,P22570,P08253,Q71UM5,P29590,Q5JR12,Q9BZR8,P01135,Q9ULZ3,O15350,P10451,P10415,P08107,…
Q13620	P51965,P98170,P51948,P51946,Q9NRF9,Q13619,Q13618,Q13617,Q13616,Q8WVN8,O75928,O75925,Q8IUQ4,Q5GLZ8,P46934,Q92759,P32780,Q9NR33,Q9NR09,P40337,Q15751,Q9BS18,O94972,Q969T4,O94941,Q969M7,Q712K3,Q969H0,Q9H1A4,Q13490,Q13489,P49459,P49427,P27694,Q93034,P35251,P35250,P35249,P35244,Q86TM6,Q9H0M0,O94844,Q00987,Q6P1K8,P51668,Q13356,Q13309,Q9UBT2,P07992,Q12834,Q92466,Q9UBF6,Q9UBE0,P22681,P30260,Q07864,O15524,…
O75976	P78537,P51809,Q13492,P49407,Q9UPM8,Q96EV8,Q92572,Q96EC8,O95295,Q99523,Q0IIM8,Q8NC96,Q8NBS9,O14976,O60749,Q6QNY0,Q9Y6B7,P02786,Q9UL45,Q9Y5X3,Q9Y5X1,Q16890,Q14677,Q14671,P51148,Q5HYK7,O75146,O00443,P63027,O43493,Q9NUP1,Q01968,P55327,P11717,Q9BV40,O00203,Q99962,
Q8NGM9	Q8NH49,Q8NGS9,Q8NH48,Q8NGS8,Q8NGS7,Q8NGS6,Q8NGS5,Q8NGS4,Q8NGS3,Q8NH43,Q8NGS2,Q8NH42,Q8NGS1,Q8NH41,Q8NGS0,Q8NH40,Q8NGR9,Q8NGR8,Q8NH37,Q8NGR6,Q8NGR5,Q8NGR4,Q8NGR3,Q8NGR2,Q8NGR1,Q8NGQ6,Q8NGQ5,Q8NGQ4,Q8NGQ3,Q8NGQ2,Q8NH21,Q8NGQ1,Q8NGP9,Q8NH19,Q8NH18,Q8NGP8,Q8NH16,Q8NGP6,Q8NGP4,Q8NGP3,Q8NGP2,Q8NGP0,Q8NH10,Q8NH09,Q8NH06,Q8NH05,Q8NH04,Q8NH03,Q8NH02,Q8NH01,Q8NH00,Q8NGN6,Q8NGN5,Q8NGN4,Q8NGN3,Q8NGN2,Q8NGN1,…
Q8NGM8	Q8NH49,Q8NGS9,Q8NH48,Q8NGS8,Q8NGS7,Q8NGS6,Q8NGS5,Q8NGS4,Q8NGS3,Q8NH43,Q8NGS2,Q8NH42,Q8NGS1,Q8NH41,Q8NGS0,Q8NH40,Q8NGR9,Q8NGR8,Q8NH37,Q8NGR6,Q8NGR5,Q8NGR4,Q8NGR3,Q8NGR2,Q8NGR1,Q8NGQ6,Q8NGQ5,Q8NGQ4,Q8NGQ3,Q8NGQ2,Q8NH21,Q8NGQ1,Q8NGP9,Q8NH19,Q8NH18,Q8NGP8,Q8NH16,Q8NGP6,Q8NGP4,Q8NGP3,Q8NGP2,Q8NGP0,Q8NH10,Q8NH09,Q8NH06,Q8NH05,Q8NH04,Q8NH03,Q8NH02,Q8NH01,Q8NH00,Q8NGN6,Q8NGN5,Q8NGN4,Q8NGN3,Q8NGN2,Q8NGN1,…
Q96GX9	P20839,P51970,O95573,P06576,P55084,P20815,P20813,P39877,Q9NRF9,Q9NRF8,P49643,P49642,O95544,P49641,Q13630,Q53FZ2,Q6QHC5,Q96H96,Q99807,P49619,O75964,P35475,O75947,Q9NRA0,P78540,P33261,P33260,P43034,Q9BSE5,Q9UF12,O75912,O75911,Q9BSD7,O75907,Q6YP21,P21283,P21281,P13674,P11498,P03897,Q10981,P03891,P31040,P15848,P03886,P46977,P09172,A6NGE7,Q17RR3,P46952,Q9NR71,Q14061,Q86VF5,P21217,Q16222,P40394,P46926,…
Q9H2X6	P49674,Q15843,P51959,Q9NRG4,P55060,Q92793,P23409,P46940,Q9NQR1,P61626,Q13535,Q13526,P35354,P17947,Q8WUF5,Q92630,P11309,Q13489,Q8WTS6,P78396,P78368,P25490,Q93009,P46777,Q00987,P51668,P10721,Q13315,Q13309,P00915,Q66K89,P11142,Q9UBE8,Q05655,P51531,P00813,P17676,Q96PM5,P48730,P48729,P38936,P46527,Q08209,P55895,Q7Z6Z7,P14921,P08246,P53621,O75444,O14960,O14948,P62913,O60784,P01111,P01106,P45984,P45983,…
Q9NRD5	Q9C0E4,Q9Y3R0,O95782,
O75970	P08754,O95500,P56750,P56748,P56747,Q92797,P56746,Q9NR48,Q02045,O95484,O95471,Q9UDY2,P10916,Q86UL8,P62070,P13535,P13533,P61586,P57087,Q66LE6,Q9NPB6,P78369,Q01449,P35221,Q5JTD0,Q6P1M3,P12931,Q5TCQ9,Q8N7P3,P60953,P05771,P07947,P68400,P11171,A7E2Y1,P24844,P12883,P12882,O15551,Q05655,P12814,P41743,O75508,P11055,Q8N6F1,P67870,P30154,P30153,P24723,P20337,Q15334,O95049,Q05513,P19784,O14950,O14936,P67775,…
Q96H96	P20839,P51970,O95573,P06576,P55084,P20815,P20813,P39877,Q9NRF9,Q9NRF8,P49643,P49642,O95544,P49641,Q13630,Q53FZ2,Q6QHC5,Q96GX9,Q99807,P49619,O75964,P35475,O75947,Q9NRA0,P78540,P33261,P33260,P43034,Q9BSE5,Q9UF12,O75912,O75911,Q9BSD7,O75907,Q6YP21,P21283,P21281,P13674,P11498,P03897,Q10981,P03891,P31040,P15848,P03886,P46977,P09172,A6NGE7,Q17RR3,P46952,Q9NR71,Q14061,Q86VF5,P21217,Q16222,P40394,P46926,…
Q9H2X3	Q15836,Q13651,Q99836,Q9UEW3,Q9NRA0,P35443,P35442,P27824,P33241,P21283,P21281,P23458,Q9NR96,P11473,Q92793,P62158,P42574,P52333,P34931,Q04206,P16298,Q15759,P30511,P26038,P18428,P08648,Q13557,Q9UDY8,Q13555,Q13554,P08637,P20702,P61619,P16220,P27797,Q99704,Q13509,P04234,Q9UQM7,P04233,Q9H257,P17927,P01589,P01584,P01583,P01579,P01574,P01571,P01570,P01569,P01568,P01567,P01566,P01563,P01562,P22897,Q8NEY4,…
Q01668	P51970,Q15848,P06576,P55075,P39877,Q13639,P43088,Q86W47,O75947,Q9NRA0,Q8IV61,Q9UER7,P78536,Q9UF02,P31040,P11487,P62158,P13637,Q9H2K8,P34995,P62140,P62136,P34981,P13612,P42574,P34969,Q06432,Q9NQR9,Q92736,P50148,Q06413,P34931,P20783,P30559,P30556,Q04206,P30550,P16298,P28223,Q15759,Q15750,Q99759,Q15746,Q13564,Q99748,P08648,Q13557,Q13555,Q13554,P26012,P26010,P16234,P29992,P26006,P08620,Q9UDW1,Q99714,…
Q99807	P20839,P51970,O95573,P06576,P55084,P20815,P20813,P39877,Q9NRF9,Q9NRF8,P49643,P49642,O95544,P49641,Q13630,Q53FZ2,Q6QHC5,Q96GX9,Q96H96,P49619,O75964,P35475,O75947,Q9NRA0,P78540,P33261,P33260,P43034,Q9BSE5,Q9UF12,O75912,O75911,Q9BSD7,O75907,Q6YP21,P21283,P21281,P13674,P11498,P03897,Q10981,P03891,P31040,P15848,P03886,P46977,P09172,A6NGE7,Q17RR3,P46952,Q9NR71,Q14061,Q86VF5,P21217,Q16222,P40394,P46926,…
Q9H2X0	P98170,Q13616,P35443,P35442,P43026,P23443,Q92793,Q16254,Q15797,Q15796,Q6ZVN8,Q99717,P01579,P34820,Q99697,P61586,Q6NW40,Q13485,Q8NER5,Q13464,Q96S42,P08476,Q9UBS0,P07996,O75610,P36897,P36894,P01375,Q9GZU7,Q13253,P10600,P19883,P30154,P30153,P18075,P12755,Q15329,Q13145,P37173,P27361,P67775,P01137,P01106,Q7Z5Y6,P12644,P12643,Q96B86,P62877,Q14766,P02765,P08047,P63208,Q6X4U4,Q7Z4P5,P07585,P62714,O15198,…
Q9NRD1	P51965,P55072,Q13616,Q9UF47,P25686,P25685,Q9H347,P27824,P13667,P46977,Q9NQW1,Q16236,Q9NR34,Q9NR31,P34931,O95487,O95486,P61619,P27797,O75807,O94979,Q969U6,Q969T4,Q9H1H9,Q5XUX1,Q92611,P53992,Q969H0,Q99683,P51784,Q13454,Q13438,P39656,Q9BQI3,Q9H173,O95302,P17861,Q86TM6,O94855,Q92598,Q12933,Q12907,Q9H0D6,P51668,Q96DZ1,Q9UBV2,Q8N7S2,Q9UBS4,P54252,P07900,P11142,Q9UNZ2,O76024,Q15477,P53779,Q96Q80,P51572,…
P55042	Q6ZWJ1,P11473,P13647,P46937,P30530,P26006,Q96FX8,P17936,Q16186,P11388,P09086,P01583,P30411,Q9H0M0,Q00987,P18283,P49327,Q13315,O76054,P51587,P00813,P31947,P15408,P46531,O95067,Q01196,P56179,P56178,Q15172,P63244,O15178,P57729,Q9HCS4,P02533,Q14469,O60381,P49959,Q96J02,Q02297,P20908,P49716,Q9NRZ9,Q9H3D4,
Q8NGM1	Q8NH49,Q8NH48,Q8NGS3,Q8NH43,Q8NGS2,Q8NH42,Q8NGS1,Q8NH41,Q8NGS0,Q8NH40,Q8NGR9,Q8NGR8,Q8NH37,Q8NGR6,Q8NGR5,Q8NGR4,Q8NGR3,Q8NGR2,Q8NGQ6,Q8NGQ5,Q8NGQ4,Q8NGQ3,Q8NGQ2,Q8NH21,Q8NGQ1,Q8NGP9,Q8NH19,Q8NH18,Q8NGP8,Q8NH16,Q8NGP6,Q8NGP4,Q8NGP3,Q8NGP2,Q8NGP0,Q8NH10,Q8NH09,Q8NH06,Q8NH05,Q8NH04,Q8NH03,Q8NH02,Q8NH01,Q8NH00,Q8NGN6,Q8NGN5,Q8NGN4,Q8NGN3,Q8NGN2,Q8NGN1,Q8NGN0,Q8NGM9,Q8NGM8,Q8NGL9,Q8NGL7,Q8NGL6,Q8NGL4,…
Q9NRD0	Q9NQT8,P50148,P30556,P29992,Q6DN90,P22888,P12931,O75689,Q9UBP9,P35125,Q99418,O43739,P32121,P07550,Q15057,Q15027,Q8WZ64,O95837,Q9Y2X7,P16473,Q8WWN9,P30679,
Q99801	Q68CJ9,P98170,P55075,Q99835,Q13635,Q99814,Q13617,Q9NRA1,O75928,O75925,P33260,P15884,P23458,P11487,Q92793,Q92769,Q06455,P42574,P56706,P56705,P56704,P56703,Q14031,Q16204,Q92734,P40337,Q15796,Q04206,P08651,P16234,Q13547,P26006,P16220,P08620,O95425,P51812,Q9NQB0,P06400,P35354,P17947,P11362,Q9H1J7,Q9H1J5,P09038,P61586,Q9UQ80,P08581,Q13490,Q13489,P08572,Q13485,P06396,Q15648,Q13467,Q9NPG1,Q93098,Q93097,…
P08709	P13671,Q49AN0,P08697,Q99743,P0CG48,P0CG47,P04275,P08603,P17927,P22891,P30411,P11226,P04070,P04003,P15529,P46663,Q07869,O15534,O15516,P10646,P10643,Q9C0J9,Q03405,Q10586,P48740,P20393,P00751,P00750,P00749,P00748,P00747,P00746,P00742,P00740,P00736,P00734,P62987,P62979,P25116,P05546,P01185,P08174,P09871,P01042,P01031,P01024,P01023,P01009,P01008,Q9UKT7,P02748,P02747,P02746,P02745,P02679,P02675,P02671,…
P08708	P15880,P23396,P62081,Q969Q0,P61513,P35268,P27635,P46783,P46782,P46781,P46779,P46778,P46777,P46776,P25398,Q9UNX3,P61353,P18124,P61313,P49207,P60866,P18077,P61254,P61247,Q71UM5,P62987,P62979,P62945,P62917,P62913,P62910,Q02878,P62906,P50914,P30050,P62899,P62891,P62888,P62857,P62854,P62851,P62847,P62841,P62829,P36578,P63220,Q9BYD1,P62753,P62750,P05388,P05387,P05386,P62701,P63173,P47914,P39023,P39019,…
Q13619	P51965,P98170,P51948,P51946,Q9NRF9,Q13620,Q13618,Q13617,Q13616,Q8WVN8,O75928,O75925,Q8IUQ4,Q5GLZ8,P46934,Q92759,P32780,Q9NR33,Q9NR09,P40337,Q15751,Q9BS18,O94972,Q969T4,O94941,Q969M7,Q712K3,Q969H0,Q9H1A4,Q13490,Q13489,P49459,P49427,P27694,Q93034,P35251,P35250,P35249,P35244,Q86TM6,Q9H0M0,O94844,Q00987,Q6P1K8,P51668,Q13356,Q13309,Q9UBT2,P07992,Q12834,Q92466,Q9UBF6,Q9UBE0,P22681,P30260,Q07864,O15524,…
Q13618	P51965,P98170,Q13620,Q13619,Q13617,Q13616,Q8WVN8,O75928,O75925,Q17RW2,Q8IUQ4,Q5GLZ8,P46934,Q9NR09,P40337,Q15759,Q15751,Q9BS18,P16234,P16220,P06400,O94972,Q969T4,O94941,P01579,Q969M7,Q712K3,Q969H0,Q9H1A4,Q13490,Q13489,P49459,Q9NPF7,P49427,Q93034,P35228,Q86TM6,Q9H0M0,O94844,Q00987,P36952,P51668,Q13356,Q13309,Q9UBT2,Q9UBK2,Q12834,Q92466,Q9UBF6,Q9UBE0,P22681,P01308,P30260,O15524,Q96PU5,O95155,Q13233,…
Q13617	P51965,P98170,P55075,Q99835,Q13635,Q99814,Q13620,Q99801,Q13619,Q13618,Q13616,Q8WVN8,O75928,O75925,O75914,Q8IUQ4,P23458,P11487,Q92793,Q9NQU5,Q92769,Q5GLZ8,Q06455,P46934,P42574,P56706,P56705,P56704,P56703,Q14031,Q16204,Q92734,Q9NR09,P40337,Q15796,Q04206,Q15751,Q9BS18,P16234,Q13547,P26006,P08620,Q9NQB0,P06400,P35354,Q8NFG4,P17947,O94972,Q969T4,O94941,P11362,Q9H1J7,Q9H1J5,P09038,Q969M7,Q712K3,P61586,…
P43088	Q86VZ1,P49683,P55085,Q86VW2,Q15825,Q15822,P18507,P18505,P20800,Q13639,P14138,Q01668,P35462,Q9NRA0,P35414,P35408,P62158,P23416,P23415,P34998,P34995,P34981,P34972,P34969,Q92736,P50148,P34947,P32745,P30559,P30556,P30550,P34903,P16298,P30542,P30536,P30532,Q15761,Q13585,P28223,P28222,P28221,P30518,Q15746,Q15743,Q13557,Q13555,Q13554,P16234,Q15726,Q15722,O75899,P29992,Q8NFN8,P10912,P51828,Q8NFM4,Q96G91,…
Q13616	P49674,P51965,P98170,P55072,Q13642,P51946,P20807,Q13620,Q9H2X0,Q9NRD1,Q13619,Q13618,Q13617,Q8WVN8,Q8WVM7,Q9UF47,P25686,P25685,Q9UER7,O75928,O75925,Q9H347,P35443,P35442,P15884,P78527,P43026,P27824,Q8IUQ4,P78504,P62191,P23443,P13667,P46977,Q92793,P62158,Q9NQW1,Q16254,Q92785,Q49AN0,P62140,Q92769,Q16236,Q5GLZ8,Q9NR61,P62136,P46934,P56706,P56705,P56704,P56703,Q92753,Q9H2H0,Q9NR34,Q9H2G2,Q9NR31,Q06413,…
P08700	Q9NRJ3,P98170,Q13651,Q99836,P39877,P20809,P78556,Q9NRA1,P78552,O75928,O75925,P43026,P23458,Q6UXL0,Q92793,P62158,Q92783,P15813,P15812,P13612,P42574,Q9NR55,P52333,Q04206,P16298,Q9H2A7,Q15759,P10966,P08648,Q99731,P16234,Q13547,Q13546,P08631,P26006,P16220,O75888,O75886,P10912,Q9H293,Q99704,P29965,P51817,P04234,O95407,P35354,Q8IU57,Q8IU54,Q969Z4,P78423,P17948,P17927,Q9UQC2,P01589,P01584,P01583,P01579,…
Q13614	Q13630,Q13613,P34949,Q9NQ88,P50053,P16118,P17858,P04075,Q00796,O60825,P08237,P09972,O00757,O15305,O14772,Q16877,Q16875,Q9Y5P6,P15121,O60547,P19367,P52790,P52789,Q8N0W3,P09467,P05062,O60218,Q01813,Q2TB90,P60174,Q96IJ6,Q9Y217,Q9Y216,Q9NRX4,Q92871,
Q13613	Q13630,Q13614,P34949,Q9NQ88,P50053,P16118,P17858,P04075,Q00796,O60825,P08237,P09972,O00757,O15305,O14772,Q16877,Q16875,Q9Y5P6,P15121,O60547,P19367,P52790,P52789,Q8N0W3,P09467,P05062,O60218,Q01813,Q2TB90,P60174,Q96IJ6,Q9Y217,Q9Y216,Q9NRX4,Q92871,
Q86W47	P39877,Q01668,P62158,P62140,P62136,P50148,P30556,Q15746,P29992,P51828,Q8NFM4,P51817,P35368,Q9H1R3,Q9NQ66,P61586,Q13464,Q9NPA1,Q08462,P20594,P40145,P16066,P04054,P04049,P0C869,Q32MK0,P05771,Q5TCH4,P36873,P22694,P24844,Q05682,P22612,Q05655,P37288,P27482,Q9UNK4,Q12791,Q9NZT1,Q02928,Q9NZK7,Q00722,O60896,O60895,O60894,O15496,P24723,O60840,P27361,O14974,P25101,P25100,Q9NZ20,Q9BZM2,Q9BZM1,O60733,P60660,…
Q9UEU0	Q15836,P51809,Q12981,O95249,Q12846,O95183,O75558,Q9UNK0,O15498,Q13190,P61266,O15400,Q9NZ43,Q9NYM9,O75396,O75379,O43752,Q96AJ9,Q8N4C7,Q5SQN1,O15155,Q9P2W9,O14653,P63027,P23763,Q9BV40,O95721,P56962,O00161,P32856,
P43080	Q8NH49,Q8NGS9,Q8NH48,Q8NGS8,Q8NGS7,Q8NGS6,Q8NGS5,Q8NGS4,P18545,Q8NGS3,Q8NH43,Q8NGS2,Q8NH42,Q8NGS1,Q8NH41,Q8NGS0,Q8NH40,Q8NGR9,Q8NGR8,Q8NH37,Q8NGR6,Q8NGR5,Q8NGR4,Q8NGR3,Q8NGR2,Q8NGR1,Q8NGQ6,Q8NGQ5,Q8NGQ4,Q8NGQ3,Q8NGQ2,Q8NH21,Q8NGQ1,Q15835,Q8NGP9,Q8NH19,Q8NH18,Q8NGP8,Q8NH16,Q8NGP6,Q8NGP4,Q8NGP3,Q8NGP2,Q8NGP0,Q8NH10,Q8NH09,Q8NH05,Q8NH04,Q8NH03,Q8NH02,Q8NH01,Q8NH00,Q8NGN6,Q8NGN5,Q8NGN4,Q8NGN3,Q8NGN2,…
P49619	P20839,P51970,O95573,P06576,P55084,P20815,P20813,P39877,Q9NRF9,Q9NRF8,P49643,P49642,O95544,P49641,Q13630,Q53FZ2,Q6QHC5,Q96GX9,Q96H96,Q99807,O75964,P35475,O75947,Q9NRA0,P78540,P33261,P33260,P43034,Q9BSE5,Q9UF12,O75912,O75911,Q9BSD7,O75907,Q6YP21,P21283,P21281,P13674,P11498,P03897,Q10981,P03891,P31040,P15848,P03886,P46977,P09172,A6NGE7,Q17RR3,P62158,P46952,Q9NR71,Q14061,Q86VF5,P21217,Q16222,P40394,…
Q86W42	Q9NRG9,Q09161,Q9H361,P55010,Q9H307,Q9NR50,Q5VU65,Q9BRP8,Q86V81,Q13541,Q96FV9,Q8WUM0,O75822,O75821,Q8NFH5,Q8NFH4,Q8NFH3,O75818,O75817,P78406,P52298,Q9H1J1,Q92621,Q9H1B4,Q969H6,Q9NPJ8,Q96RS0,Q99613,P78346,P78345,P78344,Q96EE3,Q9BQ52,Q99575,Q99567,Q13347,O75694,Q9UBU9,Q13310,Q9H074,Q96DU9,Q6EEV6,Q9GZY0,O15504,P61326,O95149,Q05639,Q96Q11,Q96D46,Q14974,Q12769,P60842,P38919,P54105,P55884,O60841,P55854,…
Q9NRC8	P98177,Q92793,Q92769,Q06413,Q9NR19,Q04206,Q96ST3,Q13547,Q09028,Q9UQL6,Q969S8,Q9UPR3,P25490,P56524,Q96EB6,P12956,Q9UBN7,Q12873,O94776,Q9UBK2,P07900,Q12800,Q9UBB5,Q96DB2,Q07812,Q8N6T7,P31946,P37231,P19838,Q12778,P38936,O75446,Q14839,P03372,Q00688,Q14814,P10412,P25098,P62805,P13056,Q9H9E1,Q9Y6E7,P63279,Q9UKV0,Q9NXA8,P15172,Q9Y618,Q9BY41,P63165,O15105,O75182,O43524,O00422,O95983,O14593,Q9HCE7,P11831,…
O75964	P20839,P51970,O95573,P06576,P55084,P20815,P20813,P39877,Q9NRF9,Q9NRF8,P49643,P49642,O95544,P49641,Q13630,Q53FZ2,Q6QHC5,Q96GX9,Q96H96,Q99807,P49619,P35475,O75947,Q9H2U2,Q9NRA0,P78540,P33261,P33260,P43034,Q9BSE5,Q9UF12,O75912,O75911,Q9BSD7,O75907,Q6YP21,P21283,P21281,P13674,P11498,P03897,Q10981,P03891,P31040,P15848,P03886,P46977,P09172,A6NGE7,Q17RR3,P46952,Q9NR71,Q14061,Q86VF5,P21217,Q16222,P40394,…
Q8NGL9	Q8NH49,Q8NGS9,Q8NH48,Q8NGS8,Q8NGS7,Q8NGS6,Q8NGS5,Q8NGS4,Q8NGS3,Q8NH43,Q8NGS2,Q8NH42,Q8NGS1,Q8NH41,Q8NGS0,Q8NH40,Q8NGR9,Q8NGR8,Q8NH37,Q8NGR6,Q8NGR5,Q8NGR4,Q8NGR3,Q8NGR2,Q8NGR1,Q8NGQ6,Q8NGQ5,Q8NGQ4,Q8NGQ3,Q8NGQ2,Q8NH21,Q8NGQ1,Q8NGP9,Q8NH19,Q8NH18,Q8NGP8,Q8NH16,Q8NGP6,Q8NGP4,Q8NGP3,Q8NGP2,Q8NGP0,Q8NH10,Q8NH09,Q8NH06,Q8NH05,Q8NH04,Q8NH03,Q8NH02,Q8NH01,Q8NH00,Q8NGN6,Q8NGN5,Q8NGN4,Q8NGN3,Q8NGN2,Q8NGN1,…
Q96GW9	Q86VQ6,Q8IV42,Q6YP21,P54577,P49591,P49590,P49589,P49588,Q99707,P23381,Q5JTZ9,O95363,O95340,Q99611,Q9NP81,Q96DP5,Q9NNW7,P07814,P54136,Q6PI48,O95050,P14868,P56192,O43776,Q5JPH6,Q16881,Q7L3T8,P26640,P26639,Q15046,Q15031,Q16773,Q9P2J5,Q9HD40,P41252,P41250,Q5T160,Q9BW92,P49903,Q9Y2Z4,Q9Y285,Q9UGM6,O43252,P32929,Q9HA77,P12081,A2RTX5,Q9NSE4,Q9NSD9,Q96I59,Q96I15,
O75962	P98171,Q86VW2,Q99819,P15882,Q9NR81,P52306,Q9BRR9,P10911,Q9UQM7,O94989,P46821,Q92608,Q5VST9,Q13459,Q12979,P11274,Q92556,Q9H0H5,Q07960,P12931,P06241,Q6ZSZ5,P07947,P15531,Q12802,Q96QB1,Q3KR16,O95185,P15498,Q12774,P85298,Q96PE2,P46527,O60890,Q8N5V2,Q96P48,Q15311,P27361,Q7Z6B7,Q13017,Q13009,Q70Z35,O14827,Q02750,P36507,Q9UKW4,Q96N96,Q9H8V3,P53355,Q8IZJ1,O00401,Q9Y4F1,O15085,Q9HD67,O15068,O15013,Q9HCE6,…
Q8NGL7	Q8NH49,Q8NGS9,Q8NH48,Q8NGS8,Q8NGS7,Q8NGS6,Q8NGS5,Q8NGS4,Q8NGS3,Q8NH43,Q8NGS2,Q8NH42,Q8NGS1,Q8NH41,Q8NGS0,Q8NH40,Q8NGR9,Q8NGR8,Q8NH37,Q8NGR6,Q8NGR5,Q8NGR4,Q8NGR3,Q8NGR2,Q8NGR1,Q8NGQ6,Q8NGQ5,Q8NGQ4,Q8NGQ3,Q8NGQ2,Q8NH21,Q8NGQ1,Q8NGP9,Q8NH19,Q8NH18,Q8NGP8,Q8NH16,Q8NGP6,Q8NGP4,Q8NGP3,Q8NGP2,Q8NGP0,Q8NH10,Q8NH09,Q8NH06,Q8NH05,Q8NH04,Q8NH03,Q8NH02,Q8NH01,Q8NH00,Q8NGN6,Q8NGN5,Q8NGN4,Q8NGN3,Q8NGN2,Q8NGN1,…
Q8NGL6	Q8NH49,Q8NGS9,Q8NH48,Q8NGS8,Q8NGS7,Q8NGS6,Q8NGS5,Q8NGS4,Q8NGS3,Q8NH43,Q8NGS2,Q8NH42,Q8NGS1,Q8NH41,Q8NGS0,Q8NH40,Q8NGR9,Q8NGR8,Q8NH37,Q8NGR6,Q8NGR5,Q8NGR4,Q8NGR3,Q8NGR2,Q8NGR1,Q8NGQ6,Q8NGQ5,Q8NGQ4,Q8NGQ3,Q8NGQ2,Q8NH21,Q8NGQ1,Q8NGP9,Q8NH19,Q8NH18,Q8NGP8,Q8NH16,Q8NGP6,Q8NGP4,Q8NGP3,Q8NGP2,Q8NGP0,Q8NH10,Q8NH09,Q8NH06,Q8NH05,Q8NH04,Q8NH03,Q8NH02,Q8NH01,Q8NH00,Q8NGN6,Q8NGN5,Q8NGN4,Q8NGN3,Q8NGN2,Q8NGN1,…
P55036	P15884,P62195,P62191,P23409,P40306,P17980,P01579,Q06323,P20618,P41970,P36956,Q92530,P28074,P28072,P28070,P28066,P28065,P28062,P51665,P60900,Q99460,Q99436,Q13200,Q9UNM6,Q14997,P60896,Q02962,P61289,O14818,P48556,P43686,Q9UL46,P15172,Q99081,P35998,P47928,Q15008,O00487,Q02548,P28749,Q14469,P18847,P41134,Q02363,Q06710,O00232,O00231,Q9Y244,P62333,O43242,A5LHX3,P49721,P49720,P25789,P25788,P25787,P25786,…
Q8NGL4	Q8NH49,Q8NGS9,Q8NH48,Q8NGS8,Q8NGS7,Q8NGS6,Q8NGS5,Q8NGS4,Q8NGS3,Q8NH43,Q8NGS2,Q8NH42,Q8NGS1,Q8NH41,Q8NGS0,Q8NH40,Q8NGR9,Q8NGR8,Q8NH37,Q8NGR6,Q8NGR5,Q8NGR4,Q8NGR3,Q8NGR2,Q8NGR1,Q8NGQ6,Q8NGQ5,Q8NGQ4,Q8NGQ3,Q8NGQ2,Q8NH21,Q8NGQ1,Q8NGP9,Q8NH19,Q8NH18,Q8NGP8,Q8NH16,Q8NGP6,Q8NGP4,Q8NGP3,Q8NGP2,Q8NGP0,Q8NH10,Q8NH09,Q8NH06,Q8NH05,Q8NH04,Q8NH03,Q8NH02,Q8NH01,Q8NH00,Q8NGN6,Q8NGN5,Q8NGN4,Q8NGN3,Q8NGN2,Q8NGN1,…
Q8WVN8	P51965,P98170,Q13620,Q13619,Q13618,Q13617,Q13616,O75928,O75925,Q8IUQ4,Q5GLZ8,P46934,Q9NR09,P40337,Q15751,Q9BS18,O94972,Q969T4,O94941,Q969M7,Q712K3,Q969H0,Q9H1A4,Q13490,Q13489,P49459,P49427,Q93034,Q86TM6,Q9H0M0,O94844,Q00987,P51668,Q13356,Q13309,Q9UBT2,Q12834,Q92466,Q9UBF6,Q9UBE0,P22681,P30260,O15524,Q96PU5,O95155,Q13233,A0AVT1,Q13216,Q14999,Q96PM5,Q9C0C9,Q9UNE7,Q7Z7E8,O43918,Q7Z6Z7,Q15386,Q15370,…
Q8NGL3	Q8NH49,Q8NGS9,Q8NH48,Q8NGS8,Q8NGS7,Q8NGS6,Q8NGS5,Q8NGS4,Q8NGS3,Q8NH43,Q8NGS2,Q8NH42,Q8NGS1,Q8NH41,Q8NGS0,Q8NH40,Q8NGR9,Q8NGR8,Q8NH37,Q8NGR6,Q8NGR5,Q8NGR4,Q8NGR3,Q8NGR2,Q8NGR1,Q8NGQ6,Q8NGQ5,Q8NGQ4,Q8NGQ3,Q8NGQ2,Q8NH21,Q8NGQ1,Q8NGP9,Q8NH19,Q8NH18,Q8NGP8,Q8NH16,Q8NGP6,Q8NGP4,Q8NGP3,Q8NGP2,Q8NGP0,Q8NH10,Q8NH09,Q8NH06,Q8NH05,Q8NH04,Q8NH03,Q8NH02,Q8NH01,Q8NH00,Q8NGN6,Q8NGN5,Q8NGN4,Q8NGN3,Q8NGN2,Q8NGN1,…
Q8NGL2	Q8NH49,Q8NGS9,Q8NH48,Q8NGS8,Q8NGS7,Q8NGS6,Q8NGS5,Q8NGS4,Q8NGS3,Q8NH43,Q8NGS2,Q8NH42,Q8NGS1,Q8NH41,Q8NGS0,Q8NH40,Q8NGR9,Q8NGR8,Q8NH37,Q8NGR6,Q8NGR5,Q8NGR4,Q8NGR3,Q8NGR2,Q8NGR1,Q8NGQ6,Q8NGQ5,Q8NGQ4,Q8NGQ3,Q8NGQ2,Q8NH21,Q8NGQ1,Q8NGP9,Q8NH19,Q8NH18,Q8NGP8,Q8NH16,Q8NGP6,Q8NGP4,Q8NGP3,Q8NGP2,Q8NGP0,Q8NH10,Q8NH09,Q8NH06,Q8NH05,Q8NH04,Q8NH03,Q8NH02,Q8NH01,Q8NH00,Q8NGN6,Q8NGN5,Q8NGN4,Q8NGN3,Q8NGN2,Q8NGN1,…
Q8NGL1	Q8NH49,Q8NGS9,Q8NH48,Q8NGS8,Q8NGS7,Q8NGS6,Q8NGS5,Q8NGS4,Q8NGS3,Q8NH43,Q8NGS2,Q8NH42,Q8NGS1,Q8NH41,Q8NGS0,Q8NH40,Q8NGR9,Q8NGR8,Q8NH37,Q8NGR6,Q8NGR5,Q8NGR4,Q8NGR3,Q8NGR2,Q8NGR1,Q8NGQ6,Q8NGQ5,Q8NGQ4,Q8NGQ3,Q8NGQ2,Q8NH21,Q8NGQ1,Q8NGP9,Q8NH19,Q8NH18,Q8NGP8,Q8NH16,Q8NGP6,Q8NGP4,Q8NGP3,Q8NGP2,Q8NGP0,Q8NH10,Q8NH09,Q8NH06,Q8NH05,Q8NH04,Q8NH03,Q8NH02,Q8NH01,Q8NH00,Q8NGN6,Q8NGN5,Q8NGN4,Q8NGN3,Q8NGN2,Q8NGN1,…
Q8NGL0	Q8NH49,Q8NGS9,Q8NH48,Q8NGS8,Q8NGS7,Q8NGS6,Q8NGS5,Q8NGS4,Q8NGS3,Q8NH43,Q8NGS2,Q8NH42,Q8NGS1,Q8NH41,Q8NGS0,Q8NH40,Q8NGR9,Q8NGR8,Q8NH37,Q8NGR6,Q8NGR5,Q8NGR4,Q8NGR3,Q8NGR2,Q8NGR1,Q8NGQ6,Q8NGQ5,Q8NGQ4,Q8NGQ3,Q8NGQ2,Q8NH21,Q8NGQ1,Q8NGP9,Q8NH19,Q8NH18,Q8NGP8,Q8NH16,Q8NGP6,Q8NGP4,Q8NGP3,Q8NGP2,Q8NGP0,Q8NH10,Q8NH09,Q8NH06,Q8NH05,Q8NH04,Q8NH03,Q8NH02,Q8NH01,Q8NH00,Q8NGN6,Q8NGN5,Q8NGN4,Q8NGN3,Q8NGN2,Q8NGN1,…
Q13608	O95573,Q6QHF9,Q9NR77,Q14032,P09110,P28288,P34913,O75874,P33121,P04179,Q9BQG2,P35228,P56589,Q08426,P51659,P04040,Q9UBJ2,Q99489,Q99424,Q03426,O75521,P48735,O43933,Q2QL34,P14920,O14975,Q9NYQ3,O43808,P30044,O75381,Q13011,P39210,O14832,Q9ULC5,Q9Y6I8,O00628,O00623,O60683,O15254,Q9UKU0,O15228,P33897,P22307,Q15126,Q9Y5Y5,O14734,Q9UKG9,Q9BY49,P47989,Q15067,O75192,P00441,Q7Z412,P35914,Q9UJM8,O14678,P40855,…
Q13607	Q8NH49,Q8NGS9,Q8NH48,Q8NGS8,Q8NGS7,Q8NGS6,Q8NGS5,Q8NGS4,Q8NGS3,Q8NH43,Q8NGS2,Q8NH42,Q8NGS1,Q8NH41,Q8NGS0,Q8NH40,Q8NGR9,Q8NGR8,Q8NH37,Q8NGR6,Q8NGR5,Q8NGR4,Q8NGR3,Q8NGR2,Q8NGR1,Q8NGQ6,Q8NGQ5,Q8NGQ4,Q8NGQ3,Q8NGQ2,Q8NH21,Q8NGQ1,Q8NGP9,Q8NH19,Q8NH18,Q8NGP8,Q8NH16,Q8NGP6,Q8NGP4,Q8NGP3,Q8NGP2,Q8NGP0,Q8NH10,Q8NH09,Q8NH06,Q8NH05,Q8NH04,Q8NH03,Q8NH02,Q8NH01,Q8NH00,Q8NGN6,Q8NGN5,Q8NGN4,Q8NGN3,Q8NGN2,Q8NGN1,…
Q13606	Q8NH49,Q8NGS9,Q8NH48,Q8NGS8,Q8NGS7,Q8NGS6,Q8NGS5,Q8NGS4,Q8NGS3,Q8NH43,Q8NGS2,Q8NH42,Q8NGS1,Q8NH41,Q8NGS0,Q8NH40,Q8NGR9,Q8NGR8,Q8NH37,Q8NGR6,Q8NGR5,Q8NGR4,Q8NGR3,Q8NGR2,Q8NGR1,Q8NGQ6,Q8NGQ5,Q8NGQ4,Q8NGQ3,Q8NGQ2,Q8NH21,Q8NGQ1,Q8NGP9,Q8NH19,Q8NH18,Q8NGP8,Q8NH16,Q8NGP6,Q8NGP4,Q8NGP3,Q8NGP2,Q8NGP0,Q8NH10,Q8NH09,Q8NH06,Q8NH05,Q8NH04,Q8NH03,Q8NH02,Q8NH01,Q8NH00,Q8NGN6,Q8NGN5,Q8NGN4,Q8NGN3,Q8NGN2,Q8NGN1,…
Q9BSI4	P23443,Q86US8,Q9UPR3,P42345,Q15554,O95271,Q13315,P54274,P07910,P07900,P19838,P54132,P46527,O60832,P27361,P03372,Q96BK5,P01106,Q9NYB0,Q01094,P31749,Q96AP0,P48551,Q15185,P08047,P00519,P19544,O14746,P60568,P24468,P24385,Q9NUX5,P19338,Q9UGN5,P28482,P84022,Q14191,P62258,
A6NH00	Q8NH49,Q8NGS9,Q8NH48,Q8NGS8,Q8NGS7,Q8NGS6,Q8NGS5,Q8NGS4,Q8NGS3,Q8NH43,Q8NGS2,Q8NH42,Q8NGS1,Q8NH41,Q8NGS0,Q8NH40,Q8NGR9,Q8NGR8,Q8NH37,Q8NGR6,Q8NGR5,Q8NGR4,Q8NGR3,Q8NGR2,Q8NGR1,Q8NGQ6,Q8NGQ5,Q8NGQ4,Q8NGQ3,Q8NGQ2,Q8NH21,Q8NGQ1,Q8NGP9,Q8NH19,Q8NH18,Q8NGP8,Q8NH16,Q8NGP6,Q8NGP4,Q8NGP3,Q8NGP2,Q8NGP0,Q8NH10,Q8NH09,Q8NH06,Q8NH05,Q8NH04,Q8NH03,Q8NH02,Q8NH01,Q8NH00,Q8NGN6,Q8NGN5,Q8NGN4,Q8NGN3,Q8NGN2,Q8NGN1,…
P35475	P20839,P51970,O95573,P06576,P55084,P20815,P20813,P39877,Q9NRF9,Q9NRF8,P49643,P49642,O95544,P49641,Q13630,Q53FZ2,Q6QHC5,Q96GX9,Q96H96,Q99807,P49619,O75964,O75947,Q9NRA2,Q9NRA0,P78540,P33261,P33260,P43034,Q9BSE5,Q9UF12,O75912,O75911,Q9BSD7,O75907,Q6YP21,P21283,P13686,P21281,P13674,P11498,P03897,Q10981,P03891,P31040,P15848,P03886,P46977,Q86VI4,P09172,A6NGE7,Q17RR3,P46952,Q9NR71,Q14061,Q86VF5,P21217,…
Q8NGK9	Q8NH49,Q8NGS9,Q8NH48,Q8NGS8,Q8NGS7,Q8NGS6,Q8NGS5,Q8NGS4,Q8NGS3,Q8NH43,Q8NGS2,Q8NH42,Q8NGS1,Q8NH41,Q8NGS0,Q8NH40,Q8NGR9,Q8NGR8,Q8NH37,Q8NGR6,Q8NGR5,Q8NGR4,Q8NGR3,Q8NGR2,Q8NGR1,Q8NGQ6,Q8NGQ5,Q8NGQ4,Q8NGQ3,Q8NGQ2,Q8NH21,Q8NGQ1,Q8NGP9,Q8NH19,Q8NH18,Q8NGP8,Q8NH16,Q8NGP6,Q8NGP4,Q8NGP3,Q8NGP2,Q8NGP0,Q8NH10,Q8NH09,Q8NH06,Q8NH05,Q8NH04,Q8NH03,Q8NH02,Q8NH01,Q8NH00,Q8NGN6,Q8NGN5,Q8NGN4,Q8NGN3,Q8NGN2,Q8NGN1,…
Q8NGK6	Q8NH49,Q8NGS9,Q8NH48,Q8NGS8,Q8NGS7,Q8NGS6,Q8NGS5,Q8NGS4,Q8NGS3,Q8NH43,Q8NGS2,Q8NH42,Q8NGS1,Q8NH41,Q8NGS0,Q8NH40,Q8NGR9,Q8NGR8,Q8NH37,Q8NGR6,Q8NGR5,Q8NGR4,Q8NGR3,Q8NGR2,Q8NGR1,Q8NGQ6,Q8NGQ5,Q8NGQ4,Q8NGQ3,Q8NGQ2,Q8NH21,Q8NGQ1,Q8NGP9,Q8NH19,Q8NH18,Q8NGP8,Q8NH16,Q8NGP6,Q8NGP4,Q8NGP3,Q8NGP2,Q8NGP0,Q8NH10,Q8NH09,Q8NH06,Q8NH05,Q8NH04,Q8NH03,Q8NH02,Q8NH01,Q8NH00,Q8NGN6,Q8NGN5,Q8NGN4,Q8NGN3,Q8NGN2,Q8NGN1,…
Q8NGK5	Q8NH49,Q8NGS9,Q8NH48,Q8NGS8,Q8NGS7,Q8NGS6,Q8NGS5,Q8NGS4,Q8NGS3,Q8NH43,Q8NGS2,Q8NH42,Q8NGS1,Q8NH41,Q8NGS0,Q8NH40,Q8NGR9,Q8NGR8,Q8NH37,Q8NGR6,Q8NGR5,Q8NGR4,Q8NGR3,Q8NGR2,Q8NGR1,Q8NGQ6,Q8NGQ5,Q8NGQ4,Q8NGQ3,Q8NGQ2,Q8NH21,Q8NGQ1,Q8NGP9,Q8NH19,Q8NH18,Q8NGP8,Q8NH16,Q8NGP6,Q8NGP4,Q8NGP3,Q8NGP2,Q8NGP0,Q8NH10,Q8NH09,Q8NH06,Q8NH05,Q8NH04,Q8NH03,Q8NH02,Q8NH01,Q8NH00,Q8NGN6,Q8NGN5,Q8NGN4,Q8NGN3,Q8NGN2,Q8NGN1,…
Q8NGK4	Q8NH49,Q8NGS9,Q8NH48,Q8NGS8,Q8NGS7,Q8NGS6,Q8NGS5,Q8NGS4,Q8NGS3,Q8NH43,Q8NGS2,Q8NH42,Q8NGS1,Q8NH41,Q8NGS0,Q8NH40,Q8NGR9,Q8NGR8,Q8NH37,Q8NGR6,Q8NGR5,Q8NGR4,Q8NGR3,Q8NGR2,Q8NGR1,Q8NGQ6,Q8NGQ5,Q8NGQ4,Q8NGQ3,Q8NGQ2,Q8NH21,Q8NGQ1,Q8NGP9,Q8NH19,Q8NH18,Q8NGP8,Q8NH16,Q8NGP6,Q8NGP4,Q8NGP3,Q8NGP2,Q8NGP0,Q8NH10,Q8NH09,Q8NH06,Q8NH05,Q8NH04,Q8NH03,Q8NH02,Q8NH01,Q8NH00,Q8NGN6,Q8NGN5,Q8NGN4,Q8NGN3,Q8NGN2,Q8NGN1,…
Q8IV77	Q8NH49,Q8NGS9,Q8NH48,Q8NGS8,Q8NGS7,Q8NGS6,Q8NGS5,Q8NGS4,Q8NGS3,Q8NH43,Q8NGS2,Q8NH42,Q8NGS1,Q8NH41,Q8NGS0,Q8NH40,Q8NGR9,Q8NGR8,Q8NH37,Q8NGR6,Q8NGR5,Q8NGR4,Q8NGR3,Q8NGR2,Q8NGR1,Q8NGQ6,Q8NGQ5,Q8NGQ4,Q8NGQ3,Q8NGQ2,Q8NH21,Q8NGQ1,Q8NGP9,Q8NH19,Q8NH18,Q8NGP8,Q8NH16,Q8NGP6,Q8NGP4,Q8NGP3,Q8NGP2,Q8NGP0,Q8NH10,Q8NH09,Q8NH05,Q8NH04,Q8NH03,Q8NH02,Q8NH01,Q8NH00,Q8NGN6,Q8NGN5,Q8NGN4,Q8NGN3,Q8NGN2,Q8NGN1,Q8NGN0,…
Q9NRB3	Q7LGC8,Q7LFX5,Q9NPZ5,Q9H1B5,Q8NET6,Q9NPF2,O95340,P51687,Q9UBV7,O94766,Q8NCH0,Q8N6G5,Q9UL01,Q9P2W7,Q9P2E5,Q8TDX6,Q70JA7,Q96L58,Q8IZ52,O95861,O00204,P49888,Q9Y2C2,Q86Y38,O43252,Q86X52,Q9NS84,P50226,P50225,P50224,
Q8NGK3	Q8NH49,Q8NGS9,Q8NH48,Q8NGS8,Q8NGS7,Q8NGS6,Q8NGS5,Q8NGS4,Q8NGS3,Q8NH43,Q8NGS2,Q8NH42,Q8NGS1,Q8NH41,Q8NGS0,Q8NH40,Q8NGR9,Q8NGR8,Q8NH37,Q8NGR6,Q8NGR5,Q8NGR4,Q8NGR3,Q8NGR2,Q8NGR1,Q8NGQ6,Q8NGQ5,Q8NGQ4,Q8NGQ3,Q8NGQ2,Q8NH21,Q8NGQ1,Q8NGP9,Q8NH19,Q8NH18,Q8NGP8,Q8NH16,Q8NGP6,Q8NGP4,Q8NGP3,Q8NGP2,Q8NGP0,Q8NH10,Q8NH09,Q8NH06,Q8NH05,Q8NH04,Q8NH03,Q8NH02,Q8NH01,Q8NH00,Q8NGN6,Q8NGN5,Q8NGN4,Q8NGN3,Q8NGN2,Q8NGN1,…
Q8WVM7	P51946,Q13616,P78527,Q92793,Q16254,Q92769,Q15796,P06493,Q9BS18,Q99741,Q13547,Q13535,P06400,Q9UQE7,Q9H1A4,Q13485,Q99640,P78396,Q13416,Q13415,Q00987,P24941,Q8NDV3,P30307,P30305,P30304,O95257,Q13315,Q9UBU7,Q13309,Q12834,Q9UBD5,P30291,P24864,P30281,P30279,P30260,Q13257,P10600,P31947,P31946,Q9UNH5,P25205,O43929,P38936,O43913,P46527,Q9NZH5,O95067,Q15329,Q13105,P27348,O75419,O00716,P01137,P01106,Q9NYG5,…
Q8NGK2	Q8NH49,Q8NGS9,Q8NH48,Q8NGS8,Q8NGS7,Q8NGS6,Q8NGS5,Q8NGS4,Q8NGS3,Q8NH43,Q8NGS2,Q8NH42,Q8NGS1,Q8NH41,Q8NGS0,Q8NH40,Q8NGR9,Q8NGR8,Q8NH37,Q8NGR6,Q8NGR5,Q8NGR4,Q8NGR3,Q8NGR2,Q8NGR1,Q8NGQ6,Q8NGQ5,Q8NGQ4,Q8NGQ3,Q8NGQ2,Q8NH21,Q8NGQ1,Q8NGP9,Q8NH19,Q8NH18,Q8NGP8,Q8NH16,Q8NGP6,Q8NGP4,Q8NGP3,Q8NGP2,Q8NGP0,Q8NH10,Q8NH09,Q8NH06,Q8NH05,Q8NH04,Q8NH03,Q8NH02,Q8NH01,Q8NH00,Q8NGN6,Q8NGN5,Q8NGN4,Q8NGN3,Q8NGN2,Q8NGN1,…
Q8NGK1	Q8NH49,Q8NGS9,Q8NH48,Q8NGS8,Q8NGS7,Q8NGS6,Q8NGS5,Q8NGS4,Q8NGS3,Q8NH43,Q8NGS2,Q8NH42,Q8NGS1,Q8NH41,Q8NGS0,Q8NH40,Q8NGR9,Q8NGR8,Q8NH37,Q8NGR6,Q8NGR5,Q8NGR4,Q8NGR3,Q8NGR2,Q8NGR1,Q8NGQ6,Q8NGQ5,Q8NGQ4,Q8NGQ3,Q8NGQ2,Q8NH21,Q8NGQ1,Q8NGP9,Q8NH19,Q8NH18,Q8NGP8,Q8NH16,Q8NGP6,Q8NGP4,Q8NGP3,Q8NGP2,Q8NGP0,Q8NH10,Q8NH09,Q8NH06,Q8NH05,Q8NH04,Q8NH03,Q8NH02,Q8NH01,Q8NH00,Q8NGN6,Q8NGN5,Q8NGN4,Q8NGN3,Q8NGN2,Q8NGN1,…
P78563	P55265,
Q8NGK0	Q8NH49,Q8NGS9,Q8NH48,Q8NGS8,Q8NGS7,Q8NGS6,Q8NGS5,Q8NGS4,Q8NGS3,Q8NH43,Q8NGS2,Q8NH42,Q8NGS1,Q8NH41,Q8NGS0,Q8NH40,Q8NGR9,Q8NGR8,Q8NH37,Q8NGR6,Q8NGR5,Q8NGR4,Q8NGR3,Q8NGR2,Q8NGR1,Q8NGQ6,Q8NGQ5,Q8NGQ4,Q8NGQ3,Q8NGQ2,Q8NH21,Q8NGQ1,Q8NGP9,Q8NH19,Q8NH18,Q8NGP8,Q8NH16,Q8NGP6,Q8NGP4,Q8NGP3,Q8NGP2,Q8NGP0,Q8NH10,Q8NH09,Q8NH06,Q8NH05,Q8NH04,Q8NH03,Q8NH02,Q8NH01,Q8NH00,Q8NGN6,Q8NGN5,Q8NGN4,Q8NGN3,Q8NGN2,Q8NGN1,…
O95500	P08754,P14151,O75970,O75928,O75925,P23458,P56750,P56749,P56748,P56747,Q92797,P56746,P13612,P13611,Q9NR48,Q9NQS3,Q8NFZ4,Q02045,Q8IUC6,Q04206,P16284,Q15762,O95484,Q15759,P10966,P30511,P26038,O95471,Q9UDY2,P26012,P26010,Q13546,P20701,P10916,P10914,P29965,P04216,Q96FS4,P33151,P13598,P13591,Q86UL8,P62070,P13535,P13533,P01574,P01571,P01570,P01569,P01568,P01567,P01566,P01563,P01562,P61586,Q15669,Q8WTV0,…
P78560	Q9NRA0,P42574,Q13546,O95429,Q13510,Q99683,Q13489,Q15628,Q12933,Q99558,P04049,P01375,P55957,O15519,Q05655,Q07812,Q13233,O75569,Q13158,Q05513,P27361,P01133,P01106,P45985,P45983,Q13077,P10415,P31749,Q14790,Q9NY59,P17405,Q02750,P36507,P19525,O14733,O15111,P19438,P07339,O95831,O95819,P25963,Q96IZ0,P55212,P55210,Q8WXG6,Q92934,P28482,P48023,Q8IVT5,P99999,
Q9UF47	P51965,P55072,Q9NRD1,Q13616,P25686,P25685,Q9H347,P27824,P13667,P46977,Q9NQW1,Q16236,Q9NR34,Q9NR31,P34931,O95487,O95486,P61619,P27797,O75807,O94979,Q969T4,Q92611,P53992,Q99683,Q13454,Q13438,P39656,Q9BQI3,Q9H173,P17861,Q86TM6,O94855,Q92598,Q12933,Q12907,P51668,Q96DZ1,Q9UBV2,Q8N7S2,Q9UBS4,P54252,P07900,P11142,Q9UNZ2,O76024,P53779,Q96Q80,P51572,P51571,Q99442,Q15437,Q15436,P49257,O95155,Q07812,Q13217,…
Q86VQ6	Q9NRF9,Q9NRF8,P49643,P49642,Q8WVQ1,Q96GW9,Q8IV42,Q6YP21,Q9NR33,Q7LG56,Q99707,P27708,P27707,Q9H1D9,Q9H1A7,P04183,O95340,Q99611,Q9NPB1,P56597,Q9H0P0,P17812,P36954,P24928,P53803,P19971,Q9UBR1,Q12882,P15531,P11172,Q9NNW7,Q07864,O15514,Q9GZS1,Q13232,Q9GZM3,P32321,P32320,O95050,O95045,P61218,Q96P26,Q96BW1,O75414,P56282,Q9BZX2,O00746,P30085,Q9H9Y6,O15318,O75356,O75355,O75354,P49005,P62875,P09884,P56192,…
O75947	Q68CJ9,P20839,P51970,O95573,P06576,P55084,P20815,P20813,P39877,Q9NRF9,Q9NRF8,P49643,P49642,O95544,P49641,Q13630,Q53FZ2,Q6QHC5,Q96GX9,Q96H96,Q01668,Q99807,P49619,O75964,P35475,Q9H2U2,Q9NRA0,P78540,P78536,P33261,P33260,P43034,Q9BSE5,Q9UF12,O75912,O75911,Q9BSD7,O75907,Q6SJ96,Q6YP21,P21283,P21281,P13674,P11498,P03897,Q10981,P03891,P31040,P15848,P03886,P46977,Q92793,P09172,A6NGE7,Q17RR3,P62158,P46952,…
Q8NGJ9	Q8NH49,Q8NH48,Q8NGS3,Q8NH43,Q8NGS2,Q8NH42,Q8NGS1,Q8NH41,Q8NGS0,Q8NH40,Q8NGR9,Q8NGR8,Q8NH37,Q8NGR6,Q8NGR5,Q8NGR4,Q8NGR3,Q8NGR2,Q8NGQ6,Q8NGQ5,Q8NGQ4,Q8NGQ3,Q8NGQ2,Q8NH21,Q8NGQ1,Q8NGP9,Q8NH19,Q8NH18,Q8NGP8,Q8NH16,Q8NGP6,Q8NGP4,Q8NGP3,Q8NGP2,Q8NGP0,Q8NH10,Q8NH09,Q8NH06,Q8NH05,Q8NH04,Q8NH03,Q8NH02,Q8NH01,Q8NH00,Q8NGN6,Q8NGN5,Q8NGN4,Q8NGN3,Q8NGN2,Q8NGN1,Q8NGN0,Q8NGM9,Q8NGM8,Q8NGM1,Q8NGL9,Q8NGL7,Q8NGL6,…
P35462	Q86VZ1,P49683,Q9NRJ3,P49682,P55085,Q15825,Q15822,P18507,P18505,Q13639,P43088,P78556,P35414,P35408,P23416,P23415,P34998,P34995,P34981,P34972,P34969,P32745,P30559,P30556,P30550,P34903,P30542,Q9H2A7,P30536,P30532,Q15761,Q13585,P28223,P28222,P28221,Q8NG41,P30518,Q99731,Q15722,O75899,Q8NFN8,P10912,Q96G91,Q99705,Q13519,Q05901,P35372,P35368,P35367,P35346,Q9H244,P04201,Q9H228,Q969V1,P13501,Q969N4,P50052,…
Q8NGJ8	Q8NH49,Q8NGS9,Q8NH48,Q8NGS8,Q8NGS7,Q8NGS6,Q8NGS5,Q8NGS4,Q8NGS3,Q8NH43,Q8NGS2,Q8NH42,Q8NGS1,Q8NH41,Q8NGS0,Q8NH40,Q8NGR9,Q8NGR8,Q8NH37,Q8NGR6,Q8NGR5,Q8NGR4,Q8NGR3,Q8NGR2,Q8NGR1,Q8NGQ6,Q8NGQ5,Q8NGQ4,Q8NGQ3,Q8NGQ2,Q8NH21,Q8NGQ1,Q8NGP9,Q8NH19,Q8NH18,Q8NGP8,Q8NH16,Q8NGP6,Q8NGP4,Q8NGP3,Q8NGP2,Q8NGP0,Q8NH10,Q8NH09,Q8NH06,Q8NH05,Q8NH04,Q8NH03,Q8NH02,Q8NH01,Q8NH00,Q8NGN6,Q8NGN5,Q8NGN4,Q8NGN3,Q8NGN2,Q8NGN1,…
Q8NGJ7	Q8NH49,Q8NGS9,Q8NH48,Q8NGS8,Q8NGS7,Q8NGS6,Q8NGS5,Q8NGS4,Q8NGS3,Q8NH43,Q8NGS2,Q8NH42,Q8NGS1,Q8NH41,Q8NGS0,Q8NH40,Q8NGR9,Q8NGR8,Q8NH37,Q8NGR6,Q8NGR5,Q8NGR4,Q8NGR3,Q8NGR2,Q8NGR1,Q8NGQ6,Q8NGQ5,Q8NGQ4,Q8NGQ3,Q8NGQ2,Q8NH21,Q8NGQ1,Q8NGP9,Q8NH19,Q8NH18,Q8NGP8,Q8NH16,Q8NGP6,Q8NGP4,Q8NGP3,Q8NGP2,Q8NGP0,Q8NH10,Q8NH09,Q8NH06,Q8NH05,Q8NH04,Q8NH03,Q8NH02,Q8NH01,Q8NH00,Q8NGN6,Q8NGN5,Q8NGN4,Q8NGN3,Q8NGN2,Q8NGN1,…
Q8NGJ6	Q8NH49,Q8NGS9,Q8NH48,Q8NGS8,Q8NGS7,Q8NGS6,Q8NGS5,Q8NGS4,Q8NGS3,Q8NH43,Q8NGS2,Q8NH42,Q8NGS1,Q8NH41,Q8NGS0,Q8NH40,Q8NGR9,Q8NGR8,Q8NH37,Q8NGR6,Q8NGR5,Q8NGR4,Q8NGR3,Q8NGR2,Q8NGR1,Q8NGQ6,Q8NGQ5,Q8NGQ4,Q8NGQ3,Q8NGQ2,Q8NH21,Q8NGQ1,Q8NGP9,Q8NH19,Q8NH18,Q8NGP8,Q8NH16,Q8NGP6,Q8NGP4,Q8NGP3,Q8NGP2,Q8NGP0,Q8NH10,Q8NH09,Q8NH06,Q8NH05,Q8NH04,Q8NH03,Q8NH02,Q8NH01,Q8NH00,Q8NGN6,Q8NGN5,Q8NGN4,Q8NGN3,Q8NGN2,Q8NGN1,…
O75940	Q09161,O75934,Q8WVK2,Q6NWY9,P34931,Q32P51,Q13595,Q13573,Q86V81,P08621,Q9BRL6,Q5VTL8,Q96FV9,P52298,Q8WUD4,Q6P2Q9,P52272,O94906,P09012,Q92620,O95391,P08579,Q99633,Q13435,P17844,Q07955,O75643,Q96E39,Q12874,P07910,P11142,Q96DI7,Q00839,Q15459,Q99459,Q15428,Q15427,P61326,Q13247,Q13243,Q13242,Q9UNP9,O75533,P38919,Q15393,Q15365,O60828,Q9UMS4,O75494,P62995,Q01130,O75400,Q08170,Q7RTV0,Q8NAV1,P55769,Q9BZJ0,…
Q8NGJ5	Q8NH49,Q8NGS9,Q8NH48,Q8NGS8,Q8NGS7,Q8NGS6,Q8NGS5,Q8NGS4,Q8NGS3,Q8NH43,Q8NGS2,Q8NH42,Q8NGS1,Q8NH41,Q8NGS0,Q8NH40,Q8NGR9,Q8NGR8,Q8NH37,Q8NGR6,Q8NGR5,Q8NGR4,Q8NGR3,Q8NGR2,Q8NGR1,Q8NGQ6,Q8NGQ5,Q8NGQ4,Q8NGQ3,Q8NGQ2,Q8NH21,Q8NGQ1,Q8NGP9,Q8NH19,Q8NH18,Q8NGP8,Q8NH16,Q8NGP6,Q8NGP4,Q8NGP3,Q8NGP2,Q8NGP0,Q8NH10,Q8NH09,Q8NH06,Q8NH05,Q8NH04,Q8NH03,Q8NH02,Q8NH01,Q8NH00,Q8NGN6,Q8NGN5,Q8NGN4,Q8NGN3,Q8NGN2,Q8NGN1,…
Q9H2U2	P51970,P06576,O75964,O75947,P21283,P21281,P03897,P03891,P31040,P03886,Q14061,Q9UDW1,Q8NEY4,P20674,Q13488,P08574,P20648,Q8N8Y2,Q99643,Q93050,P56556,O95299,O95298,P61421,Q12887,Q9H008,P07919,P22695,O95182,O95178,O95169,O95168,O95167,Q99437,P00846,O95139,P10606,P31930,P27449,P56385,P56381,O43920,Q06055,P14927,O75489,O75438,O14957,P17568,O14949,P15313,P14854,P30049,O15342,O75380,O75348,O75306,P05496,…
Q8NGJ4	Q8NH49,Q8NGS9,Q8NH48,Q8NGS8,Q8NGS7,Q8NGS6,Q8NGS5,Q8NGS4,Q8NGS3,Q8NH43,Q8NGS2,Q8NH42,Q8NGS1,Q8NH41,Q8NGS0,Q8NH40,Q8NGR9,Q8NGR8,Q8NH37,Q8NGR6,Q8NGR5,Q8NGR4,Q8NGR3,Q8NGR2,Q8NGR1,Q8NGQ6,Q8NGQ5,Q8NGQ4,Q8NGQ3,Q8NGQ2,Q8NH21,Q8NGQ1,Q8NGP9,Q8NH19,Q8NH18,Q8NGP8,Q8NH16,Q8NGP6,Q8NGP4,Q8NGP3,Q8NGP2,Q8NGP0,Q8NH10,Q8NH09,Q8NH06,Q8NH05,Q8NH04,Q8NH03,Q8NH02,Q8NH01,Q8NH00,Q8NGN6,Q8NGN5,Q8NGN4,Q8NGN3,Q8NGN2,Q8NGN1,…
Q9NRA2	P35475,P13686,P15848,Q86VI4,Q9UQV4,P16278,P14091,Q13571,Q13510,P17900,P34810,Q13488,P20645,Q8N8Y2,Q9UPM8,Q93050,P13473,P11279,Q9NP78,Q92572,Q96EG1,P51688,P06280,Q13367,Q99538,P61421,Q9UBX1,Q99523,P04066,P04062,Q99519,Q6NUJ1,Q9UBR2,P15586,P11117,O60931,Q13286,P49281,P49279,O60911,Q9GZU1,Q99437,P10619,P08311,P27449,Q12794,O75503,P56377,P07858,Q8NCC3,Q10567,P53677,P53675,P53634,Q9UMR5,P08236,Q8NBK3,…
Q9H361	Q9NRJ5,Q9NRG9,Q09161,Q86W42,Q9H2U1,P55010,P78543,P33240,Q9H307,Q92797,Q9NQT5,Q9NQT4,Q9NR50,Q9BRX2,P09104,Q5VU65,Q9BRP8,Q86V81,O95453,Q13541,Q86US8,Q96FV9,Q8WUM0,Q8IU60,O75822,O75821,Q8NFH5,Q8NFH4,Q8NFH3,O75818,O75817,P78406,P52298,Q969Q6,Q9H1J1,O94913,Q92621,Q92600,Q9H1B4,Q969H6,Q6P2E9,Q9NPJ8,Q9NPI6,Q66LE6,Q9UPR3,Q96RS0,Q99613,Q9NPD3,P10809,Q86U42,Q96F86,P78346,P78345,P78344,Q12996,Q96EP5,Q9H0L4,…
P78556	Q9NRJ3,P49682,P08754,Q15835,Q13651,P20809,P08700,P35462,Q9NRA1,P78552,P43026,P21283,P13686,P21281,P35414,Q6UXL0,P34972,P52333,P50151,P50150,P34947,P32745,Q04206,P30542,Q9H2A7,Q15761,P28222,P28221,Q8NG41,P98077,Q99731,P16234,P08631,P20701,O75888,P10912,P51828,Q9H293,Q8NFM4,Q99705,Q13519,P29965,P51817,P35372,O95407,Q8IU57,Q8IU54,Q969Z4,P35346,Q9H244,P78423,Q9H228,P17948,Q969V1,P01589,P01584,P01583,…
Q9H2U1	Q9H361,P78543,Q9NQT5,Q9NQT4,P09104,O95453,Q8IU60,Q92600,Q6P2E9,Q9NPI6,Q9NPD3,P10809,Q96F86,Q06265,A5YKK6,Q86TB9,Q9H0D6,Q99547,Q13310,Q96DU9,P42285,Q15477,Q5XG87,Q9GZS3,Q9NZN8,Q58A45,Q96C86,Q5JQF8,Q5RKV6,Q6PGP7,Q9ULM6,Q96B26,Q9NY30,Q9H9A5,Q8N3Z6,P38646,O15116,Q9UK45,Q15024,Q9Y4Z0,Q9Y4Y9,O75175,P11940,Q96LI5,Q8IZH2,Q8IZD4,P50616,Q9UIV1,Q504Q3,Q8TCS8,Q9Y3B2,Q13901,Q9Y333,P13929,Q9Y2L1,O95777,Q13868,…
Q9NRA1	Q9NRJ3,Q68CJ9,P08754,P98174,P98170,Q13651,P55075,P20809,Q99801,P08700,P78556,P78552,P35443,P35442,O75914,P43026,P78509,P11487,Q6UXL0,Q86VI3,Q92793,Q9NR80,P62140,P46940,Q9NQU5,P62136,P13612,Q92752,Q92747,Q14031,P50148,Q02045,Q04206,Q9H2A7,Q8WUW1,P06493,P28223,Q13576,P26038,Q99755,Q15746,P98077,P08648,P26012,P26010,Q99731,P16234,P29992,P26006,P04275,P20702,P20701,P16220,P08620,O75888,Q9UQP3,P10916,…
Q8NGJ2	Q8NH49,Q8NGS9,Q8NH48,Q8NGS8,Q8NGS7,Q8NGS6,Q8NGS5,Q8NGS4,Q8NGS3,Q8NH43,Q8NGS2,Q8NH42,Q8NGS1,Q8NH41,Q8NGS0,Q8NH40,Q8NGR9,Q8NGR8,Q8NH37,Q8NGR6,Q8NGR5,Q8NGR4,Q8NGR3,Q8NGR2,Q8NGR1,Q8NGQ6,Q8NGQ5,Q8NGQ4,Q8NGQ3,Q8NGQ2,Q8NH21,Q8NGQ1,Q8NGP9,Q8NH19,Q8NH18,Q8NGP8,Q8NH16,Q8NGP6,Q8NGP4,Q8NGP3,Q8NGP2,Q8NGP0,Q8NH10,Q8NH09,Q8NH06,Q8NH05,Q8NH04,Q8NH03,Q8NH02,Q8NH01,Q8NH00,Q8NGN6,Q8NGN5,Q8NGN4,Q8NGN3,Q8NGN2,Q8NGN1,…
Q9NRA0	P20839,P51970,O95573,P08754,P06576,P55084,Q13651,P20815,P20813,Q99836,P39877,Q9NRF9,Q9NRF8,P49643,P49642,O95544,P49641,Q13639,Q13630,Q53FZ2,Q6QHC5,Q96GX9,Q96H96,Q9H2X3,Q01668,Q99807,P43088,P49619,O75964,P35475,P78560,O75947,P78540,P33261,P33260,P43034,Q9BSE5,Q9UF12,O75912,O75911,Q9BSD7,O75907,P33241,Q6YP21,P21283,P21281,P23458,P13674,P11498,P03897,Q10981,P03891,P31040,P23443,P15848,P03886,P46977,…
Q8NGJ1	Q8NH49,Q8NGS9,Q8NH48,Q8NGS8,Q8NGS7,Q8NGS6,Q8NGS5,Q8NGS4,Q8NGS3,Q8NH43,Q8NGS2,Q8NH42,Q8NGS1,Q8NH41,Q8NGS0,Q8NH40,Q8NGR9,Q8NGR8,Q8NH37,Q8NGR6,Q8NGR5,Q8NGR4,Q8NGR3,Q8NGR2,Q8NGR1,Q8NGQ6,Q8NGQ5,Q8NGQ4,Q8NGQ3,Q8NGQ2,Q8NH21,Q8NGQ1,Q8NGP9,Q8NH19,Q8NH18,Q8NGP8,Q8NH16,Q8NGP6,Q8NGP4,Q8NGP3,Q8NGP2,Q8NGP0,Q8NH10,Q8NH09,Q8NH06,Q8NH05,Q8NH04,Q8NH03,Q8NH02,Q8NH01,Q8NH00,Q8NGN6,Q8NGN5,Q8NGN4,Q8NGN3,Q8NGN2,Q8NGN1,…
P55011	P39877,P55064,P21283,P21281,P13667,P62158,P13637,Q92736,P50148,Q8NFU1,P40313,Q9UDY2,P04280,P16233,P61626,P61619,P51828,Q8NFM4,P51817,P35368,P09093,P13569,Q9UQC9,Q9NQ66,Q8NEY4,Q9H1D0,P61586,P08588,Q13488,P51787,Q8N8Y2,Q93084,Q93050,P48995,Q08462,P54317,P54315,P40145,A8K7I4,P61421,P04054,P0C869,P00918,P19961,P05771,P15515,P22694,O15554,P22612,Q99437,Q15413,Q13237,P27482,Q9UNK4,P27449,P35030,Q12791,…
P25686	P51965,P55072,Q9NRD1,Q13616,Q9UF47,P25685,Q9H347,P27824,P13667,P46977,Q9NQW1,Q16236,Q9NR34,Q9NR31,P34931,O95487,O95486,P61619,P27797,O75807,O94979,Q969T4,Q92611,P53992,Q99683,Q13454,Q13438,P39656,Q9BQI3,Q9H173,P17861,Q86TM6,O94855,Q92598,Q12933,Q12907,P51668,Q96DZ1,Q9UBV2,Q8N7S2,Q9UBS4,P54252,P07900,P11142,Q9UNZ2,O76024,P53779,Q96Q80,P51572,P51571,Q99442,Q15437,Q15436,P49257,O95155,Q07812,Q13217,…
Q8NGJ0	Q8NH49,Q8NGS9,Q8NH48,Q8NGS8,Q8NGS7,Q8NGS6,Q8NGS5,Q8NGS4,Q8NGS3,Q8NH43,Q8NGS2,Q8NH42,Q8NGS1,Q8NH41,Q8NGS0,Q8NH40,Q8NGR9,Q8NGR8,Q8NH37,Q8NGR6,Q8NGR5,Q8NGR4,Q8NGR3,Q8NGR2,Q8NGR1,Q8NGQ6,Q8NGQ5,Q8NGQ4,Q8NGQ3,Q8NGQ2,Q8NH21,Q8NGQ1,Q8NGP9,Q8NH19,Q8NH18,Q8NGP8,Q8NH16,Q8NGP6,Q8NGP4,Q8NGP3,Q8NGP2,Q8NGP0,Q8NH10,Q8NH09,Q8NH06,Q8NH05,Q8NH04,Q8NH03,Q8NH02,Q8NH01,Q8NH00,Q8NGN6,Q8NGN5,Q8NGN4,Q8NGN3,Q8NGN2,Q8NGN1,…
P25685	P51965,P55072,P16333,Q99816,Q13627,Q9NRD1,Q13616,Q9UF47,P25686,Q9H347,P27824,P13667,P46977,P62158,Q9NQW1,P13637,Q16236,P52333,Q9NR34,Q9NR31,P09104,P34931,P20774,P16298,Q13588,P06493,O95487,O95486,Q15759,P18433,Q9UDY8,P61619,P16220,P27797,Q99704,P04234,O75807,O94979,P27701,Q969T4,Q9UQC2,Q92611,Q92608,Q9BR61,P53992,Q99683,Q8NET5,P08575,Q6ZUJ8,Q15653,Q13469,Q13454,Q96RT1,Q13443,O75791,Q13438,Q13432,…
P55010	Q9NRG9,Q09161,Q86W42,Q9H361,Q9H307,Q9NR50,Q5VU65,Q9BRP8,Q86V81,Q13541,Q96FV9,Q8WUM0,O75822,O75821,Q8NFH5,Q8NFH4,Q8NFH3,O75818,O75817,P78406,P52298,Q9H1J1,Q92621,Q9H1B4,Q969H6,Q9NPJ8,Q96RS0,Q99613,P78346,P78345,P78344,Q96EE3,Q9BQ52,Q99575,Q99567,Q13347,O75694,Q9UBU9,Q13310,Q9H074,Q96DU9,Q6EEV6,Q9GZY0,O15504,P61326,O95149,Q05639,Q96Q11,Q96D46,Q14974,Q12769,P60842,P38919,P54105,P55884,O60841,P55854,…
P78552	Q9NRJ3,Q13651,P20809,P08700,P78556,Q9NRA1,O75928,O75925,P43026,P23458,Q6UXL0,Q92793,Q92783,P52333,Q9H2A7,Q99731,P16234,O75888,O75886,P10912,Q9H293,P29965,O95407,Q8IU57,Q8IU54,Q969Z4,P78423,P17948,P01589,P01584,P01583,P01579,P01574,P01571,P01570,P01569,P01568,P01567,P01566,P01563,P01562,P13501,P13500,P11309,Q969J5,P40238,P08581,Q99665,Q13478,Q99650,Q969D9,Q9NPH9,Q9NPH3,Q9NPF7,Q99616,P04141,Q93038,…
Q8IV61	P55075,P39877,P16333,Q01668,Q9UER7,Q9UF02,P23443,P11487,Q9H2K8,P42574,Q06432,Q06413,P34931,P20783,Q04206,P16298,Q13588,Q15759,Q15750,Q99759,Q99755,Q9UDY8,P16234,P08631,Q13541,Q8WV28,P16220,P08620,Q05923,Q99704,P51817,P51812,Q9UQL6,Q9UQF2,P62070,Q9UQC2,P11362,P01584,P01583,O94916,P09038,P40259,Q99683,P08575,P08571,Q13480,O95382,Q6ZUJ8,Q15653,Q9UPT6,Q13469,P49407,P78356,P78347,P35236,Q12968,Q9NP95,…
Q2M2Z5	P13693,Q9NQS7,P23258,P30307,P30305,O95235,P30291,Q5FBB7,O14965,Q9ULW0,O60729,Q6PGQ7,Q9UKT4,Q9H8V3,O43683,Q9UKB1,O60566,P53350,Q71F23,Q2NKX8,O75116,Q9Y2I6,Q9HAW4,Q9Y297,Q9Y266,O00139,Q02224,
Q9UER7	P55075,P39877,Q01668,Q13616,Q8IV61,O75928,O75925,Q9UF02,P43004,P23443,P11487,Q16254,Q9H2K8,P42574,Q06432,Q06413,P34931,P20783,Q15796,Q04206,P16298,Q15788,Q13596,P06493,Q15759,Q15750,Q13573,Q99759,Q8NG27,P16234,Q13547,P08631,Q13541,P08620,Q05923,P51817,P51813,P51812,Q9UQF2,P62070,Q9UQC2,P11362,P01584,P01583,Q96FJ0,P09038,Q969M1,P61586,Q99683,Q13485,P08571,Q13480,O95382,Q9UPT6,Q13469,Q13464,Q96RT1,…
Q9UF33	P08754,P20827,Q6UXZ4,P98172,P16333,O75914,Q9NQU5,Q6H8Q1,Q92730,Q9H2E6,Q8NFY4,P16298,Q13591,Q15768,P08631,P51805,O94989,O94929,O94916,P61586,P08581,Q13469,Q13464,Q12968,O94813,Q9BPU6,P12931,P06241,P06239,P60953,P07948,P07947,P22681,O95185,Q13275,Q13214,Q9C0C4,Q14934,O43921,Q08209,Q15375,P53671,P53667,Q13177,P51451,Q8N5V2,O95025,P27361,P05556,Q7Z6B7,P01116,P01112,P01111,Q9ULL4,O75326,Q9Y6N7,O00634,…
O75937	Q86V81,O95400,P52272,Q92620,Q86U42,Q07955,P07910,Q00839,P22626,Q13247,Q13243,Q13242,P31943,Q08211,P67809,Q15366,Q15365,Q13151,Q05519,Q01130,Q08170,P55795,P14866,Q15287,Q9BZI7,Q01081,Q14683,O60508,P09651,P26599,P51003,P52756,Q16629,Q8IYB3,O43390,P26368,P61978,Q8IWZ8,Q9BUJ2,P35637,Q8IX12,P84103,P52597,P38159,Q14103,P51991,
Q9BSG1	P98182,Q9NR11,Q96GC6,Q15776,Q9BRR0,Q9UDV7,Q9UDV6,O95402,O75820,Q96G25,A2RRD8,Q969J2,Q99676,P51786,Q9NPJ6,Q6P2D0,Q6P2C8,Q15648,Q93074,Q96RN5,P15622,Q96RE9,Q12901,Q8NDW4,Q13398,P49336,O95201,P24863,Q13263,O75586,O95125,Q96PQ6,Q9NZV7,Q14929,Q3SY52,Q96PE6,Q9NZL3,Q8NC26,O75467,Q13106,O75448,O14978,O75437,Q9NYT6,O75346,Q9ULK4,Q9Y6Q3,Q96NJ3,Q71SY5,Q9UL59,Q9UL58,Q9H944,O14771,O14709,Q8TF47,Q9UJW8,Q5JNZ3,…
O75936	Q9NR48,Q9NQR1,Q96T68,Q9UDR5,Q9UPS6,Q8WTS6,P49419,P36957,Q08426,P51648,Q8N5Z0,P49189,Q8NBJ5,Q02809,P30084,Q9BZ95,Q9ULD0,Q9BYW2,Q9H9B1,P40939,Q4FZB7,O60568,Q15047,Q8TEK3,O00469,Q9NVH6,O15047,Q96L73,Q9BWD1,Q96KQ7,Q8IYK4,O43463,Q9P0Z9,P05091,Q9H5I1,P30837,Q86Y97,Q92947,Q02218,Q53H47,O96028,
O75934	Q09161,O75940,Q8WVK2,Q6NWY9,P34931,Q32P51,Q13595,Q13573,Q86V81,P08621,Q9BRL6,Q5VTL8,Q96FV9,P52298,Q8WUD4,Q6P2Q9,P52272,O94906,P09012,Q92620,O95391,P08579,Q99633,Q13435,P17844,Q07955,O75643,Q96E39,Q12874,P07910,P11142,Q96DI7,Q00839,Q15459,Q99459,Q15428,Q15427,P61326,Q13247,Q13243,Q13242,Q9UNP9,O75533,P38919,Q15393,Q15365,O60828,Q9UMS4,O75494,P62995,Q01130,O75400,Q08170,Q7RTV0,Q8NAV1,P55769,Q9BZJ0,…
Q8NGI9	Q8NH49,Q8NGS9,Q8NH48,Q8NGS8,Q8NGS7,Q8NGS6,Q8NGS5,Q8NGS4,Q8NGS3,Q8NH43,Q8NGS2,Q8NH42,Q8NGS1,Q8NH41,Q8NGS0,Q8NH40,Q8NGR9,Q8NGR8,Q8NH37,Q8NGR6,Q8NGR5,Q8NGR4,Q8NGR3,Q8NGR2,Q8NGR1,Q8NGQ6,Q8NGQ5,Q8NGQ4,Q8NGQ3,Q8NGQ2,Q8NH21,Q8NGQ1,Q8NGP9,Q8NH19,Q8NH18,Q8NGP8,Q8NH16,Q8NGP6,Q8NGP4,Q8NGP3,Q8NGP2,Q8NGP0,Q8NH10,Q8NH09,Q8NH06,Q8NH05,Q8NH04,Q8NH03,Q8NH02,Q8NH01,Q8NH00,Q8NGN6,Q8NGN5,Q8NGN4,Q8NGN3,Q8NGN2,Q8NGN1,…
Q8NGI8	Q8NH49,Q8NGS9,Q8NH48,Q8NGS8,Q8NGS7,Q8NGS6,Q8NGS5,Q8NGS4,Q8NGS3,Q8NH43,Q8NGS2,Q8NH42,Q8NGS1,Q8NH41,Q8NGS0,Q8NH40,Q8NGR9,Q8NGR8,Q8NH37,Q8NGR6,Q8NGR5,Q8NGR4,Q8NGR3,Q8NGR2,Q8NGR1,Q8NGQ6,Q8NGQ5,Q8NGQ4,Q8NGQ3,Q8NGQ2,Q8NH21,Q8NGQ1,Q8NGP9,Q8NH19,Q8NH18,Q8NGP8,Q8NH16,Q8NGP6,Q8NGP4,Q8NGP3,Q8NGP2,Q8NGP0,Q8NH10,Q8NH09,Q8NH06,Q8NH05,Q8NH04,Q8NH03,Q8NH02,Q8NH01,Q8NH00,Q8NGN6,Q8NGN5,Q8NGN4,Q8NGN3,Q8NGN2,Q8NGN1,…
Q8NGI7	Q8NH49,Q8NGS9,Q8NH48,Q8NGS8,Q8NGS7,Q8NGS6,Q8NGS5,Q8NGS4,Q8NGS3,Q8NH43,Q8NGS2,Q8NH42,Q8NGS1,Q8NH41,Q8NGS0,Q8NH40,Q8NGR9,Q8NGR8,Q8NH37,Q8NGR6,Q8NGR5,Q8NGR4,Q8NGR3,Q8NGR2,Q8NGR1,Q8NGQ6,Q8NGQ5,Q8NGQ4,Q8NGQ3,Q8NGQ2,Q8NH21,Q8NGQ1,Q8NGP9,Q8NH19,Q8NH18,Q8NGP8,Q8NH16,Q8NGP6,Q8NGP4,Q8NGP3,Q8NGP2,Q8NGP0,Q8NH10,Q8NH09,Q8NH06,Q8NH05,Q8NH04,Q8NH03,Q8NH02,Q8NH01,Q8NH00,Q8NGN6,Q8NGN5,Q8NGN4,Q8NGN3,Q8NGN2,Q8NGN1,…
P78549	Q9NRF9,Q9NR33,Q13569,P39748,Q969S2,Q96FI4,P27695,Q9UBZ4,O95243,P22674,Q07864,O15527,P56282,P49005,P09874,P13051,Q9Y6F1,P29372,Q9UKK3,Q15054,Q9HCU8,Q9UIF7,P18887,P49916,P09429,P06746,Q53HV7,Q9UGP5,Q9UGN5,Q8TAT5,P12004,P28340,
Q8NGI6	Q8NH49,Q8NGS9,Q8NH48,Q8NGS8,Q8NGS7,Q8NGS6,Q8NGS5,Q8NGS4,Q8NGS3,Q8NH43,Q8NGS2,Q8NH42,Q8NGS1,Q8NH41,Q8NGS0,Q8NH40,Q8NGR9,Q8NGR8,Q8NH37,Q8NGR6,Q8NGR5,Q8NGR4,Q8NGR3,Q8NGR2,Q8NGR1,Q8NGQ6,Q8NGQ5,Q8NGQ4,Q8NGQ3,Q8NGQ2,Q8NH21,Q8NGQ1,Q8NGP9,Q8NH19,Q8NH18,Q8NGP8,Q8NH16,Q8NGP6,Q8NGP4,Q8NGP3,Q8NGP2,Q8NGP0,Q8NH10,Q8NH09,Q8NH06,Q8NH05,Q8NH04,Q8NH03,Q8NH02,Q8NH01,Q8NH00,Q8NGN6,Q8NGN5,Q8NGN4,Q8NGN3,Q8NGN2,Q8NGN1,…
Q8NGI4	Q8NH49,Q8NGS9,Q8NH48,Q8NGS8,Q8NGS7,Q8NGS6,Q8NGS5,Q8NGS4,Q8NGS3,Q8NH43,Q8NGS2,Q8NH42,Q8NGS1,Q8NH41,Q8NGS0,Q8NH40,Q8NGR9,Q8NGR8,Q8NH37,Q8NGR6,Q8NGR5,Q8NGR4,Q8NGR3,Q8NGR2,Q8NGR1,Q8NGQ6,Q8NGQ5,Q8NGQ4,Q8NGQ3,Q8NGQ2,Q8NH21,Q8NGQ1,Q8NGP9,Q8NH19,Q8NH18,Q8NGP8,Q8NH16,Q8NGP6,Q8NGP4,Q8NGP3,Q8NGP2,Q8NGP0,Q8NH10,Q8NH09,Q8NH06,Q8NH05,Q8NH04,Q8NH03,Q8NH02,Q8NH01,Q8NH00,Q8NGN6,Q8NGN5,Q8NGN4,Q8NGN3,Q8NGN2,Q8NGN1,…
Q8NGI3	Q8NH49,Q8NGS9,Q8NH48,Q8NGS8,Q8NGS7,Q8NGS6,Q8NGS5,Q8NGS4,Q8NGS3,Q8NH43,Q8NGS2,Q8NH42,Q8NGS1,Q8NH41,Q8NGS0,Q8NH40,Q8NGR9,Q8NGR8,Q8NH37,Q8NGR6,Q8NGR5,Q8NGR4,Q8NGR3,Q8NGR2,Q8NGR1,Q8NGQ6,Q8NGQ5,Q8NGQ4,Q8NGQ3,Q8NGQ2,Q8NH21,Q8NGQ1,Q8NGP9,Q8NH19,Q8NH18,Q8NGP8,Q8NH16,Q8NGP6,Q8NGP4,Q8NGP3,Q8NGP2,Q8NGP0,Q8NH10,Q8NH09,Q8NH06,Q8NH05,Q8NH04,Q8NH03,Q8NH02,Q8NH01,Q8NH00,Q8NGN6,Q8NGN5,Q8NGN4,Q8NGN3,Q8NGN2,Q8NGN1,…
Q01629	Q01628,Q29963,P40305,P30511,Q13568,P10914,P01574,P01571,P01570,P01569,P01568,P01567,P01566,P01563,P01562,Q15646,Q05823,Q00978,P20592,P20591,P28062,P00973,P29728,P32456,P18146,P17693,Q15306,P13164,P09914,P09913,P09912,Q96AZ6,O14896,O14879,P80217,Q9Y6K5,Q14653,Q6GPH4,Q02556,P05161,Q9UHH9,P52630,P05015,P05014,P05013,P55265,P14316,Q92985,P01889,P13747,P32881,
Q8NGI2	Q8NH49,Q8NGS9,Q8NH48,Q8NGS8,Q8NGS7,Q8NGS6,Q8NGS5,Q8NGS4,Q8NGS3,Q8NH43,Q8NGS2,Q8NH42,Q8NGS1,Q8NH41,Q8NGS0,Q8NH40,Q8NGR9,Q8NGR8,Q8NH37,Q8NGR6,Q8NGR5,Q8NGR4,Q8NGR3,Q8NGR2,Q8NGR1,Q8NGQ6,Q8NGQ5,Q8NGQ4,Q8NGQ3,Q8NGQ2,Q8NH21,Q8NGQ1,Q8NGP9,Q8NH19,Q8NH18,Q8NGP8,Q8NH16,Q8NGP6,Q8NGP4,Q8NGP3,Q8NGP2,Q8NGP0,Q8NH10,Q8NH09,Q8NH06,Q8NH05,Q8NH04,Q8NH03,Q8NH02,Q8NH01,Q8NH00,Q8NGN6,Q8NGN5,Q8NGN4,Q8NGN3,Q8NGN2,Q8NGN1,…
Q01628	Q01629,Q29963,P40305,P30511,Q13568,P10914,P01574,P01571,P01570,P01569,P01568,P01567,P01566,P01563,P01562,Q15646,Q05823,Q00978,P20592,P20591,P28062,P00973,P29728,P32456,P18146,P17693,Q15306,P13164,P09914,P09913,P09912,Q96AZ6,O14896,O14879,P80217,Q9Y6K5,Q14653,Q6GPH4,Q02556,P05161,Q9UHH9,P52630,P05015,P05014,P05013,P55265,P14316,Q92985,P01889,P13747,P32881,
Q8NGI0	Q8NH49,Q8NGS9,Q8NH48,Q8NGS8,Q8NGS7,Q8NGS6,Q8NGS5,Q8NGS4,Q8NGS3,Q8NH43,Q8NGS2,Q8NH42,Q8NGS1,Q8NH41,Q8NGS0,Q8NH40,Q8NGR9,Q8NGR8,Q8NH37,Q8NGR6,Q8NGR5,Q8NGR4,Q8NGR3,Q8NGR2,Q8NGR1,Q8NGQ6,Q8NGQ5,Q8NGQ4,Q8NGQ3,Q8NGQ2,Q8NH21,Q8NGQ1,Q8NGP9,Q8NH19,Q8NH18,Q8NGP8,Q8NH16,Q8NGP6,Q8NGP4,Q8NGP3,Q8NGP2,Q8NGP0,Q8NH10,Q8NH09,Q8NH06,Q8NH05,Q8NH04,Q8NH03,Q8NH02,Q8NH01,Q8NH00,Q8NGN6,Q8NGN5,Q8NGN4,Q8NGN3,Q8NGN2,Q8NGN1,…
P55001	P78504,Q9NR61,P42566,Q8NFT8,Q96T58,Q13547,Q9UQ52,P25490,Q92585,Q13361,Q13309,Q12860,P22681,O76050,Q99466,Q99417,P38936,P46531,P80370,P09958,Q9NYJ7,P01106,Q9UM47,Q6ISU1,Q9Y618,O00548,O14672,Q8IZL2,Q04721,P24385,P05112,Q09472,Q86YT6,P23771,P06733,Q86Y01,Q96J02,Q8TBB1,Q9Y219,P49757,O43184,Q7KZI7,
P78543	Q99856,P51959,P20800,P55060,Q13625,Q9H361,Q9H2U1,O75909,P11473,Q92793,Q92769,P13611,Q9NQT5,Q9NQT4,P09104,Q53FA7,Q9BRQ8,Q13568,O95453,Q7LG56,Q96FX8,P06400,Q8IU60,Q03701,P78423,P17936,P27701,Q658P3,Q9NQ88,O94907,Q9NPP4,Q92600,P08581,Q6P2E9,P30411,Q9NPI6,Q9NPD3,P10809,Q96F86,Q92597,Q00987,Q06265,A5YKK6,P36952,Q86TB9,Q9H0D6,Q99547,Q13310,Q03518,Q96DU9,O75626,Q9UBN6,P54278,Q12837,P42285,Q92466,Q15477,…
Q8WVK2	Q09161,O75940,O75934,Q6NWY9,P34931,Q32P51,Q13595,Q13573,Q86V81,P08621,Q9BRL6,Q5VTL8,Q96FV9,P52298,Q8WUD4,Q6P2Q9,P52272,O94906,P09012,Q92620,O95391,P08579,Q99633,Q13435,P17844,Q07955,O75643,Q96E39,Q12874,P07910,P11142,Q96DI7,Q00839,Q15459,Q99459,Q15428,Q15427,P61326,Q13247,Q13243,Q13242,Q9UNP9,O75533,P38919,Q15393,Q15365,O60828,Q9UMS4,O75494,P62995,Q01130,O75400,Q08170,Q7RTV0,Q8NAV1,P55769,Q9BZJ0,…
P78540	P20839,P51970,O95573,P06576,P55084,P20815,P20813,P39877,Q9NRF9,Q9NRF8,P49643,P49642,O95544,P49641,Q13630,Q53FZ2,Q6QHC5,Q96GX9,Q96H96,Q99807,P49619,O75964,P35475,O75947,Q9NRA0,P33261,P33260,P43034,Q9BSE5,Q9UF12,O75912,O75911,Q9BSD7,O75907,Q6YP21,P21283,P21281,P13674,P11498,P03897,Q10981,P03891,P31040,P15848,P03886,P46977,P09172,A6NGE7,Q17RR3,P46952,P15813,Q9NR71,Q14061,Q86VF5,P21217,P42574,Q16222,…
P23497	Q29963,P30511,Q13568,P10914,P13591,Q92637,Q15646,Q8N8V2,P33076,Q00978,P16070,P00973,P29728,P32456,P32455,Q96PP9,Q96PP8,P17693,P13284,P29590,Q15306,P25105,P05538,O14896,Q9Y6K5,P02795,Q14653,P05362,Q02556,P12314,P19320,Q6ZN66,P14316,Q92985,P01889,P04440,P13747,P61769,
O75928	P51965,P98170,Q13651,P55075,Q99835,P20809,P51946,Q13635,Q99814,Q13620,Q99801,Q13619,Q13618,Q13617,Q13616,P08700,Q8WVN8,O95500,P78552,Q9UER7,O75925,Q8IUQ4,P23458,P11487,P56750,Q6UXL0,P56748,P56747,P56746,Q92793,Q16254,Q92783,Q9NQU5,Q92769,Q5GLZ8,Q06455,P46934,P42574,P56706,P56705,P56704,P56703,Q14031,P52333,Q16204,Q92734,Q06413,Q9NR09,Q8IUC6,P40337,Q15796,Q04206,Q15788,Q13596,P06493,O95484,Q15759,…
O75925	P49674,P51965,P98170,Q13651,P55075,Q99835,P20809,P51946,Q13635,Q99814,Q13620,Q99801,Q13619,Q13618,Q13617,Q13616,P08700,Q8WVN8,O95500,P78552,Q9UER7,O75928,P15884,Q8IUQ4,P23458,P11487,P56750,Q6UXL0,P56748,P56747,P56746,Q92793,P62158,Q16254,Q92783,Q9NQU5,Q92769,Q5GLZ8,Q06455,P46934,P42574,P56706,P56705,P56704,P56703,Q14031,P52333,Q16204,Q92734,Q06413,Q9NR09,Q8IUC6,P40337,Q15796,Q04206,Q15788,Q13596,…
Q9H347	P51965,P55072,Q9NRD1,Q13616,Q9UF47,P25686,P25685,P27824,P13667,P46977,Q9NQW1,Q16236,Q9NR34,Q9NR31,P34931,O95487,O95486,P61619,P27797,O75807,O94979,Q969T4,Q92611,P53992,Q99683,Q13454,Q13438,P39656,Q9BQI3,Q9H173,P17861,Q86TM6,O94855,Q92598,Q12933,Q12907,P51668,Q96DZ1,Q9UBV2,Q8N7S2,Q9UBS4,P54252,P07900,P11142,Q9UNZ2,O76024,P53779,Q96Q80,P51572,P51571,Q99442,Q15437,Q15436,P49257,O95155,Q07812,Q13217,…
P35443	Q15836,P98170,Q99836,P98160,Q9UEW3,Q9H2X3,Q9H2X0,Q13616,Q9NRA1,P35442,O75914,P43026,P27824,P21283,P21281,P78509,P23443,Q9NR96,Q92793,Q16254,P62140,Q9NQU5,P62136,P13612,Q92752,Q14031,Q02045,Q15797,Q15796,P16284,P30511,Q15746,P98077,P08648,P26012,P26010,P16234,P08637,P26006,P04275,P20701,P61619,Q9UQP3,Q99717,P10916,P27797,P29965,Q13509,P02042,Q9H1R3,P05997,P17948,P17927,P01584,P01579,P13500,P22897,…
Q8NGH9	Q8NH49,Q8NGS9,Q8NH48,Q8NGS8,Q8NGS7,Q8NGS6,Q8NGS5,Q8NGS4,Q8NGS3,Q8NH43,Q8NGS2,Q8NH42,Q8NGS1,Q8NH41,Q8NGS0,Q8NH40,Q8NGR9,Q8NGR8,Q8NH37,Q8NGR6,Q8NGR5,Q8NGR4,Q8NGR3,Q8NGR2,Q8NGR1,Q8NGQ6,Q8NGQ5,Q8NGQ4,Q8NGQ3,Q8NGQ2,Q8NH21,Q8NGQ1,Q8NGP9,Q8NH19,Q8NH18,Q8NGP8,Q8NH16,Q8NGP6,Q8NGP4,Q8NGP3,Q8NGP2,Q8NGP0,Q8NH10,Q8NH09,Q8NH06,Q8NH05,Q8NH04,Q8NH03,Q8NH02,Q8NH01,Q8NH00,Q8NGN6,Q8NGN5,Q8NGN4,Q8NGN3,Q8NGN2,Q8NGN1,…
P35442	Q15836,P98170,Q99836,P98160,Q9UEW3,Q9H2X3,Q9H2X0,Q13616,Q9NRA1,P35443,O75914,P43026,P27824,P21283,P21281,P78509,P23443,Q9NR96,Q92793,Q16254,P62140,Q9NQU5,P62136,P13612,Q92752,Q14031,Q02045,Q15797,Q15796,P16284,P30511,Q15746,P98077,P08648,P26012,P26010,P16234,P08637,P26006,P04275,P20701,P61619,Q9UQP3,Q99717,P10916,P27797,P29965,Q13509,P02042,Q9H1R3,P05997,P17948,P17927,P01584,P01579,P13500,P22897,…
Q8NGH8	Q8NH49,Q8NGS9,Q8NH48,Q8NGS8,Q8NGS7,Q8NGS6,Q8NGS5,Q8NGS4,Q8NGS3,Q8NH43,Q8NGS2,Q8NH42,Q8NGS1,Q8NH41,Q8NGS0,Q8NH40,Q8NGR9,Q8NGR8,Q8NH37,Q8NGR6,Q8NGR5,Q8NGR4,Q8NGR3,Q8NGR2,Q8NGR1,Q8NGQ6,Q8NGQ5,Q8NGQ4,Q8NGQ3,Q8NGQ2,Q8NH21,Q8NGQ1,Q8NGP9,Q8NH19,Q8NH18,Q8NGP8,Q8NH16,Q8NGP6,Q8NGP4,Q8NGP3,Q8NGP2,Q8NGP0,Q8NH10,Q8NH09,Q8NH06,Q8NH05,Q8NH04,Q8NH03,Q8NH02,Q8NH01,Q8NH00,Q8NGN6,Q8NGN5,Q8NGN4,Q8NGN3,Q8NGN2,Q8NGN1,…
Q9H346	Q8NH49,Q8NGS9,Q8NH48,Q8NGS8,Q8NGS7,Q8NGS6,Q8NGS5,Q8NGS4,Q8NGS3,Q8NH43,Q8NGS2,Q8NH42,Q8NGS1,Q8NH41,Q8NGS0,Q8NH40,Q8NGR9,Q8NGR8,Q8NH37,Q8NGR6,Q8NGR5,Q8NGR4,Q8NGR3,Q8NGR2,Q8NGR1,Q8NGQ6,Q8NGQ5,Q8NGQ4,Q8NGQ3,Q8NGQ2,Q8NH21,Q8NGQ1,Q8NGP9,Q8NH19,Q8NH18,Q8NGP8,Q8NH16,Q8NGP6,Q8NGP4,Q8NGP3,Q8NGP2,Q8NGP0,Q8NH10,Q8NH09,Q8NH06,Q8NH05,Q8NH04,Q8NH03,Q8NH02,Q8NH01,Q8NH00,Q8NGN6,Q8NGN5,Q8NGN4,Q8NGN3,Q8NGN2,Q8NGN1,…
Q8NGH7	Q8NH49,Q8NGS9,Q8NH48,Q8NGS8,Q8NGS7,Q8NGS6,Q8NGS5,Q8NGS4,Q8NGS3,Q8NH43,Q8NGS2,Q8NH42,Q8NGS1,Q8NH41,Q8NGS0,Q8NH40,Q8NGR9,Q8NGR8,Q8NH37,Q8NGR6,Q8NGR5,Q8NGR4,Q8NGR3,Q8NGR2,Q8NGR1,Q8NGQ6,Q8NGQ5,Q8NGQ4,Q8NGQ3,Q8NGQ2,Q8NH21,Q8NGQ1,Q8NGP9,Q8NH19,Q8NH18,Q8NGP8,Q8NH16,Q8NGP6,Q8NGP4,Q8NGP3,Q8NGP2,Q8NGP0,Q8NH10,Q8NH09,Q8NH06,Q8NH05,Q8NH04,Q8NH03,Q8NH02,Q8NH01,Q8NH00,Q8NGN6,Q8NGN5,Q8NGN4,Q8NGN3,Q8NGN2,Q8NGN1,…
Q9H344	Q8NH49,Q8NGS9,Q8NH48,Q8NGS8,Q8NGS7,Q8NGS6,Q8NGS5,Q8NGS4,Q8NGS3,Q8NH43,Q8NGS2,Q8NH42,Q8NGS1,Q8NH41,Q8NGS0,Q8NH40,Q8NGR9,Q8NGR8,Q8NH37,Q8NGR6,Q8NGR5,Q8NGR4,Q8NGR3,Q8NGR2,Q8NGR1,Q8NGQ6,Q8NGQ5,Q8NGQ4,Q8NGQ3,Q8NGQ2,Q8NH21,Q8NGQ1,Q8NGP9,Q8NH19,Q8NH18,Q8NGP8,Q8NH16,Q8NGP6,Q8NGP4,Q8NGP3,Q8NGP2,Q8NGP0,Q8NH10,Q8NH09,Q8NH06,Q8NH05,Q8NH04,Q8NH03,Q8NH02,Q8NH01,Q8NH00,Q8NGN6,Q8NGN5,Q8NGN4,Q8NGN3,Q8NGN2,Q8NGN1,…
Q8NGH5	Q8NH49,Q8NGS9,Q8NH48,Q8NGS8,Q8NGS7,Q8NGS6,Q8NGS5,Q8NGS4,Q8NGS3,Q8NH43,Q8NGS2,Q8NH42,Q8NGS1,Q8NH41,Q8NGS0,Q8NH40,Q8NGR9,Q8NGR8,Q8NH37,Q8NGR6,Q8NGR5,Q8NGR4,Q8NGR3,Q8NGR2,Q8NGR1,Q8NGQ6,Q8NGQ5,Q8NGQ4,Q8NGQ3,Q8NGQ2,Q8NH21,Q8NGQ1,Q8NGP9,Q8NH19,Q8NH18,Q8NGP8,Q8NH16,Q8NGP6,Q8NGP4,Q8NGP3,Q8NGP2,Q8NGP0,Q8NH10,Q8NH09,Q8NH06,Q8NH05,Q8NH04,Q8NH03,Q8NH02,Q8NH01,Q8NH00,Q8NGN6,Q8NGN5,Q8NGN4,Q8NGN3,Q8NGN2,Q8NGN1,…
Q9H343	Q8NH49,Q8NGS9,Q8NH48,Q8NGS8,Q8NGS7,Q8NGS6,Q8NGS5,Q8NGS4,Q8NGS3,Q8NH43,Q8NGS2,Q8NH42,Q8NGS1,Q8NH41,Q8NGS0,Q8NH40,Q8NGR9,Q8NGR8,Q8NH37,Q8NGR6,Q8NGR5,Q8NGR4,Q8NGR3,Q8NGR2,Q8NGR1,Q8NGQ6,Q8NGQ5,Q8NGQ4,Q8NGQ3,Q8NGQ2,Q8NH21,Q8NGQ1,Q8NGP9,Q8NH19,Q8NH18,Q8NGP8,Q8NH16,Q8NGP6,Q8NGP4,Q8NGP3,Q8NGP2,Q8NGP0,Q8NH10,Q8NH09,Q8NH06,Q8NH05,Q8NH04,Q8NH03,Q8NH02,Q8NH01,Q8NH00,Q8NGN6,Q8NGN5,Q8NGN4,Q8NGN3,Q8NGN2,Q8NGN1,…
P78537	O75976,P51809,Q13492,P20645,P49407,Q9UPM8,Q96EV8,Q92572,Q96EC8,O95295,Q99523,Q9UBR2,P15586,Q0IIM8,Q8NC96,Q8NBS9,O14976,O60749,Q6QNY0,Q9Y6B7,P02786,Q9UL45,Q9Y5X3,Q9Y5X1,Q16890,Q14677,Q14671,P51148,Q5HYK7,O75146,O00443,P63027,O43493,Q9NUP1,Q01968,P55327,P11717,Q9BV40,O00203,O00115,Q99962,
Q9H342	Q8NH49,Q8NH48,Q8NGS3,Q8NH43,Q8NGS2,Q8NH42,Q8NGS1,Q8NH41,Q8NGS0,Q8NH40,Q8NGR9,Q8NGR8,Q8NH37,Q8NGR6,Q8NGR5,Q8NGR4,Q8NGR3,Q8NGR2,Q8NGQ6,Q8NGQ5,Q8NGQ4,Q8NGQ3,Q8NGQ2,Q8NH21,Q8NGQ1,Q8NGP9,Q8NH19,Q8NH18,Q8NGP8,Q8NH16,Q8NGP6,Q8NGP4,Q8NGP3,Q8NGP2,Q8NGP0,Q8NH10,Q8NH09,Q8NH06,Q8NH05,Q8NH04,Q8NH03,Q8NH02,Q8NH01,Q8NH00,Q8NGN6,Q8NGN5,Q8NGN4,Q8NGN3,Q8NGN2,Q8NGN1,Q8NGN0,Q8NGM9,Q8NGM8,Q8NGM1,Q8NGL9,Q8NGL7,Q8NGL6,…
P78536	Q13671,P51970,P06576,Q15831,Q99836,P16333,P08729,Q01668,O75947,P23471,Q8IUQ4,P13688,P21283,P21281,P78504,P31040,P23443,Q92793,P62158,Q9NR80,Q92783,P46940,Q92769,Q9NR61,P46937,P46934,P42574,P42566,Q92734,P50148,Q96GC6,Q15796,Q04206,P16298,P30530,P08670,P06493,Q15759,Q13573,Q99759,P18433,Q13564,Q86UW9,Q13547,Q13546,P16220,Q9UDW1,Q99714,O95429,Q99704,P51817,Q9NQC7,P51812,Q9NQC3,Q13501,Q8WUM4,Q8NFJ5,…
Q8NGH3	Q8NH49,Q8NGS9,Q8NH48,Q8NGS8,Q8NGS7,Q8NGS6,Q8NGS5,Q8NGS4,Q8NGS3,Q8NH43,Q8NGS2,Q8NH42,Q8NGS1,Q8NH41,Q8NGS0,Q8NH40,Q8NGR9,Q8NGR8,Q8NH37,Q8NGR6,Q8NGR5,Q8NGR4,Q8NGR3,Q8NGR2,Q8NGR1,Q8NGQ6,Q8NGQ5,Q8NGQ4,Q8NGQ3,Q8NGQ2,Q8NH21,Q8NGQ1,Q8NGP9,Q8NH19,Q8NH18,Q8NGP8,Q8NH16,Q8NGP6,Q8NGP4,Q8NGP3,Q8NGP2,Q8NGP0,Q8NH10,Q8NH09,Q8NH06,Q8NH05,Q8NH04,Q8NH03,Q8NH02,Q8NH01,Q8NH00,Q8NGN6,Q8NGN5,Q8NGN4,Q8NGN3,Q8NGN2,Q8NGN1,…
Q9H2S1	P55087,P13637,Q14032,P08684,P51828,P29972,Q8NFM4,P51817,Q9H222,Q9H221,P13569,Q8WTV0,O95342,Q9NPD5,Q08462,Q12908,P46721,P40145,P00918,P04035,O94778,P11166,P22694,P22680,Q15466,Q6PIU2,P22612,Q9UNQ0,P06133,Q14973,P48764,O15439,O15438,Q9UN42,P19793,P50993,P01130,P08183,Q9Y6R1,P19634,Q9Y6L6,O15245,P04920,Q9Y694,Q9BY07,O60503,P47872,P14415,Q8TCC7,Q9Y2P5,P05026,P05023,O43315,O43306,O60266,P13866,P21439,…
Q9H341	Q8NH49,Q8NH48,Q8NGS3,Q8NH43,Q8NGS2,Q8NH42,Q8NGS1,Q8NH41,Q8NGS0,Q8NH40,Q8NGR9,Q8NGR8,Q8NH37,Q8NGR6,Q8NGR5,Q8NGR4,Q8NGR3,Q8NGR2,Q8NGQ6,Q8NGQ5,Q8NGQ4,Q8NGQ3,Q8NGQ2,Q8NH21,Q8NGQ1,Q8NGP9,Q8NH19,Q8NH18,Q8NGP8,Q8NH16,Q8NGP6,Q8NGP4,Q8NGP3,Q8NGP2,Q8NGP0,Q8NH10,Q8NH09,Q8NH06,Q8NH05,Q8NH04,Q8NH03,Q8NH02,Q8NH01,Q8NH00,Q8NGN6,Q8NGN5,Q8NGN4,Q8NGN3,Q8NGN2,Q8NGN1,Q8NGN0,Q8NGM9,Q8NGM8,Q8NGM1,Q8NGL9,Q8NGL7,Q8NGL6,…
Q9H340	Q8NH49,Q8NGS9,Q8NH48,Q8NGS8,Q8NGS7,Q8NGS6,Q8NGS5,Q8NGS4,Q8NGS3,Q8NH43,Q8NGS2,Q8NH42,Q8NGS1,Q8NH41,Q8NGS0,Q8NH40,Q8NGR9,Q8NGR8,Q8NH37,Q8NGR6,Q8NGR5,Q8NGR4,Q8NGR3,Q8NGR2,Q8NGR1,Q8NGQ6,Q8NGQ5,Q8NGQ4,Q8NGQ3,Q8NGQ2,Q8NH21,Q8NGQ1,Q8NGP9,Q8NH19,Q8NH18,Q8NGP8,Q8NH16,Q8NGP6,Q8NGP4,Q8NGP3,Q8NGP2,Q8NGP0,Q8NH10,Q8NH09,Q8NH06,Q8NH05,Q8NH04,Q8NH03,Q8NH02,Q8NH01,Q8NH00,Q8NGN6,Q8NGN5,Q8NGN4,Q8NGN3,Q8NGN2,Q8NGN1,…
P33261	P20839,P51970,O95573,P06576,P55084,P20815,P20813,P39877,Q9NRF9,Q9NRF8,P49643,P49642,O95544,P49641,Q13630,Q53FZ2,Q6QHC5,Q96GX9,Q96H96,Q99807,P49619,O75964,P35475,O75947,Q9NRA0,P78540,P33260,P43034,Q9BSE5,Q9UF12,O75912,O75911,Q9BSD7,O75907,Q6YP21,P21283,P21281,P13674,P11498,P03897,Q10981,P03891,P31040,P15848,P21266,P03886,P46977,P09172,A6NGE7,Q17RR3,Q92781,P46952,Q9NR71,Q14061,Q86VF5,Q9NR63,P21217,…
Q8IV42	Q96GW9,Q86VQ6,Q6YP21,P54577,P49591,P49590,P49589,P49588,Q99707,P23381,Q5JTZ9,O95363,O95340,Q99611,Q9NP81,Q96DP5,Q9NNW7,P07814,P54136,Q6PI48,O95050,P14868,P56192,O43776,Q5JPH6,Q16881,Q7L3T8,P26640,P26639,Q15046,Q15031,Q16773,Q9P2J5,Q9HD40,P41252,P41250,Q5T160,Q9BW92,P49903,Q9Y2Z4,Q9Y285,Q9UGM6,O43252,P32929,Q9HA77,P12081,A2RTX5,Q9NSE4,Q9NSD9,Q96I59,Q96I15,
P33260	P20839,P51970,O95573,P06576,P55084,P20815,P20813,P39877,Q9NRF9,Q9NRF8,P49643,P49642,O95544,P49641,Q13630,Q53FZ2,Q6QHC5,Q96GX9,Q96H96,Q99807,Q99801,P49619,O75964,P35475,O75947,Q9NRA0,P78540,P33261,P43034,Q9BSE5,Q9UF12,O75912,O75911,Q9BSD7,O75907,Q6YP21,P21283,P21281,P13674,P11498,P03897,Q10981,P03891,P31040,P15848,P21266,P03886,P46977,Q92793,P09172,A6NGE7,Q17RR3,Q92781,P46952,Q9NR71,Q14061,Q86VF5,…
P15884	P49674,Q99801,Q13616,P55036,O75925,P23409,P56705,P56704,P56703,Q02080,Q02078,Q06413,Q15759,O95425,P51812,P61586,Q9UQ80,Q969G9,P06396,Q15648,Q13469,Q13467,P41970,Q155Q3,P49407,Q12982,P56545,P36956,Q15583,P12931,Q13363,Q9UP38,P04049,P07947,P13349,P53778,P12830,Q9GZU7,Q02962,P48729,P14923,Q14814,O00755,P67775,O15393,P45983,Q9ULV1,Q9Y6X2,Q4KMG0,P31749,Q9ULJ6,Q9Y6R4,Q02790,P48552,Q00534,P63279,P32121,…
P43034	P20839,P51970,O95573,P06576,P55084,P20815,P20813,P39877,Q9NRF9,Q9NRF8,P49643,P49642,O95544,P49641,P98155,Q13630,Q53FZ2,Q6QHC5,Q96GX9,Q96H96,Q99807,P49619,O75964,P35475,O75947,Q9NRA0,P78540,P33261,P33260,Q9BSE5,Q9UF12,O75912,O75911,Q9BSD7,O75907,Q6YP21,P21283,P21281,P78509,P13674,P11498,P03897,Q10981,P03891,P31040,P15848,P03886,P46977,P09172,A6NGE7,Q17RR3,P46952,Q9NR71,Q14061,Q86VF5,P21217,Q16222,…
P15882	Q86VW2,O75962,P52306,Q9BRR9,P10911,Q92608,Q12979,P11274,Q92556,Q9H0H5,Q07960,P15531,P15498,Q8N5V2,Q15311,Q13009,Q70Z35,O14827,Q9UKW4,Q96N96,P52757,P52735,Q8TCU6,Q13972,Q68EM7,O60229,Q92974,P52565,Q9H4E7,Q96HP0,Q14185,Q14155,Q8IVF5,
Q9BSE5	P20839,P51970,O95573,P06576,P55084,P20815,P20813,P39877,Q9NRF9,Q9NRF8,P49643,P49642,O95544,P49641,Q13630,Q53FZ2,Q6QHC5,Q96GX9,Q96H96,Q99807,P49619,O75964,P35475,O75947,Q9NRA0,P78540,P33261,P33260,P43034,Q9UF12,O75912,O75911,Q9BSD7,O75907,Q6YP21,P21283,P21281,P13674,P11498,P03897,Q10981,P03891,P31040,P15848,P03886,P46977,P09172,A6NGE7,Q17RR3,P46952,Q9NR71,Q14061,Q86VF5,P21217,Q16222,P40394,P46926,…
P15880	P08708,P23396,P62081,Q969Q0,P61513,P35268,P27635,P46783,P46782,P46781,P46779,P46778,P46777,P46776,P25398,Q9UNX3,P61353,P18124,P61313,P49207,P60866,P18077,P61254,P61247,Q71UM5,P62987,P62979,P62945,P62917,P62913,P62910,Q02878,P62906,P50914,P30050,P62899,P62891,P62888,P62857,P62854,P62851,P62847,P62841,P62829,P36578,P63220,Q9BYD1,P62753,P62750,P05388,P05387,P05386,P62701,P63173,P47914,P39023,P39019,…
Q9UF12	P20839,P51970,O95573,P06576,P55084,P20815,P20813,P39877,Q9NRF9,Q9NRF8,P49643,P49642,O95544,P49641,Q13630,Q53FZ2,Q6QHC5,Q96GX9,Q96H96,Q99807,P49619,O75964,P35475,O75947,Q9NRA0,P78540,P33261,P33260,P43034,Q9BSE5,O75912,O75911,Q9BSD7,O75907,Q6YP21,P21283,P21281,P13674,P11498,P03897,Q10981,P03891,P31040,P15848,P03886,P46977,P09172,A6NGE7,Q17RR3,P46952,Q9NR71,Q14061,Q86VF5,P21217,Q16222,P40394,P46926,…
O75916	P18545,Q15835,P43080,P11488,P62158,Q14028,P51841,P29973,A8MTJ3,Q8WTQ7,P49407,P35243,P27482,Q9NZT1,Q9UMX6,Q02846,O60721,P08100,P62873,P32121,P63211,P35913,Q8TD86,O95843,P16499,P19087,
Q9H339	Q8NH49,Q8NGS9,Q8NH48,Q8NGS8,Q8NGS7,Q8NGS6,Q8NGS5,Q8NGS4,Q8NGS3,Q8NH43,Q8NGS2,Q8NH42,Q8NGS1,Q8NH41,Q8NGS0,Q8NH40,Q8NGR9,Q8NGR8,Q8NH37,Q8NGR6,Q8NGR5,Q8NGR4,Q8NGR3,Q8NGR2,Q8NGR1,Q8NGQ6,Q8NGQ5,Q8NGQ4,Q8NGQ3,Q8NGQ2,Q8NH21,Q8NGQ1,Q8NGP9,Q8NH19,Q8NH18,Q8NGP8,Q8NH16,Q8NGP6,Q8NGP4,Q8NGP3,Q8NGP2,Q8NGP0,Q8NH10,Q8NH09,Q8NH06,Q8NH05,Q8NH04,Q8NH03,Q8NH02,Q8NH01,Q8NH00,Q8NGN6,Q8NGN5,Q8NGN4,Q8NGN3,Q8NGN2,Q8NGN1,…
O75914	P08754,P20827,Q6UXZ4,P98174,P98172,P98170,P55075,P16333,Q99814,Q13617,Q9NRA1,Q9UF33,P35443,P35442,P78509,P23443,P11487,Q86VI3,Q92793,Q9NR80,P62140,P46940,Q9NQU5,P62136,Q6H8Q1,P13612,Q92752,Q92747,Q14031,Q92730,Q9H2E6,Q8NFY4,Q02045,P40337,Q04206,P16298,Q8WUW1,Q13591,Q15768,Q15759,P10966,Q15750,Q13576,P26038,Q99759,Q99755,Q15746,P98077,P08648,Q13557,Q9UDY8,Q13555,Q13554,P26012,P26010,P16234,Q13546,…
Q86VN1	Q15835,Q13636,Q99816,Q96H20,Q92783,P46934,P42566,Q9NR46,P34947,P34931,Q15796,Q5T9C9,P30511,Q99755,P98082,P16234,Q96T51,Q96FZ7,Q6DN90,O75886,Q9UQN3,Q8WUM4,Q9BRG1,Q9H223,P17948,O94973,Q9H201,P01589,Q9H1K0,Q8NEZ2,P61586,P08588,P08581,Q5JU85,Q9UPQ3,Q8WTQ7,Q9UQ16,Q96EY5,Q9UPP2,Q6WKZ4,Q9BQI7,P49407,Q9NPB6,Q5SW96,Q9H0M0,Q00987,P56539,Q9NP79,Q9NP61,Q8NDX1,Q13393,P51681,P12931,P10721,P51636,O95208,P60953,…
Q8NGG8	Q8NH49,Q8NH48,Q8NGS3,Q8NH43,Q8NGS2,Q8NH42,Q8NGS1,Q8NH41,Q8NGS0,Q8NH40,Q8NGR9,Q8NGR8,Q8NH37,Q8NGR6,Q8NGR5,Q8NGR4,Q8NGR3,Q8NGR2,Q8NGQ6,Q8NGQ5,Q8NGQ4,Q8NGQ3,Q8NGQ2,Q8NH21,Q8NGQ1,Q8NGP9,Q8NH19,Q8NH18,Q8NGP8,Q8NH16,Q8NGP6,Q8NGP4,Q8NGP3,Q8NGP2,Q8NGP0,Q8NH10,Q8NH09,Q8NH06,Q8NH05,Q8NH04,Q8NH03,Q8NH02,Q8NH01,Q8NH00,Q8NGN6,Q8NGN5,Q8NGN4,Q8NGN3,Q8NGN2,Q8NGN1,Q8NGN0,Q8NGM9,Q8NGM8,Q8NGM1,Q8NGL9,Q8NGL7,Q8NGL6,…
O75912	P20839,P51970,O95573,P06576,P55084,P20815,P20813,P39877,Q9NRF9,Q9NRF8,P49643,P49642,O95544,P49641,Q13630,Q53FZ2,Q6QHC5,Q96GX9,Q96H96,Q99807,P49619,O75964,P35475,O75947,Q9NRA0,P78540,P33261,P33260,P43034,Q9BSE5,Q9UF12,O75911,Q9BSD7,O75907,Q6YP21,P21283,P21281,P13674,P11498,P03897,Q10981,P03891,P31040,P15848,P03886,P46977,P09172,A6NGE7,Q17RR3,P62158,P46952,Q9NR71,Q14061,Q86VF5,P21217,Q16222,P40394,…
Q8NGG7	Q8NH49,Q8NGS9,Q8NH48,Q8NGS8,Q8NGS7,Q8NGS6,Q8NGS5,Q8NGS4,Q8NGS3,Q8NH43,Q8NGS2,Q8NH42,Q8NGS1,Q8NH41,Q8NGS0,Q8NH40,Q8NGR9,Q8NGR8,Q8NH37,Q8NGR6,Q8NGR5,Q8NGR4,Q8NGR3,Q8NGR2,Q8NGR1,Q8NGQ6,Q8NGQ5,Q8NGQ4,Q8NGQ3,Q8NGQ2,Q8NH21,Q8NGQ1,Q8NGP9,Q8NH19,Q8NH18,Q8NGP8,Q8NH16,Q8NGP6,Q8NGP4,Q8NGP3,Q8NGP2,Q8NGP0,Q8NH10,Q8NH09,Q8NH06,Q8NH05,Q8NH04,Q8NH03,Q8NH02,Q8NH01,Q8NH00,Q8NGN6,Q8NGN5,Q8NGN4,Q8NGN3,Q8NGN2,Q8NGN1,…
O75911	P20839,P51970,O95573,P06576,P55084,P20815,P20813,P39877,Q9NRF9,Q9NRF8,P49643,P49642,O95544,P49641,Q13630,Q53FZ2,Q6QHC5,Q96GX9,Q96H96,Q99807,P49619,O75964,P35475,O75947,Q9NRA0,P78540,P33261,P33260,P43034,Q9BSE5,Q9UF12,O75912,Q9BSD7,O75907,Q6YP21,P21283,P21281,P78504,P13674,P11498,P03897,Q10981,P03891,P31040,P15848,P03886,P46977,P11473,P09172,A6NGE7,Q17RR3,Q92781,P46952,Q9NR71,Q14061,Q86VF5,Q9NR63,…
Q8NGG6	Q8NH49,Q8NGS9,Q8NH48,Q8NGS8,Q8NGS7,Q8NGS6,Q8NGS5,Q8NGS4,Q8NGS3,Q8NH43,Q8NGS2,Q8NH42,Q8NGS1,Q8NH41,Q8NGS0,Q8NH40,Q8NGR9,Q8NGR8,Q8NH37,Q8NGR6,Q8NGR5,Q8NGR4,Q8NGR3,Q8NGR2,Q8NGR1,Q8NGQ6,Q8NGQ5,Q8NGQ4,Q8NGQ3,Q8NGQ2,Q8NH21,Q8NGQ1,Q8NGP9,Q8NH19,Q8NH18,Q8NGP8,Q8NH16,Q8NGP6,Q8NGP4,Q8NGP3,Q8NGP2,Q8NGP0,Q8NH10,Q8NH09,Q8NH06,Q8NH05,Q8NH04,Q8NH03,Q8NH02,Q8NH01,Q8NH00,Q8NGN6,Q8NGN5,Q8NGN4,Q8NGN3,Q8NGN2,Q8NGN1,…
Q8NGG5	Q8NH49,Q8NGS9,Q8NH48,Q8NGS8,Q8NGS7,Q8NGS6,Q8NGS5,Q8NGS4,Q8NGS3,Q8NH43,Q8NGS2,Q8NH42,Q8NGS1,Q8NH41,Q8NGS0,Q8NH40,Q8NGR9,Q8NGR8,Q8NH37,Q8NGR6,Q8NGR5,Q8NGR4,Q8NGR3,Q8NGR2,Q8NGR1,Q8NGQ6,Q8NGQ5,Q8NGQ4,Q8NGQ3,Q8NGQ2,Q8NH21,Q8NGQ1,Q8NGP9,Q8NH19,Q8NH18,Q8NGP8,Q8NH16,Q8NGP6,Q8NGP4,Q8NGP3,Q8NGP2,Q8NGP0,Q8NH10,Q8NH09,Q8NH06,Q8NH05,Q8NH04,Q8NH03,Q8NH02,Q8NH01,Q8NH00,Q8NGN6,Q8NGN5,Q8NGN4,Q8NGN3,Q8NGN2,Q8NGN1,…
P78527	P98177,P51946,Q13616,Q8WVM7,Q92793,Q16254,Q92769,Q15796,P06493,Q9BS18,Q99741,Q13547,Q13535,P39748,P06400,Q9UQE7,P52294,Q96SD1,Q9H1A4,Q99683,Q13485,Q99640,P78396,Q13426,Q13416,Q13415,Q00987,Q9NP87,P24941,Q8NDV3,P12956,P30307,P30305,P30304,O95257,P04053,Q13315,Q9UBU7,P04049,Q13309,Q12834,Q9UBD5,P30291,P24864,P30281,P30279,P30260,O15530,Q13257,P10600,P31947,P31946,Q9UNH5,Q12778,P25205,O43929,P38936,…
Q8NGG4	Q8NH49,Q8NGS9,Q8NH48,Q8NGS8,Q8NGS7,Q8NGS6,Q8NGS5,Q8NGS4,Q8NGS3,Q8NH43,Q8NGS2,Q8NH42,Q8NGS1,Q8NH41,Q8NGS0,Q8NH40,Q8NGR9,Q8NGR8,Q8NH37,Q8NGR6,Q8NGR5,Q8NGR4,Q8NGR3,Q8NGR2,Q8NGR1,Q8NGQ6,Q8NGQ5,Q8NGQ4,Q8NGQ3,Q8NGQ2,Q8NH21,Q8NGQ1,Q8NGP9,Q8NH19,Q8NH18,Q8NGP8,Q8NH16,Q8NGP6,Q8NGP4,Q8NGP3,Q8NGP2,Q8NGP0,Q8NH10,Q8NH09,Q8NH06,Q8NH05,Q8NH04,Q8NH03,Q8NH02,Q8NH01,Q8NH00,Q8NGN6,Q8NGN5,Q8NGN4,Q8NGN3,Q8NGN2,Q8NGN1,…
Q8NGG3	Q8NH49,Q8NGS9,Q8NH48,Q8NGS8,Q8NGS7,Q8NGS6,Q8NGS5,Q8NGS4,Q8NGS3,Q8NH43,Q8NGS2,Q8NH42,Q8NGS1,Q8NH41,Q8NGS0,Q8NH40,Q8NGR9,Q8NGR8,Q8NH37,Q8NGR6,Q8NGR5,Q8NGR4,Q8NGR3,Q8NGR2,Q8NGR1,Q8NGQ6,Q8NGQ5,Q8NGQ4,Q8NGQ3,Q8NGQ2,Q8NH21,Q8NGQ1,Q8NGP9,Q8NH19,Q8NH18,Q8NGP8,Q8NH16,Q8NGP6,Q8NGP4,Q8NGP3,Q8NGP2,Q8NGP0,Q8NH10,Q8NH09,Q8NH06,Q8NH05,Q8NH04,Q8NH03,Q8NH02,Q8NH01,Q8NH00,Q8NGN6,Q8NGN5,Q8NGN4,Q8NGN3,Q8NGN2,Q8NGN1,…
Q8NGG2	Q8NH49,Q8NGS9,Q8NH48,Q8NGS8,Q8NGS7,Q8NGS6,Q8NGS5,Q8NGS4,Q8NGS3,Q8NH43,Q8NGS2,Q8NH42,Q8NGS1,Q8NH41,Q8NGS0,Q8NH40,Q8NGR9,Q8NGR8,Q8NH37,Q8NGR6,Q8NGR5,Q8NGR4,Q8NGR3,Q8NGR2,Q8NGR1,Q8NGQ6,Q8NGQ5,Q8NGQ4,Q8NGQ3,Q8NGQ2,Q8NH21,Q8NGQ1,Q8NGP9,Q8NH19,Q8NH18,Q8NGP8,Q8NH16,Q8NGP6,Q8NGP4,Q8NGP3,Q8NGP2,Q8NGP0,Q8NH10,Q8NH09,Q8NH06,Q8NH05,Q8NH04,Q8NH03,Q8NH02,Q8NH01,Q8NH00,Q8NGN6,Q8NGN5,Q8NGN4,Q8NGN3,Q8NGN2,Q8NGN1,…
Q8NGG0	Q8NH49,Q8NGS9,Q8NH48,Q8NGS8,Q8NGS7,Q8NGS6,Q8NGS5,Q8NGS4,Q8NGS3,Q8NH43,Q8NGS2,Q8NH42,Q8NGS1,Q8NH41,Q8NGS0,Q8NH40,Q8NGR9,Q8NGR8,Q8NH37,Q8NGR6,Q8NGR5,Q8NGR4,Q8NGR3,Q8NGR2,Q8NGR1,Q8NGQ6,Q8NGQ5,Q8NGQ4,Q8NGQ3,Q8NGQ2,Q8NH21,Q8NGQ1,Q8NGP9,Q8NH19,Q8NH18,Q8NGP8,Q8NH16,Q8NGP6,Q8NGP4,Q8NGP3,Q8NGP2,Q8NGP0,Q8NH10,Q8NH09,Q8NH06,Q8NH05,Q8NH04,Q8NH03,Q8NH02,Q8NH01,Q8NH00,Q8NGN6,Q8NGN5,Q8NGN4,Q8NGN3,Q8NGN2,Q8NGN1,…
P23471	P78536,P21283,P21281,P42574,Q04206,Q15759,P13501,Q8NEY4,P08581,Q13488,P57087,Q8N8Y2,Q93050,Q99558,P12931,P61421,P60953,P07948,Q06124,P53779,P53778,Q99437,P27449,P19838,O14920,P15313,P45985,P45984,P45983,O15342,O75348,P25025,P25024,Q9Y6K9,P05412,P36543,O15264,P00533,Q16864,Q9Y624,Q96A05,Q9Y5K8,P16885,P38606,Q99075,O15111,O14672,Q9BX67,Q96LB4,P10145,P41240,Q9Y487,P25963,Q9UI12,Q9Y2X7,Q9HBG4,Q16539,…
P43026	Q9NRJ3,Q13651,P20809,Q9H2X0,Q13616,P08700,P78556,Q9NRA1,P78552,P35443,P35442,P23443,Q6UXL0,Q92793,Q16254,Q15797,Q15796,Q9H2A7,Q99731,P16234,O75888,Q99717,P10912,Q9H293,P29965,O95407,Q8IU57,Q8IU54,Q969Z4,P78423,P17948,P01589,P01584,P01583,P01579,P01574,P01571,P01570,P01569,P01568,P01567,P01566,P01563,P01562,P13501,P13500,P34820,Q969J5,P40238,Q99697,P61586,P08581,Q13485,Q99665,Q13478,Q8NER5,Q99650,…
Q9BSD7	P18545,P20839,P51970,O95573,P06576,P55084,P20815,P20813,P39877,Q9NRF9,Q9NRF8,P49643,P49642,O95544,P49641,Q8WVQ1,Q13630,Q53FZ2,Q6QHC5,Q96GX9,Q96H96,Q99807,P49619,O75964,P35475,O75947,Q9NRA0,P78540,P33261,P33260,P43034,Q9BSE5,Q9UF12,O75912,O75911,O75907,Q6YP21,P21283,P21281,P27815,P13674,P11498,P03897,Q10981,P03891,P31040,P15848,P03886,P46977,P09172,A6NGE7,Q17RR3,P46952,Q9NR71,Q14061,Q86VF5,P21217,…
O75909	Q99856,P51959,P20800,P55060,Q13625,P78543,P11473,Q92793,Q92769,P13611,Q53FA7,Q9BRQ8,Q13568,Q7LG56,Q96FX8,P06400,Q03701,P78423,P17936,P27701,Q658P3,Q9NQ88,O94907,Q9NPP4,P08581,P30411,Q92597,Q00987,P36952,Q03518,O75626,Q9UBN6,P54278,Q12837,Q92466,P55957,Q07820,Q07812,P51532,P31947,Q96PM9,Q96PM5,P17643,P38936,O60880,P22570,P08253,Q71UM5,P29590,Q5JR12,Q9BZR8,P01135,Q9ULZ3,O15350,P10451,P10415,P08107,…
O75908	Q15738,O75845,Q9UBM7,O76062,O15528,P37268,P19835,Q15392,Q15125,Q16850,P48449,Q14534,P38571,Q6VVX0,Q96IV6,P35610,P56937,
Q9UF02	P55075,P39877,Q01668,Q8IV61,Q9UER7,P11487,P13637,Q9H2K8,P13612,P42574,Q06432,Q92736,Q06413,P34931,P20783,Q04206,P16298,Q15759,Q15750,Q99759,P08648,P26012,P26010,P16234,P26006,P08620,Q9UDW1,P10916,P51828,Q05923,Q8NFM4,P51817,P51812,Q9NQB0,Q9UQF2,P62070,P11362,P01584,P01583,P13533,P09038,Q92629,P20674,P08590,Q99683,P08588,P08574,P08571,O95382,Q9UPT6,Q13469,P16144,P08514,P49407,P35236,P35221,Q9NP95,…
O75907	P20839,P51970,O95573,P06576,P55084,P20815,P20813,P39877,Q9NRF9,Q9NRF8,P49643,P49642,O95544,P49641,Q13630,Q53FZ2,Q6QHC5,Q96GX9,Q96H96,Q99807,P49619,O75964,P35475,O75947,Q9NRA0,P78540,P33261,P33260,P43034,Q9BSE5,Q9UF12,O75912,O75911,Q9BSD7,Q6YP21,P21283,P21281,P13674,P11498,P03897,Q10981,P03891,P31040,P15848,P03886,P46977,P09172,A6NGE7,Q17RR3,Q92781,P46952,Q9NR71,Q14061,Q86VF5,Q9NR63,P21217,Q16222,…
P13693	Q2M2Z5,Q9NQS7,P23258,P30307,P30305,O95235,P30291,Q5FBB7,O14965,Q9ULW0,O60729,Q6PGQ7,Q9UKT4,Q9H8V3,O43683,Q9UKB1,O60566,P53350,Q71F23,Q2NKX8,O75116,Q9Y2I6,Q9HAW4,Q9Y297,Q9Y266,O00139,Q02224,
Q8NGF9	Q8NH49,Q8NGS9,Q8NH48,Q8NGS8,Q8NGS7,Q8NGS6,Q8NGS5,Q8NGS4,Q8NGS3,Q8NH43,Q8NGS2,Q8NH42,Q8NGS1,Q8NH41,Q8NGS0,Q8NH40,Q8NGR9,Q8NGR8,Q8NH37,Q8NGR6,Q8NGR5,Q8NGR4,Q8NGR3,Q8NGR2,Q8NGR1,Q8NGQ6,Q8NGQ5,Q8NGQ4,Q8NGQ3,Q8NGQ2,Q8NH21,Q8NGQ1,Q8NGP9,Q8NH19,Q8NH18,Q8NGP8,Q8NH16,Q8NGP6,Q8NGP4,Q8NGP3,Q8NGP2,Q8NGP0,Q8NH10,Q8NH09,Q8NH06,Q8NH05,Q8NH04,Q8NH03,Q8NH02,Q8NH01,Q8NH00,Q8NGN6,Q8NGN5,Q8NGN4,Q8NGN3,Q8NGN2,Q8NGN1,…
Q8NGF8	Q8NH49,Q8NGS9,Q8NH48,Q8NGS8,Q8NGS7,Q8NGS6,Q8NGS5,Q8NGS4,Q8NGS3,Q8NH43,Q8NGS2,Q8NH42,Q8NGS1,Q8NH41,Q8NGS0,Q8NH40,Q8NGR9,Q8NGR8,Q8NH37,Q8NGR6,Q8NGR5,Q8NGR4,Q8NGR3,Q8NGR2,Q8NGR1,Q8NGQ6,Q8NGQ5,Q8NGQ4,Q8NGQ3,Q8NGQ2,Q8NH21,Q8NGQ1,Q8NGP9,Q8NH19,Q8NH18,Q8NGP8,Q8NH16,Q8NGP6,Q8NGP4,Q8NGP3,Q8NGP2,Q8NGP0,Q8NH10,Q8NH09,Q8NH06,Q8NH05,Q8NH04,Q8NH03,Q8NH02,Q8NH01,Q8NH00,Q8NGN6,Q8NGN5,Q8NGN4,Q8NGN3,Q8NGN2,Q8NGN1,…
Q17RW2	Q13618,Q15759,P16234,P16220,P06400,P01579,Q9NPF7,P35228,P36952,Q9UBK2,P01308,Q13202,P08253,P00749,P27361,P17535,P15336,P03372,P14859,P45984,P45983,P20248,P10415,O75367,Q9Y6W6,P69892,P05412,P24522,P22303,P17275,P17252,P05231,P24385,P10145,Q16690,O14543,Q14469,P11802,P18847,Q13951,Q09472,Q8WYK2,Q16539,P05089,Q16527,P38398,P28562,P16581,P35638,Q92993,Q9Y230,O00198,P28482,P07101,P61812,P21359,
Q8NGF7	Q8NH49,Q8NGS9,Q8NH48,Q8NGS8,Q8NGS7,Q8NGS6,Q8NGS5,Q8NGS4,Q8NGS3,Q8NH43,Q8NGS2,Q8NH42,Q8NGS1,Q8NH41,Q8NGS0,Q8NH40,Q8NGR9,Q8NGR8,Q8NH37,Q8NGR6,Q8NGR5,Q8NGR4,Q8NGR3,Q8NGR2,Q8NGR1,Q8NGQ6,Q8NGQ5,Q8NGQ4,Q8NGQ3,Q8NGQ2,Q8NH21,Q8NGQ1,Q8NGP9,Q8NH19,Q8NH18,Q8NGP8,Q8NH16,Q8NGP6,Q8NGP4,Q8NGP3,Q8NGP2,Q8NGP0,Q8NH10,Q8NH09,Q8NH06,Q8NH05,Q8NH04,Q8NH03,Q8NH02,Q8NH01,Q8NH00,Q8NGN6,Q8NGN5,Q8NGN4,Q8NGN3,Q8NGN2,Q8NGN1,…
Q8NGF6	Q8NH49,Q8NH48,Q8NGS3,Q8NH43,Q8NGS2,Q8NH42,Q8NGS1,Q8NH41,Q8NGS0,Q8NH40,Q8NGR9,Q8NGR8,Q8NH37,Q8NGR6,Q8NGR5,Q8NGR4,Q8NGR3,Q8NGR2,Q8NGQ6,Q8NGQ5,Q8NGQ4,Q8NGQ3,Q8NGQ2,Q8NH21,Q8NGQ1,Q8NGP9,Q8NH19,Q8NH18,Q8NGP8,Q8NH16,Q8NGP6,Q8NGP4,Q8NGP3,Q8NGP2,Q8NGP0,Q8NH10,Q8NH09,Q8NH06,Q8NH05,Q8NH04,Q8NH03,Q8NH02,Q8NH01,Q8NH00,Q8NGN6,Q8NGN5,Q8NGN4,Q8NGN3,Q8NGN2,Q8NGN1,Q8NGN0,Q8NGM9,Q8NGM8,Q8NGM1,Q8NGL9,Q8NGL7,Q8NGL6,…
Q6SJ96	Q68CJ9,P51970,P06576,P51948,P51946,O75947,P31040,Q92793,Q92769,P42574,Q92759,Q92750,P32780,P50148,Q13561,Q96ST3,Q13547,P16220,Q9UDW1,O94973,Q9NQ66,Q5H9L4,P20674,Q9H1A7,P08574,Q99643,P04179,P35269,P78347,Q6P1X5,Q12962,P56556,P36954,Q6P1K8,Q9H0C2,P24928,O95299,O95298,Q15545,Q15544,Q15543,Q15542,P53803,Q9UBK2,P54257,P07919,P22695,O95182,O95178,O15514,O95169,O95168,O95167,Q13255,Q9GZS0,Q07812,P00846,…
P27824	P51965,Q15836,P55072,Q9UEW3,Q9H2X3,Q9NRD1,Q13616,Q9UF47,P25686,P25685,Q9H347,P35443,P35442,P21283,P21281,P13667,P46977,Q9NQW1,Q16236,Q9NR34,Q9NR31,P34932,P34931,O95487,O95486,P10966,P30511,P08648,P08637,P61619,P16220,P27797,Q99706,Q13509,P04233,O75807,O94979,Q969T4,P01579,Q06323,P22897,Q8NEY4,Q92611,P53992,Q99683,Q8WTV0,Q13488,P08571,P20645,Q8N8Y2,Q13454,Q13438,P06340,P39656,P78380,Q13409,Q9BQI3,…
Q8NGF4	Q8NH49,Q8NGS9,Q8NH48,Q8NGS8,Q8NGS7,Q8NGS6,Q8NGS5,Q8NGS4,Q8NGS3,Q8NH43,Q8NGS2,Q8NH42,Q8NGS1,Q8NH41,Q8NGS0,Q8NH40,Q8NGR9,Q8NGR8,Q8NH37,Q8NGR6,Q8NGR5,Q8NGR4,Q8NGR3,Q8NGR2,Q8NGR1,Q8NGQ6,Q8NGQ5,Q8NGQ4,Q8NGQ3,Q8NGQ2,Q8NH21,Q8NGQ1,Q8NGP9,Q8NH19,Q8NH18,Q8NGP8,Q8NH16,Q8NGP6,Q8NGP4,Q8NGP3,Q8NGP2,Q8NGP0,Q8NH10,Q8NH09,Q8NH06,Q8NH05,Q8NH04,Q8NH03,Q8NH02,Q8NH01,Q8NH00,Q8NGN6,Q8NGN5,Q8NGN4,Q8NGN3,Q8NGN2,Q8NGN1,…
Q8NGF3	Q8NH49,Q8NGS9,Q8NH48,Q8NGS8,Q8NGS7,Q8NGS6,Q8NGS5,Q8NGS4,Q8NGS3,Q8NH43,Q8NGS2,Q8NH42,Q8NGS1,Q8NH41,Q8NGS0,Q8NH40,Q8NGR9,Q8NGR8,Q8NH37,Q8NGR6,Q8NGR5,Q8NGR4,Q8NGR3,Q8NGR2,Q8NGR1,Q8NGQ6,Q8NGQ5,Q8NGQ4,Q8NGQ3,Q8NGQ2,Q8NH21,Q8NGQ1,Q8NGP9,Q8NH19,Q8NH18,Q8NGP8,Q8NH16,Q8NGP6,Q8NGP4,Q8NGP3,Q8NGP2,Q8NGP0,Q8NH10,Q8NH09,Q8NH06,Q8NH05,Q8NH04,Q8NH03,Q8NH02,Q8NH01,Q8NH00,Q8NGN6,Q8NGN5,Q8NGN4,Q8NGN3,Q8NGN2,Q8NGN1,…
Q8IUQ4	Q13671,P49674,P51965,P98170,Q15831,P51959,P16333,P08729,Q13620,Q13619,Q13618,Q13617,Q13616,Q8WVN8,O75928,O75925,P78536,P13688,P23443,Q92793,Q9NR80,Q92783,P46940,Q5GLZ8,P46934,P42574,P56706,P56705,P56704,P56703,P42566,Q9H2H0,Q92734,Q9NR09,P40337,Q15796,Q6ZVN8,P16298,Q53FA7,P30530,P08670,P06493,Q15751,Q9BS18,P18433,Q13557,Q13555,Q13554,Q13547,Q13546,Q7LG56,P16220,Q13535,Q96FX8,Q99704,P51817,Q9NQC7,…
Q8NGF1	Q8NH49,Q8NGS9,Q8NH48,Q8NGS8,Q8NGS7,Q8NGS6,Q8NGS5,Q8NGS4,Q8NGS3,Q8NH43,Q8NGS2,Q8NH42,Q8NGS1,Q8NH41,Q8NGS0,Q8NH40,Q8NGR9,Q8NGR8,Q8NH37,Q8NGR6,Q8NGR5,Q8NGR4,Q8NGR3,Q8NGR2,Q8NGR1,Q8NGQ6,Q8NGQ5,Q8NGQ4,Q8NGQ3,Q8NGQ2,Q8NH21,Q8NGQ1,Q8NGP9,Q8NH19,Q8NH18,Q8NGP8,Q8NH16,Q8NGP6,Q8NGP4,Q8NGP3,Q8NGP2,Q8NGP0,Q8NH10,Q8NH09,Q8NH06,Q8NH05,Q8NH04,Q8NH03,Q8NH02,Q8NH01,Q8NH00,Q8NGN6,Q8NGN5,Q8NGN4,Q8NGN3,Q8NGN2,Q8NGN1,…
Q8NGF0	Q8NH49,Q8NGS9,Q8NH48,Q8NGS8,Q8NGS7,Q8NGS6,Q8NGS5,Q8NGS4,Q8NGS3,Q8NH43,Q8NGS2,Q8NH42,Q8NGS1,Q8NH41,Q8NGS0,Q8NH40,Q8NGR9,Q8NGR8,Q8NH37,Q8NGR6,Q8NGR5,Q8NGR4,Q8NGR3,Q8NGR2,Q8NGR1,Q8NGQ6,Q8NGQ5,Q8NGQ4,Q8NGQ3,Q8NGQ2,Q8NH21,Q8NGQ1,Q8NGP9,Q8NH19,Q8NH18,Q8NGP8,Q8NH16,Q8NGP6,Q8NGP4,Q8NGP3,Q8NGP2,Q8NGP0,Q8NH10,Q8NH09,Q8NH06,Q8NH05,Q8NH04,Q8NH03,Q8NH02,Q8NH01,Q8NH00,Q8NGN6,Q8NGN5,Q8NGN4,Q8NGN3,Q8NGN2,Q8NGN1,…
P33241	Q13651,Q99836,Q9H2X3,Q9NRA0,P23458,Q9NR96,P11473,Q92793,P62158,P42574,Q04206,P16298,Q15759,P18428,Q13557,Q9UDY8,Q13555,Q13554,P08637,P20702,P16220,Q9UQM7,P04233,Q9H257,P17927,P01584,P01583,P01579,P01574,P01571,P01570,P01569,P01568,P01567,P01566,P01563,P01562,P22897,P61586,Q13488,P08571,Q8N8Y2,Q15628,Q9NPF7,P06340,P10809,Q93050,P33076,P35228,P58753,P13473,Q8NEB9,P11279,P36941,P11215,P28068,P12931,…
Q96H20	Q15835,Q13636,Q99816,Q86VN1,Q92783,P46934,P42566,Q9NR46,P34947,P34931,Q15796,Q5T9C9,P30511,Q99755,P98082,P16234,Q96T51,Q96FZ7,Q6DN90,O75886,Q9UQN3,Q8WUM4,Q9BRG1,Q9H223,P17948,O94973,Q9H201,P01589,Q9H1K0,Q8NEZ2,P61586,P08588,P08581,Q5JU85,Q9UPQ3,Q8WTQ7,Q9UQ16,Q96EY5,Q9UPP2,Q6WKZ4,Q9BQI7,P49407,Q9NPB6,Q5SW96,Q9H0M0,Q00987,P56539,Q9NP79,Q9NP61,Q8NDX1,Q13393,P51681,P12931,P10721,P51636,O95208,P60953,…
P33240	Q9NRJ5,Q09161,Q9H361,Q9H307,Q92797,Q9BRX2,Q9BRP8,Q86V81,Q86US8,P52298,Q969Q6,Q9H1J1,O94913,Q9H1B4,Q9NPJ8,Q66LE6,Q9UPR3,Q86U42,Q12996,Q96EP5,Q9H0L4,Q92540,Q13362,Q9UBU9,Q13310,Q96DU9,Q06190,Q96DH6,O60942,Q9GZY0,P61326,Q96Q15,Q10570,P38919,P30154,P30153,Q8N684,Q5JQF8,O43809,P67775,Q15287,Q9BZI7,Q14738,Q15173,Q15172,Q9UKV3,O15234,Q96A72,Q9UKK6,Q9Y5S9,P15170,Q9Y5P8,Q9UKF6,P62714,P63151,Q9P2I0,P11940,…
P02100	Q8WW38,Q9NRF2,Q96ST3,Q9UQQ2,P10914,P02042,Q9H1K0,P01574,P01571,P01570,Q92667,P01569,P01568,P01567,P01566,P01563,P01562,Q92608,Q8NF50,P24941,Q5JSL3,P68431,P60953,P30291,O15525,O95140,Q9NZN4,Q9NZN3,P20339,Q96BY6,Q9ULX9,P45973,O15315,P69892,P69891,Q00535,Q9BZ29,O60675,O60674,P43694,Q96N67,P00519,P52907,Q5VZK9,P10242,O43572,Q9BWX5,Q8IZD9,Q9H7D0,O43502,Q8TDN4,Q71DI3,Q16621,Q8N1I0,P47756,P47755,P04637,…
P23467	Q92793,P46940,Q9NQS3,Q15796,Q9NQB0,P11362,Q9UQB8,Q9UPY6,P61586,P08581,Q13485,P35221,O94887,Q12913,Q92558,P12931,P18206,P06241,P06213,P60953,P07947,P68400,P36897,Q9UBE8,P12830,P12814,P67870,P10586,P18031,P37173,P19784,P27361,P24666,Q96NY8,O60716,Q15223,Q9Y6W5,Q08043,O43707,P63261,P08069,P00533,P29350,P15153,O43623,Q8TEW0,P28827,P36402,Q9UJU2,Q9BX66,O00401,Q9HCS4,O95863,Q09472,Q9UI47,P04626,O43318,…
Q6YP21	P20839,P51970,O95573,P06576,P55084,P20815,P20813,P39877,Q9NRF9,Q9NRF8,P49643,P49642,O95544,P49641,Q13630,Q53FZ2,Q6QHC5,Q96GX9,Q96H96,Q99807,P49619,O75964,Q96GW9,P35475,Q86VQ6,O75947,Q9NRA0,P78540,P33261,Q8IV42,P33260,P43034,Q9BSE5,Q9UF12,O75912,O75911,Q9BSD7,O75907,P21283,P21281,P13674,P11498,P03897,Q10981,P03891,P31040,P15848,P03886,P46977,P09172,A6NGE7,Q17RR3,P46952,Q9NR71,Q14061,Q86VF5,P21217,…
P13688	Q13671,Q15831,P16333,P08729,P78536,Q8IUQ4,P23443,Q9NR80,Q92783,P46940,P42566,Q92734,Q15796,P30530,P08670,P06493,P18433,Q13547,Q13546,P16220,Q99704,P51817,Q9NQC7,P51812,Q8WUM4,Q8NFJ5,O75815,Q969T9,Q9UQC2,P61586,P06396,Q13480,P16144,Q12967,P23246,Q12929,Q15583,Q13393,P51692,Q99569,P12931,Q13363,P18206,P10721,Q07912,Q13322,P04049,P05787,P05783,Q96QD8,Q06124,P22681,P42229,P42224,Q07889,O15530,O15524,…
P21283	P20839,P51970,O95573,P06576,P55084,Q15836,P20815,P20813,P39877,P20809,Q9NRF9,Q9NRF8,P49643,P49642,O95544,P49641,Q9UEW3,Q13630,Q53FZ2,Q6QHC5,Q96GX9,Q96H96,Q9H2X3,Q99807,P49619,O75964,P35475,O75947,Q9H2U2,P78556,Q9NRA0,P55011,P78540,P35443,P35442,P78536,P33261,P33260,P43034,Q9BSE5,Q9UF12,O75912,O75911,P23471,Q9BSD7,O75907,P27824,Q6YP21,P13686,P21281,P13674,P11498,P03897,Q10981,P03891,P31040,P15848,…
P13686	P20809,P35475,Q9NRA2,P78556,P21283,P21281,P23458,P15848,Q86VI4,Q04206,P16298,Q9UQV4,P16278,P14091,Q15759,Q15750,Q13571,P08637,P20701,Q8WV28,P16220,O75888,Q13510,Q9NQC7,Q13501,Q8NFF5,P17948,P17947,P17900,Q9UQC2,P01584,P01583,P01579,P01574,P13501,P13500,Q8NEY4,P34810,Q969G6,Q13488,P20645,Q8N8Y2,Q13469,Q9NPH0,Q9NPF7,P06340,P04141,Q9UPM8,Q93050,P13498,P13473,P11279,Q12933,Q00978,Q9NP78,Q92572,Q92569,…
P21281	P20839,P51970,O95573,P06576,P55084,Q15836,P20815,P20813,P39877,P20809,Q9NRF9,Q9NRF8,P49643,P49642,O95544,P49641,Q9UEW3,Q13630,Q53FZ2,Q6QHC5,Q96GX9,Q96H96,Q9H2X3,Q99807,P49619,O75964,P35475,O75947,Q9H2U2,P78556,Q9NRA0,P55011,P78540,P35443,P35442,P78536,P33261,P33260,P43034,Q9BSE5,Q9UF12,O75912,O75911,P23471,Q9BSD7,O75907,P27824,Q6YP21,P21283,P13686,P13674,P11498,P03897,Q10981,P03891,P31040,P15848,…
P35414	Q86VZ1,P49683,Q9NRJ3,P49682,P55085,Q15825,Q15822,P18507,P18505,P20800,Q13639,P14138,P43088,P35462,P78556,P35408,P23416,P23415,P34998,P34995,P34981,P34972,P34969,P81277,P32745,P30559,P30556,P30550,P34903,P30542,Q9H2A7,P30536,P30532,Q15761,Q13585,P28223,P28222,P28221,Q8NG41,P30518,Q99731,Q15726,Q15722,O75899,Q8NFN8,P10912,Q96G91,Q99705,Q13519,Q05901,P35372,P35368,P35367,Q8NFJ6,P35346,Q9H244,P04201,…
Q8NGE9	Q8NH49,Q8NGS9,Q8NH48,Q8NGS8,Q8NGS7,Q8NGS6,Q8NGS5,Q8NGS4,Q8NGS3,Q8NH43,Q8NGS2,Q8NH42,Q8NGS1,Q8NH41,Q8NGS0,Q8NH40,Q8NGR9,Q8NGR8,Q8NH37,Q8NGR6,Q8NGR5,Q8NGR4,Q8NGR3,Q8NGR2,Q8NGR1,Q8NGQ6,Q8NGQ5,Q8NGQ4,Q8NGQ3,Q8NGQ2,Q8NH21,Q8NGQ1,Q8NGP9,Q8NH19,Q8NH18,Q8NGP8,Q8NH16,Q8NGP6,Q8NGP4,Q8NGP3,Q8NGP2,Q8NGP0,Q8NH10,Q8NH09,Q8NH06,Q8NH05,Q8NH04,Q8NH03,Q8NH02,Q8NH01,Q8NH00,Q8NGN6,Q8NGN5,Q8NGN4,Q8NGN3,Q8NGN2,Q8NGN1,…
Q8NGE8	Q8NH49,Q8NGS9,Q8NH48,Q8NGS8,Q8NGS7,Q8NGS6,Q8NGS5,Q8NGS4,Q8NGS3,Q8NH43,Q8NGS2,Q8NH42,Q8NGS1,Q8NH41,Q8NGS0,Q8NH40,Q8NGR9,Q8NGR8,Q8NH37,Q8NGR6,Q8NGR5,Q8NGR4,Q8NGR3,Q8NGR2,Q8NGR1,Q8NGQ6,Q8NGQ5,Q8NGQ4,Q8NGQ3,Q8NGQ2,Q8NH21,Q8NGQ1,Q8NGP9,Q8NH19,Q8NH18,Q8NGP8,Q8NH16,Q8NGP6,Q8NGP4,Q8NGP3,Q8NGP2,Q8NGP0,Q8NH10,Q8NH09,Q8NH06,Q8NH05,Q8NH04,Q8NH03,Q8NH02,Q8NH01,Q8NH00,Q8NGN6,Q8NGN5,Q8NGN4,Q8NGN3,Q8NGN2,Q8NGN1,…
Q8NGE7	Q8NH49,Q8NGS9,Q8NH48,Q8NGS8,Q8NGS7,Q8NGS6,Q8NGS5,Q8NGS4,Q8NGS3,Q8NH43,Q8NGS2,Q8NH42,Q8NGS1,Q8NH41,Q8NGS0,Q8NH40,Q8NGR9,Q8NGR8,Q8NH37,Q8NGR6,Q8NGR5,Q8NGR4,Q8NGR3,Q8NGR2,Q8NGR1,Q8NGQ6,Q8NGQ5,Q8NGQ4,Q8NGQ3,Q8NGQ2,Q8NH21,Q8NGQ1,Q8NGP9,Q8NH19,Q8NH18,Q8NGP8,Q8NH16,Q8NGP6,Q8NGP4,Q8NGP3,Q8NGP2,Q8NGP0,Q8NH10,Q8NH09,Q8NH06,Q8NH05,Q8NH04,Q8NH03,Q8NH02,Q8NH01,Q8NH00,Q8NGN6,Q8NGN5,Q8NGN4,Q8NGN3,Q8NGN2,Q8NGN1,…
P78509	P98170,P98160,P98155,Q9NRA1,P35443,P35442,P43034,O75914,P62140,Q9NQU5,P62136,P13612,Q92752,Q14031,Q02045,P30533,Q15746,P98077,P08648,P26012,P26010,P16234,P26006,P04275,Q9UQP3,P10916,Q9H1R3,P05997,P17948,P46821,P61586,P08581,Q13490,Q13489,P08572,Q13464,P16144,P08514,Q13418,Q01449,P23229,P56539,Q92569,P40197,P34741,P42338,P42336,P16070,P12931,P18206,P06241,P51636,Q13319,P04049,Q32MK0,P25391,P07996,…
P27815	P18545,P20839,Q9NRF9,P49643,P49642,Q8WVQ1,Q9BSD7,A6NGE7,Q9NR33,P30566,P30520,Q7LG56,P51841,P51828,Q8NFM4,P27707,Q96G03,P21108,Q9H1D9,Q9H1A7,O95340,Q9NPB1,Q01433,Q01432,Q86TP1,P56597,Q08499,Q9H0P0,Q08493,Q08462,P36959,P36954,Q9NP56,Q06203,P20594,P40145,P24928,P16066,Q13370,O95263,P53803,P15531,P36871,P23109,O76083,O76074,Q07864,O15514,Q9GZS1,Q13232,P00813,Q96PN6,P31939,P60891,Q9GZM3,Q8N6M5,O43924,…
P78508	P08754,P62158,P13637,P50148,Q15746,Q13557,Q13555,Q13554,Q99712,P51828,Q8NFM4,P51817,Q9UQM7,Q9H1R3,P13569,Q9NQ66,P51787,P20648,Q9NPI9,Q08462,P40145,Q32MK0,P00918,P05771,P01350,P22694,P22612,P27482,Q9NZT1,Q00722,P61278,Q9UN42,P20309,P50993,P15311,P32239,P19634,P25021,Q9Y6J6,P63252,Q15147,P04920,Q14643,P57789,P04899,P51164,O60503,Q14573,Q14571,P17252,Q8TE54,P63096,P05129,Q8TD86,Q6AI14,Q01970,P14415,…
Q8NGE5	Q8NH49,Q8NGS9,Q8NH48,Q8NGS8,Q8NGS7,Q8NGS6,Q8NGS5,Q8NGS4,Q8NGS3,Q8NH43,Q8NGS2,Q8NH42,Q8NGS1,Q8NH41,Q8NGS0,Q8NH40,Q8NGR9,Q8NGR8,Q8NH37,Q8NGR6,Q8NGR5,Q8NGR4,Q8NGR3,Q8NGR2,Q8NGR1,Q8NGQ6,Q8NGQ5,Q8NGQ4,Q8NGQ3,Q8NGQ2,Q8NH21,Q8NGQ1,Q8NGP9,Q8NH19,Q8NH18,Q8NGP8,Q8NH16,Q8NGP6,Q8NGP4,Q8NGP3,Q8NGP2,Q8NGP0,Q8NH10,Q8NH09,Q8NH06,Q8NH05,Q8NH04,Q8NH03,Q8NH02,Q8NH01,Q8NH00,Q8NGN6,Q8NGN5,Q8NGN4,Q8NGN3,Q8NGN2,Q8NGN1,…
Q8NGE3	Q8NH49,Q8NGS9,Q8NH48,Q8NGS8,Q8NGS7,Q8NGS6,Q8NGS5,Q8NGS4,Q8NGS3,Q8NH43,Q8NGS2,Q8NH42,Q8NGS1,Q8NH41,Q8NGS0,Q8NH40,Q8NGR9,Q8NGR8,Q8NH37,Q8NGR6,Q8NGR5,Q8NGR4,Q8NGR3,Q8NGR2,Q8NGR1,Q8NGQ6,Q8NGQ5,Q8NGQ4,Q8NGQ3,Q8NGQ2,Q8NH21,Q8NGQ1,Q8NGP9,Q8NH19,Q8NH18,Q8NGP8,Q8NH16,Q8NGP6,Q8NGP4,Q8NGP3,Q8NGP2,Q8NGP0,Q8NH10,Q8NH09,Q8NH06,Q8NH05,Q8NH04,Q8NH03,Q8NH02,Q8NH01,Q8NH00,Q8NGN6,Q8NGN5,Q8NGN4,Q8NGN3,Q8NGN2,Q8NGN1,…
Q8NGE2	Q8NH49,Q8NH48,Q8NGS3,Q8NH43,Q8NGS2,Q8NH42,Q8NGS1,Q8NH41,Q8NGS0,Q8NH40,Q8NGR9,Q8NGR8,Q8NH37,Q8NGR6,Q8NGR5,Q8NGR4,Q8NGR3,Q8NGR2,Q8NGQ6,Q8NGQ5,Q8NGQ4,Q8NGQ3,Q8NGQ2,Q8NH21,Q8NGQ1,Q8NGP9,Q8NH19,Q8NH18,Q8NGP8,Q8NH16,Q8NGP6,Q8NGP4,Q8NGP3,Q8NGP2,Q8NGP0,Q8NH10,Q8NH09,Q8NH06,Q8NH05,Q8NH04,Q8NH03,Q8NH02,Q8NH01,Q8NH00,Q8NGN6,Q8NGN5,Q8NGN4,Q8NGN3,Q8NGN2,Q8NGN1,Q8NGN0,Q8NGM9,Q8NGM8,Q8NGM1,Q8NGL9,Q8NGL7,Q8NGL6,…
P78504	Q13642,Q13616,P55001,P78536,O75911,P11473,Q92793,Q92769,Q9NR61,Q92754,P42566,Q06413,Q15797,Q53FA7,Q8NFT8,Q13573,Q86UW9,Q96T58,Q96ST3,Q13547,P26006,Q96FX8,P17936,Q8N9I9,Q9UQC9,Q06330,Q9UPY3,Q969H0,Q8NES3,Q9UQ52,P16144,Q8WTP8,P25490,Q9H0M0,P56545,Q00987,Q92585,Q08431,P36952,Q92542,Q6STE5,P18283,Q13363,Q13361,Q13309,Q9UBP5,P15559,Q12860,P11161,Q9UBG7,P22681,O76050,Q15465,Q99466,O15527,Q05655,Q07812,…
Q8NGE1	Q8NH49,Q8NGS9,Q8NH48,Q8NGS8,Q8NGS7,Q8NGS6,Q8NGS5,Q8NGS4,Q8NGS3,Q8NH43,Q8NGS2,Q8NH42,Q8NGS1,Q8NH41,Q8NGS0,Q8NH40,Q8NGR9,Q8NGR8,Q8NH37,Q8NGR6,Q8NGR5,Q8NGR4,Q8NGR3,Q8NGR2,Q8NGR1,Q8NGQ6,Q8NGQ5,Q8NGQ4,Q8NGQ3,Q8NGQ2,Q8NH21,Q8NGQ1,Q8NGP9,Q8NH19,Q8NH18,Q8NGP8,Q8NH16,Q8NGP6,Q8NGP4,Q8NGP3,Q8NGP2,Q8NGP0,Q8NH10,Q8NH09,Q8NH06,Q8NH05,Q8NH04,Q8NH03,Q8NH02,Q8NH01,Q8NH00,Q8NGN6,Q8NGN5,Q8NGN4,Q8NGN3,Q8NGN2,Q8NGN1,…
P62195	P55036,P62191,P40306,P17980,P01579,Q06323,P20618,Q92530,P28074,P28072,P28070,P28066,P28065,P28062,P51665,P60900,Q99460,Q99436,Q13200,Q9UNM6,Q14997,P60896,P61289,O14818,P48556,P43686,Q9UL46,P35998,Q15008,O00487,O00232,O00231,Q9Y244,P62333,O43242,A5LHX3,P49721,P49720,P25789,P25788,P25787,P25786,Q8TAA3,
Q8NGE0	Q8NH49,Q8NGS9,Q8NH48,Q8NGS8,Q8NGS7,Q8NGS6,Q8NGS5,Q8NGS4,Q8NGS3,Q8NH43,Q8NGS2,Q8NH42,Q8NGS1,Q8NH41,Q8NGS0,Q8NH40,Q8NGR9,Q8NGR8,Q8NH37,Q8NGR6,Q8NGR5,Q8NGR4,Q8NGR3,Q8NGR2,Q8NGR1,Q8NGQ6,Q8NGQ5,Q8NGQ4,Q8NGQ3,Q8NGQ2,Q8NH21,Q8NGQ1,Q8NGP9,Q8NH19,Q8NH18,Q8NGP8,Q8NH16,Q8NGP6,Q8NGP4,Q8NGP3,Q8NGP2,Q8NGP0,Q8NH10,Q8NH09,Q8NH06,Q8NH05,Q8NH04,Q8NH03,Q8NH02,Q8NH01,Q8NH00,Q8NGN6,Q8NGN5,Q8NGN4,Q8NGN3,Q8NGN2,Q8NGN1,…
P62191	P20807,Q13616,P55036,P62195,Q92785,P40306,Q15750,Q99759,Q13547,Q13546,Q9NQC7,P17980,Q86UP2,P52292,P01579,Q06323,P40222,Q99683,Q969G3,Q13490,P51787,P51784,Q15653,Q13451,P20618,Q15628,P49427,P78347,Q12933,Q92530,P28074,P28072,P28070,P28066,P28065,P28062,P51692,P12931,P51665,Q9UBN7,P68400,Q12824,P60900,P01375,Q06124,P42224,P55957,P53779,Q99460,O95163,Q9GZU2,Q99436,Q07812,P51532,O75582,Q9UNN5,Q13200,…
P23458	P08754,P98170,Q13651,P55075,Q99836,Q99835,P39877,P20809,Q13635,Q99814,Q9H2X3,Q99801,Q13617,P08700,O95500,Q9NRA0,P78552,O75928,O75925,P33241,P13686,P11487,P56750,Q6UXL0,Q9NR96,P56748,P56747,P56746,P11473,Q92793,P62158,Q92783,Q92769,Q06455,P13612,P42574,P56706,P56705,P56704,P56703,Q14031,P52333,Q16204,Q92734,P34931,Q8IUC6,P40337,Q15796,Q04206,P16298,Q53FA7,O95484,Q15759,Q15750,P26038,O95471,P18428,…
P43005	P13637,Q14055,Q14050,Q14031,P40313,Q15758,Q99715,P57103,P05997,P09093,P08572,P51787,Q9UPR5,P08473,O95279,Q05707,Q96QD8,P15502,O15554,P32418,O60928,Q07837,P27487,P35030,P48764,P00790,Q9UN42,P08218,P08217,P50993,O43895,Q9UMD9,P08195,P08123,Q9UM01,P29400,A6NMZ7,Q9Y6H6,P53420,Q9BYF1,Q16820,Q16819,Q8TF71,P39060,P39059,P82251,Q695T7,P15086,P15085,P07478,P07477,Q7Z2H8,P46059,P02462,P02461,P14415,P02458,…
P43004	Q9UER7,P42574,P16298,Q15759,Q969M1,Q99683,P46734,P04040,Q12879,P01375,P42262,P42261,P55957,P53778,Q07817,Q96Q42,Q07812,Q13224,Q14957,Q08209,Q05586,P20339,P20333,O15399,P10415,P29475,P29466,O15264,O14727,P48454,Q96LZ3,P00441,P23942,P19438,O14618,P63098,P41219,P04637,Q16539,P07203,Q9BUN8,P55211,P07197,P07196,P52564,Q92934,P12036,P99999,O96008,
P35408	Q86VZ1,P49683,P55085,Q15825,Q15822,P18509,P18507,P18505,Q13639,P43088,P35462,P35414,P23416,P23415,P34998,P34995,P34981,P34972,P34969,P32745,P30559,P30556,P30550,P34903,P10997,P30542,P30536,P30532,Q15761,Q13585,P28223,P28222,P28221,P30518,Q15722,O75899,Q8NFN8,P10912,Q96G91,Q99705,Q05901,P35372,P35368,P35367,P35346,P04201,Q9H228,P35318,Q969V1,Q969N4,P50052,Q92633,P22888,P08588,Q99677,Q969F8,P30411,…
P13674	P20839,P51970,O95573,P06576,P55084,P20815,P20813,P39877,Q9NRF9,Q9NRF8,P49643,P49642,O95544,P49641,Q13630,Q53FZ2,Q6QHC5,Q96GX9,Q96H96,Q99807,P49619,O75964,P35475,O75947,Q9NRA0,P78540,P33261,P33260,P43034,Q9BSE5,Q9UF12,O75912,O75911,Q9BSD7,O75907,Q6YP21,P21283,P21281,P11498,P03897,Q10981,P03891,P31040,P15848,P03886,P46977,P09172,A6NGE7,Q17RR3,P46952,Q9NR71,Q14061,Q86VF5,P21217,Q16222,P40394,P46926,…
Q9H307	Q9NRJ5,Q9NRG9,Q09161,Q86W42,Q9H361,P55010,P33240,Q92797,Q9NR50,Q9BRX2,Q5VU65,Q9BRP8,Q86V81,Q13541,Q86US8,Q96FV9,Q8WUM0,O75822,O75821,Q8NFH5,Q8NFH4,Q8NFH3,O75818,O75817,P78406,P52298,Q969Q6,Q9H1J1,O94913,Q92621,Q9H1B4,Q969H6,Q9NPJ8,Q66LE6,Q9UPR3,Q96RS0,Q99613,Q86U42,P78346,P78345,P78344,Q12996,Q96EP5,Q9H0L4,Q92540,Q96EE3,Q9BQ52,Q99575,Q99567,Q13362,Q13347,O75694,Q9UBU9,Q13310,Q9H074,Q96DU9,Q06190,…
P11498	P20839,P51970,O95573,P06576,P55084,P20815,P20813,P39877,Q9NRF9,Q9NRF8,P49643,P49642,O95544,P49641,Q13630,Q53FZ2,Q6QHC5,Q96GX9,Q96H96,Q99807,P49619,O75964,P35475,O75947,Q9NRA0,P78540,P33261,P33260,P43034,Q9BSE5,Q9UF12,O75912,O75911,Q9BSD7,O75907,Q6YP21,P21283,P21281,P13674,P03897,Q10981,P03891,P31040,P15848,P03886,P46977,P09172,A6NGE7,Q17RR3,P46952,Q9NR71,Q14061,Q86VF5,P21217,Q16222,P40394,P46926,…
P13671	P08709,Q8IUE6,P08697,P08637,P04275,P08603,P29965,P51817,P58876,P13591,P17927,P01584,P01583,P01579,P13501,P20671,P30411,P06340,Q93079,Q93077,P04156,P16104,P11226,P28068,Q96QV6,P10747,P04070,Q99525,P06241,P04003,P68431,Q12879,P15529,P46663,Q7L7L0,P01375,P22694,P18146,P22612,P10646,P10643,P12814,P31994,Q07812,P08311,Q13224,P31948,Q03405,Q30154,P48740,P11047,P46531,P11021,O60814,P0C5Z0,P08246,P0C5Y9,…
Q16288	Q9NRF2,P62158,Q96GC6,P20783,Q04206,Q15759,Q99759,P98077,Q13557,Q13555,Q13554,Q9UQQ2,P51812,Q13501,Q9UQM7,Q9H223,Q9UQC2,P61586,Q99683,Q13480,Q15653,Q8WU20,Q96EY1,Q00994,Q92569,Q92556,P42338,P42336,Q99523,O75676,P04049,P51617,P60953,Q06124,Q07890,Q07889,P53779,P53778,Q96PU5,Q05655,Q15418,Q07812,Q13233,O75582,P41743,P27482,P31946,P19838,Q9NZT1,P48736,Q15349,Q13164,Q13163,P61224,P49137,Q05513,P27361,…
Q8NGD5	Q8NH49,Q8NGS9,Q8NH48,Q8NGS8,Q8NGS7,Q8NGS6,Q8NGS5,Q8NGS4,Q8NGS3,Q8NH43,Q8NGS2,Q8NH42,Q8NGS1,Q8NH41,Q8NGS0,Q8NH40,Q8NGR9,Q8NGR8,Q8NH37,Q8NGR6,Q8NGR5,Q8NGR4,Q8NGR3,Q8NGR2,Q8NGR1,Q8NGQ6,Q8NGQ5,Q8NGQ4,Q8NGQ3,Q8NGQ2,Q8NH21,Q8NGQ1,Q8NGP9,Q8NH19,Q8NH18,Q8NGP8,Q8NH16,Q8NGP6,Q8NGP4,Q8NGP3,Q8NGP2,Q8NGP0,Q8NH10,Q8NH09,Q8NH06,Q8NH05,Q8NH04,Q8NH03,Q8NH02,Q8NH01,Q8NH00,Q8NGN6,Q8NGN5,Q8NGN4,Q8NGN3,Q8NGN2,Q8NGN1,…
Q8NGD4	Q8NH49,Q8NGS9,Q8NH48,Q8NGS8,Q8NGS7,Q8NGS6,Q8NGS5,Q8NGS4,Q8NGS3,Q8NH43,Q8NGS2,Q8NH42,Q8NGS1,Q8NH41,Q8NGS0,Q8NH40,Q8NGR9,Q8NGR8,Q8NH37,Q8NGR6,Q8NGR5,Q8NGR4,Q8NGR3,Q8NGR2,Q8NGR1,Q8NGQ6,Q8NGQ5,Q8NGQ4,Q8NGQ3,Q8NGQ2,Q8NH21,Q8NGQ1,Q8NGP9,Q8NH19,Q8NH18,Q8NGP8,Q8NH16,Q8NGP6,Q8NGP4,Q8NGP3,Q8NGP2,Q8NGP0,Q8NH10,Q8NH09,Q8NH06,Q8NH05,Q8NH04,Q8NH03,Q8NH02,Q8NH01,Q8NH00,Q8NGN6,Q8NGN5,Q8NGN4,Q8NGN3,Q8NGN2,Q8NGN1,…
Q8NGD3	Q8NH49,Q8NGS9,Q8NH48,Q8NGS8,Q8NGS7,Q8NGS6,Q8NGS5,Q8NGS4,Q8NGS3,Q8NH43,Q8NGS2,Q8NH42,Q8NGS1,Q8NH41,Q8NGS0,Q8NH40,Q8NGR9,Q8NGR8,Q8NH37,Q8NGR6,Q8NGR5,Q8NGR4,Q8NGR3,Q8NGR2,Q8NGR1,Q8NGQ6,Q8NGQ5,Q8NGQ4,Q8NGQ3,Q8NGQ2,Q8NH21,Q8NGQ1,Q8NGP9,Q8NH19,Q8NH18,Q8NGP8,Q8NH16,Q8NGP6,Q8NGP4,Q8NGP3,Q8NGP2,Q8NGP0,Q8NH10,Q8NH09,Q8NH06,Q8NH05,Q8NH04,Q8NH03,Q8NH02,Q8NH01,Q8NH00,Q8NGN6,Q8NGN5,Q8NGN4,Q8NGN3,Q8NGN2,Q8NGN1,…
Q8NGD2	Q8NH49,Q8NGS9,Q8NH48,Q8NGS8,Q8NGS7,Q8NGS6,Q8NGS5,Q8NGS4,Q8NGS3,Q8NH43,Q8NGS2,Q8NH42,Q8NGS1,Q8NH41,Q8NGS0,Q8NH40,Q8NGR9,Q8NGR8,Q8NH37,Q8NGR6,Q8NGR5,Q8NGR4,Q8NGR3,Q8NGR2,Q8NGR1,Q8NGQ6,Q8NGQ5,Q8NGQ4,Q8NGQ3,Q8NGQ2,Q8NH21,Q8NGQ1,Q8NGP9,Q8NH19,Q8NH18,Q8NGP8,Q8NH16,Q8NGP6,Q8NGP4,Q8NGP3,Q8NGP2,Q8NGP0,Q8NH10,Q8NH09,Q8NH06,Q8NH05,Q8NH04,Q8NH03,Q8NH02,Q8NH01,Q8NH00,Q8NGN6,Q8NGN5,Q8NGN4,Q8NGN3,Q8NGN2,Q8NGN1,…
P03897	P20839,P51970,O95573,P06576,P55084,P20815,P20813,P39877,Q9NRF9,Q9NRF8,P49643,P49642,O95544,P49641,Q13630,Q53FZ2,Q6QHC5,Q96GX9,Q96H96,Q99807,P49619,O75964,P35475,O75947,Q9H2U2,Q9NRA0,P78540,P33261,P33260,P43034,Q9BSE5,Q9UF12,O75912,O75911,Q9BSD7,O75907,Q6YP21,P21283,P21281,P13674,P11498,Q10981,P03891,P31040,P15848,P03886,P46977,P09172,A6NGE7,Q17RR3,P46952,Q9NR71,Q14061,Q86VF5,P21217,P42574,Q16222,…
Q8NGD1	Q8NH49,Q8NGS9,Q8NH48,Q8NGS8,Q8NGS7,Q8NGS6,Q8NGS5,Q8NGS4,Q8NGS3,Q8NH43,Q8NGS2,Q8NH42,Q8NGS1,Q8NH41,Q8NGS0,Q8NH40,Q8NGR9,Q8NGR8,Q8NH37,Q8NGR6,Q8NGR5,Q8NGR4,Q8NGR3,Q8NGR2,Q8NGR1,Q8NGQ6,Q8NGQ5,Q8NGQ4,Q8NGQ3,Q8NGQ2,Q8NH21,Q8NGQ1,Q8NGP9,Q8NH19,Q8NH18,Q8NGP8,Q8NH16,Q8NGP6,Q8NGP4,Q8NGP3,Q8NGP2,Q8NGP0,Q8NH10,Q8NH09,Q8NH06,Q8NH05,Q8NH04,Q8NH03,Q8NH02,Q8NH01,Q8NH00,Q8NGN6,Q8NGN5,Q8NGN4,Q8NGN3,Q8NGN2,Q8NGN1,…
Q8NGD0	Q8NH49,Q8NGS9,Q8NH48,Q8NGS8,Q8NGS7,Q8NGS6,Q8NGS5,Q8NGS4,Q8NGS3,Q8NH43,Q8NGS2,Q8NH42,Q8NGS1,Q8NH41,Q8NGS0,Q8NH40,Q8NGR9,Q8NGR8,Q8NH37,Q8NGR6,Q8NGR5,Q8NGR4,Q8NGR3,Q8NGR2,Q8NGR1,Q8NGQ6,Q8NGQ5,Q8NGQ4,Q8NGQ3,Q8NGQ2,Q8NH21,Q8NGQ1,Q8NGP9,Q8NH19,Q8NH18,Q8NGP8,Q8NH16,Q8NGP6,Q8NGP4,Q8NGP3,Q8NGP2,Q8NGP0,Q8NH10,Q8NH09,Q8NH06,Q8NH05,Q8NH04,Q8NH03,Q8NH02,Q8NH01,Q8NH00,Q8NGN6,Q8NGN5,Q8NGN4,Q8NGN3,Q8NGN2,Q8NGN1,…
Q16281	Q8NH49,Q8NGS9,Q8NH48,Q8NGS8,Q8NGS7,Q8NGS6,Q8NGS5,Q8NGS4,Q8NGS3,Q8NH43,Q8NGS2,Q8NH42,Q8NGS1,Q8NH41,Q8NGS0,Q8NH40,Q8NGR9,Q8NGR8,Q8NH37,Q8NGR6,Q8NGR5,Q8NGR4,Q8NGR3,Q8NGR2,Q8NGR1,Q8NGQ6,Q8NGQ5,Q8NGQ4,Q8NGQ3,Q8NGQ2,Q8NH21,Q8NGQ1,Q8NGP9,Q8NH19,Q8NH18,Q8NGP8,Q8NH16,Q8NGP6,Q8NGP4,Q8NGP3,Q8NGP2,Q8NGP0,Q8NH10,Q8NH09,Q8NH05,Q8NH04,Q8NH03,Q8NH02,Q8NH01,Q8NH00,Q8NGN6,Q8NGN5,Q8NGN4,Q8NGN3,Q8NGN2,Q8NGN1,Q8NGN0,…
Q10981	P20839,P51970,O95573,P06576,P55084,P20815,P20813,P39877,Q9NRF9,Q9NRF8,P49643,P49642,O95544,P49641,Q13630,Q53FZ2,Q6QHC5,Q96GX9,Q96H96,Q99807,P49619,O75964,P35475,O75947,Q9NRA0,P78540,P33261,P33260,P43034,Q9BSE5,Q9UF12,O75912,O75911,Q9BSD7,O75907,Q6YP21,P21283,P21281,P13674,P11498,P03897,P03891,P31040,P15848,P03886,P46977,P09172,A6NGE7,Q17RR3,P46952,Q9NR71,Q14061,Q86VF5,P21217,Q16222,P40394,P46926,…
P03891	P20839,P51970,O95573,P06576,P55084,P20815,P20813,P39877,Q9NRF9,Q9NRF8,P49643,P49642,O95544,P49641,Q13630,Q53FZ2,Q6QHC5,Q96GX9,Q96H96,Q99807,P49619,O75964,P35475,O75947,Q9H2U2,Q9NRA0,P78540,P33261,P33260,P43034,Q9BSE5,Q9UF12,O75912,O75911,Q9BSD7,O75907,Q6YP21,P21283,P21281,P13674,P11498,P03897,Q10981,P31040,P15848,P03886,P46977,P09172,A6NGE7,Q17RR3,P46952,Q9NR71,Q14061,Q86VF5,P21217,P42574,Q16222,…
P31040	Q68CJ9,P20839,P51970,O95573,P06576,P55084,P20815,P20813,P39877,Q9NRF9,Q9NRF8,P49643,P49642,O95544,P49641,Q13630,Q53FZ2,Q6QHC5,Q96GX9,Q96H96,Q01668,Q99807,P49619,O75964,P35475,O75947,Q9H2U2,Q9NRA0,P78540,P78536,P33261,P33260,P43034,Q9BSE5,Q9UF12,O75912,O75911,Q9BSD7,O75907,Q6SJ96,Q6YP21,P21283,P21281,P13674,P11498,P03897,Q10981,P03891,P15848,P03886,P46977,Q92793,P09172,A6NGE7,Q17RR3,P62158,P46952,…
P23443	Q13671,P98170,Q15831,P16333,P08729,Q9H2X0,Q13616,Q9BSI4,Q9NRA0,Q8IV61,Q9UER7,P35443,P35442,P78536,O75914,P43026,Q8IUQ4,P13688,Q86VI3,Q92793,P62158,Q16254,Q9NR80,Q92783,P13639,P62140,P46940,Q9NQU5,P62136,P46937,Q06455,P42574,P42566,Q92747,P52333,Q9NQR9,Q92734,Q15797,Q15796,Q04206,P16298,Q15788,P30530,Q13588,P08670,P06493,Q15759,O95477,P18433,Q99755,P98077,Q13557,Q13555,Q13554,P08637,Q15723,Q13547,…
P15848	P20839,P51970,O95573,P06576,P55084,P20815,P20813,P39877,Q9NRF9,Q9NRF8,P49643,P49642,O95544,P49641,Q13630,Q53FZ2,Q6QHC5,Q96GX9,Q96H96,Q99807,P49619,O75964,P35475,O75947,Q9NRA2,Q9NRA0,P78540,P33261,P33260,P43034,Q9BSE5,Q9UF12,O75912,O75911,Q9BSD7,O75907,Q6YP21,P21283,P13686,P21281,P13674,P11498,P03897,Q10981,P03891,P31040,P03886,P46977,Q86VI4,P09172,A6NGE7,Q17RR3,P46952,Q9NR71,Q14061,Q86VF5,P21217,…
P21266	P20815,P20813,P33261,P33260,P40394,P11413,P08684,Q99735,P0CG30,Q7LG56,O75874,Q96SQ9,Q96SL4,P78417,Q6UWM9,P52209,P28161,O75795,Q9UQ10,O75715,Q06278,P36969,P42330,P18283,P24903,Q99518,P49326,P10632,P10620,P08319,P06133,P48735,P08263,P27338,P17516,P48637,Q7RTV2,P46439,O14880,O14841,P19623,P48507,P48506,O43708,P36537,P22352,O15217,O75223,P15144,P48448,Q04828,Q9BY64,P28838,P24462,Q9Y4X1,Q03013,Q16772,…
P13667	P51965,P55072,Q9NRD1,Q13616,Q9UF47,P55011,P25686,P25685,Q9H347,P27824,P21283,P21281,P46977,Q9NQW1,Q16236,Q9NR34,Q9NR31,P34931,O95487,O95486,Q9UDY2,P61619,P27797,P51817,O75807,O94979,P13569,Q969T4,Q8NEY4,Q92611,P53992,Q99683,Q13488,P51787,Q8N8Y2,Q13454,Q13438,P39656,Q9BQI3,Q9H173,Q93050,P17861,Q86TM6,O94855,Q92598,Q12933,Q12907,P51668,P61421,Q96DZ1,Q9UBV2,Q8N7S2,Q9UBS4,P05771,P54252,P07900,P11142,…
Q8NGC9	Q8NH49,Q8NGS9,Q8NH48,Q8NGS8,Q8NGS7,Q8NGS6,Q8NGS5,Q8NGS4,Q8NGS3,Q8NH43,Q8NGS2,Q8NH42,Q8NGS1,Q8NH41,Q8NGS0,Q8NH40,Q8NGR9,Q8NGR8,Q8NH37,Q8NGR6,Q8NGR5,Q8NGR4,Q8NGR3,Q8NGR2,Q8NGR1,Q8NGQ6,Q8NGQ5,Q8NGQ4,Q8NGQ3,Q8NGQ2,Q8NH21,Q8NGQ1,Q8NGP9,Q8NH19,Q8NH18,Q8NGP8,Q8NH16,Q8NGP6,Q8NGP4,Q8NGP3,Q8NGP2,Q8NGP0,Q8NH10,Q8NH09,Q8NH05,Q8NH04,Q8NH03,Q8NH02,Q8NH01,Q8NH00,Q8NGN6,Q8NGN5,Q8NGN4,Q8NGN3,Q8NGN2,Q8NGN1,Q8NGN0,…
P11488	P18545,Q15835,P43080,O75916,P62158,Q14028,P51841,P29973,A8MTJ3,Q8WTQ7,P49407,P35243,P27482,Q9NZT1,Q9UMX6,Q02846,O60721,P08100,P62873,P32121,P63211,P35913,Q8TD86,O95843,P16499,P19087,
Q8NGC7	Q8NH49,Q8NGS9,Q8NH48,Q8NGS8,Q8NGS7,Q8NGS6,Q8NGS5,Q8NGS4,Q8NGS3,Q8NH43,Q8NGS2,Q8NH42,Q8NGS1,Q8NH41,Q8NGS0,Q8NH40,Q8NGR9,Q8NGR8,Q8NH37,Q8NGR6,Q8NGR5,Q8NGR4,Q8NGR3,Q8NGR2,Q8NGR1,Q8NGQ6,Q8NGQ5,Q8NGQ4,Q8NGQ3,Q8NGQ2,Q8NH21,Q8NGQ1,Q8NGP9,Q8NH19,Q8NH18,Q8NGP8,Q8NH16,Q8NGP6,Q8NGP4,Q8NGP3,Q8NGP2,Q8NGP0,Q8NH10,Q8NH09,Q8NH05,Q8NH04,Q8NH03,Q8NH02,Q8NH01,Q8NH00,Q8NGN6,Q8NGN5,Q8NGN4,Q8NGN3,Q8NGN2,Q8NGN1,Q8NGN0,…
P11487	P98174,P98170,P55075,Q99835,P39877,Q13635,Q99814,Q01668,Q99801,Q13617,Q9NRA1,Q8IV61,Q9UER7,O75928,O75925,O75914,Q9UF02,P23458,Q86VI3,Q92793,Q9NR80,Q9H2K8,P62140,P46940,Q9NQU5,Q92769,P62136,Q06455,P13612,P42574,P56706,P56705,P56704,P56703,Q92747,Q14031,Q06432,Q16204,Q92734,Q06413,P34931,Q02045,P20783,P40337,Q15796,Q04206,P16298,Q8WUW1,Q15759,Q15750,Q13576,P26038,Q99759,Q99755,Q15746,P08648,P26012,…
Q8NGC6	Q8NH49,Q8NH48,Q8NGS3,Q8NH43,Q8NGS2,Q8NH42,Q8NGS1,Q8NH41,Q8NGS0,Q8NH40,Q8NGR9,Q8NGR8,Q8NH37,Q8NGR6,Q8NGR5,Q8NGR4,Q8NGR3,Q8NGR2,Q8NGQ6,Q8NGQ5,Q8NGQ4,Q8NGQ3,Q8NGQ2,Q8NH21,Q8NGQ1,Q8NGP9,Q8NH19,Q8NH18,Q8NGP8,Q8NH16,Q8NGP6,Q8NGP4,Q8NGP3,Q8NGP2,Q8NGP0,Q8NH10,Q8NH09,Q8NH06,Q8NH05,Q8NH04,Q8NH03,Q8NH02,Q8NH01,Q8NH00,Q8NGN6,Q8NGN5,Q8NGN4,Q8NGN3,Q8NGN2,Q8NGN1,Q8NGN0,Q8NGM9,Q8NGM8,Q8NGM1,Q8NGL9,Q8NGL7,Q8NGL6,…
Q8NGC5	Q8NH49,Q8NH48,Q8NGS3,Q8NH43,Q8NGS2,Q8NH42,Q8NGS1,Q8NH41,Q8NGS0,Q8NH40,Q8NGR9,Q8NGR8,Q8NH37,Q8NGR6,Q8NGR5,Q8NGR4,Q8NGR3,Q8NGR2,Q8NGQ6,Q8NGQ5,Q8NGQ4,Q8NGQ3,Q8NGQ2,Q8NH21,Q8NGQ1,Q8NGP9,Q8NH19,Q8NH18,Q8NGP8,Q8NH16,Q8NGP6,Q8NGP4,Q8NGP3,Q8NGP2,Q8NGP0,Q8NH10,Q8NH09,Q8NH06,Q8NH05,Q8NH04,Q8NH03,Q8NH02,Q8NH01,Q8NH00,Q8NGN6,Q8NGN5,Q8NGN4,Q8NGN3,Q8NGN2,Q8NGN1,Q8NGN0,Q8NGM9,Q8NGM8,Q8NGM1,Q8NGL9,Q8NGL7,Q8NGL6,…
Q8NGC4	Q8NH49,Q8NGS9,Q8NH48,Q8NGS8,Q8NGS7,Q8NGS6,Q8NGS5,Q8NGS4,Q8NGS3,Q8NH43,Q8NGS2,Q8NH42,Q8NGS1,Q8NH41,Q8NGS0,Q8NH40,Q8NGR9,Q8NGR8,Q8NH37,Q8NGR6,Q8NGR5,Q8NGR4,Q8NGR3,Q8NGR2,Q8NGR1,Q8NGQ6,Q8NGQ5,Q8NGQ4,Q8NGQ3,Q8NGQ2,Q8NH21,Q8NGQ1,Q8NGP9,Q8NH19,Q8NH18,Q8NGP8,Q8NH16,Q8NGP6,Q8NGP4,Q8NGP3,Q8NGP2,Q8NGP0,Q8NH10,Q8NH09,Q8NH06,Q8NH05,Q8NH04,Q8NH03,Q8NH02,Q8NH01,Q8NH00,Q8NGN6,Q8NGN5,Q8NGN4,Q8NGN3,Q8NGN2,Q8NGN1,…
Q8NGC3	Q8NH49,Q8NGS9,Q8NH48,Q8NGS8,Q8NGS7,Q8NGS6,Q8NGS5,Q8NGS4,Q8NGS3,Q8NH43,Q8NGS2,Q8NH42,Q8NGS1,Q8NH41,Q8NGS0,Q8NH40,Q8NGR9,Q8NGR8,Q8NH37,Q8NGR6,Q8NGR5,Q8NGR4,Q8NGR3,Q8NGR2,Q8NGR1,Q8NGQ6,Q8NGQ5,Q8NGQ4,Q8NGQ3,Q8NGQ2,Q8NH21,Q8NGQ1,Q8NGP9,Q8NH19,Q8NH18,Q8NGP8,Q8NH16,Q8NGP6,Q8NGP4,Q8NGP3,Q8NGP2,Q8NGP0,Q8NH10,Q8NH09,Q8NH06,Q8NH05,Q8NH04,Q8NH03,Q8NH02,Q8NH01,Q8NH00,Q8NGN6,Q8NGN5,Q8NGN4,Q8NGN3,Q8NGN2,Q8NGN1,…
Q8NGC2	Q8NH49,Q8NGS9,Q8NH48,Q8NGS8,Q8NGS7,Q8NGS6,Q8NGS5,Q8NGS4,Q8NGS3,Q8NH43,Q8NGS2,Q8NH42,Q8NGS1,Q8NH41,Q8NGS0,Q8NH40,Q8NGR9,Q8NGR8,Q8NH37,Q8NGR6,Q8NGR5,Q8NGR4,Q8NGR3,Q8NGR2,Q8NGR1,Q8NGQ6,Q8NGQ5,Q8NGQ4,Q8NGQ3,Q8NGQ2,Q8NH21,Q8NGQ1,Q8NGP9,Q8NH19,Q8NH18,Q8NGP8,Q8NH16,Q8NGP6,Q8NGP4,Q8NGP3,Q8NGP2,Q8NGP0,Q8NH10,Q8NH09,Q8NH06,Q8NH05,Q8NH04,Q8NH03,Q8NH02,Q8NH01,Q8NH00,Q8NGN6,Q8NGN5,Q8NGN4,Q8NGN3,Q8NGN2,Q8NGN1,…
Q8NGC1	Q8NH49,Q8NGS9,Q8NH48,Q8NGS8,Q8NGS7,Q8NGS6,Q8NGS5,Q8NGS4,Q8NGS3,Q8NH43,Q8NGS2,Q8NH42,Q8NGS1,Q8NH41,Q8NGS0,Q8NH40,Q8NGR9,Q8NGR8,Q8NH37,Q8NGR6,Q8NGR5,Q8NGR4,Q8NGR3,Q8NGR2,Q8NGR1,Q8NGQ6,Q8NGQ5,Q8NGQ4,Q8NGQ3,Q8NGQ2,Q8NH21,Q8NGQ1,Q8NGP9,Q8NH19,Q8NH18,Q8NGP8,Q8NH16,Q8NGP6,Q8NGP4,Q8NGP3,Q8NGP2,Q8NGP0,Q8NH10,Q8NH09,Q8NH06,Q8NH05,Q8NH04,Q8NH03,Q8NH02,Q8NH01,Q8NH00,Q8NGN6,Q8NGN5,Q8NGN4,Q8NGN3,Q8NGN2,Q8NGN1,…
P03886	P20839,P51970,O95573,P06576,P55084,P20815,P20813,P39877,Q9NRF9,Q9NRF8,P49643,P49642,O95544,P49641,Q13630,Q53FZ2,Q6QHC5,Q96GX9,Q96H96,Q99807,P49619,O75964,P35475,O75947,Q9H2U2,Q9NRA0,P78540,P33261,P33260,P43034,Q9BSE5,Q9UF12,O75912,O75911,Q9BSD7,O75907,Q6YP21,P21283,P21281,P13674,P11498,P03897,Q10981,P03891,P31040,P15848,P46977,P09172,A6NGE7,Q17RR3,P46952,Q9NR71,Q14061,Q86VF5,P21217,P42574,Q16222,…
Q8NGC0	Q8NH49,Q8NGS9,Q8NH48,Q8NGS8,Q8NGS7,Q8NGS6,Q8NGS5,Q8NGS4,Q8NGS3,Q8NH43,Q8NGS2,Q8NH42,Q8NGS1,Q8NH41,Q8NGS0,Q8NH40,Q8NGR9,Q8NGR8,Q8NH37,Q8NGR6,Q8NGR5,Q8NGR4,Q8NGR3,Q8NGR2,Q8NGR1,Q8NGQ6,Q8NGQ5,Q8NGQ4,Q8NGQ3,Q8NGQ2,Q8NH21,Q8NGQ1,Q8NGP9,Q8NH19,Q8NH18,Q8NGP8,Q8NH16,Q8NGP6,Q8NGP4,Q8NGP3,Q8NGP2,Q8NGP0,Q8NH10,Q8NH09,Q8NH06,Q8NH05,Q8NH04,Q8NH03,Q8NH02,Q8NH01,Q8NH00,Q8NGN6,Q8NGN5,Q8NGN4,Q8NGN3,Q8NGN2,Q8NGN1,…
P54577	Q96GW9,Q8IV42,P49591,P49590,P49589,P49588,P23381,Q5JTZ9,O95363,Q9NP81,Q96DP5,P07814,P54136,Q6PI48,P14868,P56192,O43776,Q5JPH6,Q7L3T8,P26640,P26639,Q15046,Q15031,Q9P2J5,Q9HD40,P41252,P41250,Q5T160,Q9BW92,Q9Y2Z4,Q9Y285,Q9UGM6,Q9HA77,P12081,A2RTX5,Q9NSE4,Q9NSD9,Q96I59,
P56750	P08754,P14151,O75970,O95500,O75928,O75925,P23458,P56749,P56748,P56747,Q92797,P56746,P13612,P13611,Q9NR48,Q9NQS3,Q8NFZ4,Q02045,Q8IUC6,Q04206,P16284,Q15762,O95484,Q15759,P10966,P30511,P26038,O95471,Q9UDY2,P26012,P26010,Q13546,P20701,P10916,P10914,P29965,P04216,Q96FS4,P33151,P13598,P13591,Q86UL8,P62070,P13535,P13533,P01574,P01571,P01570,P01569,P01568,P01567,P01566,P01563,P01562,P61586,Q15669,Q8WTV0,…
Q6UXL0	Q9NRJ3,Q13651,P20809,P08700,P78556,Q9NRA1,P78552,O75928,O75925,P43026,P23458,Q92793,Q92783,P52333,Q9H2A7,Q99731,P16234,O75888,O75886,P10912,Q9H293,P29965,O95407,Q8IU57,Q8IU54,Q969Z4,P78423,P17948,P01589,P01584,P01583,P01579,P01574,P01571,P01570,P01569,P01568,P01567,P01566,P01563,P01562,P13501,P13500,P11309,Q969J5,P40238,P08581,Q99665,Q13478,Q99650,Q969D9,Q9NPH9,Q9NPH3,Q9NPF7,Q99616,P04141,Q93038,…
P46977	P20839,P51970,O95573,P06576,P51965,P55084,P20815,P20813,P55072,P39877,Q9NRF9,Q9NRF8,P49643,P49642,O95544,P49641,Q13630,Q53FZ2,Q6QHC5,Q96GX9,Q96H96,Q99807,Q9NRD1,Q13616,P49619,O75964,P35475,Q9UF47,O75947,Q9NRA0,P25686,P25685,P78540,Q9H347,P33261,P33260,P43034,Q9BSE5,Q9UF12,O75912,O75911,Q9BSD7,O75907,P27824,Q6YP21,P21283,P21281,P13674,P11498,P03897,Q10981,P03891,P31040,P15848,P13667,P03886,P09172,…
Q9H2M9	P02708,P63027,P21579,P61764,
Q86VI4	P35475,Q9NRA2,P13686,P15848,Q9UQV4,P16278,P14091,Q13571,Q13510,P17900,P34810,Q13488,P20645,Q8N8Y2,Q9UPM8,Q93050,P13473,P11279,Q9NP78,Q92572,Q96EG1,P51688,P06280,Q13367,Q99538,P61421,Q9UBX1,Q99523,P04066,P04062,Q99519,Q6NUJ1,Q9UBR2,P15586,P11117,O60931,Q13286,P49281,P49279,O60911,Q9GZU1,Q99437,P10619,P08311,P27449,Q12794,O75503,P56377,P07858,Q8NCC3,Q10567,P53677,P53675,P53634,Q9UMR5,P08236,Q8NBK3,…
Q86VI3	P98174,P55075,Q9NRA1,O75914,P23443,P11487,Q9NR80,P62140,P46940,Q9NQU5,P62136,P13612,Q92747,Q02045,Q8WUW1,Q13576,P26038,Q99755,Q15746,P08648,P26012,P26010,P16234,P26006,P20702,P20701,P08620,P10916,Q9H1R3,P62070,P11362,Q9UQB8,P09038,P61586,P08571,P06396,Q5VT25,P30411,Q13464,P16144,P08514,Q8N8S7,Q01449,P78356,P35241,P35221,Q96F07,Q12959,Q9NP95,P23229,Q12929,Q92569,P46734,Q92558,P11229,Q9H0H5,P11215,…
Q8NGB9	Q8NH49,Q8NGS9,Q8NH48,Q8NGS8,Q8NGS7,Q8NGS6,Q8NGS5,Q8NGS4,Q8NGS3,Q8NH43,Q8NGS2,Q8NH42,Q8NGS1,Q8NH41,Q8NGS0,Q8NH40,Q8NGR9,Q8NGR8,Q8NH37,Q8NGR6,Q8NGR5,Q8NGR4,Q8NGR3,Q8NGR2,Q8NGR1,Q8NGQ6,Q8NGQ5,Q8NGQ4,Q8NGQ3,Q8NGQ2,Q8NH21,Q8NGQ1,Q8NGP9,Q8NH19,Q8NH18,Q8NGP8,Q8NH16,Q8NGP6,Q8NGP4,Q8NGP3,Q8NGP2,Q8NGP0,Q8NH10,Q8NH09,Q8NH06,Q8NH05,Q8NH04,Q8NH03,Q8NH02,Q8NH01,Q8NH00,Q8NGN6,Q8NGN5,Q8NGN4,Q8NGN3,Q8NGN2,Q8NGN1,…
Q9NR97	Q99836,Q9NR96,Q8IUC6,Q04206,Q15759,Q15750,Q13568,P18428,Q13546,P01584,P01574,P01571,P01570,P01569,P01568,P01567,P01566,P01563,P01562,P13501,P08571,P58753,Q92569,P46734,P42338,P42336,Q9H0E2,P51617,P01375,P42224,P53779,P53778,P19838,P48736,P13236,Q15399,O15455,Q13158,Q13114,P27361,O14920,P42081,Q9NYK1,Q9NYJ8,P01100,P45985,P45984,P45983,P10451,Q9Y6Y9,P29460,P29459,P31751,P31749,Q14790,P48551,Q02750,…
Q8NGB8	Q8NH49,Q8NGS9,Q8NH48,Q8NGS8,Q8NGS7,Q8NGS6,Q8NGS5,Q8NGS4,Q8NGS3,Q8NH43,Q8NGS2,Q8NH42,Q8NGS1,Q8NH41,Q8NGS0,Q8NH40,Q8NGR9,Q8NGR8,Q8NH37,Q8NGR6,Q8NGR5,Q8NGR4,Q8NGR3,Q8NGR2,Q8NGR1,Q8NGQ6,Q8NGQ5,Q8NGQ4,Q8NGQ3,Q8NGQ2,Q8NH21,Q8NGQ1,Q8NGP9,Q8NH19,Q8NH18,Q8NGP8,Q8NH16,Q8NGP6,Q8NGP4,Q8NGP3,Q8NGP2,Q8NGP0,Q8NH10,Q8NH09,Q8NH06,Q8NH05,Q8NH04,Q8NH03,Q8NH02,Q8NH01,Q8NH00,Q8NGN6,Q8NGN5,Q8NGN4,Q8NGN3,Q8NGN2,Q8NGN1,…
Q9NR96	P08754,P55085,Q13651,Q99836,Q9H2X3,Q9NRA0,P35443,P35442,P33241,P23458,Q9NR97,P11473,Q92793,P62158,P42574,P52333,P50148,P34931,Q8IUC6,Q15796,Q04206,P16298,P16284,Q15759,Q15750,P26038,Q13568,P18428,Q13557,Q9UDY8,Q13555,Q13554,P08637,Q13546,P29992,P20702,P20701,P16220,P27797,Q99704,P29965,P04234,Q9UQM7,P04233,P02042,Q9H257,P17927,P01589,P01584,P01583,P01579,P01574,P01571,P01570,Q9NQ66,P01569,P01568,…
P56749	O95500,P56750,P56748,P56747,P56746,O95484,O95471,P78369,Q8N7P3,O15551,O75508,Q8N6F1,Q96B33,Q8N3R9,Q9Y624,Q9Y5I7,O00501,P57739,O95832,O14493,Q9BUF7,Q8NI35,P56880,P56856,
Q8NGB6	Q8NH49,Q8NGS9,Q8NH48,Q8NGS8,Q8NGS7,Q8NGS6,Q8NGS5,Q8NGS4,Q8NGS3,Q8NH43,Q8NGS2,Q8NH42,Q8NGS1,Q8NH41,Q8NGS0,Q8NH40,Q8NGR9,Q8NGR8,Q8NH37,Q8NGR6,Q8NGR5,Q8NGR4,Q8NGR3,Q8NGR2,Q8NGR1,Q8NGQ6,Q8NGQ5,Q8NGQ4,Q8NGQ3,Q8NGQ2,Q8NH21,Q8NGQ1,Q8NGP9,Q8NH19,Q8NH18,Q8NGP8,Q8NH16,Q8NGP6,Q8NGP4,Q8NGP3,Q8NGP2,Q8NGP0,Q8NH10,Q8NH09,Q8NH06,Q8NH05,Q8NH04,Q8NH03,Q8NH02,Q8NH01,Q8NH00,Q8NGN6,Q8NGN5,Q8NGN4,Q8NGN3,Q8NGN2,Q8NGN1,…
P56748	P08754,P14151,O75970,O95500,O75928,O75925,P23458,P56750,P56749,P56747,Q92797,P56746,P13612,P13611,Q9NR48,Q9NQS3,Q8NFZ4,Q02045,Q8IUC6,Q04206,P16284,Q15762,O95484,Q15759,P10966,P30511,P26038,O95471,Q9UDY2,P26012,P26010,Q13546,P20701,P10916,P10914,P29965,P04216,Q96FS4,P33151,P13598,P13591,Q86UL8,P62070,P13535,P13533,P01574,P01571,P01570,P01569,P01568,P01567,P01566,P01563,P01562,P61586,Q15669,Q8WTV0,…
P56747	P08754,P14151,O75970,O95500,O75928,O75925,P23458,P56750,P56749,P56748,Q92797,P56746,P13612,P13611,Q9NR48,Q9NQS3,Q8NFZ4,Q02045,Q8IUC6,Q04206,P16284,Q15762,O95484,Q15759,P10966,P30511,P26038,O95471,Q9UDY2,P26012,P26010,Q13546,P20701,P10916,P10914,P29965,P04216,Q96FS4,P33151,P13598,P13591,Q86UL8,P62070,P13535,P13533,P01574,P01571,P01570,P01569,P01568,P01567,P01566,P01563,P01562,P61586,Q15669,Q8WTV0,…
Q8NGB4	Q8NH49,Q8NGS9,Q8NH48,Q8NGS8,Q8NGS7,Q8NGS6,Q8NGS5,Q8NGS4,Q8NGS3,Q8NH43,Q8NGS2,Q8NH42,Q8NGS1,Q8NH41,Q8NGS0,Q8NH40,Q8NGR9,Q8NGR8,Q8NH37,Q8NGR6,Q8NGR5,Q8NGR4,Q8NGR3,Q8NGR2,Q8NGR1,Q8NGQ6,Q8NGQ5,Q8NGQ4,Q8NGQ3,Q8NGQ2,Q8NH21,Q8NGQ1,Q8NGP9,Q8NH19,Q8NH18,Q8NGP8,Q8NH16,Q8NGP6,Q8NGP4,Q8NGP3,Q8NGP2,Q8NGP0,Q8NH10,Q8NH09,Q8NH06,Q8NH05,Q8NH04,Q8NH03,Q8NH02,Q8NH01,Q8NH00,Q8NGN6,Q8NGN5,Q8NGN4,Q8NGN3,Q8NGN2,Q8NGN1,…
Q92797	Q9NRJ5,P08754,Q09161,O75970,O95500,Q9H361,P33240,Q9H307,P56750,P56748,P56747,P56746,Q9NR48,Q9BRX2,Q02045,O95484,Q9BRP8,O95471,Q9UDY2,Q86V81,P10916,Q86US8,Q86UL8,P62070,P52298,P13535,P13533,Q969Q6,Q9H1J1,O94913,Q9H1B4,P61586,P57087,Q9NPJ8,Q66LE6,Q9UPR3,Q86U42,Q9NPB6,P78369,Q01449,Q12996,P35221,Q96EP5,Q9H0L4,Q5JTD0,Q6P1M3,Q92540,P12931,Q13362,Q9UBU9,Q13310,Q96DU9,Q5TCQ9,Q8N7P3,P60953,P05771,P07947,…
P11474	P55055,P11473,P13631,Q92753,Q92731,P51843,P35398,P06401,Q15648,P10828,P10827,P10826,P04150,Q96F24,Q96RI1,Q92570,P22736,Q15466,Q07869,Q13285,Q15406,Q14995,Q14994,P37231,P20393,P10589,P10588,P08235,P51449,Q13133,P19793,O75469,P49116,P03372,P13056,Q03181,Q9Y5X4,P48443,P10276,P10275,Q14541,O00482,P28702,Q9Y466,P62508,Q9UHY1,P43354,O95718,Q86WQ0,
P56746	P08754,P14151,O75970,O95500,O75928,O75925,P23458,P56750,P56749,P56748,P56747,Q92797,P13612,P13611,Q9NR48,Q9NQS3,Q8NFZ4,Q02045,Q8IUC6,Q04206,P16284,Q15762,O95484,Q15759,P10966,P30511,P26038,O95471,Q9UDY2,P26012,P26010,Q13546,P20701,P10916,P10914,P29965,P04216,Q96FS4,P33151,P13598,P13591,Q86UL8,P62070,P13535,P13533,P01574,P01571,P01570,P01569,P01568,P01567,P01566,P01563,P01562,P61586,Q15669,Q8WTV0,…
P11473	Q6ZWJ1,Q99856,P98177,P51959,Q13651,Q99836,P20800,P55060,P55055,Q13625,Q9H2X3,P55042,Q9NRA0,P78543,O75911,O75909,P33241,P78504,P23458,Q9NR96,P11474,Q92793,P13647,P13640,P62158,P13637,P13631,Q92769,P46937,P13611,P42574,Q92754,Q92753,Q9UEF7,Q92731,P50148,Q06413,Q04206,P16298,Q53FA7,P30530,Q8NFT2,Q9BRQ8,Q15759,P30519,Q13568,P18428,Q13557,Q9UDY8,Q13555,Q13554,P08637,Q7LG56,P26006,P51843,P20702,P16220,…
Q92796	P16157,Q12959,Q02246,Q92823,
Q92793	Q68CJ9,P49674,P51970,Q99856,Q15848,Q15843,P08754,P06576,P20827,P98177,P98170,P51959,Q13651,P51955,Q9NRG4,P55075,Q99836,Q99835,P20809,P51946,P20800,P55060,Q13635,Q99816,Q99814,Q13625,Q9H2X6,Q9H2X3,Q9H2X0,Q99801,Q13617,Q13616,P08700,Q9NRC8,Q8WVM7,O75947,Q9NRA1,Q9NRA0,P78552,P78543,O75928,O75925,P35443,P35442,P78536,P33260,O75914,P78527,P43026,O75909,Q6SJ96,Q8IUQ4,P33241,P23467,P78504,P23458,P31040,…
P09172	P20839,P51970,O95573,P06576,P55084,P20815,P20813,P39877,Q9NRF9,Q9NRF8,P49643,P49642,O95544,P49641,Q13630,Q53FZ2,Q6QHC5,Q96GX9,Q96H96,Q99807,P49619,O75964,P35475,O75947,Q9NRA0,P78540,P33261,P33260,P43034,Q9BSE5,Q9UF12,O75912,O75911,Q9BSD7,O75907,Q6YP21,P21283,P21281,P13674,P11498,P03897,Q10981,P03891,P31040,P15848,P03886,P46977,A6NGE7,Q17RR3,P46952,Q9NR71,Q14061,Q86VF5,P21217,Q16222,P40394,P46926,…
A6NGE7	P18545,P20839,P51970,O95573,P06576,P55084,P20815,P20813,P39877,Q9NRF9,Q9NRF8,P49643,P49642,O95544,P49641,Q8WVQ1,Q13630,Q53FZ2,Q6QHC5,Q96GX9,Q96H96,Q99807,P49619,O75964,P35475,O75947,Q9NRA0,P78540,P33261,P33260,P43034,Q9BSE5,Q9UF12,O75912,O75911,Q9BSD7,O75907,Q6YP21,P21283,P21281,P27815,P13674,P11498,P03897,Q10981,P03891,P31040,P15848,P03886,P46977,P09172,Q17RR3,P46952,Q9NR71,Q14061,Q86VF5,P21217,…
P21246	O14936,P01189,P32245,P00533,P10145,O14594,O75056,O00253,
P13647	Q6ZWJ1,Q99816,P55042,P11473,Q92793,Q92769,P46937,Q15788,P30530,Q15759,Q13547,P26006,P16220,P10914,Q96FX8,P17947,P17936,Q16186,P11388,P09086,P01583,P01579,P30411,Q13451,P04141,P35225,Q9H0M0,Q00987,P28069,P18283,Q15596,P22736,P49327,Q13315,P07900,P22694,O76054,P53779,P51587,P18146,P22612,Q07812,P00813,P31947,P15408,P38936,P46531,P01215,O95067,Q01196,P27361,P01189,P32241,P01100,P14859,P45984,P45983,…
P13645	P08637,P20701,P08603,P06340,P16109,P11226,P11215,P28068,P31994,Q30154,P48740,P00751,P00747,P00746,P00736,P25105,P25090,P25089,P09871,P01031,P01024,P22301,P02747,P02746,P02745,P05362,P02679,P20036,P21730,P79483,P12318,P12314,O75015,P05156,P05107,Q02413,Q16581,P0C0L5,P0C0L4,P01920,P01909,P01906,P01903,P21462,Q14242,O00187,P24071,P06681,P04440,P13765,P13762,
Q17RR3	P20839,P51970,O95573,P06576,P55084,P20815,P20813,P39877,Q9NRF9,Q9NRF8,P49643,P49642,O95544,P49641,Q13630,Q53FZ2,Q6QHC5,Q96GX9,Q96H96,Q99807,P49619,O75964,P35475,O75947,Q9NRA0,P78540,P33261,P33260,P43034,Q9BSE5,Q9UF12,O75912,O75911,Q9BSD7,O75907,Q6YP21,P21283,P21281,P13674,P11498,P03897,Q10981,P03891,P31040,P15848,P03886,P46977,P09172,A6NGE7,P46952,Q9NR71,Q14061,Q86VF5,P21217,Q16222,P40394,P46926,…
Q8NGA8	Q8NH49,Q8NGS9,Q8NH48,Q8NGS8,Q8NGS7,Q8NGS6,Q8NGS5,Q8NGS4,Q8NGS3,Q8NH43,Q8NGS2,Q8NH42,Q8NGS1,Q8NH41,Q8NGS0,Q8NH40,Q8NGR9,Q8NGR8,Q8NH37,Q8NGR6,Q8NGR5,Q8NGR4,Q8NGR3,Q8NGR2,Q8NGR1,Q8NGQ6,Q8NGQ5,Q8NGQ4,Q8NGQ3,Q8NGQ2,Q8NH21,Q8NGQ1,Q8NGP9,Q8NH19,Q8NH18,Q8NGP8,Q8NH16,Q8NGP6,Q8NGP4,Q8NGP3,Q8NGP2,Q8NGP0,Q8NH10,Q8NH09,Q8NH06,Q8NH05,Q8NH04,Q8NH03,Q8NH02,Q8NH01,Q8NH00,Q8NGN6,Q8NGN5,Q8NGN4,Q8NGN3,Q8NGN2,Q8NGN1,…
P13640	P11473,P13637,Q8NFT2,P30519,O95436,Q9H1D0,Q9BQS7,P51788,Q9NP59,Q96QT4,P32418,P49281,P49279,P48764,O15431,Q9UN42,P50993,Q7LBE3,Q96NT5,P80297,P80294,Q9Y6M5,Q8N4E7,P02795,P02794,P02792,P02787,P29377,Q9BXS9,P20020,Q695T7,P40879,P07438,P09601,Q9BX84,P04733,P04732,Q04656,P14415,Q9UHE8,O00244,P05026,P05023,Q6P5W5,P13866,P54710,P54709,Q13733,Q53TN4,
Q8NGA6	Q8NH49,Q8NGS9,Q8NH48,Q8NGS8,Q8NGS7,Q8NGS6,Q8NGS5,Q8NGS4,Q8NGS3,Q8NH43,Q8NGS2,Q8NH42,Q8NGS1,Q8NH41,Q8NGS0,Q8NH40,Q8NGR9,Q8NGR8,Q8NH37,Q8NGR6,Q8NGR5,Q8NGR4,Q8NGR3,Q8NGR2,Q8NGR1,Q8NGQ6,Q8NGQ5,Q8NGQ4,Q8NGQ3,Q8NGQ2,Q8NH21,Q8NGQ1,Q8NGP9,Q8NH19,Q8NH18,Q8NGP8,Q8NH16,Q8NGP6,Q8NGP4,Q8NGP3,Q8NGP2,Q8NGP0,Q8NH10,Q8NH09,Q8NH06,Q8NH05,Q8NH04,Q8NH03,Q8NH02,Q8NH01,Q8NH00,Q8NGN6,Q8NGN5,Q8NGN4,Q8NGN3,Q8NGN2,Q8NGN1,…
Q8NGA5	Q8NH49,Q8NGS9,Q8NH48,Q8NGS8,Q8NGS7,Q8NGS6,Q8NGS5,Q8NGS4,Q8NGS3,Q8NH43,Q8NGS2,Q8NH42,Q8NGS1,Q8NH41,Q8NGS0,Q8NH40,Q8NGR9,Q8NGR8,Q8NH37,Q8NGR6,Q8NGR5,Q8NGR4,Q8NGR3,Q8NGR2,Q8NGR1,Q8NGQ6,Q8NGQ5,Q8NGQ4,Q8NGQ3,Q8NGQ2,Q8NH21,Q8NGQ1,Q8NGP9,Q8NH19,Q8NH18,Q8NGP8,Q8NH16,Q8NGP6,Q8NGP4,Q8NGP3,Q8NGP2,Q8NGP0,Q8NH10,Q8NH09,Q8NH06,Q8NH05,Q8NH04,Q8NH03,Q8NH02,Q8NH01,Q8NH00,Q8NGN6,Q8NGN5,Q8NGN4,Q8NGN3,Q8NGN2,Q8NGN1,…
P62158	Q8NH49,Q8NGS9,Q8NH48,Q8NGS8,Q8NGS7,Q8NGS6,Q8NGS5,Q8NGS4,P18545,Q8NGS3,Q8NH43,Q8NGS2,Q8NH42,Q8NGS1,Q8NH41,Q8NGS0,Q8NH40,Q68CJ9,Q8NGR9,Q8NGR8,Q8NH37,Q8NGR6,P51970,Q8NGR5,Q8NGR4,Q8NGR3,Q8NGR2,Q8NGR1,P08754,P06576,Q8NGQ6,Q8NGQ5,Q8NGQ4,Q8NGQ3,Q8NGQ2,Q8NH21,Q8NGQ1,Q15835,Q13651,Q8NGP9,Q8NH19,Q8NH18,Q8NGP8,Q8NH16,Q8NGP6,Q8NGP4,Q8NGP3,Q8NGP2,Q99836,Q8NGP0,Q8NH10,P39877,P16333,Q8NH09,Q8NH05,Q8NH04,Q9NRF2,…
Q9NQW1	P51965,P55072,Q9NRD1,Q13616,Q9UF47,P25686,P25685,Q9H347,P27824,P13667,P46977,Q16236,Q9NR34,Q9NR31,P34931,O95487,O95486,P61619,P27797,O75807,O94979,Q969T4,Q92611,P53992,Q99683,Q13454,Q13438,P39656,Q9BQI3,Q9H173,P17861,Q86TM6,O94855,Q92598,Q12933,Q12907,P51668,Q96DZ1,Q9UBV2,Q8N7S2,Q9UBS4,P54252,P07900,P11142,Q9UNZ2,O76024,P53779,Q96Q80,P51572,P51571,Q99442,Q15437,Q15436,P49257,O95155,Q07812,Q13217,…
Q16254	P51946,Q9H2X0,Q13616,Q8WVM7,Q9UER7,O75928,O75925,P35443,P35442,P78527,P43026,P23443,Q92793,Q92769,Q06413,Q15797,Q15796,Q15788,Q13596,P06493,Q9BS18,Q13573,Q8NG27,Q99741,Q13547,Q13535,Q6UWW8,Q99717,Q99708,Q09028,P06400,Q9UQE7,P01579,Q96FJ0,P34820,Q99697,P61586,Q9H1A4,Q13485,Q8NER5,Q13464,Q99640,P04183,Q96RT1,Q96S42,P78396,Q13416,Q13415,Q9NPB6,Q9H160,P17844,P17813,Q00987,Q92558,Q92547,P24941,Q96EB6,…
Q9NR81	P98171,Q86VW2,Q99819,O75962,Q9BRR9,P10911,O94989,Q5VST9,Q13459,Q12979,P11274,Q6ZSZ5,Q12802,Q96QB1,Q3KR16,P15498,Q12774,P85298,Q96PE2,P46527,O60890,Q8N5V2,Q96P48,Q7Z6B7,Q13017,Q9UKW4,Q9H8V3,Q9Y4F1,O15085,O15068,O15013,Q9HCE6,P52735,Q92974,P52566,P52565,Q9H4E7,Q8WWN8,Q9NRY4,Q92888,O43182,
Q8NGA1	Q8NH49,Q8NGS9,Q8NH48,Q8NGS8,Q8NGS7,Q8NGS6,Q8NGS5,Q8NGS4,Q8NGS3,Q8NH43,Q8NGS2,Q8NH42,Q8NGS1,Q8NH41,Q8NGS0,Q8NH40,Q8NGR9,Q8NGR8,Q8NH37,Q8NGR6,Q8NGR5,Q8NGR4,Q8NGR3,Q8NGR2,Q8NGR1,Q8NGQ6,Q8NGQ5,Q8NGQ4,Q8NGQ3,Q8NGQ2,Q8NH21,Q8NGQ1,Q8NGP9,Q8NH19,Q8NH18,Q8NGP8,Q8NH16,Q8NGP6,Q8NGP4,Q8NGP3,Q8NGP2,Q8NGP0,Q8NH10,Q8NH09,Q8NH06,Q8NH05,Q8NH04,Q8NH03,Q8NH02,Q8NH01,Q8NH00,Q8NGN6,Q8NGN5,Q8NGN4,Q8NGN3,Q8NGN2,Q8NGN1,…
Q92785	P20807,Q13616,P62191,Q15750,Q99759,Q13547,Q13546,Q9NQC7,P17980,Q86UP2,P52292,P40222,Q99683,Q969G3,Q13490,P51787,P51784,Q15653,Q13451,Q15628,P49427,P78347,Q12933,P28074,P51692,P12931,P51665,Q9UBN7,P68400,Q12824,P01375,Q06124,P42224,P55957,P53779,Q99460,O95163,Q9GZU2,Q07812,P51532,O75582,Q9UNN5,P31946,P19838,Q01201,P67870,P20333,Q13158,P29590,Q8N668,Q13114,Q05513,P19784,P27348,O14920,P62917,Q9NYS0,…
Q9NR80	Q13671,P98174,Q15831,P55075,P16333,P08729,Q9NRA1,P78536,O75914,Q8IUQ4,P13688,P23443,P11487,Q86VI3,Q92783,P62140,P46940,Q9NQU5,P62136,P13612,P42566,Q92747,Q92734,Q02045,Q15796,Q8WUW1,P30530,P08670,P06493,Q13576,P26038,P18433,Q99755,Q15746,P08648,P26012,P26010,P16234,Q13547,Q13546,P26006,P20702,P20701,P16220,P08620,P10916,Q99704,P51817,Q9NQC7,P51812,Q8WUM4,Q8NFJ5,O75815,Q9H1R3,P62070,Q969T9,Q9UQC2,…
Q8NGA0	Q8NH49,Q8NGS9,Q8NH48,Q8NGS8,Q8NGS7,Q8NGS6,Q8NGS5,Q8NGS4,Q8NGS3,Q8NH43,Q8NGS2,Q8NH42,Q8NGS1,Q8NH41,Q8NGS0,Q8NH40,Q8NGR9,Q8NGR8,Q8NH37,Q8NGR6,Q8NGR5,Q8NGR4,Q8NGR3,Q8NGR2,Q8NGR1,Q8NGQ6,Q8NGQ5,Q8NGQ4,Q8NGQ3,Q8NGQ2,Q8NH21,Q8NGQ1,Q8NGP9,Q8NH19,Q8NH18,Q8NGP8,Q8NH16,Q8NGP6,Q8NGP4,Q8NGP3,Q8NGP2,Q8NGP0,Q8NH10,Q8NH09,Q8NH06,Q8NH05,Q8NH04,Q8NH03,Q8NH02,Q8NH01,Q8NH00,Q8NGN6,Q8NGN5,Q8NGN4,Q8NGN3,Q8NGN2,Q8NGN1,…
Q92783	Q13671,Q15835,Q15831,Q13651,P16333,P20809,P08729,Q13636,Q99816,P08700,P78552,O75928,O75925,P78536,Q86VN1,Q8IUQ4,Q96H20,P13688,P23458,P23443,Q6UXL0,Q92793,Q9NR80,P46940,P46934,P42566,Q9NR46,P52333,Q92734,P34947,P34931,Q15796,Q5T9C9,P30530,P08670,P06493,Q15759,P30511,P18433,Q99755,P98082,P16234,Q96T51,Q13547,Q13546,Q13541,Q96FZ7,Q6DN90,P16220,O75886,P10912,Q99704,P51817,Q9NQC7,P51812,Q9UQN3,Q8WUM4,…
Q92781	Q15835,P20815,P20813,P43080,P33261,P33260,O75911,O75907,Q9NR63,P40394,P08684,P51841,Q6UWM9,O75795,Q8WTQ7,Q9BPW9,Q6NUM9,O95237,O94788,Q5TCH4,P10632,P08319,P06133,Q02928,Q9UMX6,O75452,Q9NYR8,Q02846,O60721,Q96NR8,P08100,P36575,P36537,Q9BY64,P24462,Q8IZV5,P51160,Q9Y4X1,P04798,P00352,P41247,P00326,P00325,Q16696,P05177,Q6V0L0,P07327,P16662,O95843,Q9UI40,P11766,P54855,Q16518,P11712,Q9HAY6,Q8TC12,Q9HB55,…
P23416	Q86VZ1,P49683,P55085,Q15825,Q15822,P18507,P18505,Q13639,P43088,P35462,P35414,P35408,P23415,P34998,P34995,P34981,P34972,P34969,P32745,P30559,P30556,P30550,P34903,P30542,P30536,P30532,Q15761,Q13585,P28223,P28222,P28221,P30518,Q15722,O75899,Q8NFN8,P10912,Q96G91,Q99705,Q05901,P35372,P35368,P35367,P35346,P04201,Q9H228,Q969V1,Q969N4,P50052,Q92633,P22888,P08588,Q99677,Q969F8,P30411,Q8NER1,P41968,P10828,…
P23415	Q86VZ1,P49683,P55085,Q15825,Q15822,P18507,P18505,Q13639,P43088,P35462,P35414,P35408,P23416,P34998,P34995,P34981,P34972,P34969,P32745,P30559,P30556,P30550,P34903,P30542,P30536,P30532,Q15761,Q13585,P28223,P28222,P28221,P30518,Q15722,O75899,Q8NFN8,P10912,Q96G91,Q99705,Q05901,P35372,P35368,P35367,P35346,P04201,Q9H228,Q969V1,Q969N4,P50052,Q92633,P22888,P08588,Q99677,Q969F8,P30411,Q8NER1,P41968,P10828,…
P46952	P20839,P51970,O95573,P06576,P55084,P20815,P20813,P39877,Q9NRF9,Q9NRF8,P49643,P49642,O95544,P49641,Q13630,Q53FZ2,Q6QHC5,Q96GX9,Q96H96,Q99807,P49619,O75964,P35475,O75947,Q9NRA0,P78540,P33261,P33260,P43034,Q9BSE5,Q9UF12,O75912,O75911,Q9BSD7,O75907,Q6YP21,P21283,P21281,P13674,P11498,P03897,Q10981,P03891,P31040,P15848,P03886,P46977,P09172,A6NGE7,Q17RR3,Q9NR71,Q14061,Q86VF5,P21217,Q16222,P40394,P46926,…
P15814	P52333,P10966,Q8WV28,P29965,P04234,Q96SD1,P08575,P33076,Q96RJ3,P06239,Q03519,Q03518,Q06187,Q9GZX7,P00813,O43918,P55895,P15391,P07766,P31785,Q9Y6W8,O14836,P13051,Q9Y6K9,P16871,P48382,P11912,O14593,P43403,O00287,P15918,P01732,P01730,
P15813	P20809,P08700,P78540,P15812,P13612,P42574,Q14031,P50148,Q04206,P10966,P08648,P29992,P26006,P51817,P04234,P05997,P17927,P01589,P01584,P01583,P01579,Q9NQ66,P40225,P08572,P08571,P08514,P04141,P35237,P35228,P23229,Q92569,P40197,P11215,P42338,P42336,P16070,P08473,P18206,P10721,P04053,Q01344,P25391,P05771,P07942,P36888,P01375,P15509,P22694,P22612,P12814,P08311,P10600,P06127,P06126,P19838,Q30154,P48736,…
P13639	P23443,Q53EL6,P25490,Q12983,Q92574,P36956,Q13393,P04049,Q6R327,Q9UBK2,O15530,Q15418,P31947,P31946,P60842,P29590,P27361,P27348,Q9NYV6,O14939,O14920,P31749,Q96B36,Q02750,Q04917,P36507,Q9UKB1,Q9NX09,P63104,P17252,P15056,O00418,P61981,Q9Y297,P28482,O00141,Q8TB45,P35568,P99999,P23588,P62258,P30622,
P15812	P20809,P08700,P15813,P13612,P10966,P08648,P26006,P04234,P17927,P01589,P01584,P01583,P40225,P08571,P08514,P04141,P23229,P40197,P11215,P16070,P08473,P10721,P04053,Q01344,P36888,P01375,P15509,P06127,P06126,Q30154,P13232,P13224,P11049,P26951,P15391,Q01113,P07766,P09919,P20273,P08174,P25063,P56199,P21926,P14778,P28907,P14770,P02786,P20138,P02724,P15144,Q14626,P17301,P16871,Q99062,P20023,P09693,P79483,…
P13637	P08754,P55087,P39877,P16333,P55064,Q99816,Q13627,Q01668,P55011,P25685,Q9H2S1,Q9UF02,P78508,P43005,P11473,P13640,P62158,Q14055,Q14050,Q9UEF7,Q14032,Q14031,Q06432,P52333,Q9NQR9,Q92736,P50148,P09104,P20774,P16298,Q8NFU1,P40313,P08684,Q8NFT2,Q13588,P06493,Q15759,Q15758,P30519,P18433,Q15746,Q13557,Q9UDY8,Q13555,Q13554,P04280,P16233,P61626,P16220,Q9UDW1,O95436,Q99715,Q99712,P10916,P51828,P29972,Q8NFM4,…
Q9H2K8	P55075,P39877,Q01668,Q8IV61,Q9UER7,Q9UF02,P11487,P42574,Q06432,Q06413,P34931,P20783,Q04206,P16298,Q15759,Q15750,Q99759,P16234,P08620,Q05923,P51817,P51812,Q9UQF2,P62070,P11362,P01584,P01583,P09038,Q99683,P08571,O95382,Q9UPT6,Q13469,P49407,P35236,Q9NP95,Q12933,Q00975,P46734,Q9BQ95,P22736,Q13387,P10767,Q99558,P30305,O95267,O95257,O75688,O75676,P04054,Q7L7X3,Q13315,P04049,P0C869,Q9UBN1,P60953,P05771,…
Q9NQV7	Q13472,P24941,Q13315,P51587,P54132,O15457,P11802,P38398,P40692,Q9UHC1,Q06609,O43196,
Q9NR77	O95573,Q6QHF9,Q13608,Q14032,P09110,P28288,P34913,O75874,P33121,P04179,Q9BQG2,P35228,P56589,Q08426,P51659,P04040,Q9UBJ2,Q99489,Q99424,Q03426,O75521,P48735,O43933,Q2QL34,P14920,O14975,Q9NYQ3,O43808,P30044,O75381,Q13011,P39210,O14832,Q9ULC5,Q9Y6I8,O00628,O00623,O60683,O15254,Q9UKU0,O15228,P33897,P22307,Q15126,Q9Y5Y5,O14734,Q9UKG9,Q9BY49,P47989,Q15067,O75192,P00441,Q7Z412,P35914,Q9UJM8,O14678,P40855,…
P13631	P55055,P11474,P11473,Q92753,Q92731,P51843,P35398,P06401,Q15648,P10828,P10827,P10826,P04150,Q96F24,Q96RI1,Q92570,P22736,Q15466,Q07869,Q13285,Q15406,Q14995,Q14994,P37231,P20393,P10589,P10588,P08235,P51449,Q13133,P19793,O75469,P49116,P03372,P13056,Q03181,Q9Y5X4,P48443,P10276,P10275,Q14541,O00482,P28702,Q9Y466,P62508,Q9UHY1,P43354,O95718,Q86WQ0,
P34998	Q86VZ1,P49683,P08754,P55085,Q99835,P39877,Q15825,Q15822,P18509,P18507,P18505,Q13639,Q13635,P43088,P35462,P35414,P35408,P23416,P23415,P34995,P34981,P56706,P56705,P56704,P56703,P34972,P34969,P50148,P32745,P30559,P30556,P30550,P34903,P10997,P30542,P30536,P30532,Q15761,Q13585,P28223,P28222,P28221,P30518,Q15722,O75899,P29992,Q8NFN8,P10912,Q96G91,Q99705,Q05901,P35372,P35368,P35367,P35346,P04201,Q9H228,…
Q6UXI9	P08571,Q6UVK1,Q15582,P04004,A2VEC9,P10451,P21980,P39060,P14543,P19320,P35555,
Q92777	Q05940,Q86UR5,P17600,P20336,O14994,O14810,P21579,
P34995	Q86VZ1,P49683,P55085,Q86VW2,Q15825,Q15822,P18507,P18505,P20800,Q13639,P14138,Q01668,P43088,P35462,Q9NRA0,P35414,P35408,P62158,P23416,P23415,P34998,P34981,P34972,P34969,Q92736,P50148,P34947,P32745,P30559,P30556,P30550,P34903,P16298,P30542,P30536,P30532,Q15761,Q13585,P28223,P28222,P28221,P30518,Q15746,Q15743,Q13557,Q13555,Q13554,P16234,Q15726,Q15722,O75899,P29992,Q8NFN8,P10912,P51828,Q8NFM4,Q96G91,…
Q9NR71	P20839,P51970,O95573,P06576,P55084,P20815,P20813,P39877,Q9NRF9,Q9NRF8,P49643,P49642,O95544,P49641,Q13630,Q53FZ2,Q6QHC5,Q96GX9,Q96H96,Q99807,P49619,O75964,P35475,O75947,Q9NRA0,P78540,P33261,P33260,P43034,Q9BSE5,Q9UF12,O75912,O75911,Q9BSD7,O75907,Q6YP21,P21283,P21281,P13674,P11498,P03897,Q10981,P03891,P31040,P15848,P03886,P46977,P09172,A6NGE7,Q17RR3,P46952,Q14061,Q86VF5,P21217,Q16222,P40394,P46926,…
Q8WVB3	P16278,Q8NFI3,P04066,P04062,Q99519,O00754,P07686,O00462,Q9Y3R4,P06865,Q9NTJ4,Q9Y2E5,Q9BTY2,P20933,Q8WWR8,
Q49AN0	P49674,P08709,Q13616,Q92753,Q99743,P0CG48,P0CG47,Q13535,P35398,P56645,Q07869,O15534,O15516,Q9UNS1,Q9C0J9,Q10586,P48730,P20393,P51449,P62987,P62979,P01185,Q15233,P62877,Q9UKT7,P63208,O14757,Q9UKB1,Q9UK39,O15055,O14503,P05121,O00327,Q16526,P61964,Q9Y297,
P23409	Q9H2X6,P55036,P15884,Q92793,P46940,Q02080,Q02078,Q06413,Q15759,P61626,P35354,P17947,P11309,Q13489,P41970,P78396,Q12982,P36956,P10721,P00915,P13349,P11142,Q9UBE8,P53778,P51531,P00813,P17676,Q02962,P38936,P46527,Q08209,P55895,P14921,P08246,P53621,O75444,O14960,O14948,Q14814,O60784,P01111,P01106,P33991,P08123,P10415,Q9Y6X2,Q4KMG0,Q6ISU1,Q9Y6D9,P63279,P08047,P00519,P15173,P15172,P15144,Q99081,P14635,…
P62140	P98174,P98170,P55075,P39877,Q01668,Q13616,Q86W47,Q9NRA1,P35443,P35442,O75914,P78509,P23443,P11487,Q86VI3,Q92793,P62158,Q9NR80,P46940,Q9NQU5,P62136,P13612,Q92752,Q92747,Q14031,Q9NQR9,Q9H2G2,P50148,Q02045,P30556,P16298,Q8WUW1,P06493,Q13576,Q9BS18,P26038,Q99755,Q15746,P98077,P08648,Q13557,Q13555,Q13554,P26012,P26010,P16234,Q13541,P29992,P26006,P04275,P20702,P20701,P08620,Q9UQP3,P10916,Q13522,P51828,…
Q14061	P20839,P51970,O95573,P06576,P55084,P20815,P20813,P39877,Q9NRF9,Q9NRF8,P49643,P49642,O95544,P49641,Q13630,Q53FZ2,Q6QHC5,Q96GX9,Q96H96,Q99807,P49619,O75964,P35475,O75947,Q9H2U2,Q9NRA0,P78540,P33261,P33260,P43034,Q9BSE5,Q9UF12,O75912,O75911,Q9BSD7,O75907,Q6YP21,P21283,P21281,P13674,P11498,P03897,Q10981,P03891,P31040,P15848,P03886,P46977,P09172,A6NGE7,Q17RR3,P46952,Q9NR71,Q86VF5,P21217,Q16222,P40394,…
P46940	Q13671,P98174,Q15831,P55075,P16333,P08729,Q99814,Q9H2X6,Q9NRA1,P78536,O75914,Q8IUQ4,P23467,P13688,P23443,P11487,Q86VI3,Q92793,P62158,Q9NR80,Q92783,P23409,P62140,Q9NQU5,P62136,P46934,P13612,P42574,P42566,Q9NQS3,Q92747,Q92738,Q92734,Q06413,Q02045,P40337,Q15797,Q15796,Q8WUW1,Q13596,P30530,P08670,P06493,Q15759,Q13576,P26038,P18433,Q99755,Q15746,P98077,P08648,P26012,P26010,P16234,P61626,Q13547,Q13546,…
Q86VF5	P20839,P51970,O95573,P06576,P55084,P20815,P20813,P39877,Q9NRF9,Q9NRF8,P49643,P49642,O95544,P49641,Q13630,Q53FZ2,Q6QHC5,Q96GX9,Q96H96,Q99807,P49619,O75964,P35475,O75947,Q9NRA0,P78540,P33261,P33260,P43034,Q9BSE5,Q9UF12,O75912,O75911,Q9BSD7,O75907,Q6YP21,P21283,P21281,P13674,P11498,P03897,Q10981,P03891,P31040,P15848,P03886,P46977,P09172,A6NGE7,Q17RR3,P46952,Q9NR71,Q14061,P21217,Q16222,P40394,P46926,…
Q9NQU5	P08754,P20827,Q6UXZ4,P98174,P98172,P98170,P55075,P16333,P51946,Q99814,Q13617,Q9NRA1,Q9UF33,O75928,O75925,P35443,P35442,O75914,P78509,P23443,P11487,Q86VI3,Q92793,Q9NR80,P62140,P46940,P62136,Q6H8Q1,P13612,P42574,Q92752,Q92747,Q14031,Q92730,Q9H2E6,Q8NFY4,Q02045,P40337,Q04206,P16298,Q15788,Q8WUW1,Q13591,Q15768,P06493,Q15759,P10966,Q13576,P26038,Q99755,Q15746,P98077,P08648,Q13557,Q9UDY8,Q13555,Q13554,…
Q92769	Q68CJ9,P51970,Q99856,P06576,P98177,P98170,P51959,P55075,Q99835,P51946,P20800,P55060,Q13635,Q99816,Q99814,Q13625,Q99801,Q13617,Q13616,Q9NRC8,Q8WVM7,O75947,P78543,O75928,O75925,P78536,P78527,O75909,Q6SJ96,P78504,P23458,P31040,P11487,P11473,Q92793,P13647,Q16254,Q9NR61,Q06455,P13611,P42574,P56706,P56705,P56704,P56703,Q92750,Q9NQS7,Q14031,Q16204,Q92734,P50148,Q06413,Q9NR19,P40337,Q15796,Q04206,Q15788,…
Q16236	P51965,P55072,Q9NRD1,Q13616,Q9UF47,P25686,P25685,Q9H347,P27824,P13667,P46977,Q9NQW1,Q9NR34,Q9NR31,P34931,O95487,O95486,P61619,P27797,O75807,O94979,Q969T4,Q92611,P53992,Q99683,Q13454,Q13438,P39656,Q9BQI3,Q9H173,P17861,Q86TM6,O94855,Q92598,Q12933,Q12907,P51668,Q96DZ1,Q9UBV2,Q8N7S2,Q9UBS4,P54252,P07900,P11142,Q9UNZ2,O76024,P53779,Q96Q80,P51572,P51571,Q99442,Q15437,Q15436,P49257,O95155,Q07812,Q13217,…
Q5GLZ8	P51965,P98170,Q13620,Q13619,Q13618,Q13617,Q13616,Q8WVN8,O75928,O75925,Q8IUQ4,P46934,Q9NR09,P40337,Q15751,Q9BS18,O94972,Q969T4,O94941,Q969M7,Q712K3,Q969H0,Q9H1A4,Q13490,Q13489,P49459,P49427,Q93034,Q86TM6,Q9H0M0,O94844,Q00987,P51668,Q13356,Q13309,Q9UBT2,Q12834,Q92466,Q9UBF6,Q9UBE0,P22681,P30260,O15524,Q96PU5,O95155,Q13233,A0AVT1,Q13216,Q14999,Q96PM5,Q9C0C9,Q9UNE7,Q7Z7E8,O43918,Q7Z6Z7,Q15386,Q15370,…
Q9NR63	P20815,P20813,P33261,P33260,O75911,O75907,Q92781,P40394,P08684,Q6UWM9,O75795,Q9BPW9,Q6NUM9,O95237,O94788,Q5TCH4,P10632,P08319,P06133,Q02928,O75452,Q9NYR8,Q96NR8,P36537,Q9BY64,P24462,Q8IZV5,Q9Y4X1,P04798,P00352,P41247,P00326,P00325,Q16696,P05177,Q6V0L0,P07327,P16662,P11766,P54855,Q16518,P11712,Q9HAY6,Q8TC12,Q9HB55,Q6E213,Q9BTZ2,O43174,P11509,P28332,P20853,
Q9NR61	Q13642,Q13616,P55001,P78536,P78504,Q92793,Q92769,P42566,Q06413,Q15797,Q8NFT8,Q13573,Q86UW9,Q96T58,Q96ST3,Q13547,Q8N9I9,Q06330,Q969H0,Q8NES3,Q9UQ52,P25490,P56545,Q92585,Q92542,Q13363,Q13361,Q13309,Q9UBP5,Q12860,Q9UBG7,P22681,O76050,Q99466,Q99417,P19838,P38936,P46531,P80370,O75446,P09958,Q9NZ42,Q96BI3,Q9NYJ7,P01106,Q9UM47,Q5TA89,P62877,Q9Y6R0,Q6ISU1,O60674,P63208,Q9Y644,Q9Y618,O00587,O00548,Q9UJU2,…
P62136	P98174,P98170,P55075,P39877,Q01668,Q13616,Q86W47,Q9NRA1,P35443,P35442,O75914,P78509,P23443,P11487,Q86VI3,Q92793,P62158,Q9NR80,P62140,P46940,Q9NQU5,P46937,P13612,Q92752,Q92747,Q14031,Q9NQR9,Q9H2G2,P50148,Q02045,Q15797,Q15796,P30556,P16298,Q8WUW1,P06493,Q13576,Q9BS18,P26038,Q99755,Q15746,P98077,P08648,Q13557,Q13555,Q13554,P26012,P26010,P16234,Q13541,P29992,P26006,P04275,P20702,P20701,P08620,Q9UQP3,…
P34982	Q8NH49,Q8NGS9,Q8NH48,Q8NGS8,Q8NGS7,Q8NGS6,Q8NGS5,Q8NGS4,Q8NGS3,Q8NH43,Q8NGS2,Q8NH42,Q8NGS1,Q8NH41,Q8NGS0,Q8NH40,Q8NGR9,Q8NGR8,Q8NH37,Q8NGR6,Q8NGR5,Q8NGR4,Q8NGR3,Q8NGR2,Q8NGR1,Q8NGQ6,Q8NGQ5,Q8NGQ4,Q8NGQ3,Q8NGQ2,Q8NH21,Q8NGQ1,Q8NGP9,Q8NH19,Q8NH18,Q8NGP8,Q8NH16,Q8NGP6,Q8NGP4,Q8NGP3,Q8NGP2,Q8NGP0,Q8NH10,Q8NH09,Q8NH06,Q8NH05,Q8NH04,Q8NH03,Q8NH02,Q8NH01,Q8NH00,Q8NGN6,Q8NGN5,Q8NGN4,Q8NGN3,Q8NGN2,Q8NGN1,…
P34981	Q86VZ1,P49683,P55085,Q86VW2,Q15825,Q15822,P18507,P18505,P20800,Q13639,P14138,Q01668,P43088,P35462,Q9NRA0,P35414,P35408,P62158,P23416,P23415,P34998,P34995,P34972,P34969,Q92736,P50148,P34947,P81277,P32745,P30559,P30556,P30550,P34903,P16298,P30542,P30536,P30532,Q15761,Q13585,P28223,P28222,P28221,Q8NG41,P30518,Q15746,Q15743,Q13557,Q13555,Q13554,P16234,Q15726,Q15722,O75899,P29992,Q8NFN8,P10912,P51828,…
Q6H8Q1	P08754,P20827,Q6UXZ4,P98172,P16333,Q9UF33,O75914,Q9NQU5,Q92730,Q9H2E6,Q8NFY4,P16298,Q13591,Q15768,P51805,O94929,O94916,P61586,P08581,Q13469,Q13464,Q12968,O94813,Q9BPU6,P06241,P60953,O95185,Q13275,Q13214,Q9C0C4,Q14934,O43921,Q08209,Q15375,P53671,P53667,Q13177,Q8N5V2,O95025,P27361,P05556,Q7Z6B7,P01116,P01112,P01111,Q9ULL4,O75326,Q9Y6N7,O00634,Q00535,P61073,Q05397,Q96MS0,P00519,P29323,P29322,P29320,…
Q14055	P43005,P13637,Q14050,Q14031,P40313,Q15758,Q99715,P57103,P05997,P09093,P08572,P51787,Q9UPR5,P08473,O95279,Q05707,Q96QD8,P15502,O15554,P32418,O60928,Q07837,P27487,P35030,P48764,P00790,Q9UN42,P08218,P08217,P50993,O43895,Q9UMD9,P08195,P08123,Q9UM01,P29400,A6NMZ7,Q9Y6H6,P53420,Q9BYF1,Q16820,Q16819,Q8TF71,P39060,P39059,P82251,Q695T7,P15086,P15085,P07478,P07477,Q7Z2H8,P46059,P02462,P02461,P14415,P02458,…
P46937	Q6ZWJ1,P98170,P55042,P78536,P23443,P11473,P13647,P62136,P46934,Q15796,P30530,P26006,Q96FX8,Q9UQM7,P17936,Q16186,P11388,P09086,P01583,Q13485,P30411,Q5SW24,Q9H0M0,Q00987,P18283,P51692,P06241,P49327,Q13315,O76054,P42229,P51587,O15530,Q96PU5,Q13224,P00813,P31947,P15408,P46531,Q9NZC7,O95067,Q01196,P27361,P62942,P67775,Q9NYJ8,Q01082,P56179,P56178,O60674,P32121,Q15172,P63244,Q03135,P29353,P62714,Q9BY44,…
Q06455	P98170,P55075,Q99835,Q13635,Q99814,Q99801,Q13617,O75928,O75925,P23458,P23443,P11487,Q92793,Q92769,P42574,P56706,P56705,P56704,P56703,Q14031,Q16204,Q92734,P40337,Q15796,Q04206,P16234,Q13547,Q13541,P26006,P08620,Q9NQB0,P06400,P35354,P17947,P11362,Q9H1J7,Q9H1J5,P09038,P11309,P61586,P08581,Q13490,Q13489,P08572,Q13485,Q13467,Q9NPG1,Q93098,Q93097,P10826,P78396,P08514,P35228,P35221,Q12967,Q9NP95,P11274,…
Q14050	P43005,P13637,Q14055,Q14031,P40313,Q15758,Q99715,P57103,P05997,P09093,P08572,P51787,Q9UPR5,P08473,O95279,Q05707,Q96QD8,P15502,O15554,P32418,O60928,Q07837,P27487,P35030,P48764,P00790,Q9UN42,P08218,P08217,P50993,O43895,Q9UMD9,P08195,P08123,Q9UM01,P29400,A6NMZ7,Q9Y6H6,P53420,Q9BYF1,Q16820,Q16819,Q8TF71,P39060,P39059,P82251,Q695T7,P15086,P15085,P07478,P07477,Q7Z2H8,P46059,P02462,P02461,P14415,P02458,…
P46934	P51965,Q15835,P98170,P16333,Q13636,Q99816,Q99814,Q13620,Q13619,Q13618,Q13617,Q13616,Q8WVN8,O75928,O75925,P78536,Q86VN1,Q8IUQ4,Q96H20,P62158,Q92783,P46940,Q5GLZ8,P46937,P42566,Q9NR46,P34947,P34931,Q9NR09,P40337,Q15796,Q5T9C9,Q15759,Q15751,Q15750,Q9BS18,P30511,Q99755,P98082,P98077,P16234,Q96T51,Q13547,Q96FZ7,Q6DN90,O75886,Q9UQN3,Q8WUM4,Q9BRG1,P33151,Q9H223,P17948,O94973,O94972,Q9H201,Q969T4,O94941,…
Q7LGC8	Q9NRB3,Q7LFX5,Q9NPZ5,Q9H1B5,Q8NET6,Q9NPF2,Q9UBV7,O94766,Q8NCH0,Q8N6G5,Q9UL01,Q9P2W7,Q9P2E5,Q8TDX6,Q70JA7,Q96L58,Q8IZ52,Q9Y2C2,Q86Y38,Q86X52,Q9NS84,
P21217	P20839,P51970,O95573,P06576,P55084,P20815,P20813,P39877,Q9NRF9,Q9NRF8,P49643,P49642,O95544,P49641,Q13630,Q53FZ2,Q6QHC5,Q96GX9,Q96H96,Q99807,P49619,O75964,P35475,O75947,Q9NRA0,P78540,P33261,P33260,P43034,Q9BSE5,Q9UF12,O75912,O75911,Q9BSD7,O75907,Q6YP21,P21283,P21281,P13674,P11498,P03897,Q10981,P03891,P31040,P15848,P03886,P46977,P09172,A6NGE7,Q17RR3,P46952,Q9NR71,Q14061,Q86VF5,Q16222,P40394,P46926,…
Q9NQT8	Q9NRD0,P50148,P30556,P29992,Q6DN90,P22888,P12931,O75689,Q9UBP9,P35125,Q99418,O43739,P32121,P07550,Q15057,Q15027,Q8WZ64,O95837,Q9Y2X7,P16473,Q8WWN9,P30679,
P13612	Q9NRJ3,P08754,P98174,P98170,P55075,Q99836,P98160,P14151,P20809,Q01668,P08700,O95500,Q9NRA1,P35443,P35442,O75914,Q9UF02,P78509,P23458,P11487,P56750,Q86VI3,P56748,P56747,P56746,Q9NR80,P15813,P15812,P62140,P46940,Q9NQU5,P62136,P13611,Q92752,Q9NQS3,Q92747,Q14031,Q06432,Q92736,Q8NFZ4,Q02045,Q04206,Q8WUW1,P16284,Q15762,O95484,Q15759,P10966,Q15750,Q13576,P30511,P26038,Q99755,O95471,Q15746,P98077,P08648,…
P13611	Q99856,P51959,P14151,P20800,P55060,Q13625,O95500,P78543,O75909,P56750,P56748,P56747,P56746,P11473,Q92793,Q92769,P13612,Q9NQS7,Q9NQS3,Q8NFZ4,Q8IUC6,P16284,Q53FA7,Q15762,Q9BRQ8,O95484,P10966,P30511,O95471,Q13568,P26012,P26010,Q13547,Q7LG56,P20701,P08620,P04264,P51828,Q96FX8,P29965,Q9NQB0,P06400,Q03701,P33151,P78423,P13598,P13591,P17936,P27701,Q658P3,Q9NQ88,O94907,Q9NPP4,Q99697,P08581,P08575,P08571,…
P42575	P42574,Q00994,
P42574	Q68CJ9,P51970,P08754,P06576,P98170,P51959,Q13651,P55075,Q99836,Q99835,P39877,P16333,P51946,Q13635,Q99814,Q9H2X3,Q01668,Q99801,Q13617,P08700,P78560,O75947,Q9NRA0,Q8IV61,Q9UER7,P78540,O75928,O75925,P78536,P23471,Q9UF02,Q6SJ96,Q8IUQ4,P33241,P21283,P21281,P23458,P43004,P03897,P03891,P31040,P23443,P11487,P03886,Q9NR96,P11473,Q92793,P62158,P15813,Q9H2K8,P46940,Q9NQU5,Q92769,Q06455,P42575,Q9NR55,P56706,…
Q9NQT5	Q9H361,Q9H2U1,P78543,Q9NQT4,P09104,O95453,Q8IU60,Q92600,Q6P2E9,Q9NPI6,Q9NPD3,P10809,Q96F86,Q06265,A5YKK6,Q86TB9,Q9H0D6,Q99547,Q13310,Q96DU9,P42285,Q15477,Q5XG87,Q9GZS3,Q9NZN8,Q58A45,Q96C86,Q5JQF8,Q5RKV6,Q6PGP7,Q9ULM6,Q96B26,Q9NY30,Q9H9A5,Q8N3Z6,P38646,O15116,Q9UK45,Q15024,Q9Y4Z0,Q9Y4Y9,O75175,P11940,Q96LI5,Q8IZH2,Q8IZD4,P50616,Q9UIV1,Q504Q3,Q8TCS8,Q9Y3B2,Q13901,Q9Y333,P13929,Q9Y2L1,O95777,Q13868,…
Q9NR55	P08700,P62158,P42574,P29965,P35354,P01589,P01579,Q13469,Q13422,P04141,Q12968,P53805,P11161,P01375,P18146,P37231,P15407,Q13191,P18031,Q15306,O75444,Q9BZS1,P01100,P14859,P08195,Q15262,Q01094,Q9Y6J0,P05412,P24588,Q9UL17,P60568,Q05215,Q8TEB7,P17275,Q04759,P10145,Q06889,P11802,P05113,P05112,P23771,P23743,Q96J02,Q14206,P48023,O95644,P16410,
Q92759	P51948,P51946,Q9NRF9,Q13620,Q13619,Q6SJ96,Q92750,P32780,Q9NR33,Q5H9L4,P27694,P35269,P35251,P35250,P78347,P35249,Q6P1X5,P35244,Q12962,Q6P1K8,Q15545,Q15544,Q15543,Q15542,P07992,Q92466,Q07864,Q03468,Q13216,Q9UNN4,O75529,P23025,Q7Z7C8,P18074,Q13156,P56282,P20226,P49005,P62877,Q9Y6J9,P40938,P40937,Q00403,Q8IZX4,Q15054,P19447,P50613,P28715,Q9HCU8,P21675,P41208,Q9HBM6,P29084,P29083,P13984,Q9UHL9,Q16531,…
Q9NQT4	Q9H361,Q9H2U1,P78543,Q9NQT5,P09104,O95453,Q8IU60,Q92600,Q6P2E9,Q9NPI6,Q9NPD3,P10809,Q96F86,Q06265,A5YKK6,Q86TB9,Q9H0D6,Q99547,Q13310,Q96DU9,P42285,Q15477,Q5XG87,Q9GZS3,Q9NZN8,Q58A45,Q96C86,Q5JQF8,Q5RKV6,Q6PGP7,Q9ULM6,Q96B26,Q9NY30,Q9H9A5,Q8N3Z6,P38646,O15116,Q9UK45,Q15024,Q9Y4Z0,Q9Y4Y9,O75175,P11940,Q96LI5,Q8IZH2,Q8IZD4,P50616,Q9UIV1,Q504Q3,Q8TCS8,Q9Y3B2,Q13901,Q9Y333,P13929,Q9Y2L1,O95777,Q13868,…
P56706	Q68CJ9,P49674,P08754,P98170,P55075,Q99835,P98164,Q13635,Q99814,Q99801,Q13617,Q13616,O75928,O75925,Q8IUQ4,P23458,P11487,Q92793,P62158,P34998,Q92769,Q06455,P42574,P56705,P56704,P56703,Q9H2H0,Q14031,Q16204,Q92734,P50148,P34925,P40337,Q15796,Q04206,P16298,Q13557,Q13555,Q13554,P16234,Q13547,P26006,P16220,P08620,P51828,Q8NFM4,P51817,O95409,Q9UQM7,Q9NQB0,P06400,P35354,Q9H237,P17947,P11362,Q9H1J7,Q9H1J5,…
P56705	Q68CJ9,P49674,P08754,P98170,P55075,Q99835,P98164,Q13635,Q99814,Q99801,Q13617,Q13616,O75928,O75925,P15884,Q8IUQ4,P23458,P11487,Q92793,P62158,P34998,Q92769,Q06455,P42574,P56706,P56704,P56703,Q9H2H0,Q14031,Q16204,Q92734,P50148,P40337,Q15796,Q04206,P16298,Q13557,Q13555,Q13554,P16234,Q13547,P26006,P16220,P08620,P51828,Q8NFM4,P51817,O95409,Q9UQM7,Q9NQB0,P06400,P35354,Q9H237,P17947,P11362,Q9H1J7,Q9H1J5,…
P56704	Q68CJ9,P49674,P08754,P98170,P55075,Q99835,P98164,Q13635,Q99814,Q99801,Q13617,Q13616,O75928,O75925,P15884,Q8IUQ4,P23458,P11487,Q92793,P62158,P34998,Q92769,Q06455,P42574,P56706,P56705,P56703,Q9H2H0,Q14031,Q16204,Q92734,P50148,P34925,P40337,Q15796,Q04206,P16298,Q13557,Q13555,Q13554,P16234,Q13547,P26006,P16220,P08620,P51828,Q8NFM4,P51817,O95409,Q9UQM7,Q9NQB0,P06400,P35354,Q9H237,P17947,P11362,Q9H1J7,…
Q9NR50	Q9NRG9,Q09161,Q86W42,Q9H361,P55010,Q9H307,Q5VU65,Q9BRP8,Q86V81,Q13541,Q96FV9,Q8WUM0,O75822,O75821,Q8NFH5,Q8NFH4,Q8NFH3,O75818,O75817,P78406,P52298,Q9H1J1,Q92621,Q9H1B4,Q969H6,Q9NPJ8,Q96RS0,Q99613,P78346,P78345,P78344,Q96EE3,Q9BQ52,Q99575,Q99567,Q13347,O75694,Q9UBU9,Q13310,Q9H074,Q96DU9,Q6EEV6,Q9GZY0,O15504,P61326,O95149,Q05639,Q96Q11,Q96D46,Q14974,Q12769,P60842,P38919,P54105,P55884,O60841,P55854,…
P56703	Q68CJ9,P49674,P08754,P98170,P55075,Q99835,P98164,Q13635,Q99814,Q99801,Q13617,Q13616,O75928,O75925,P15884,Q8IUQ4,P23458,P11487,Q92793,P62158,P34998,Q92769,Q06455,P42574,P56706,P56705,P56704,Q9H2H0,Q14031,Q16204,Q92734,P50148,P34925,P40337,Q15796,Q04206,P16298,Q13557,Q13555,Q13554,P16234,Q13547,P26006,P16220,P08620,P51828,Q8NFM4,P51817,O95409,Q9UQM7,Q9NQB0,P06400,P35354,Q9H237,P17947,P11362,Q9H1J7,…
Q16222	P20839,P51970,O95573,P06576,P55084,P20815,P20813,P39877,Q9NRF9,Q9NRF8,P49643,P49642,O95544,P49641,Q13630,Q53FZ2,Q6QHC5,Q96GX9,Q96H96,Q99807,P49619,O75964,P35475,O75947,Q9NRA0,P78540,P33261,P33260,P43034,Q9BSE5,Q9UF12,O75912,O75911,Q9BSD7,O75907,Q6YP21,P21283,P21281,P13674,P11498,P03897,Q10981,P03891,P31040,P15848,P03886,P46977,P09172,A6NGE7,Q17RR3,P46952,Q9NR71,Q14061,Q86VF5,P21217,P40394,P46926,…
Q92754	O75911,P78504,P11473,Q53FA7,P26006,Q96FX8,P17936,Q9UQC9,Q9UPY3,P16144,Q8WTP8,Q9H0M0,Q00987,Q08431,P36952,Q6STE5,P18283,P15559,P11161,Q15465,O15527,Q05655,Q07812,P00813,P38936,P22570,P29590,P27348,O14920,P24522,P08047,P00519,P53350,O15111,Q9BXH1,Q8TDN4,O60381,Q09472,P29034,Q08945,Q9BUZ4,Q8TC71,Q9Y297,Q96J02,Q14254,Q99988,Q13794,Q92817,
Q92753	P49674,P55055,Q13616,P11474,P11473,P13631,Q49AN0,Q92731,Q99743,P51843,P35398,P06401,P56645,Q15648,P10828,P10827,P10826,P04150,Q96F24,Q96RI1,Q92570,P22736,Q15466,Q07869,Q13285,O15534,O15516,Q15406,Q9C0J9,Q14995,Q14994,P37231,P48730,P20393,P10589,P10588,P08235,P51449,Q13133,P19793,O75469,P49116,P03372,P62877,P13056,Q9UKT7,Q03181,P63208,Q9Y5X4,P48443,Q9UKB1,P10276,P10275,Q14541,O00482,P28702,O15055,…
P34972	Q86VZ1,P49683,Q9NRJ3,P49682,P55085,Q15825,Q15822,P18507,P18505,Q13639,P43088,P35462,P78556,P35414,P35408,P23416,P23415,P34998,P34995,P34981,P34969,P32745,P30559,P30556,P30550,P34903,P30542,Q9H2A7,P30536,P30532,Q15761,Q13585,P28223,P28222,P28221,Q8NG41,P30518,Q15743,Q99731,Q15722,O75899,Q8NFN8,P10912,Q96G91,Q99705,Q13519,Q05901,P35372,P35368,P35367,P35346,Q9H244,P04201,Q9H228,Q969V1,P13501,Q969N4,…
P40394	P20839,P51970,O95573,P06576,P55084,P20815,P20813,P39877,Q9NRF9,Q9NRF8,P49643,P49642,O95544,P49641,Q13630,Q53FZ2,Q6QHC5,Q96GX9,Q96H96,Q99807,P49619,O75964,P35475,O75947,Q9NRA0,P78540,P33261,P33260,P43034,Q9BSE5,Q9UF12,O75912,O75911,Q9BSD7,O75907,Q6YP21,P21283,P21281,P13674,P11498,P03897,Q10981,P03891,P31040,P15848,P21266,P03886,P46977,P09172,A6NGE7,Q17RR3,Q92781,P46952,Q9NR71,Q14061,Q86VF5,Q9NR63,…
Q92752	P98170,P98160,Q9NRA1,P35443,P35442,O75914,P78509,P62140,Q9NQU5,P62136,P13612,Q14031,Q02045,Q15746,P98077,P08648,P26012,P26010,P16234,P26006,P04275,Q9UQP3,P10916,Q9H1R3,P05997,P17948,P61586,P08581,Q13490,Q13489,P08572,Q13464,P16144,P08514,Q13418,Q01449,P23229,P56539,Q92569,P40197,P34741,P42338,P42336,P16070,P12931,P18206,P06241,P51636,P04049,Q32MK0,P25391,P07996,P04004,P60953,P05771,P07942,P36873,…
P09132	Q96T52,P61619,P49458,O76094,Q99442,P11021,P67812,P08240,P37108,Q9H9S3,Q9Y6A9,P61011,P61009,Q9Y5M8,Q9BY50,Q15070,Q96LU5,Q15005,P60468,Q9UHB9,Q9UGP8,P60059,
Q92750	Q68CJ9,P51970,P06576,P51948,P51946,O75947,Q6SJ96,P31040,Q92793,Q92769,P42574,Q92759,P32780,P50148,Q8IUF8,P34932,Q13561,Q96ST3,Q13547,P06454,P16220,Q9UDW1,O94973,P27708,P34896,Q9NQ66,Q86UE4,P11309,Q5H9L4,P20674,Q9H1A7,P08574,Q99643,P04183,P04179,P10809,P35269,P78347,Q6P1X5,P35226,Q12962,P56556,Q86TG7,P36954,Q6P1K8,Q9H0C2,P24928,O95299,O95298,Q99574,Q15545,Q15544,Q15543,Q15542,P30304,Q13330,P53803,…
P46926	P20839,P51970,O95573,P06576,P55084,P20815,P20813,P39877,Q9NRF9,Q9NRF8,P49643,P49642,O95544,P49641,Q13630,Q53FZ2,Q6QHC5,Q96GX9,Q96H96,Q99807,P49619,O75964,P35475,O75947,Q9NRA0,P78540,P33261,P33260,P43034,Q9BSE5,Q9UF12,O75912,O75911,Q9BSD7,O75907,Q6YP21,P21283,P21281,P13674,P11498,P03897,Q10981,P03891,P31040,P15848,P03886,P46977,P09172,A6NGE7,Q17RR3,P46952,Q9NR71,Q14061,Q86VF5,P21217,Q16222,P40394,…
Q9UEF7	P20839,P51970,O95573,P06576,P55084,P20815,P20813,P39877,Q9NRF9,Q9NRF8,P49643,P49642,O95544,P49641,Q13630,Q53FZ2,Q6QHC5,Q96GX9,Q96H96,Q99807,P49619,O75964,P35475,O75947,Q9NRA0,P78540,P33261,P33260,P43034,Q9BSE5,Q9UF12,O75912,O75911,Q9BSD7,O75907,Q6YP21,P21283,P21281,P13674,P11498,P03897,Q10981,P03891,P31040,P15848,P03886,P46977,P11473,P09172,A6NGE7,Q17RR3,P46952,P13637,Q9NR71,Q14061,Q86VF5,P21217,…
Q86VD9	O95427,Q9BRB3,Q3MUY2,Q92643,Q969N2,P57054,Q96S52,Q92535,Q92521,Q5H8A4,O94777,P37287,Q7Z7B1,P80108,Q8TEQ8,Q07326,Q14442,Q9NUD9,Q75T13,Q9Y2B2,Q8TBF5,O43292,Q9H490,Q9H3S5,
Q29980	P14151,P42574,P16298,Q15762,P98077,P08637,P20701,Q99706,P29965,P13598,Q92692,P01579,P01574,P01571,P01570,P01569,P01568,O94916,P01567,P01566,P01563,P01562,P40200,Q13477,Q13469,P04141,P78314,P78310,Q12968,Q92569,P42338,P42336,P06241,P06239,Q96E93,P04049,Q9UBN6,P05771,Q9UBK5,P01375,Q06124,P30273,O76036,Q07890,Q07889,P55957,P12830,P31994,Q13241,P17693,P15498,Q14954,Q14952,Q14934,P48736,O43914,Q08209,…
Q9NR48	P08754,O75970,O95500,O75936,P56750,P56748,P56747,Q92797,P56746,Q9NQR1,Q02045,O95484,O95471,Q96T68,Q9UDY2,P10916,Q9UDR5,Q86UL8,P62070,P13535,P13533,P61586,P57087,Q66LE6,Q9UPS6,Q8WTS6,P49419,Q9NPB6,P78369,Q01449,P35221,Q5JTD0,P36957,Q08426,Q6P1M3,P12931,P51648,Q5TCQ9,Q8N7P3,P60953,P05771,P07947,P68400,P11171,A7E2Y1,P24844,P12883,P12882,O15551,Q05655,P12814,P41743,O75508,P11055,Q8N6F1,P67870,P30154,…
P42566	Q13671,Q15835,Q15831,P16333,P08729,Q15811,Q13636,Q99816,P55001,P78536,Q86VN1,Q8IUQ4,Q96H20,P13688,P78504,P23443,Q9NR80,Q92783,P46940,Q9NR61,P46934,Q9NR46,Q92734,P34947,P34931,Q15796,Q5T9C9,P30530,Q8NFT8,P08670,P06493,P30511,P18433,Q99755,P98082,Q96T58,P16234,Q96T51,Q13547,Q13546,Q96FZ7,Q6DN90,P16220,O75886,Q99704,P51817,Q9NQC7,P51812,Q9UQN3,Q8WUM4,Q8NFJ5,Q9BRG1,O75815,Q9H223,P17948,O94973,Q9H201,…
Q9NQS7	Q2M2Z5,P13693,Q92769,P13611,Q96GD4,P08670,Q15746,Q13547,P08620,P04264,P51828,Q9NQB0,Q9UQB9,O94907,Q99697,Q99661,P49450,Q93074,P23258,Q15596,P30307,P30305,Q13363,O95235,Q9UBT3,P13349,P36873,P30291,P30279,P12830,Q5FBB7,P51532,P31947,P31946,Q6PIL6,P17661,Q9NZI8,P08253,O14980,O14965,P27348,O75410,Q08117,P30086,O15392,P01106,Q9ULW0,P45973,O60729,Q6PGQ7,Q08J23,Q14738,Q04917,O00622,P05412,P14780,P16949,…
Q9NR46	Q15835,Q13636,Q99816,Q86VN1,Q96H20,Q92783,P46934,P42566,P34947,P34931,Q15796,Q5T9C9,P30511,Q99755,P98082,P16234,Q96T51,Q96FZ7,Q6DN90,O75886,Q9UQN3,Q8WUM4,Q9BRG1,Q9H223,P17948,O94973,Q9H201,P01589,Q9H1K0,Q8NEZ2,P61586,P08588,P08581,Q5JU85,Q9UPQ3,Q8WTQ7,Q9UQ16,Q96EY5,Q9UPP2,Q6WKZ4,Q9BQI7,P49407,Q9NPB6,Q5SW96,Q9H0M0,Q00987,P56539,Q9NP79,Q9NP61,Q8NDX1,Q13393,P51681,P12931,P10721,P51636,O95208,P60953,…
P34969	Q86VZ1,P49683,P55085,Q15825,Q15822,P18509,P18507,P18505,Q13639,Q01668,P43088,P35462,Q9NRA0,P35414,P35408,P62158,P23416,P23415,P34998,P34995,P34981,P34972,Q92736,P50148,P32745,P30559,P30556,P30550,P34903,P16298,P10997,P30542,P30536,P30532,Q15761,Q13585,P28223,P28222,P28221,P30518,Q15746,Q13557,Q13555,Q13554,P16234,Q15722,O75899,P29992,Q8NFN8,P10912,P51828,Q8NFM4,Q96G91,Q99705,P51817,P57103,Q05901,…
Q9NR45	P20839,P51970,O95573,P06576,P55084,P20815,P20813,P39877,Q9NRF9,Q9NRF8,P49643,P49642,O95544,P49641,Q13630,Q53FZ2,Q6QHC5,Q96GX9,Q96H96,Q99807,P49619,O75964,P35475,O75947,Q9NRA0,P78540,P33261,P33260,P43034,Q9BSE5,Q9UF12,O75912,O75911,Q9BSD7,O75907,Q6YP21,P21283,P21281,P13674,P11498,P03897,Q10981,P03891,P31040,P15848,P03886,P46977,P09172,A6NGE7,Q17RR3,P46952,Q9NR71,Q14061,Q86VF5,P21217,Q16222,P40394,…
Q9NQS3	P14151,O95500,P23467,P56750,P56748,P56747,P56746,Q92793,P46940,P13612,P13611,Q8NFZ4,Q15796,P16284,Q15762,O95484,P10966,P30511,O95471,P26012,P26010,P20701,P29965,Q9NQB0,P33151,P13598,P13591,P11362,Q9UQB8,Q9UPY6,P61586,P08581,P08575,Q13485,P57087,P06340,P16109,P78369,P78357,P35221,O94887,O94856,P23229,Q12913,Q92558,P11215,P34741,P28068,O95297,P12931,P10747,P18206,P06241,P06213,Q8N7P3,P60953,Q12860,…
Q02080	P15884,P23409,Q02078,Q06413,Q15759,Q12982,P13349,P53778,Q14814,Q4KMG0,P00519,P15173,P15172,Q99081,Q16539,O60271,P15923,
Q92747	P98174,P55075,P16333,Q9NRA1,Q9NRA0,O75914,P23443,P11487,Q86VI3,Q9NR80,P62140,P46940,Q9NQU5,P62136,P13612,Q02045,Q04206,Q8WUW1,Q15759,Q13576,P26038,Q99755,Q15746,P98077,P08648,P26012,P26010,P16234,P08637,P08631,P26006,P20702,P20701,P08620,Q9H1Y0,P10916,P29966,Q13509,Q9H1R3,P62070,Q9UQC2,P11362,Q9UQB8,P09038,Q92608,Q9UPY6,P61586,P08581,P08575,P08571,P06396,Q13480,Q15653,P30411,Q13464,P16144,Q9UQ16,…
Q9H2H0	P49674,Q13616,Q8IUQ4,Q92793,P56706,P56705,P56704,P56703,Q15796,P16298,Q13557,Q13555,Q13554,P51817,Q9UQM7,Q9NQB0,Q9H237,Q9H1J7,Q9H1J5,Q9NQ66,O94916,O94907,P61586,Q969G9,Q13485,Q969F2,Q13469,Q13467,Q13464,Q9NPG1,Q93098,Q93097,Q12968,P56545,Q9BQ87,Q13363,Q13362,Q9UP38,Q86T65,Q9UBV4,Q9UBU2,Q9UBT3,P05771,P68400,Q9UBE8,P22694,P30281,P30279,P53779,P22612,O60907,Q9GZT5,O75581,Q8N752,Q14934,P48729,P15407,…
Q14032	P20839,P51970,O95573,P06576,P55087,P55084,Q6QHF9,P20815,P20813,P39877,Q9NRF9,Q9NRF8,P49643,P49642,O95544,P49641,Q13630,Q53FZ2,Q6QHC5,Q96GX9,Q96H96,Q99807,P49619,O75964,Q13608,P35475,O75947,Q9NRA0,P78540,Q9H2S1,P33261,P33260,P43034,Q9BSE5,Q9UF12,O75912,O75911,Q9BSD7,O75907,Q6YP21,P21283,P21281,P13674,P11498,P03897,Q10981,P03891,P31040,P15848,P03886,P46977,P09172,A6NGE7,Q17RR3,P46952,P13637,Q9NR77,…
Q14031	P98170,P55075,Q99835,P98160,Q13635,Q99814,Q99801,Q13617,Q9NRA1,P78540,O75928,O75925,P35443,P35442,O75914,P78509,P23458,P43005,P11487,Q92793,P15813,P13637,P62140,Q9NQU5,Q92769,P62136,Q14055,Q06455,Q14050,P13612,P42574,P56706,P56705,P56704,P56703,Q92752,Q16204,Q92734,P50148,Q02045,P40337,Q15796,Q04206,P40313,Q15758,Q15746,P98077,P08648,P26012,P26010,P16234,Q13547,P29992,P26006,P04275,P08620,Q9UQP3,…
P32780	P51948,P51946,Q9NRF9,Q13620,Q13619,Q6SJ96,Q92759,Q92750,Q9NR33,Q5H9L4,P27694,P35269,P35251,P35250,P78347,P35249,Q6P1X5,P35244,Q12962,Q6P1K8,Q15545,Q15544,Q15543,Q15542,P07992,Q92466,Q07864,Q03468,Q13216,Q9UNN4,O75529,P23025,Q7Z7C8,P18074,Q13156,P56282,P20226,P49005,P62877,Q9Y6J9,P40938,P40937,Q00403,Q8IZX4,Q15054,P19447,P50613,P28715,Q9HCU8,P21675,P41208,Q9HBM6,P29084,P29083,P13984,Q9UHL9,Q16531,…
Q06432	P55075,P39877,Q01668,Q8IV61,Q9UER7,Q9UF02,P11487,P13637,Q9H2K8,P13612,P42574,Q92736,Q06413,P34931,P20783,Q04206,P16298,Q15759,Q15750,Q99759,P08648,P26012,P26010,P16234,P26006,P08620,Q9UDW1,P10916,P51828,Q05923,Q8NFM4,P51817,P51812,Q9NQB0,Q9UQF2,P62070,P11362,P01584,P01583,P13533,P09038,Q92629,P20674,P08590,Q99683,P08588,P08574,P08571,O95382,Q9UPT6,Q13469,P16144,P08514,P49407,P35236,P35221,Q9NP95,…
P52333	Q9NRJ3,P08754,Q15835,Q13651,P55072,Q99836,P16333,P20809,Q99816,Q13627,Q9H2X3,P08700,P78556,P25685,P78552,O75928,O75925,P23458,P23443,Q6UXL0,Q9NR96,Q92793,P62158,Q92783,P15814,P13637,P50151,P50150,P34947,P09104,P34931,Q04206,P20774,P16298,Q9H2A7,Q13588,P06493,Q15759,P10966,P26038,P18433,P98077,Q9UDY8,Q99731,P08631,Q13541,Q8WV28,P16220,Q13535,O75886,P10912,P51828,Q8NFM4,Q99704,P29965,P51817,P04234,…
Q7LGA3	Q9NPZ5,O94923,Q9H1B5,Q93063,Q9UBV7,Q9UBQ6,O94766,O43909,O14792,Q9Y663,Q9Y662,Q96MM7,Q9P2W7,Q8IZT8,Q8IZP7,P52849,P52848,Q96L58,O95803,O60243,Q86Y38,Q9Y278,Q92935,Q9H3R1,Q16394,
Q02078	P08727,P15884,P23409,Q02080,Q06413,Q15759,Q13541,P16220,P51812,P35354,P35228,Q12982,O75676,P05787,Q9UBK2,P13349,P53778,Q15418,O75582,P17676,Q15349,Q13164,P49137,P27361,P15336,P03372,Q14814,P22415,Q4KMG0,P19634,P05412,P00519,P15173,P15172,Q99081,P04792,O75030,Q16644,P18850,P18846,O60381,P04637,P47712,Q16539,O60271,P06730,P35638,Q9BUB5,P28482,Q8IW41,P31150,P15923,P28324,
Q9NQR9	P20839,P51970,O95573,Q15848,P06576,P55084,Q15831,P20815,P20813,P39877,Q9NRF9,Q9NRF8,P49643,P49642,O95544,P49641,Q13630,Q53FZ2,Q6QHC5,Q96GX9,Q96H96,Q01668,Q99807,P49619,O75964,P35475,O75947,Q9NRA0,P78540,P33261,P33260,P43034,Q9BSE5,Q9UF12,O75912,O75911,Q9BSD7,O75907,Q6YP21,P21283,P21281,P13674,P11498,P03897,Q10981,P03891,P31040,P23443,P15848,P03886,P46977,P09172,A6NGE7,Q17RR3,P62158,P46952,P13637,…
P50151	Q9NRJ3,P08754,Q15835,P78556,P52333,P50150,P34947,Q04206,Q9H2A7,P98077,Q99731,P08631,P51828,Q8NFM4,P51817,P78423,Q9NQ66,P13501,P13500,Q92608,P61586,Q15653,Q13464,Q8WTQ7,Q99616,P49407,Q08462,Q92583,Q92569,Q92556,P42338,P42336,P40145,P51692,P51685,P51684,P51681,P51677,P51671,P10720,P04049,P60953,P05771,P07948,Q9UBI6,Q9UBD3,P22694,P42224,Q07890,Q07889,P22612,Q05655,P49238,P19876,P19875,P15498,P19838,…
P50150	Q9NRJ3,P08754,Q15835,P78556,P52333,P50151,P34947,Q04206,Q9H2A7,P98077,Q99731,P08631,P51828,Q8NFM4,P51817,P78423,Q9NQ66,P13501,P13500,Q92608,P61586,Q15653,Q13464,Q8WTQ7,Q99616,P49407,Q08462,Q92583,Q92569,Q92556,P42338,P42336,P40145,P51692,P51685,P51684,P51681,P51677,P51671,P10720,P04049,P60953,P05771,P07948,Q9UBI6,Q9UBD3,P22694,P42224,Q07890,Q07889,P22612,Q05655,P49238,P19876,P19875,P15498,P19838,…
Q9H2G4	P51858,O94979,Q92611,Q96FC9,Q969H8,Q93075,Q86TM6,Q9BQ90,Q06210,P61421,P0C869,Q9UBS4,Q9UBS3,O76024,Q13217,Q14999,Q5MNZ9,O43909,P11021,O95070,P08240,O75460,Q13105,Q9Y6X1,O43731,Q15173,P29353,O14773,Q9Y5M8,Q9NWM8,Q15084,O14653,Q14554,Q9Y4L1,Q9HCU5,P02545,Q9Y490,O14595,Q9P0U4,P43307,P49840,P35611,Q14203,P49748,P50224,
Q6NWY9	Q09161,O75940,O75934,Q8WVK2,P34931,Q32P51,Q13595,Q13573,Q86V81,P08621,Q9BRL6,Q5VTL8,Q96FV9,P52298,Q8WUD4,Q6P2Q9,P52272,O94906,P09012,Q92620,O95391,P08579,Q99633,Q13435,P17844,Q07955,O75643,Q96E39,Q12874,P07910,P11142,Q96DI7,Q00839,Q15459,Q99459,Q15428,Q15427,P61326,Q13247,Q13243,Q13242,Q9UNP9,O75533,P38919,Q15393,Q15365,O60828,Q9UMS4,O75494,P62995,Q01130,O75400,Q08170,Q7RTV0,Q8NAV1,P55769,Q9BZJ0,…
Q9NR34	P20839,P51970,O95573,P06576,P51965,P55084,P20815,P20813,P55072,P39877,Q9NRF9,Q9NRF8,P49643,P49642,O95544,P49641,Q13630,Q53FZ2,Q6QHC5,Q96GX9,Q96H96,Q99807,Q9NRD1,Q13616,P49619,O75964,P35475,Q9UF47,O75947,Q9NRA0,P25686,P25685,P78540,Q9H347,P33261,P33260,P43034,Q9BSE5,Q9UF12,O75912,O75911,Q9BSD7,O75907,P27824,Q6YP21,P21283,P21281,P13674,P11498,P03897,Q10981,P03891,P31040,P15848,P13667,P03886,P46977,…
Q9NQR4	P30566,P30520,P27708,O94925,P49448,Q96RQ9,O94808,Q06210,Q06203,P00966,P51649,Q99489,P80404,P08243,P30038,Q99259,Q9BYV1,Q05329,P00505,P15104,P00367,P17174,P24298,Q8TD30,Q9UI32,Q8N142,P31327,P21549,P45381,P04424,Q96HD9,
Q92738	P16333,P62158,P46940,Q06413,Q15797,P08631,P16220,Q13526,Q99704,P51812,Q96FS4,Q9UQB8,Q13480,Q12967,Q12913,Q9NP31,Q15599,Q13393,P51692,Q07954,P12931,P06241,P06239,Q13322,O75676,P04049,P07948,P07947,Q06124,P22681,P42229,P42224,Q07889,P53779,O15530,P18146,Q05655,Q13239,Q13233,O75582,P31947,P31946,P17655,P18031,Q13164,Q13163,P51451,Q96P48,Q05513,P27361,P27348,O14939,P15336,P30086,P01106,P01100,P45985,…
Q9H2G2	Q13616,P62158,P62140,P62136,P16298,P06493,Q9BS18,Q13557,Q13555,Q13554,P51828,Q8NFM4,P51817,P51812,Q9UQM7,Q9UQE7,Q9H1A4,Q99640,Q08462,P40145,P24941,Q8NDV3,P30307,Q13362,Q12834,P36873,P22694,P24864,P01308,P30260,P53778,P22612,Q5FBB7,Q13257,Q15418,P27482,P31946,Q9NZT1,Q08209,Q9NZH5,P30154,P30153,O95072,Q15349,O95067,P27361,Q4G163,O14965,P27348,P67775,Q9NYG5,Q13042,Q9UM13,Q9BZB8,P62877,Q14738,Q02750,…
Q9NR33	P18545,P20839,P51970,O95573,P06576,P55084,P20815,P20813,P39877,P51948,P51946,Q9NRF9,Q9NRF8,P49643,P49642,O95544,P49641,Q8WVQ1,Q13630,Q53FZ2,Q6QHC5,Q13620,Q96GX9,Q96H96,Q99807,Q13619,P49619,O75964,P35475,Q86VQ6,O75947,Q9NRA0,P78549,P78540,P33261,P33260,P43034,Q9BSE5,Q9UF12,O75912,O75911,Q9BSD7,O75907,Q6YP21,P21283,P21281,P27815,P13674,P11498,P03897,Q10981,P03891,P31040,P15848,P03886,P46977,P09172,…
Q9NQR1	P49674,Q15843,P51959,Q9NRG4,P55060,Q9H2X6,O75936,Q92793,Q9NR48,Q96T68,Q13535,Q13526,Q9UDR5,Q8WUF5,Q92630,Q9UPS6,Q8WTS6,P49419,P78368,P25490,Q93009,P46777,Q00987,P36957,Q08426,P51668,P51648,Q13315,Q13309,Q66K89,Q05655,Q96PM5,P48730,P48729,Q7Z6Z7,Q8N5Z0,P49189,Q8NBJ5,P62913,Q02809,P30084,P45984,P45983,P31749,P62829,Q9Y6M4,Q9BZ95,Q9ULD0,Q9BYW2,Q9H9B1,O15297,P00519,O14757,O14744,P40939,Q4FZB7,O60568,…
Q9NR31	P51965,P55072,Q9NRD1,Q13616,Q9UF47,P25686,P25685,Q9H347,P27824,P13667,P46977,Q9NQW1,Q16236,Q9NR34,P34931,O95487,O95486,P61619,P27797,O75807,O94979,Q969T4,Q92611,P53992,Q99683,Q13454,Q13438,P39656,Q9BQI3,Q9H173,P17861,Q86TM6,O94855,Q92598,Q12933,Q12907,P51668,Q96DZ1,Q9UBV2,Q8N7S2,Q9UBS4,P54252,P07900,P11142,Q9UNZ2,O76024,P53779,Q96Q80,P51572,P51571,Q99442,Q15437,Q15436,P49257,O95155,Q07812,Q13217,…
Q92736	P39877,Q13639,Q01668,P43088,Q9NRA0,P55011,Q9UF02,P62158,P13637,P34995,P34981,P13612,P34969,Q06432,P50148,P30559,P30556,P30550,P16298,P40313,P28223,Q15746,P08648,Q13557,Q13555,Q13554,P26012,P26010,P16234,P16233,P29992,P26006,Q9UDW1,P10916,P51828,Q8NFM4,P51817,P57103,Q9UQM7,Q9NQB0,P35368,P35367,Q9H1R3,Q93100,Q9BRC7,P09093,P13569,P15735,Q9UQC9,P13533,Q9NQ66,Q92629,P22888,P20674,P61586,P08590,P08588,…
P11413	P20839,P51970,O95573,P06576,P55084,P20815,P20813,P39877,Q9NRF9,Q9NRF8,P49643,P49642,O95544,P49641,Q13630,Q53FZ2,Q6QHC5,Q96GX9,Q96H96,Q99807,P49619,O75964,P35475,O75947,Q9NRA0,P78540,P33261,P33260,P43034,Q9BSE5,Q9UF12,O75912,O75911,Q9BSD7,O75907,Q6YP21,P21283,P21281,P13674,P11498,P03897,Q10981,P03891,P31040,P15848,P21266,P03886,P46977,P09172,A6NGE7,Q17RR3,P46952,Q9NR71,Q14061,Q86VF5,P21217,Q16222,…
Q16204	P98170,P55075,Q99835,Q13635,Q99814,Q99801,Q13617,O75928,O75925,P23458,P11487,Q92793,Q92769,Q06455,P42574,P56706,P56705,P56704,P56703,Q14031,Q92734,P40337,Q15796,Q04206,P16234,Q13547,P26006,P08620,Q9NQB0,P06400,P35354,P17947,P11362,Q9H1J7,Q9H1J5,P09038,P61586,P08581,Q13490,Q13489,P08572,Q13485,Q13467,Q9NPG1,Q93098,Q93097,P10826,P78396,P08514,P35228,P35221,Q12967,Q9NP95,P11274,P56545,P23229,Q00987,…
Q5VTY9	Q99835,P98164,Q13635,P30533,Q96QV1,Q15468,Q15465,Q4KMG0,P25098,P31749,Q9Y6C5,P32121,Q14623,Q9BWV1,P12272,P10070,P54826,O43323,P61812,
Q92734	Q13671,P98170,Q15831,P55075,Q99835,P16333,P08729,Q13635,Q99814,Q99801,Q13617,O75928,O75925,P78536,Q8IUQ4,P13688,P23458,P23443,P11487,Q92793,Q9NR80,Q92783,P46940,Q92769,Q06455,P42574,P56706,P56705,P56704,P56703,P42566,Q14031,Q16204,P40337,Q15796,Q04206,P30530,P08670,P06493,P18433,P16234,Q13547,Q13546,P26006,P16220,P08620,Q99704,P51817,Q9NQC7,P51812,Q9NQB0,Q8WUM4,P06400,Q8NFJ5,P35354,O75815,P17947,…
Q14028	Q8NH49,Q8NGS9,Q8NH48,Q8NGS8,Q8NGS7,Q8NGS6,Q8NGS5,Q8NGS4,P18545,Q8NGS3,Q8NH43,Q8NGS2,Q8NH42,Q8NGS1,Q8NH41,Q8NGS0,Q8NH40,Q8NGR9,Q8NGR8,Q8NH37,Q8NGR6,Q8NGR5,Q8NGR4,Q8NGR3,Q8NGR2,Q8NGR1,Q8NGQ6,Q8NGQ5,Q8NGQ4,Q8NGQ3,Q8NGQ2,Q8NH21,Q8NGQ1,Q15835,Q8NGP9,Q8NH19,Q8NH18,Q8NGP8,Q8NH16,Q8NGP6,Q8NGP4,Q8NGP3,Q8NGP2,Q8NGP0,Q8NH10,Q8NH09,Q8NH05,Q8NH04,Q8NH03,Q8NH02,Q8NH01,Q8NH00,Q8NGN6,Q8NGN5,Q8NGN4,Q8NGN3,Q8NGN2,…
Q92731	P55055,P11474,P11473,P13631,Q92753,Q15759,P26038,P51843,P35398,P06401,Q9NQ66,Q15648,P10828,P10827,P10826,P04150,Q96F24,Q96RI1,Q92570,P22736,P12931,Q15466,Q07869,Q13285,Q15406,Q14995,Q14994,P37231,Q00722,P20393,P10589,P10588,P08253,P08235,P51449,Q13133,P19793,O75469,P49116,P03372,O43815,P29474,P31749,P13056,P14780,Q03181,Q9Y5X4,P48443,Q99075,P10276,P10275,Q8IZL8,O75116,Q14541,O00482,P28702,Q9Y466,…
Q92730	P08754,P20827,Q6UXZ4,P98172,P16333,Q9UF33,O75914,Q9NQU5,Q6H8Q1,Q9H2E6,Q8NFY4,P16298,Q13591,Q15768,P51805,O94929,O94916,P61586,P08581,Q13469,Q13464,Q12968,O94813,Q9BPU6,P06241,P60953,O95185,Q13275,Q13214,Q9C0C4,Q14934,O43921,Q08209,Q15375,P53671,P53667,Q13177,Q8N5V2,O95025,P27361,P05556,Q7Z6B7,P01116,P01112,P01111,Q9ULL4,O75326,Q9Y6N7,O00634,Q00535,P61073,Q05397,Q96MS0,P00519,P29323,P29322,P29320,…
P09110	P20839,P51970,O95573,Q15848,P06576,P55084,Q6QHF9,P20815,P20813,P39877,Q9NRF9,Q9NRF8,P49643,P49642,O95544,P49641,Q13630,Q53FZ2,P55058,Q6QHC5,Q96GX9,Q96H96,Q99807,P49619,O75964,Q13608,P35475,O75947,Q9NRA0,P78540,P33261,P33260,P43034,Q9BSE5,Q9UF12,O75912,O75911,Q9BSD7,O75907,Q6YP21,P21283,P21281,P13674,P11498,P03897,Q10981,P03891,P31040,P15848,P03886,P46977,P09172,A6NGE7,Q17RR3,P46952,Q9NR77,Q9NR71,…
Q29963	Q01629,Q01628,P23497,P40305,P30511,Q13568,P10914,P13591,P01574,P01571,P01570,P01569,P01568,P01567,P01566,P01563,P01562,Q92637,Q15646,Q8N8V2,Q05823,P33076,Q00978,P20592,P20591,P28062,P16070,P00973,P29728,P32456,P32455,P18146,Q96PP9,Q96PP8,P17693,P13284,P29590,Q15306,P13164,P09914,P09913,P09912,P25105,P05538,Q96AZ6,O14896,O14879,P80217,Q9Y6K5,P02795,Q14653,P05362,Q6GPH4,Q02556,P12314,P19320,P05161,…
P50148	Q68CJ9,P51970,P08754,P06576,P55085,Q99836,P39877,P55064,Q13639,Q01668,Q9NRD0,P43088,Q86W47,O75947,Q9NRA1,Q9NRA0,P55011,P78540,P78536,Q6SJ96,P78508,P31040,Q9NR96,P11473,Q92793,P62158,P15813,P13637,P34998,P34995,P62140,Q92769,P62136,P34981,Q9NQT8,P42574,P56706,P56705,P56704,P56703,Q92750,Q9UEF7,P34969,Q14031,Q92736,Q8IUC6,Q15796,P30559,P30556,Q04206,P30550,P16298,Q8NFU1,P40313,P06493,P28223,Q15759,…
Q9BRX2	Q9NRJ5,Q09161,Q9H361,P33240,Q9H307,Q92797,Q9BRP8,Q86V81,Q86US8,P52298,Q969Q6,Q9H1J1,O94913,Q9H1B4,Q9NPJ8,Q66LE6,Q9UPR3,Q86U42,Q12996,Q96EP5,Q9H0L4,Q92540,Q13362,Q9UBU9,Q13310,Q96DU9,Q06190,Q96DH6,O60942,Q9GZY0,P61326,Q96Q15,Q10570,P38919,P30154,P30153,Q8N684,Q5JQF8,O43809,P67775,Q15287,Q9BZI7,Q14738,Q15173,Q15172,Q9UKV3,O15234,Q96A72,Q9UKK6,Q9Y5S9,P15170,Q9Y5P8,Q9UKF6,P62714,P63151,Q9P2I0,P11940,…
Q9NR28	P98170,P42574,P08670,P20700,P11387,Q13490,Q13489,P06396,P36956,P05783,P01375,O76075,P55957,Q07812,Q13233,Q14980,O43903,P53667,P05549,Q03252,P10415,P29466,Q14790,P09874,P68133,P10144,P02545,P05067,O00273,Q13813,P55212,P55210,Q01826,Q9Y281,P52566,P14222,P99999,Q92851,
P34949	P20839,P51970,O95573,P06576,P55084,P20815,P20813,P39877,Q9NRF9,Q9NRF8,P49643,P49642,O95544,P49641,Q13630,Q53FZ2,Q6QHC5,Q96GX9,Q96H96,Q99807,Q13614,Q13613,P49619,O75964,P35475,O75947,Q9NRA0,P78540,P33261,P33260,P43034,Q9BSE5,Q9UF12,O75912,O75911,Q9BSD7,O75907,Q6YP21,P21283,P21281,P13674,P11498,P03897,Q10981,P03891,P31040,P15848,P03886,P46977,P09172,A6NGE7,Q17RR3,P46952,Q9NR71,Q14061,Q86VF5,P21217,…
Q8NFZ5	P18510,P01584,P01583,Q96FA3,Q9H0E2,P51617,P19838,P45985,Q02750,P14778,Q9NWZ3,Q8N2H9,Q9Y4K3,P41279,Q9HAT8,P52564,P27930,O43187,
Q8IUF8	Q92793,Q92750,P34932,P06454,P27708,P34896,Q86UE4,P11309,P04183,P10809,P35226,Q86TG7,Q99574,P30304,Q13330,P15531,P11166,P07900,P30279,O60934,Q07812,P60842,P15407,Q7Z6Z7,Q8N699,P08237,P62913,O00716,O15392,P30048,P17480,P05423,P22392,P14780,P02786,P43629,O14746,P14635,P11926,Q9NVP1,Q9BWT1,Q9Y4A5,Q9HCL2,P00338,P19338,P05198,P11802,Q04637,P48200,Q6ZN17,O95863,Q09472,P04637,Q8N183,Q02363,P18754,Q9BUL8,…
Q9H2F3	P20839,P51970,O95573,P06576,P55084,P20815,P20813,P39877,Q9NRF9,Q9NRF8,P49643,P49642,O95544,P49641,Q13630,Q53FZ2,Q6QHC5,Q96GX9,Q96H96,Q99807,P49619,O75964,P35475,O75947,Q9NRA0,P78540,P33261,P33260,P43034,Q9BSE5,Q9UF12,O75912,O75911,Q9BSD7,O75907,Q6YP21,P21283,P21281,P13674,P11498,P03897,Q10981,P03891,P31040,P15848,P03886,P46977,P09172,A6NGE7,Q17RR3,P46952,Q9NR71,Q14061,Q86VF5,P21217,Q16222,P40394,…
P34947	Q9NRJ3,P08754,P55085,Q15835,Q86VW2,P20800,Q13636,Q99816,P14138,P43088,P78556,Q86VN1,Q96H20,Q92783,P34995,P34981,P46934,P42566,Q9NR46,P52333,P50151,P50150,P34931,Q15796,P30559,P30556,Q04206,P30550,Q9H2A7,Q5T9C9,P28223,P30511,Q99755,P98082,Q15743,P98077,Q99731,P16234,Q15726,Q15722,Q96T51,P08631,Q96FZ7,Q6DN90,O75886,P51828,Q8NFM4,Q96G91,Q99705,P51817,Q9UQN3,Q8WUM4,P35368,P35367,Q8NFJ6,Q9BRG1,P78423,…
Q8NFZ4	P14151,O95500,P56750,P56748,P56747,P56746,P13612,P13611,Q9NQS3,P16284,Q15762,O95484,P10966,P30511,O95471,P26012,P26010,P20701,P29965,P33151,P13598,P13591,P08575,P57087,P06340,P16109,P78369,P78357,O94856,P23229,P11215,P34741,P28068,O95297,P10747,Q8N7P3,Q12860,O15551,P12830,P30203,P53708,P17693,O75508,Q30154,Q8N6F1,P10586,P25189,Q9NZ94,Q9BZZ2,P05556,P42081,O15394,P20273,Q15223,Q9Y6W8,Q96B33,Q96AP7,…
P09104	P20839,P51970,O95573,P06576,P55084,P20815,P20813,P39877,P16333,Q9NRF9,Q9NRF8,P49643,P49642,O95544,P49641,Q13630,Q53FZ2,Q99816,Q6QHC5,Q13627,Q96GX9,Q96H96,Q99807,P49619,O75964,P35475,O75947,Q9H361,Q9H2U1,Q9NRA0,P25685,P78543,P78540,P33261,P33260,P43034,Q9BSE5,Q9UF12,O75912,O75911,Q9BSD7,O75907,Q6YP21,P21283,P21281,P13674,P11498,P03897,Q10981,P03891,P31040,P15848,P03886,P46977,P09172,A6NGE7,Q17RR3,…
Q06413	P98177,P55075,P39877,Q13642,P08727,Q01668,Q13616,Q9NRC8,Q8IV61,Q9UER7,O75928,O75925,P15884,Q9UF02,P78504,P11487,P11473,Q92793,P62158,Q16254,Q9H2K8,P23409,P46940,Q9NR61,P42574,Q02080,Q06432,Q02078,Q92738,Q9NR19,P34931,P20783,Q15797,Q15796,Q04206,P16298,Q15788,Q13596,P06493,Q15759,Q15750,Q13573,Q99759,Q8NG27,Q96T58,P16234,Q96ST3,Q13547,Q13541,P16220,P08620,Q05923,P51817,P51812,Q09028,P06400,Q9UQL6,…
P28288	O95573,Q6QHF9,Q13608,Q9NR77,Q14032,P09110,P34913,Q8IUA7,O95477,Q99758,O75874,Q86UQ4,Q9H222,Q9H221,Q86UK0,P33121,P13569,O94911,P04179,O95342,Q9H172,P78363,Q9BQG2,P35228,P56589,Q9NP78,Q9NP58,Q08426,P51659,O95255,P04040,Q03519,Q03518,Q9UBJ2,Q99489,Q9UNQ0,Q99424,Q03426,O75521,P48735,O43933,O15440,O15439,O15438,Q2QL34,P14920,O14975,Q9NYQ3,O43808,P30044,P08183,O60706,O75381,Q13011,P39210,Q5T3U5,O14832,…
P81277	P49683,P55085,P20800,P14138,P35414,P34981,P32745,P30556,P30550,Q15761,Q8NG41,Q15726,Q99705,Q13519,P35372,Q8NFJ6,P35346,Q969V1,P50052,O95399,Q969F8,P30411,P41968,P06307,P47211,P33032,Q96RI0,Q99527,Q9UBU3,Q5H8A3,P46663,P01303,P12872,Q9GZQ4,Q8N729,P01298,P01213,P01210,P20396,P20382,P61278,P49146,P25116,P48645,P25101,P01189,Q9ULZ1,P32247,P32245,P32239,P32238,O60755,P01042,P01031,P01024,P01019,P24530,…
P50135	P20711,A5YM72,P49419,Q6P1Q9,P42357,P51648,P19801,P49189,P27338,Q96NU7,O43709,Q96N76,Q9Y5R4,Q7Z4G4,P48448,P47895,O95954,Q96KN2,Q9UIC8,P43353,Q8TCB7,P05091,P30838,P30837,O60294,P45381,P21397,Q96HD9,
Q9NR19	P20839,P51970,O95573,P06576,P55084,P98177,P20815,P20813,P39877,Q9NRF9,Q9NRF8,P49643,P49642,O95544,P49641,Q13630,Q53FZ2,Q6QHC5,Q96GX9,Q96H96,Q99807,P49619,Q9NRC8,O75964,P35475,O75947,Q9NRA0,P78540,P33261,P33260,P43034,Q9BSE5,Q9UF12,O75912,O75911,Q9BSD7,O75907,Q6YP21,P21283,P21281,P13674,P11498,P03897,Q10981,P03891,P31040,P15848,P03886,P46977,Q92793,P09172,A6NGE7,Q17RR3,P46952,Q9NR71,Q14061,Q86VF5,…
Q9H2E6	P08754,P20827,Q6UXZ4,P98172,P16333,Q9UF33,O75914,Q9NQU5,Q6H8Q1,Q92730,Q8NFY4,P16298,Q13591,Q15768,P51805,O94929,O94916,P61586,P08581,Q13469,Q13464,Q12968,O94813,Q9BPU6,P06241,P60953,O95185,Q13275,Q13214,Q9C0C4,Q14934,O43921,Q08209,Q15375,P53671,P53667,Q13177,Q8N5V2,O95025,P27361,P05556,Q7Z6B7,P01116,P01112,P01111,Q9ULL4,O75326,Q9Y6N7,O00634,Q00535,P61073,Q05397,Q96MS0,P00519,P29323,P29322,P29320,…
Q8NFY4	P08754,P20827,Q6UXZ4,P98172,P16333,Q9UF33,O75914,Q9NQU5,Q6H8Q1,Q92730,Q9H2E6,P16298,Q13591,Q15768,P51805,O94929,O94916,P61586,P08581,Q13469,Q13464,Q12968,O94813,Q9BPU6,P06241,P60953,O95185,Q13275,Q13214,Q9C0C4,Q14934,O43921,Q08209,Q15375,P53671,P53667,Q13177,Q8N5V2,O95025,P27361,P05556,Q7Z6B7,P01116,P01112,P01111,Q9ULL4,O75326,Q9Y6N7,O00634,Q00535,P61073,Q05397,Q96MS0,P00519,P29323,P29322,P29320,…
Q9NR12	P16333,P16220,Q99704,P61586,Q6PKX4,Q13480,Q8WU20,P12931,Q13322,P07949,Q06124,Q07889,P27361,P45983,P05412,P29353,Q9BYB0,Q8TEW6,P17252,Q9Y4H2,Q14451,Q9P104,P28482,P20936,P35568,
Q8IUE6	P13671,P08637,P29965,P58876,P01579,P20671,P06340,Q93079,Q93077,P16104,P28068,Q96QV6,P10747,Q99525,P68431,Q12879,Q7L7L0,P01375,P10643,P12814,P31994,P08311,Q13224,Q30154,O60814,P0C5Z0,P08246,P0C5Y9,P00736,Q71UI9,P42081,O75367,P09871,P62807,P62805,P05455,Q08043,O43707,P01031,P01024,P22301,P02748,P02747,P02746,P02745,P04908,Q96A08,P14678,P20036,P33778,P19474,Q16778,Q16777,Q6FI13,Q5QNW6,P79483,P10155,…
Q9NR11	P98182,Q9BSG1,Q96GC6,Q15776,Q9BRR0,Q9UDV7,Q9UDV6,O95402,O75820,Q96G25,A2RRD8,Q969J2,Q99676,P51786,Q9NPJ6,Q6P2D0,Q6P2C8,Q15648,Q93074,Q96RN5,P15622,Q96RE9,Q12901,Q8NDW4,Q13398,P49336,O95201,P24863,Q13263,O75586,O95125,Q96PQ6,Q9NZV7,Q14929,Q3SY52,Q96PE6,Q9NZL3,Q8NC26,O75467,Q13106,O75448,O14978,O75437,Q9NYT6,O75346,Q9ULK4,Q9Y6Q3,Q96NJ3,Q71SY5,Q9UL59,Q9UL58,Q9H944,O14771,O14709,Q8TF47,Q9UJW8,Q5JNZ3,…
P34932	P27824,Q92793,Q92750,Q8IUF8,P34931,P10966,P30511,P06454,P16220,P27797,Q99706,P04233,P27708,P34896,P01579,Q86UE4,Q06323,P11309,P04183,P06340,P10809,P33076,P35226,Q86TG7,P28068,Q99574,P30304,Q99538,Q13330,Q03519,Q03518,P15531,P11166,P01375,P07900,P11142,P30279,O60934,O15533,Q13241,Q07812,Q8N743,P17693,Q30154,Q14954,Q14952,P07858,P60842,P25208,P15407,O43908,P11021,Q7Z6Z7,P61289,Q8N699,P30101,P08238,…
Q14008	Q96GD4,P49450,P54368,Q00987,P30305,Q9GZM8,Q15398,O14965,O75410,O15392,Q9ULW0,Q9UM11,Q9BZB8,P31749,P62826,Q14738,P24522,Q9Y6A5,Q9NWT8,P04637,P25963,Q9Y2X7,P38398,Q96IF1,Q8NHU6,P20936,Q14155,
P34931	P08754,P51965,Q15835,P98170,Q13651,P55075,P55072,Q99836,P39877,Q09161,Q13636,Q99816,Q9H2X3,Q01668,Q9NRD1,Q13616,Q9UF47,O75940,P25686,P25685,Q8IV61,Q9UER7,O75934,Q8WVK2,Q9H347,Q86VN1,Q9UF02,P27824,Q96H20,P23458,P13667,P11487,P46977,Q9NR96,Q9NQW1,Q92783,Q9H2K8,Q16236,P46934,P42574,P42566,Q9NR46,Q06432,P52333,Q6NWY9,Q9NR34,Q9NR31,P34947,Q06413,P34932,P20783,Q15796,Q04206,P16298,Q32P51,Q13595,Q5T9C9,…
P32754	P20839,P51970,O95573,P06576,P55084,P20815,P20813,P39877,Q9NRF9,Q9NRF8,P49643,P49642,O95544,P49641,Q13630,Q53FZ2,Q6QHC5,Q96GX9,Q96H96,Q99807,P49619,O75964,P35475,O75947,Q9NRA0,P78540,P33261,P33260,P43034,Q9BSE5,Q9UF12,O75912,O75911,Q9BSD7,O75907,Q6YP21,P21283,P21281,P13674,P11498,P03897,Q10981,P03891,P31040,P15848,P03886,P46977,P09172,A6NGE7,Q17RR3,P46952,Q9NR71,Q14061,Q86VF5,P21217,Q16222,P40394,…
P52306	Q86VW2,O75962,P15882,Q9BRR9,P10911,Q92608,Q12979,P11274,Q92556,Q9H0H5,Q07960,P15531,P15498,Q8N5V2,Q15311,Q13009,Q70Z35,O14827,Q9UKW4,Q96N96,P52757,P52735,Q8TCU6,Q13972,Q68EM7,O60229,Q92974,P52565,Q9H4E7,Q96HP0,Q14185,Q14155,Q8IVF5,
Q9BRV8	Q92793,Q04206,Q15759,Q13546,Q9H1Y0,Q13526,Q86UT6,Q9NQC7,Q96G74,P01574,P01571,P01570,P01569,P01568,P01567,P01566,P01563,P01562,Q15653,Q15628,Q96EQ8,Q12933,O94817,P01375,P53779,P53778,O15523,Q13233,P19838,Q3LXA3,Q13158,Q13114,Q96C10,O14920,P45984,P45983,P29460,P29459,Q14790,Q9BYX4,Q9Y6K9,O15264,P02778,A7MCY6,Q14653,O00571,O15111,Q7Z434,Q9Y4K3,P10145,Q9H6S1,P05161,Q09472,Q9P0W0,P25963,Q16539,Q9UHD2,…
Q9NR09	P51965,P98170,Q13620,Q13619,Q13618,Q13617,Q13616,Q8WVN8,O75928,O75925,Q8IUQ4,Q5GLZ8,P46934,P40337,Q15751,Q9BS18,O94972,Q969T4,O94941,Q969M7,Q712K3,Q969H0,Q9H1A4,Q13490,Q13489,P49459,P49427,Q93034,Q86TM6,Q9H0M0,O94844,Q00987,P51668,Q13356,Q13309,Q9UBT2,Q12834,Q92466,Q9UBF6,Q9UBE0,P22681,P30260,O15524,Q96PU5,O95155,Q13233,A0AVT1,Q13216,Q14999,Q96PM5,Q9C0C9,Q9UNE7,Q7Z7E8,O43918,Q7Z6Z7,Q15386,Q15370,…
Q8NG99	Q8NH49,Q8NH48,Q8NGS3,Q8NH43,Q8NGS2,Q8NH42,Q8NGS1,Q8NH41,Q8NGS0,Q8NH40,Q8NGR9,Q8NGR8,Q8NH37,Q8NGR6,Q8NGR5,Q8NGR4,Q8NGR3,Q8NGR2,Q8NGQ6,Q8NGQ5,Q8NGQ4,Q8NGQ3,Q8NGQ2,Q8NH21,Q8NGQ1,Q8NGP9,Q8NH19,Q8NH18,Q8NGP8,Q8NH16,Q8NGP6,Q8NGP4,Q8NGP3,Q8NGP2,Q8NGP0,Q8NH10,Q8NH09,Q8NH06,Q8NH05,Q8NH04,Q8NH03,Q8NH02,Q8NH01,Q8NH00,Q8NGN6,Q8NGN5,Q8NGN4,Q8NGN3,Q8NGN2,Q8NGN1,Q8NGN0,Q8NGM9,Q8NGM8,Q8NGM1,Q8NGL9,Q8NGL7,Q8NGL6,…
Q02045	P08754,P98174,P98170,P55075,O75970,O95500,Q9NRA1,P35443,P35442,O75914,P78509,P11487,P56750,Q86VI3,P56748,P56747,Q92797,P56746,Q9NR80,P62140,P46940,Q9NQU5,P62136,P13612,Q92752,Q9NR48,Q92747,Q14031,Q8WUW1,P16284,O95484,Q15759,Q13576,P26038,Q99755,O95471,Q15746,P98077,P08648,Q9UDY2,P26012,P26010,P16234,P26006,P04275,P20702,P20701,P08620,Q9UQP3,P10916,P04216,Q96FS4,Q9H1R3,P33151,P05997,P17948,Q86UL8,…
Q8NG98	Q8NH49,Q8NGS9,Q8NH48,Q8NGS8,Q8NGS7,Q8NGS6,Q8NGS5,Q8NGS4,Q8NGS3,Q8NH43,Q8NGS2,Q8NH42,Q8NGS1,Q8NH41,Q8NGS0,Q8NH40,Q8NGR9,Q8NGR8,Q8NH37,Q8NGR6,Q8NGR5,Q8NGR4,Q8NGR3,Q8NGR2,Q8NGR1,Q8NGQ6,Q8NGQ5,Q8NGQ4,Q8NGQ3,Q8NGQ2,Q8NH21,Q8NGQ1,Q8NGP9,Q8NH19,Q8NH18,Q8NGP8,Q8NH16,Q8NGP6,Q8NGP4,Q8NGP3,Q8NGP2,Q8NGP0,Q8NH10,Q8NH09,Q8NH06,Q8NH05,Q8NH04,Q8NH03,Q8NH02,Q8NH01,Q8NH00,Q8NGN6,Q8NGN5,Q8NGN4,Q8NGN3,Q8NGN2,Q8NGN1,…
Q8NG97	Q8NH49,Q8NGS9,Q8NH48,Q8NGS8,Q8NGS7,Q8NGS6,Q8NGS5,Q8NGS4,Q8NGS3,Q8NH43,Q8NGS2,Q8NH42,Q8NGS1,Q8NH41,Q8NGS0,Q8NH40,Q8NGR9,Q8NGR8,Q8NH37,Q8NGR6,Q8NGR5,Q8NGR4,Q8NGR3,Q8NGR2,Q8NGR1,Q8NGQ6,Q8NGQ5,Q8NGQ4,Q8NGQ3,Q8NGQ2,Q8NH21,Q8NGQ1,Q8NGP9,Q8NH19,Q8NH18,Q8NGP8,Q8NH16,Q8NGP6,Q8NGP4,Q8NGP3,Q8NGP2,Q8NGP0,Q8NH10,Q8NH09,Q8NH06,Q8NH05,Q8NH04,Q8NH03,Q8NH02,Q8NH01,Q8NH00,Q8NGN6,Q8NGN5,Q8NGN4,Q8NGN3,Q8NGN2,Q8NGN1,…
Q8NG95	Q8NH49,Q8NGS9,Q8NH48,Q8NGS8,Q8NGS7,Q8NGS6,Q8NGS5,Q8NGS4,Q8NGS3,Q8NH43,Q8NGS2,Q8NH42,Q8NGS1,Q8NH41,Q8NGS0,Q8NH40,Q8NGR9,Q8NGR8,Q8NH37,Q8NGR6,Q8NGR5,Q8NGR4,Q8NGR3,Q8NGR2,Q8NGR1,Q8NGQ6,Q8NGQ5,Q8NGQ4,Q8NGQ3,Q8NGQ2,Q8NH21,Q8NGQ1,Q8NGP9,Q8NH19,Q8NH18,Q8NGP8,Q8NH16,Q8NGP6,Q8NGP4,Q8NGP3,Q8NGP2,Q8NGP0,Q8NH10,Q8NH09,Q8NH06,Q8NH05,Q8NH04,Q8NH03,Q8NH02,Q8NH01,Q8NH00,Q8NGN6,Q8NGN5,Q8NGN4,Q8NGN3,Q8NGN2,Q8NGN1,…
Q8NG94	Q8NH49,Q8NGS9,Q8NH48,Q8NGS8,Q8NGS7,Q8NGS6,Q8NGS5,Q8NGS4,Q8NGS3,Q8NH43,Q8NGS2,Q8NH42,Q8NGS1,Q8NH41,Q8NGS0,Q8NH40,Q8NGR9,Q8NGR8,Q8NH37,Q8NGR6,Q8NGR5,Q8NGR4,Q8NGR3,Q8NGR2,Q8NGR1,Q8NGQ6,Q8NGQ5,Q8NGQ4,Q8NGQ3,Q8NGQ2,Q8NH21,Q8NGQ1,Q8NGP9,Q8NH19,Q8NH18,Q8NGP8,Q8NH16,Q8NGP6,Q8NGP4,Q8NGP3,Q8NGP2,Q8NGP0,Q8NH10,Q8NH09,Q8NH05,Q8NH04,Q8NH03,Q8NH02,Q8NH01,Q8NH00,Q8NGN6,Q8NGN5,Q8NGN4,Q8NGN3,Q8NGN2,Q8NGN1,Q8NGN0,…
Q8IUD6	Q3LXA3,Q7Z434,O95786,Q14258,
Q96GD4	P51955,Q92793,Q9NQS7,Q14008,P08670,P06493,Q15746,P0CG48,P0CG47,P06400,Q9UQB9,Q99661,P49454,P49450,Q12968,P54368,Q00987,P30305,O95235,Q13309,Q12834,P36873,Q9UBC0,P51587,Q5FBB7,Q9GZM8,P17661,Q15398,P08253,O95067,P62987,P62979,O14965,O75410,O00762,P03372,P01135,P30086,O15392,P01106,P01100,Q9ULW0,P45973,Q9UM11,P08107,Q9BZB8,Q08J23,P31749,P62826,Q14738,Q08050,Q02750,P16949,P24522,Q9Y6A5,P08047,P61024,…
P34925	P56706,P56704,P56703,Q2MKA7,O94907,Q13467,O75787,Q9UP38,P22692,Q8NCW0,O75581,O00755,Q9ULW2,Q9ULV1,Q96MU8,Q9Y5W5,O75197,O75084,P41221,P09544,O60353,Q01974,P04628,Q14332,O00144,Q9H461,
Q8NG92	Q8NH49,Q8NGS9,Q8NH48,Q8NGS8,Q8NGS7,Q8NGS6,Q8NGS5,Q8NGS4,Q8NGS3,Q8NH43,Q8NGS2,Q8NH42,Q8NGS1,Q8NH41,Q8NGS0,Q8NH40,Q8NGR9,Q8NGR8,Q8NH37,Q8NGR6,Q8NGR5,Q8NGR4,Q8NGR3,Q8NGR2,Q8NGR1,Q8NGQ6,Q8NGQ5,Q8NGQ4,Q8NGQ3,Q8NGQ2,Q8NH21,Q8NGQ1,Q8NGP9,Q8NH19,Q8NH18,Q8NGP8,Q8NH16,Q8NGP6,Q8NGP4,Q8NGP3,Q8NGP2,Q8NGP0,Q8NH10,Q8NH09,Q8NH05,Q8NH04,Q8NH03,Q8NH02,Q8NH01,Q8NH00,Q8NGN6,Q8NGN5,Q8NGN4,Q8NGN3,Q8NGN2,Q8NGN1,Q8NGN0,…
Q96GD0	P20839,P51970,O95573,P06576,P55084,P20815,P20813,P39877,Q9NRF9,Q9NRF8,P49643,P49642,O95544,P49641,Q13630,Q53FZ2,Q6QHC5,Q96GX9,Q96H96,Q99807,P49619,O75964,P35475,O75947,Q9NRA0,P78540,P33261,P33260,P43034,Q9BSE5,Q9UF12,O75912,O75911,Q9BSD7,O75907,Q6YP21,P21283,P21281,P13674,P11498,P03897,Q10981,P03891,P31040,P15848,P03886,P46977,P09172,A6NGE7,Q17RR3,P46952,Q9NR71,Q14061,Q86VF5,P21217,Q16222,P40394,…
Q8IUD2	Q9NQC7,Q13315,O14920,Q9Y6K9,O15111,P17252,P25963,P21580,O43353,
P32745	Q86VZ1,P49683,Q9NRJ3,P49682,P55085,Q15825,Q15822,P18507,P18505,P20800,Q13639,P14138,P43088,P35462,P78556,P35414,P35408,P23416,P23415,P34998,P34995,P34981,P34972,P34969,P81277,P30559,P30556,P30550,P34903,P30542,Q9H2A7,P30536,P30532,Q15761,Q13585,P28223,P28222,P28221,Q8NG41,P30518,Q99731,Q15726,Q15722,O75899,Q8NFN8,P10912,Q96G91,Q99705,Q13519,Q05901,P35372,P35368,P35367,Q8NFJ6,P35346,Q9H244,P04201,…
P30566	P18545,P20839,P51970,O95573,P06576,P55084,P20815,P20813,P39877,Q9NRF9,Q9NRF8,P49643,P49642,O95544,P49641,Q8WVQ1,Q13630,Q53FZ2,Q6QHC5,Q96GX9,Q96H96,Q99807,P49619,O75964,P35475,O75947,Q9NRA0,P78540,P33261,P33260,P43034,Q9BSE5,Q9UF12,O75912,O75911,Q9BSD7,O75907,Q6YP21,P21283,P21281,P27815,P13674,P11498,P03897,Q10981,P03891,P31040,P15848,P03886,P46977,P09172,A6NGE7,Q17RR3,P46952,Q9NR71,Q14061,Q86VF5,…
Q9H2C8	Q8NH49,Q8NGS9,Q8NH48,Q8NGS8,Q8NGS7,Q8NGS6,Q8NGS5,Q8NGS4,Q8NGS3,Q8NH43,Q8NGS2,Q8NH42,Q8NGS1,Q8NH41,Q8NGS0,Q8NH40,Q8NGR9,Q8NGR8,Q8NH37,Q8NGR6,Q8NGR5,Q8NGR4,Q8NGR3,Q8NGR2,Q8NGR1,Q8NGQ6,Q8NGQ5,Q8NGQ4,Q8NGQ3,Q8NGQ2,Q8NH21,Q8NGQ1,Q8NGP9,Q8NH19,Q8NH18,Q8NGP8,Q8NH16,Q8NGP6,Q8NGP4,Q8NGP3,Q8NGP2,Q8NGP0,Q8NH10,Q8NH09,Q8NH06,Q8NH05,Q8NH04,Q8NH03,Q8NH02,Q8NH01,Q8NH00,Q8NGN6,Q8NGN5,Q8NGN4,Q8NGN3,Q8NGN2,Q8NGN1,…
Q8NFW8	P20839,P51970,O95573,P06576,P55084,P20815,P20813,P39877,Q9NRF9,Q9NRF8,P49643,P49642,O95544,P49641,Q13630,Q53FZ2,Q6QHC5,Q96GX9,Q96H96,Q99807,P49619,O75964,P35475,O75947,Q9NRA0,P78540,P33261,P33260,P43034,Q9BSE5,Q9UF12,O75912,O75911,Q9BSD7,O75907,Q6YP21,P21283,P21281,P13674,P11498,P03897,Q10981,P03891,P31040,P15848,P03886,P46977,P09172,A6NGE7,Q17RR3,P46952,Q9NR71,Q14061,Q86VF5,P21217,Q16222,P40394,…
Q9H2C5	Q8NH49,Q8NGS9,Q8NH48,Q8NGS8,Q8NGS7,Q8NGS6,Q8NGS5,Q8NGS4,Q8NGS3,Q8NH43,Q8NGS2,Q8NH42,Q8NGS1,Q8NH41,Q8NGS0,Q8NH40,Q8NGR9,Q8NGR8,Q8NH37,Q8NGR6,Q8NGR5,Q8NGR4,Q8NGR3,Q8NGR2,Q8NGR1,Q8NGQ6,Q8NGQ5,Q8NGQ4,Q8NGQ3,Q8NGQ2,Q8NH21,Q8NGQ1,Q8NGP9,Q8NH19,Q8NH18,Q8NGP8,Q8NH16,Q8NGP6,Q8NGP4,Q8NGP3,Q8NGP2,Q8NGP0,Q8NH10,Q8NH09,Q8NH06,Q8NH05,Q8NH04,Q8NH03,Q8NH02,Q8NH01,Q8NH00,Q8NGN6,Q8NGN5,Q8NGN4,Q8NGN3,Q8NGN2,Q8NGN1,…
Q96GC6	P98182,Q99836,Q9NRF2,Q9BSG1,P78536,Q16288,P62158,P42574,Q9NR11,P20783,Q04206,Q15776,Q9BRR0,Q15759,Q99759,P98077,Q13557,Q13555,Q13554,Q9UQQ2,Q9UDV7,Q9UDV6,P51812,Q9NQC3,Q13501,Q9UQM7,O95402,O75820,Q96G25,Q9H213,A2RRD8,Q969J2,P61586,Q99683,Q99676,Q13480,P51786,Q9NPJ6,Q6P2D0,Q15653,Q6P2C8,Q15648,Q8WU20,Q93074,Q96RN5,Q00994,P15622,Q96RE9,Q92569,Q12901,P42338,P42336,Q8NDW4,Q13398,Q99523,P49336,O75676,…
P20783	P55075,P39877,Q9NRF2,Q01668,Q8IV61,Q9UER7,Q9UF02,Q16288,P11487,P62158,Q9H2K8,P42574,Q06432,Q06413,P34931,Q96GC6,Q04206,P16298,Q15759,Q15750,Q99759,P98077,Q13557,Q13555,Q13554,P16234,Q9UQQ2,P16220,P08620,Q05923,P51817,P51812,Q9UQM7,Q9H223,Q9UQF2,P62070,P11362,P01584,P01583,P09038,P61586,Q99683,P08571,Q13480,O95382,Q15653,Q9UPT6,Q8NER1,Q13469,Q8WU20,P49407,P35236,Q00994,Q9NP95,Q12933,Q00975,Q92569,…
Q8IUC8	P20839,P51970,O95573,P06576,P55084,P20815,P20813,P39877,Q9NRF9,Q9NRF8,P49643,P49642,O95544,P49641,Q13630,Q53FZ2,Q6QHC5,Q96GX9,Q96H96,Q99807,P49619,O75964,P35475,O75947,Q9NRA0,P78540,P33261,P33260,P43034,Q9BSE5,Q9UF12,O75912,O75911,Q9BSD7,O75907,Q6YP21,P21283,P21281,P13674,P11498,P03897,Q10981,P03891,P31040,P15848,P03886,P46977,P09172,A6NGE7,Q17RR3,P46952,Q9NR71,Q14061,Q86VF5,P21217,Q16222,P40394,…
Q8NG85	Q8NH49,Q8NGS9,Q8NH48,Q8NGS8,Q8NGS7,Q8NGS6,Q8NGS5,Q8NGS4,Q8NGS3,Q8NH43,Q8NGS2,Q8NH42,Q8NGS1,Q8NH41,Q8NGS0,Q8NH40,Q8NGR9,Q8NGR8,Q8NH37,Q8NGR6,Q8NGR5,Q8NGR4,Q8NGR3,Q8NGR2,Q8NGR1,Q8NGQ6,Q8NGQ5,Q8NGQ4,Q8NGQ3,Q8NGQ2,Q8NH21,Q8NGQ1,Q8NGP9,Q8NH19,Q8NH18,Q8NGP8,Q8NH16,Q8NGP6,Q8NGP4,Q8NGP3,Q8NGP2,Q8NGP0,Q8NH10,Q8NH09,Q8NH06,Q8NH05,Q8NH04,Q8NH03,Q8NH02,Q8NH01,Q8NH00,Q8NGN6,Q8NGN5,Q8NGN4,Q8NGN3,Q8NGN2,Q8NGN1,…
Q8NG84	Q8NH49,Q8NGS9,Q8NH48,Q8NGS8,Q8NGS7,Q8NGS6,Q8NGS5,Q8NGS4,Q8NGS3,Q8NH43,Q8NGS2,Q8NH42,Q8NGS1,Q8NH41,Q8NGS0,Q8NH40,Q8NGR9,Q8NGR8,Q8NH37,Q8NGR6,Q8NGR5,Q8NGR4,Q8NGR3,Q8NGR2,Q8NGR1,Q8NGQ6,Q8NGQ5,Q8NGQ4,Q8NGQ3,Q8NGQ2,Q8NH21,Q8NGQ1,Q8NGP9,Q8NH19,Q8NH18,Q8NGP8,Q8NH16,Q8NGP6,Q8NGP4,Q8NGP3,Q8NGP2,Q8NGP0,Q8NH10,Q8NH09,Q8NH06,Q8NH05,Q8NH04,Q8NH03,Q8NH02,Q8NH01,Q8NH00,Q8NGN6,Q8NGN5,Q8NGN4,Q8NGN3,Q8NGN2,Q8NGN1,…
Q8IUC6	P08754,Q99836,O95500,O75928,O75925,P23458,P56750,Q9NR97,Q9NR96,P56748,P56747,P56746,P13611,P50148,Q15796,Q04206,O95484,Q15759,Q15750,O95471,Q13568,P18428,Q13546,P29992,P10914,P27797,P04234,P01584,P01579,P01574,P01571,P01570,Q9NQ66,P01569,P01568,P01567,P01566,P01563,P01562,P13501,P13500,Q8WTV0,P08571,P30411,Q66LE6,Q15628,Q05823,P10809,Q9BQI3,P78369,P35228,P58753,Q12933,Q00978,Q92569,P46734,P42338,…
Q8NG83	Q8NH49,Q8NGS9,Q8NH48,Q8NGS8,Q8NGS7,Q8NGS6,Q8NGS5,Q8NGS4,Q8NGS3,Q8NH43,Q8NGS2,Q8NH42,Q8NGS1,Q8NH41,Q8NGS0,Q8NH40,Q8NGR9,Q8NGR8,Q8NH37,Q8NGR6,Q8NGR5,Q8NGR4,Q8NGR3,Q8NGR2,Q8NGR1,Q8NGQ6,Q8NGQ5,Q8NGQ4,Q8NGQ3,Q8NGQ2,Q8NH21,Q8NGQ1,Q8NGP9,Q8NH19,Q8NH18,Q8NGP8,Q8NH16,Q8NGP6,Q8NGP4,Q8NGP3,Q8NGP2,Q8NGP0,Q8NH10,Q8NH09,Q8NH06,Q8NH05,Q8NH04,Q8NH03,Q8NH02,Q8NH01,Q8NH00,Q8NGN6,Q8NGN5,Q8NGN4,Q8NGN3,Q8NGN2,Q8NGN1,…
P40337	P51965,P98170,P55075,Q99835,P16333,Q13635,Q99814,Q13620,Q99801,Q13619,Q13618,Q13617,Q13616,Q8WVN8,O75928,O75925,O75914,Q8IUQ4,P23458,P11487,Q92793,P62158,P46940,Q9NQU5,Q92769,Q5GLZ8,Q06455,P46934,P42574,P56706,P56705,P56704,P56703,Q14031,Q16204,Q92734,Q9NR09,Q15796,Q04206,Q15759,Q15751,Q9BS18,P98077,P16234,Q13547,P26006,P08620,Q9NQB0,P06400,P35354,Q8NFG4,P33151,P17948,P17947,O94972,Q969T4,O94941,…
Q9NQN1	Q8NH49,Q8NGS9,Q8NH48,Q8NGS8,Q8NGS7,Q8NGS6,Q8NGS5,Q8NGS4,Q8NGS3,Q8NH43,Q8NGS2,Q8NH42,Q8NGS1,Q8NH41,Q8NGS0,Q8NH40,Q8NGR9,Q8NGR8,Q8NH37,Q8NGR6,Q8NGR5,Q8NGR4,Q8NGR3,Q8NGR2,Q8NGR1,Q8NGQ6,Q8NGQ5,Q8NGQ4,Q8NGQ3,Q8NGQ2,Q8NH21,Q8NGQ1,Q8NGP9,Q8NH19,Q8NH18,Q8NGP8,Q8NH16,Q8NGP6,Q8NGP4,Q8NGP3,Q8NGP2,Q8NGP0,Q8NH10,Q8NH09,Q8NH06,Q8NH05,Q8NH04,Q8NH03,Q8NH02,Q8NH01,Q8NH00,Q8NGN6,Q8NGN5,Q8NGN4,Q8NGN3,Q8NGN2,Q8NGN1,…
Q8NG81	Q8NH49,Q8NGS9,Q8NH48,Q8NGS8,Q8NGS7,Q8NGS6,Q8NGS5,Q8NGS4,Q8NGS3,Q8NH43,Q8NGS2,Q8NH42,Q8NGS1,Q8NH41,Q8NGS0,Q8NH40,Q8NGR9,Q8NGR8,Q8NH37,Q8NGR6,Q8NGR5,Q8NGR4,Q8NGR3,Q8NGR2,Q8NGR1,Q8NGQ6,Q8NGQ5,Q8NGQ4,Q8NGQ3,Q8NGQ2,Q8NH21,Q8NGQ1,Q8NGP9,Q8NH19,Q8NH18,Q8NGP8,Q8NH16,Q8NGP6,Q8NGP4,Q8NGP3,Q8NGP2,Q8NGP0,Q8NH10,Q8NH09,Q8NH06,Q8NH05,Q8NH04,Q8NH03,Q8NH02,Q8NH01,Q8NH00,Q8NGN6,Q8NGN5,Q8NGN4,Q8NGN3,Q8NGN2,Q8NGN1,…
P34913	P20839,P51970,O95573,P06576,P55084,Q6QHF9,P20815,P20813,P39877,Q9NRF9,Q9NRF8,P49643,P49642,O95544,P49641,Q13630,Q53FZ2,Q6QHC5,Q96GX9,Q96H96,Q99807,P49619,O75964,Q13608,P35475,O75947,Q9NRA0,P78540,P33261,P33260,P43034,Q9BSE5,Q9UF12,O75912,O75911,Q9BSD7,O75907,Q6YP21,P21283,P21281,P13674,P11498,P03897,Q10981,P03891,P31040,P15848,P03886,P46977,P09172,A6NGE7,Q17RR3,P46952,Q9NR77,Q9NR71,Q14061,Q86VF5,…
Q8NG80	Q8NH49,Q8NH48,Q8NGS3,Q8NH43,Q8NGS2,Q8NH42,Q8NGS1,Q8NH41,Q8NGS0,Q8NH40,Q8NGR9,Q8NGR8,Q8NH37,Q8NGR6,Q8NGR5,Q8NGR4,Q8NGR3,Q8NGR2,Q8NGQ6,Q8NGQ5,Q8NGQ4,Q8NGQ3,Q8NGQ2,Q8NH21,Q8NGQ1,Q8NGP9,Q8NH19,Q8NH18,Q8NGP8,Q8NH16,Q8NGP6,Q8NGP4,Q8NGP3,Q8NGP2,Q8NGP0,Q8NH10,Q8NH09,Q8NH06,Q8NH05,Q8NH04,Q8NH03,Q8NH02,Q8NH01,Q8NH00,Q8NGN6,Q8NGN5,Q8NGN4,Q8NGN3,Q8NGN2,Q8NGN1,Q8NGN0,Q8NGM9,Q8NGM8,Q8NGM1,Q8NGL9,Q8NGL7,Q8NGL6,…
Q5VU65	Q9NRG9,Q09161,Q86W42,Q9H361,P55010,Q9H307,Q9NR50,Q9BRP8,Q86V81,Q13541,Q96FV9,Q8WUM0,O75822,O75821,Q8NFH5,Q8NFH4,Q8NFH3,O75818,O75817,P78406,P52298,Q9H1J1,Q92621,Q9H1B4,Q969H6,Q9NPJ8,Q96RS0,Q99613,P78346,P78345,P78344,Q96EE3,Q9BQ52,Q99575,Q99567,Q13347,O75694,Q9UBU9,Q13310,Q9H074,Q96DU9,Q6EEV6,Q9GZY0,O15504,P61326,O95149,Q05639,Q96Q11,Q96D46,Q14974,Q12769,P60842,P38919,P54105,P55884,O60841,P55854,…
Q15797	P98170,Q13642,Q9H2X0,Q13616,P35443,P35442,P43026,P78504,P23443,Q92793,P62158,Q16254,P46940,Q9NR61,P62136,Q92738,Q06413,Q15796,Q6ZVN8,Q13573,Q96T58,Q96ST3,P16220,Q99717,P51812,Q9UQB8,P01579,P34820,Q99697,P61586,Q969H0,Q6NW40,Q13485,Q13480,Q8NES3,Q8NER5,Q13464,Q96S42,P25490,Q12967,Q92585,Q9NP31,Q13393,P08476,P12931,O75676,P04049,Q13309,Q9UBS0,P07996,Q9UBP5,O75610,Q12860,P36897,P36894,Q12841,P01375,…
Q15796	Q13671,P49674,P08754,Q15835,P98170,Q15831,P55075,Q99836,Q99835,P16333,P51946,P08729,Q13636,Q13635,Q99816,Q99814,Q9H2X0,Q99801,Q13617,Q13616,Q8WVM7,Q9UER7,O75928,O75925,P35443,P35442,P78536,Q86VN1,P78527,P43026,Q8IUQ4,Q96H20,P23467,P13688,P23458,P23443,P11487,Q9NR96,Q92793,P62158,Q16254,Q9NR80,Q92783,P46940,Q92769,P62136,P46937,Q06455,P46934,P42574,P56706,P56705,P56704,P56703,P42566,Q9NR46,Q9NQS3,…
Q6ZVN8	P98170,Q9H2X0,Q8IUQ4,Q15797,Q99717,Q6NW40,Q13485,Q99490,Q9GZU7,Q13253,P19883,P12755,Q13145,P15311,Q96B86,P02765,Q6X4U4,O15198,O15194,O60565,Q8IZJ1,O43541,Q9HD67,O14595,P35813,Q6ZN44,O95813,Q9HAU4,Q9HB63,P35658,O43255,P28482,Q9BU40,O95631,P43146,Q92859,
P30559	Q86VZ1,P49683,P55085,Q86VW2,Q15825,Q15822,P18507,P18505,P20800,Q13639,P14138,Q01668,P43088,P35462,Q9NRA0,P35414,P35408,P62158,P23416,P23415,P34998,P34995,P34981,P34972,P34969,Q92736,P50148,P34947,P32745,P30556,P30550,P34903,P16298,P30542,P30536,P30532,Q15761,Q13585,P28223,P28222,P28221,P30518,Q15746,Q15743,Q13557,Q13555,Q13554,P16234,Q15726,Q15722,O75899,P29992,Q8NFN8,P10912,P51828,Q8NFM4,Q96G91,…
P30556	Q86VZ1,P49683,P55085,Q15836,Q86VW2,P39877,Q15825,Q15822,P18507,P18505,P20800,Q13639,P14138,Q01668,Q9NRD0,P43088,Q86W47,P35462,Q9NRA0,P35414,P35408,P62158,P23416,P23415,P34998,P34995,P62140,P62136,P34981,Q9NQT8,P34972,P34969,Q92736,P50148,P34947,P81277,P32745,P30559,P30550,P34903,P16298,P30542,P30536,P30532,Q15761,Q13585,P28223,P28222,P28221,Q8NG41,P30518,Q15746,Q15743,Q13557,Q13555,Q13554,P16234,…
Q9BRT9	O75419,Q14691,Q9Y248,
Q04206	Q9NRJ3,Q68CJ9,O95573,Q15848,P08754,P98177,Q15835,P98170,Q15831,Q13651,P55075,Q99836,Q99835,P18510,P39877,P16333,Q9NRF2,Q13635,Q99814,Q9H2X3,Q01668,Q99801,Q13617,P08700,Q9NRC8,O95500,P78556,Q9NRA1,Q9NRA0,Q8IV61,Q9UER7,P78540,O75928,O75925,P78536,O75914,P23471,Q9UF02,P33241,P21283,P13686,P21281,P23458,Q16288,P23443,P11487,P56750,Q9NR97,Q9NR96,P56748,P56747,P56746,P11473,Q92793,P62158,P15813,Q9H2K8,…
P30550	Q86VZ1,P49683,P55085,Q86VW2,Q15825,Q15822,P18507,P18505,P20800,Q13639,P14138,Q01668,P43088,P35462,Q9NRA0,P35414,P35408,P62158,P23416,P23415,P34998,P34995,P34981,P34972,P34969,Q92736,P50148,P34947,P81277,P32745,P30559,P30556,P34903,P16298,P30542,P30536,P30532,Q15761,Q13585,P28223,P28222,P28221,Q8NG41,P30518,Q15746,Q15743,Q13557,Q13555,Q13554,P16234,Q15726,Q15722,O75899,P29992,Q8NFN8,P10912,P51828,…
Q8NG78	Q8NH49,Q8NH48,Q8NGS3,Q8NH43,Q8NGS2,Q8NH42,Q8NGS1,Q8NH41,Q8NGS0,Q8NH40,Q8NGR9,Q8NGR8,Q8NH37,Q8NGR6,Q8NGR5,Q8NGR4,Q8NGR3,Q8NGR2,Q8NGQ6,Q8NGQ5,Q8NGQ4,Q8NGQ3,Q8NGQ2,Q8NH21,Q8NGQ1,Q8NGP9,Q8NH19,Q8NH18,Q8NGP8,Q8NH16,Q8NGP6,Q8NGP4,Q8NGP3,Q8NGP2,Q8NGP0,Q8NH10,Q8NH09,Q8NH06,Q8NH05,Q8NH04,Q8NH03,Q8NH02,Q8NH01,Q8NH00,Q8NGN6,Q8NGN5,Q8NGN4,Q8NGN3,Q8NGN2,Q8NGN1,Q8NGN0,Q8NGM9,Q8NGM8,Q8NGM1,Q8NGL9,Q8NGL7,Q8NGL6,…
Q8NG77	Q8NH49,Q8NGS9,Q8NH48,Q8NGS8,Q8NGS7,Q8NGS6,Q8NGS5,Q8NGS4,Q8NGS3,Q8NH43,Q8NGS2,Q8NH42,Q8NGS1,Q8NH41,Q8NGS0,Q8NH40,Q8NGR9,Q8NGR8,Q8NH37,Q8NGR6,Q8NGR5,Q8NGR4,Q8NGR3,Q8NGR2,Q8NGR1,Q8NGQ6,Q8NGQ5,Q8NGQ4,Q8NGQ3,Q8NGQ2,Q8NH21,Q8NGQ1,Q8NGP9,Q8NH19,Q8NH18,Q8NGP8,Q8NH16,Q8NGP6,Q8NGP4,Q8NGP3,Q8NGP2,Q8NGP0,Q8NH10,Q8NH09,Q8NH06,Q8NH05,Q8NH04,Q8NH03,Q8NH02,Q8NH01,Q8NH00,Q8NGN6,Q8NGN5,Q8NGN4,Q8NGN3,Q8NGN2,Q8NGN1,…
P20774	P16333,Q99816,Q13627,P25685,P62158,P13637,P52333,P09104,P16298,Q13588,P06493,Q15759,P18433,Q9UDY8,P16220,Q99704,P04234,P27701,Q9UQC2,Q92608,Q9BR61,Q8NET5,P08575,Q6ZUJ8,Q15653,Q13469,Q96RT1,Q13443,O75791,Q13432,Q8N8S7,Q92556,P22736,P51692,O95297,Q99569,P10747,P06241,P53801,P04049,Q96DU3,P36871,Q06124,P22681,P42229,P42224,Q6PIZ9,Q07889,Q05655,O75582,P00813,P17676,P15498,P19838,P07814,Q13191,P51452,…
Q8NG76	Q8NH49,Q8NGS9,Q8NH48,Q8NGS8,Q8NGS7,Q8NGS6,Q8NGS5,Q8NGS4,Q8NGS3,Q8NH43,Q8NGS2,Q8NH42,Q8NGS1,Q8NH41,Q8NGS0,Q8NH40,Q8NGR9,Q8NGR8,Q8NH37,Q8NGR6,Q8NGR5,Q8NGR4,Q8NGR3,Q8NGR2,Q8NGR1,Q8NGQ6,Q8NGQ5,Q8NGQ4,Q8NGQ3,Q8NGQ2,Q8NH21,Q8NGQ1,Q8NGP9,Q8NH19,Q8NH18,Q8NGP8,Q8NH16,Q8NGP6,Q8NGP4,Q8NGP3,Q8NGP2,Q8NGP0,Q8NH10,Q8NH09,Q8NH06,Q8NH05,Q8NH04,Q8NH03,Q8NH02,Q8NH01,Q8NH00,Q8NGN6,Q8NGN5,Q8NGN4,Q8NGN3,Q8NGN2,Q8NGN1,…
Q8NG75	Q8NH49,Q8NGS9,Q8NH48,Q8NGS8,Q8NGS7,Q8NGS6,Q8NGS5,Q8NGS4,Q8NGS3,Q8NH43,Q8NGS2,Q8NH42,Q8NGS1,Q8NH41,Q8NGS0,Q8NH40,Q8NGR9,Q8NGR8,Q8NH37,Q8NGR6,Q8NGR5,Q8NGR4,Q8NGR3,Q8NGR2,Q8NGR1,Q8NGQ6,Q8NGQ5,Q8NGQ4,Q8NGQ3,Q8NGQ2,Q8NH21,Q8NGQ1,Q8NGP9,Q8NH19,Q8NH18,Q8NGP8,Q8NH16,Q8NGP6,Q8NGP4,Q8NGP3,Q8NGP2,Q8NGP0,Q8NH10,Q8NH09,Q8NH06,Q8NH05,Q8NH04,Q8NH03,Q8NH02,Q8NH01,Q8NH00,Q8NGN6,Q8NGN5,Q8NGN4,Q8NGN3,Q8NGN2,Q8NGN1,…
Q8WUX9	Q96FZ7,Q9UQN3,Q96CF2,O43633,Q9BY43,Q9Y3E7,Q9H444,
Q99798	P20839,P51970,O95573,P06576,P55084,P20815,P20813,P39877,Q9NRF9,Q9NRF8,P49643,P49642,O95544,P49641,Q13630,Q53FZ2,Q6QHC5,Q96GX9,Q96H96,Q99807,P49619,O75964,P35475,O75947,Q9NRA0,P78540,P33261,P33260,P43034,Q9BSE5,Q9UF12,O75912,O75911,Q9BSD7,O75907,Q6YP21,P21283,P21281,P13674,P11498,P03897,Q10981,P03891,P31040,P15848,P03886,P46977,P09172,A6NGE7,Q17RR3,P46952,Q9NR71,Q14061,Q86VF5,P21217,Q16222,P40394,…
P34903	Q86VZ1,P49683,P55085,Q15825,Q15822,P18507,P18505,Q13639,P43088,P35462,P35414,P35408,P23416,P23415,P34998,P34995,P34981,P34972,P34969,P32745,P30559,P30556,P30550,P30542,P30536,P30532,Q15761,Q13585,P28223,P28222,P28221,P30518,Q15722,O75899,Q8NFN8,P10912,Q96G91,Q99705,Q05901,P35372,P35368,P35367,P35346,P04201,Q9H228,Q969V1,Q969N4,P50052,Q92633,P22888,P08588,Q99677,Q969F8,P30411,Q8NER1,P41968,P10828,…
P16298	P49674,P51970,P08754,P06576,P20827,Q6UXZ4,P98172,P98170,Q13651,P55075,Q99836,P39877,P16333,Q13639,Q99816,Q13627,Q9H2X3,Q01668,P43088,Q13616,P08700,O75947,Q9NRA0,P25685,Q8IV61,Q9UER7,Q9UF33,P78536,O75914,Q9UF02,Q8IUQ4,P33241,P13686,P23458,P43004,P31040,P23443,P11487,Q9NR96,P11473,Q92793,P62158,P13637,Q9H2K8,P34995,P62140,Q9NQU5,P62136,P34981,Q6H8Q1,P42574,P56706,P56705,P56704,P56703,Q29980,P34969,…
P10997	P20823,P18509,Q13639,P35408,P34998,P34969,P30518,Q13562,Q96G91,P78426,P35318,Q969N4,P22888,P08588,P41968,Q96RJ0,P33032,Q96RI9,Q96RI8,Q13324,P11168,Q9UBC0,P01308,Q13258,Q03431,P01286,P01282,P01275,P01270,P01258,O95096,P49190,P01189,P01185,Q7RTS1,P32245,P32241,P41587,P41586,P21918,P25021,O14804,P48546,Q7Z4H4,P07550,Q02643,Q9Y4Z2,P29275,P29274,P23945,Q03014,P09683,P09681,P21728,Q14541,Q8TDU6,P47872,…
Q15788	Q15848,P51946,Q99816,Q13616,Q9UER7,O75928,O75925,P23443,Q92793,P13647,Q16254,Q9NQU5,Q92769,P42574,Q06413,Q15796,Q13596,P06493,Q15759,Q13573,O95477,Q8NG27,Q96ST3,Q13547,P08631,Q13541,P16220,P10914,P27797,P51813,P17947,P35318,Q9UQC2,P01579,Q96FJ0,Q92624,P61586,Q8NF64,P22830,Q13485,Q13480,Q15648,Q13464,Q15637,Q13451,Q96RT1,P04141,Q9NPB6,Q9H160,P17858,P35228,P35225,Q12983,P78317,P17844,P17813,Q92597,…
P08697	Q5JVS0,P08709,P13671,P62158,P16284,P04275,P10909,P08603,P17927,P08567,P30411,P04196,P16109,P15692,P13473,P11226,P04075,P18206,P04070,P04003,P15529,P46663,P10646,P10643,P12814,P10600,Q13201,Q03405,P68366,P48740,O43915,P11021,P00751,P00750,P00749,P00748,P00747,P00746,P00742,P00740,P00736,P00734,P62937,P25116,P07737,O43852,P05546,P01137,P01133,P08174,P09871,P21926,Q9ULD4,P07602,O43707,P01042,P01033,…
Q96SZ5	P20839,P51970,O95573,P06576,P55084,P20815,P20813,P39877,Q9NRF9,Q9NRF8,P49643,P49642,O95544,P49641,Q13630,Q53FZ2,Q6QHC5,Q96GX9,Q96H96,Q99807,P49619,O75964,P35475,O75947,Q9NRA0,P78540,P33261,P33260,P43034,Q9BSE5,Q9UF12,O75912,O75911,Q9BSD7,O75907,Q6YP21,P21283,P21281,P13674,P11498,P03897,Q10981,P03891,P31040,P15848,P03886,P46977,P09172,A6NGE7,Q17RR3,P46952,Q9NR71,Q14061,Q86VF5,P21217,Q16222,P40394,…
P30542	Q86VZ1,P49683,Q9NRJ3,P49682,P55085,Q15825,Q15822,P18507,P18505,Q13639,P43088,P35462,P78556,P35414,P35408,P23416,P23415,P34998,P34995,P34981,P34972,P34969,P32745,P30559,P30556,P30550,P34903,Q9H2A7,P30536,P30532,Q15761,Q13585,P28223,P28222,P28221,Q8NG41,P30518,Q99731,Q15722,O75899,Q8NFN8,P10912,Q96G91,Q99705,Q13519,Q05901,P35372,P35368,P35367,P35346,Q9H244,P04201,Q9H228,Q969V1,P13501,Q969N4,P50052,…
Q9BRS2	O75818,O75817,Q969X6,Q9H1B4,Q969H6,Q9NPJ8,Q9NPE3,Q13428,P78346,P78345,P56537,Q9H0D6,Q9H0A0,Q99575,Q9UBU9,Q9H089,P68400,Q9UNX4,Q9GZY0,Q96D46,Q12788,P67870,O60832,P19784,O14980,Q5TAP6,Q8N5L8,O15381,Q8NB90,Q9NYH9,Q9ULX3,P55769,Q15269,Q9BZE4,P62826,Q9NY12,Q14692,Q9UKK6,O00567,O00566,Q9NX24,Q9Y5J1,Q15061,Q8TED0,Q8IZH2,Q9NW13,Q9NVN8,Q7Z2Z2,Q9H6R4,Q8N1G1,Q9BVS4,P22087,Q9BVP2,Q9Y3B8,Q9Y3A5,Q9Y3A4,Q9BVJ6,…
Q9H2A7	Q9NRJ3,P49682,P08754,Q15835,Q13651,P20809,P08700,P35462,P78556,Q9NRA1,P78552,P43026,P35414,Q6UXL0,P34972,P52333,P50151,P50150,P34947,P32745,Q04206,P30542,Q15761,P28222,P28221,Q8NG41,P98077,Q99731,P16234,P08631,O75888,P10912,P51828,Q9H293,Q8NFM4,Q99705,Q13519,P29965,P51817,P35372,O95407,Q8IU57,Q8IU54,Q969Z4,P35346,Q9H244,P78423,Q9H228,P17948,Q969V1,P01589,P01584,P01583,P01579,P01574,P01571,P01570,…
Q32P51	Q09161,O75940,O75934,Q8WVK2,Q6NWY9,P34931,Q13595,Q13573,Q86V81,P08621,Q9BRL6,Q5VTL8,Q96FV9,P52298,Q8WUD4,Q6P2Q9,P52272,O94906,P09012,Q92620,O95391,P08579,Q99633,Q13435,P17844,Q07955,O75643,Q96E39,Q12874,P07910,P11142,Q96DI7,Q00839,Q15459,Q99459,Q15428,Q15427,P61326,Q13247,Q13243,Q13242,Q9UNP9,O75533,P38919,Q15393,Q15365,O60828,Q9UMS4,O75494,P62995,Q01130,O75400,Q08170,Q7RTV0,Q8NAV1,P55769,Q9BZJ0,…
Q8NFU5	Q5T9C9,Q13572,Q99755,Q15735,Q9BRC7,Q9NQ66,Q9NPH2,P49441,O75747,P78356,Q8NEB9,P42356,P42338,P42336,Q9UBF8,Q9UNW1,P48736,Q96PE3,Q00722,O14986,O00750,O15357,O15327,Q9H8X2,Q15147,O14735,O14732,Q14642,P48426,Q8N3E9,P16885,P32019,P51178,P60484,P29218,O00443,O15056,Q9P212,O43426,O00329,Q86YW0,Q01970,O60331,Q01968,Q8TCG2,Q8TBX8,Q9Y2I7,P23677,P19174,P60174,Q02252,Q9UGB7,Q9BTU6,P27987,Q9NRR6,Q9BT40,
Q8IUA7	P28288,O95477,Q99758,Q86UQ4,Q9H222,Q9H221,Q86UK0,P13569,O94911,O95342,Q9H172,P78363,Q9NP78,Q9NP58,O95255,Q03519,Q03518,Q9UBJ2,Q9UNQ0,O15440,O15439,O15438,P08183,O60706,Q5T3U5,P33897,P45844,Q8IZY2,O14678,O75027,Q9NUT2,Q09428,Q8N139,P33527,Q96J66,Q96J65,P21439,Q8WWZ7,Q8WWZ4,Q92887,Q2M3G0,Q9NRK6,
Q8NFU1	P55064,P55011,P62158,P13637,P50148,P04280,P61626,P51828,Q8NFM4,P51817,P35368,Q9NQ66,Q9H1D0,P08588,Q08462,P40145,P05771,P15515,P22694,O15554,P22612,Q15413,Q13237,P27482,Q12791,Q9NZT1,Q10588,Q00722,Q9UN42,P20309,P50993,P25100,P02810,P29475,P02808,P19634,P01037,P01036,P01034,P28907,Q15147,P04920,Q14643,P07550,O60503,P20020,Q14573,Q14571,P17252,Q16720,P04745,P63027,P05129,Q8TD86,Q9HC84,P22079,Q01970,…
P40313	P39877,P55011,P43005,P13637,Q14055,Q14050,Q14031,Q92736,P50148,Q15758,P16233,Q99715,P51828,Q8NFM4,P57103,P05997,P09093,P13569,Q9UQC9,Q9NQ66,P61586,P08572,P51787,Q9UPR5,Q93084,P48995,Q08462,P54317,P54315,P40145,P08473,A8K7I4,O95279,P04054,P0C869,P00918,Q05707,P19961,P05771,Q96QD8,P15502,O15554,P32418,O60928,Q07837,P27487,Q9UNK4,P35030,Q12791,P19835,Q10588,P48764,Q9NZK7,Q00722,O15496,P00790,Q9UN42,…
Q8WUW1	P98174,P55075,Q9NRA1,O75914,P11487,Q86VI3,Q9NR80,P62140,P46940,Q9NQU5,P62136,P13612,Q92747,Q02045,Q13576,P26038,Q99755,Q15746,P08648,P26012,P26010,P16234,P26006,P20702,P20701,P08620,P10916,Q9H1R3,P62070,P11362,Q9UQB8,P09038,P61586,P08571,P06396,P30411,Q13464,P16144,P08514,Q8N8S7,Q01449,P78356,P35241,Q96F07,Q9NP95,P23229,Q92569,Q92558,P11229,P11215,Q9BPX5,P42338,P42336,P10767,Q13349,P18206,P04049,…
Q15776	P98182,Q9BSG1,Q9NR11,Q96GC6,Q9BRR0,Q9UDV7,Q9UDV6,O95402,O75820,Q96G25,A2RRD8,Q969J2,Q99676,P51786,Q9NPJ6,Q6P2D0,Q6P2C8,Q15648,Q93074,Q96RN5,P15622,Q96RE9,Q12901,Q8NDW4,Q13398,P49336,O95201,P24863,Q13263,O75586,O95125,Q96PQ6,Q9NZV7,Q14929,Q3SY52,Q96PE6,Q9NZL3,Q8NC26,O75467,Q13106,O75448,O14978,O75437,Q9NYT6,O75346,Q9ULK4,Q9Y6Q3,Q96NJ3,Q71SY5,Q9UL59,Q9UL58,Q9H944,O14771,O14709,Q8TF47,Q9UJW8,Q5JNZ3,…
P16284	P08754,Q99836,P14151,Q5JVS0,O95500,P35443,P35442,P56750,Q9NR96,P56748,P56747,P56746,P62158,P13612,P13611,Q9NQS3,Q8NFZ4,Q02045,P08697,Q15762,O95484,Q15759,P10966,P30511,P26038,O95471,P26012,P26010,P04275,P20701,P10916,P10909,P29965,P02042,P04216,Q96FS4,P33151,P13598,P13591,P17927,P01584,P01579,P13500,P61586,P08581,Q15669,P08575,P57087,P08567,Q13477,Q13464,P04196,P06340,P16109,P78380,P78369,Q01449,…
P08684	P20839,P51970,O95573,P06576,P55087,P55084,P20815,P20813,P39877,Q9NRF9,Q9NRF8,P49643,P49642,O95544,P49641,Q13630,Q53FZ2,Q6QHC5,Q96GX9,Q96H96,Q99807,P49619,O75964,P35475,O75947,Q9NRA0,P78540,Q9H2S1,P33261,P33260,P43034,Q9BSE5,Q9UF12,O75912,O75911,Q9BSD7,O75907,Q6YP21,P21283,P21281,P13674,P11498,P03897,Q10981,P03891,P31040,P15848,P21266,P03886,P46977,P09172,A6NGE7,Q17RR3,Q92781,P46952,P13637,Q9NR71,…
P30536	Q86VZ1,P49683,P55085,Q15825,Q15822,P18507,P18505,Q13639,P43088,P35462,P35414,P35408,P23416,P23415,P34998,P34995,P34981,P34972,P34969,P32745,P30559,P30556,P30550,P34903,P30542,P30532,Q15761,Q13585,P28223,P28222,P28221,P30518,Q15722,O75899,Q8NFN8,P10912,Q96G91,Q99705,Q05901,P35372,P35368,P35367,P35346,P04201,Q9H228,Q969V1,Q969N4,P50052,Q92633,P22888,P08588,Q99677,Q969F8,P30411,Q8NER1,P41968,P10828,…
Q13596	Q13616,Q9UER7,O75928,O75925,Q92793,Q16254,P46940,P42574,Q06413,Q15796,Q15788,P06493,Q13573,Q8NG27,Q13547,Q9NQ66,Q96FJ0,P61586,Q13485,Q13464,Q96RT1,P49407,Q9NPB6,Q9H160,P35221,P17844,P17813,P24941,Q15583,P12931,P30304,P51668,P49354,Q13347,P06241,P04049,O95219,Q86T24,P15531,P36897,Q12802,Q07889,P12830,Q9GZV5,Q75N03,Q96PU5,Q05655,O75593,P10600,Q14974,P38936,Q00722,P12755,P14923,P14921,P18031,P08254,…
Q9BRR9	P98171,Q86VW2,Q99819,O75962,P15882,Q9NR81,P52306,P10911,O94989,Q92608,Q5VST9,Q13459,Q12979,P11274,Q92556,Q9H0H5,Q07960,Q6ZSZ5,P15531,Q12802,Q96QB1,Q3KR16,P15498,Q12774,P85298,Q96PE2,P46527,O60890,Q8N5V2,Q96P48,Q15311,Q7Z6B7,Q13017,Q13009,Q70Z35,O14827,Q9UKW4,Q96N96,Q9H8V3,Q9Y4F1,O15085,O15068,O15013,Q9HCE6,P52757,P52735,Q8TCU6,Q13972,Q68EM7,O60229,Q92974,P52566,P52565,Q9H4E7,Q8WWN8,Q96HP0,Q9NRY4,…
Q13595	Q09161,O75940,O75934,Q8WVK2,Q6NWY9,P34931,Q32P51,Q13573,Q86V81,P08621,Q9BRL6,Q5VTL8,Q96FV9,P52298,Q8WUD4,Q6P2Q9,P52272,O94906,P09012,Q92620,O95391,P08579,Q99633,Q13435,P17844,Q07955,O75643,Q96E39,Q12874,P07910,P11142,Q96DI7,Q00839,Q15459,Q99459,Q15428,Q15427,P61326,Q13247,Q13243,Q13242,Q9UNP9,O75533,P38919,Q15393,Q15365,O60828,Q9UMS4,O75494,P62995,Q01130,O75400,Q08170,Q7RTV0,Q8NAV1,P55769,Q9BZJ0,…
P30533	Q99835,P98164,P98155,Q13635,P43034,P78509,Q5VTY9,P46821,Q96QV1,P06241,Q12879,P22681,Q15468,Q15465,P10636,Q13224,O75553,Q4KMG0,P25098,P31749,P62834,Q00535,Q9Y6C5,P32121,Q14623,O43639,Q15078,Q9BWV1,P12272,P10070,P54826,O43323,P61812,Q14114,
Q5T9C9	P20839,P51970,O95573,P06576,P55084,Q15835,P20815,P20813,P39877,Q9NRF9,Q9NRF8,P49643,P49642,O95544,P49641,Q13636,Q13630,Q53FZ2,Q99816,Q6QHC5,Q96GX9,Q96H96,Q99807,P49619,O75964,P35475,O75947,Q9NRA0,P78540,P33261,P33260,P43034,Q9BSE5,Q9UF12,Q86VN1,O75912,O75911,Q9BSD7,O75907,Q96H20,Q6YP21,P21283,P21281,P13674,P11498,P03897,Q10981,P03891,P31040,P15848,P03886,P46977,P09172,A6NGE7,Q17RR3,Q92783,P46952,…
P30532	Q86VZ1,P49683,P55085,Q15825,Q15822,P18507,P18505,Q13639,P43088,P35462,P35414,P35408,P23416,P23415,P34998,P34995,P34981,P34972,P34969,P32745,P30559,P30556,P30550,P34903,P30542,P30536,Q15761,Q13585,P28223,P28222,P28221,P30518,Q15722,O75899,Q8NFN8,P10912,Q96G91,Q99705,Q05901,P35372,P35368,P35367,P35346,P04201,Q9H228,Q969V1,Q969N4,P50052,Q92633,P22888,P08588,Q99677,Q969F8,P30411,Q8NER1,P41968,P10828,…
Q9BRR6	P20839,P51970,O95573,P06576,P55084,P20815,P20813,P39877,Q9NRF9,Q9NRF8,P49643,P49642,O95544,P49641,Q13630,Q53FZ2,Q6QHC5,Q96GX9,Q96H96,Q99807,P49619,O75964,P35475,O75947,Q9NRA0,P78540,P33261,P33260,P43034,Q9BSE5,Q9UF12,O75912,O75911,Q9BSD7,O75907,Q6YP21,P21283,P21281,P13674,P11498,P03897,Q10981,P03891,P31040,P15848,P03886,P46977,P09172,A6NGE7,Q17RR3,P46952,Q9NR71,Q14061,Q86VF5,P21217,Q16222,P40394,…
Q53FA7	Q99856,P51959,P20800,P55060,Q13625,P78543,O75911,O75909,Q8IUQ4,P78504,P23458,P11473,Q92793,Q92769,P13611,P42574,Q92754,Q04206,Q9BRQ8,P06493,Q15759,Q13568,Q7LG56,P26006,Q13535,Q13526,Q96FX8,P06400,Q03701,P78423,P17936,P27701,Q658P3,Q9NQ88,Q9UQC9,O94907,Q9NPP4,Q9UPY3,P08581,P30411,P16144,Q8WTP8,Q92597,Q9H0M0,Q00987,Q08431,P36952,Q6STE5,P24941,P18283,Q96EB6,O95257,P49327,Q13315,Q03518,P07996,O75626,…
Q13591	P08754,P20827,Q6UXZ4,P98172,P16333,Q9UF33,O75914,Q9NQU5,Q6H8Q1,Q92730,Q9H2E6,Q8NFY4,P16298,Q15768,P51805,O94929,O94916,P61586,P08581,Q13469,Q13464,Q12968,O94813,Q9BPU6,P06241,P60953,O95185,Q13275,Q13214,Q9C0C4,Q14934,O43921,Q08209,Q15375,P53671,P53667,Q13177,Q8N5V2,O95025,P27361,P05556,Q7Z6B7,P01116,P01112,P01111,Q9ULL4,O75326,Q9Y6N7,O00634,Q00535,P61073,Q05397,Q96MS0,P00519,P29323,P29322,P29320,…
P30530	Q6ZWJ1,Q13671,Q15831,P16333,P08729,P55042,P78536,Q8IUQ4,P13688,P23443,P11473,P13647,Q9NR80,Q92783,P46940,P46937,P42566,Q92734,Q15796,P08670,P06493,P18433,Q13547,Q13546,P26006,P16220,Q96FX8,Q99704,P51817,Q9NQC7,P51812,Q8WUM4,Q8NFJ5,O75815,P17936,Q16186,P11388,P09086,Q969T9,Q9UQC2,P01583,P61586,P06396,Q13480,P30411,P16144,Q12967,P23246,Q9H0M0,Q00987,Q12929,P18283,Q15583,Q13393,P51692,Q99569,P12931,…
Q9BRR0	P98182,Q9BSG1,Q9NR11,Q96GC6,Q15776,Q9UDV7,Q9UDV6,O95402,O75820,Q96G25,A2RRD8,Q969J2,Q99676,P51786,Q9NPJ6,Q6P2D0,Q6P2C8,Q15648,Q93074,Q96RN5,P15622,Q96RE9,Q12901,Q8NDW4,Q13398,P49336,O95201,P24863,Q13263,O75586,O95125,Q96PQ6,Q9NZV7,Q14929,Q3SY52,Q96PE6,Q9NZL3,Q8NC26,O75467,Q13106,O75448,O14978,O75437,Q9NYT6,O75346,Q9ULK4,Q9Y6Q3,Q96NJ3,Q71SY5,Q9UL59,Q9UL58,Q9H944,O14771,O14709,Q8TF47,Q9UJW8,Q5JNZ3,…
Q8NFT8	P55001,P78504,Q9NR61,P42566,Q96T58,Q13547,Q9UQ52,P25490,Q92585,Q13361,Q13309,Q12860,P22681,O76050,Q99466,Q99417,P38936,P46531,P80370,P09958,Q9NYJ7,P01106,Q9UM47,Q6ISU1,Q9Y618,O00548,O14672,Q8IZL2,Q04721,P24385,P05112,Q09472,Q86YT6,P23771,P06733,Q86Y01,Q96J02,Q8TBB1,Q9Y219,P49757,O43184,Q7KZI7,
O95498	O95497,Q9UBR1,Q12882,Q96CD2,O15382,P22413,Q13057,Q9BZ23,Q9H999,O14638,Q8TE04,Q9NVE7,Q9HAB8,P54687,Q14117,Q9NRN7,
O95497	O95498,Q9UBR1,Q12882,Q96CD2,O15382,P22413,Q13057,Q9BZ23,Q9H999,O14638,Q8TE04,Q9NVE7,Q9HAB8,P54687,Q14117,Q9NRN7,
Q9UQV4	P35475,Q9NRA2,P13686,P15848,Q86VI4,P16278,P14091,Q13571,Q13510,P17900,P34810,Q13488,P20645,Q8N8Y2,Q9UPM8,Q93050,P13473,P11279,Q9NP78,Q92572,Q96EG1,P51688,P06280,Q13367,Q99538,P61421,Q9UBX1,Q99523,P04066,P04062,Q99519,Q6NUJ1,Q9UBR2,P15586,P11117,O60931,Q13286,P49281,P49279,O60911,Q9GZU1,Q99437,P10619,P08311,P27449,Q12794,O75503,P56377,P07858,Q8NCC3,Q10567,P53677,P53675,P53634,Q9UMR5,P08236,Q8NBK3,…
Q8NFT2	P11473,P13640,P13637,P30519,O95436,Q9H1D0,Q9BQS7,P51788,Q9NP59,Q96QT4,P32418,P49281,P49279,P48764,O15431,Q9UN42,P50993,Q7LBE3,Q96NT5,P80297,P80294,Q9Y6M5,Q8N4E7,P02795,P02794,P02792,P02787,P29377,Q9BXS9,P20020,Q695T7,P40879,P07438,P09601,Q9BX84,P04733,P04732,Q04656,P14415,Q9UHE8,O00244,P05026,P05023,Q6P5W5,P13866,P54710,P54709,Q13733,Q53TN4,
P49591	Q96GW9,Q8IV42,P54577,P49590,P49589,P49588,P23381,Q5JTZ9,O95363,Q9NP81,Q96DP5,P07814,P54136,Q6PI48,P14868,P56192,O43776,Q5JPH6,Q7L3T8,P26640,P26639,Q15046,Q15031,Q9P2J5,Q9HD40,P41252,P41250,Q5T160,Q9BW92,Q9Y2Z4,Q9Y285,Q9UGM6,Q9HA77,P12081,A2RTX5,Q9NSE4,Q9NSD9,Q96I59,
P40306	P55036,P62195,P62191,P17980,P01579,Q06323,P20618,Q92530,P28074,P28072,P28070,P28066,P28065,P28062,P51665,P60900,Q99460,Q99436,Q13200,Q9UNM6,Q14997,P60896,P61289,O14818,P48556,P43686,Q9UL46,P35998,Q15008,O00487,O00232,O00231,Q9Y244,P62333,O43242,A5LHX3,P49721,P49720,P25789,P25788,P25787,P25786,Q8TAA3,
P49590	Q96GW9,Q8IV42,P54577,P49591,P49589,P49588,P23381,Q5JTZ9,O95363,Q9NP81,Q96DP5,P07814,P54136,Q6PI48,P14868,P56192,O43776,Q5JPH6,Q7L3T8,P26640,P26639,Q15046,Q15031,Q9P2J5,Q9HD40,P41252,P41250,Q5T160,Q9BW92,Q9Y2Z4,Q9Y285,Q9UGM6,Q9HA77,P12081,A2RTX5,Q9NSE4,Q9NSD9,Q96I59,
P40305	Q01629,Q01628,Q29963,P30511,Q13568,P10914,P01574,P01571,P01570,P01569,P01568,P01567,P01566,P01563,P01562,Q15646,Q05823,Q00978,P20592,P20591,P28062,P00973,P29728,P32456,P18146,P17693,Q15306,P13164,P09914,P09913,P09912,Q96AZ6,O14896,O14879,P80217,Q9Y6K5,Q14653,Q6GPH4,Q02556,P05161,Q9UHH9,P52630,P05015,P05014,P05013,P55265,P14316,Q92985,P01889,P13747,P32881,
P16278	P20839,P51970,O95573,P06576,P55084,P20815,P20813,P39877,Q9NRF9,Q9NRF8,P49643,P49642,O95544,P49641,Q13630,Q53FZ2,Q6QHC5,Q96GX9,Q96H96,Q99807,P49619,O75964,P35475,O75947,Q9NRA2,Q9NRA0,P78540,P33261,P33260,P43034,Q9BSE5,Q9UF12,O75912,O75911,Q9BSD7,O75907,Q6YP21,P21283,P13686,P21281,P13674,P11498,P03897,Q10981,P03891,P31040,P15848,P03886,P46977,Q86VI4,P09172,A6NGE7,Q17RR3,P46952,Q9NR71,Q8WVB3,Q14061,…
Q15768	P08754,P20827,Q6UXZ4,P98172,P16333,Q9UF33,O75914,Q9NQU5,Q6H8Q1,Q92730,Q9H2E6,Q8NFY4,P16298,Q13591,P51805,O94929,O94916,P61586,P08581,Q13469,Q13464,Q12968,O94813,Q9BPU6,P12931,P06241,P60953,O95185,Q13275,Q13214,Q9C0C4,Q14934,O43921,Q08209,Q15375,P53671,P53667,Q13177,Q8N5V2,O95025,P27361,P05556,Q7Z6B7,P01116,P01112,P01111,P49023,Q9ULL4,O75326,Q9Y6N7,Q02750,O00634,Q00535,P02787,P61073,Q05397,Q96MS0,…
Q15762	P14151,O95500,P56750,P56748,P56747,P56746,P13612,P13611,Q29980,Q9NQS3,Q8NFZ4,P16284,O95484,P10966,P30511,O95471,P26012,P26010,P08637,P20701,Q99706,P29965,P33151,P13598,P13591,Q92692,P40200,P08575,P57087,Q13477,P06340,P16109,P78369,P78357,P78310,O94856,P23229,P11215,P34741,P28068,O95297,P10747,Q96E93,Q8N7P3,Q12860,O15551,P12830,P30203,P31994,P53708,P17693,O75508,Q30154,Q8N6F1,P10586,P25189,Q9NZ94,…
Q13588	P16333,Q99816,Q13627,P25685,Q8IV61,P23443,P62158,P13637,P42574,P52333,P09104,P20774,P16298,P06493,Q15759,P18433,Q99755,Q9UDY8,P08631,Q13541,Q8WV28,P16220,Q99704,P04234,Q9UQL6,P27701,P62070,Q9UQC2,P40259,Q92608,Q9BR61,Q8NET5,P08575,Q13480,Q6ZUJ8,Q15653,Q13469,Q96RT1,Q13443,O75791,Q13432,Q8N8S7,P78356,P78347,Q12968,Q92556,P24941,P22736,P51692,O95297,Q99569,P12931,P10747,P10721,P06241,Q13322,P53801,…
Q15761	Q86VZ1,P49683,Q9NRJ3,P49682,P55085,Q15825,Q15822,P18507,P18505,P20800,Q13639,P14138,P43088,P35462,P78556,P35414,P35408,P23416,P23415,P34998,P34995,P34981,P34972,P34969,P81277,P32745,P30559,P30556,P30550,P34903,P30542,Q9H2A7,P30536,P30532,Q13585,P28223,P28222,P28221,Q8NG41,P30518,Q99731,Q15726,Q15722,O75899,Q8NFN8,P10912,Q96G91,Q99705,Q13519,Q05901,P35372,P35368,P35367,Q8NFJ6,P35346,Q9H244,P04201,…
Q13586	P16333,Q9UEW8,Q9UDY8,Q9UQC2,Q9H1D0,P08575,P78314,Q99558,O95267,P06241,P06239,P05771,Q06124,P22681,O15530,P15498,Q96D31,P42081,P31749,Q9Y6K9,P29353,P29350,Q9NWQ8,Q9BXL7,Q9UJU6,O15117,P60484,P17252,Q04759,O43561,Q9Y4K3,O95999,P33681,P41279,Q9H6Q3,P41240,P43403,P19174,Q08881,P42768,Q92918,Q8WWW0,P14222,P21333,P01730,Q02156,
Q13585	Q86VZ1,P49683,P55085,Q15825,Q15822,P18507,P18505,Q13639,P43088,P35462,P35414,P35408,P23416,P23415,P34998,P34995,P34981,P34972,P34969,P32745,P30559,P30556,P30550,P34903,P30542,P30536,P30532,Q15761,P28223,P28222,P28221,P30518,Q15722,O75899,Q8NFN8,P10912,Q96G91,Q99705,Q05901,P35372,P35368,P35367,P35346,P04201,Q9H228,Q969V1,Q969N4,P50052,Q92633,P22888,P08588,Q99677,Q969F8,P30411,Q8NER1,P41968,P10828,…
Q9BRQ8	Q99856,P51959,P20800,P55060,Q13625,P78543,O75909,P11473,Q92793,Q92769,P13611,Q53FA7,Q13568,Q7LG56,Q96FX8,P06400,Q03701,P78423,P17936,P27701,Q658P3,Q9NQ88,O94907,Q9NPP4,P08581,P30411,Q92597,Q00987,P36952,Q03518,O75626,Q9UBN6,P54278,Q12837,Q92466,P55957,Q07820,Q07812,P51532,P31947,Q96PM9,Q96PM5,P17643,P38936,O60880,P22570,P08253,Q71UM5,P29590,Q5JR12,Q9BZR8,P01135,Q9ULZ3,O15350,P10451,P10415,P08107,…
P08670	Q13671,P98170,Q15831,P16333,P08729,P78536,Q8IUQ4,P13688,P23443,Q9NR80,Q92783,P46940,P42574,P42566,Q9NQS7,Q92734,Q9NR28,Q96GD4,Q15796,P30530,P06493,P18433,Q15746,Q13547,Q13546,Q13541,P20700,P16220,Q99704,P51817,Q9NQC7,P51812,Q8WUM4,Q8NFJ5,O75815,P11387,Q969T9,Q9UQC2,Q9UQB9,P61586,P08581,Q13490,Q13489,P06396,Q13480,Q99661,P16144,P49450,Q12967,P23246,Q12929,P36956,Q15583,Q13393,P51692,Q99569,P12931,…
Q7LFX5	Q9NRB3,Q7LGC8,Q9NPZ5,Q9H1B5,Q8NET6,Q9NPF2,Q9UBV7,O94766,Q8NCH0,Q8N6G5,Q9UL01,Q9P2W7,Q9P2E5,Q8TDX6,Q70JA7,Q96L58,Q8IZ52,Q9Y2C2,Q86Y38,Q86X52,Q9NS84,
P14091	P35475,Q9NRA2,P13686,P15848,Q86VI4,Q9UQV4,P16278,Q13571,Q13510,P17900,P34810,Q13488,P20645,Q8N8Y2,Q9UPM8,Q93050,P13473,P11279,Q9NP78,Q92572,Q96EG1,P51688,P06280,Q13367,Q99538,P61421,Q9UBX1,Q99523,P04066,P04062,Q99519,Q6NUJ1,Q9UBR2,P15586,P11117,O60931,Q13286,P49281,P49279,O60911,Q9GZU1,Q99437,P10619,P08311,P27449,Q12794,O75503,P56377,P07858,Q8NCC3,Q10567,P53677,P53675,P53634,Q9UMR5,P08236,Q8NBK3,…
P30520	P18545,P20839,P51970,O95573,P06576,P55084,P20815,P20813,P39877,Q9NRF9,Q9NRF8,P49643,P49642,O95544,P49641,Q8WVQ1,Q13630,Q53FZ2,Q6QHC5,Q96GX9,Q96H96,Q99807,P49619,O75964,P35475,O75947,Q9NRA0,P78540,P33261,P33260,P43034,Q9BSE5,Q9UF12,O75912,O75911,Q9BSD7,O75907,Q6YP21,P21283,P21281,P27815,P13674,P11498,P03897,Q10981,P03891,P31040,P15848,P03886,P46977,P09172,A6NGE7,Q17RR3,P46952,Q9NR71,Q14061,Q86VF5,…
P06493	Q13671,P08754,Q15831,P51959,P51955,Q99835,P16333,P51946,P08729,Q99816,Q13627,Q13616,Q8WVM7,Q9NRA1,P25685,Q9UER7,O75928,O75925,P78536,P78527,Q8IUQ4,P13688,P23443,Q92793,P62158,Q16254,Q9NR80,Q92783,P13637,P62140,P46940,Q9NQU5,Q92769,P62136,P42574,P42566,P52333,Q9H2G2,Q92734,P50148,P09104,Q06413,Q96GD4,Q15796,P20774,P16298,Q15788,Q13596,Q53FA7,P30530,Q13588,P08670,P28223,Q15759,Q9BS18,Q13573,P18433,…
P28223	Q86VZ1,P49683,P08754,P55085,Q86VW2,Q15825,Q15822,P18507,P18505,P20800,Q13639,P14138,Q01668,P43088,P35462,Q9NRA1,Q9NRA0,P35414,P35408,P62158,P23416,P23415,P34998,P34995,P34981,P34972,P34969,Q92736,P50148,P34947,P32745,P30559,P30556,P30550,P34903,P16298,P30542,P30536,P30532,Q15761,Q13585,P06493,P28222,P28221,P30518,Q15746,Q15743,Q13557,Q13555,Q13554,P16234,Q15726,Q15722,O75899,P29992,Q8NFN8,P10912,…
P28222	Q86VZ1,P49683,Q9NRJ3,P49682,P55085,Q15825,Q15822,P18507,P18505,Q13639,P43088,P35462,P78556,P35414,P35408,P23416,P23415,P34998,P34995,P34981,P34972,P34969,P32745,P30559,P30556,P30550,P34903,P30542,Q9H2A7,P30536,P30532,Q15761,Q13585,P28223,P28221,Q8NG41,P30518,Q99731,Q15722,O75899,Q8NFN8,P10912,Q96G91,Q99705,Q13519,Q05901,P35372,P35368,P35367,P35346,Q9H244,P04201,Q9H228,Q969V1,P13501,Q969N4,P50052,…
P20749	Q04206,P42336,P12931,P06239,P19838,O14920,P32121,P43405,P25963,Q16539,
P28221	Q86VZ1,P49683,Q9NRJ3,P49682,P55085,Q15825,Q15822,P18507,P18505,Q13639,P43088,P35462,P78556,P35414,P35408,P23416,P23415,P34998,P34995,P34981,P34972,P34969,P32745,P30559,P30556,P30550,P34903,P30542,Q9H2A7,P30536,P30532,Q15761,Q13585,P28223,P28222,Q8NG41,P30518,Q99731,Q15722,O75899,Q8NFN8,P10912,Q96G91,Q99705,Q13519,Q05901,P35372,P35368,P35367,P35346,Q9H244,P04201,Q9H228,Q969V1,P13501,Q969N4,P50052,…
P49589	Q96GW9,Q8IV42,P54577,P49591,P49590,P49588,P23381,Q5JTZ9,O95363,Q9NP81,Q96DP5,P07814,P54136,Q6PI48,P14868,P56192,O43776,Q5JPH6,Q7L3T8,P26640,P26639,Q15046,Q15031,Q9P2J5,Q9HD40,P41252,P41250,Q5T160,Q9BW92,Q9Y2Z4,Q9Y285,Q9UGM6,Q9HA77,P12081,A2RTX5,Q9NSE4,Q9NSD9,Q96I59,
P49588	Q96GW9,Q8IV42,P54577,P49591,P49590,P49589,P23381,Q5JTZ9,O95363,Q9NP81,Q96DP5,P07814,P54136,Q6PI48,P14868,P56192,O43776,Q5JPH6,Q7L3T8,P26640,P26639,Q15046,Q15031,Q9P2J5,Q9HD40,P41252,P41250,Q5T160,Q9BW92,Q9Y2Z4,Q9Y285,Q9UGM6,Q9HA77,P12081,A2RTX5,Q9NSE4,Q9NSD9,Q96I59,
P49585	P20839,P51970,O95573,P06576,P55084,P20815,P20813,P39877,Q9NRF9,Q9NRF8,P49643,P49642,O95544,P49641,Q13630,Q53FZ2,Q6QHC5,Q96GX9,Q96H96,Q99807,P49619,O75964,P35475,O75947,Q9NRA0,P78540,P33261,P33260,P43034,Q9BSE5,Q9UF12,O75912,O75911,Q9BSD7,O75907,Q6YP21,P21283,P21281,P13674,P11498,P03897,Q10981,P03891,P31040,P15848,P03886,P46977,P09172,A6NGE7,Q17RR3,P46952,Q9NR71,Q14061,Q86VF5,P21217,Q16222,P40394,…
O95487	P51965,P55072,Q9NRD1,Q13616,Q9UF47,P25686,P25685,Q9H347,P27824,P13667,P46977,Q9NQW1,Q16236,Q9NR34,Q9NR31,P34931,O95486,P61619,P27797,O75807,O94979,Q969T4,Q92611,P53992,Q99683,Q13454,Q13438,P39656,Q9BQI3,Q9H173,P17861,Q86TM6,O94855,Q92598,Q12933,Q12907,P51668,Q96DZ1,Q9UBV2,Q8N7S2,Q9UBS4,P54252,P07900,P11142,Q9UNZ2,O76024,P53779,Q96Q80,P51572,P51571,Q99442,Q15437,Q15436,P49257,O95155,Q07812,Q13217,…
O95486	P51965,P55072,Q9NRD1,Q13616,Q9UF47,P25686,P25685,Q9H347,P27824,P13667,P46977,Q9NQW1,Q16236,Q9NR34,Q9NR31,P34931,O95487,P61619,P27797,O75807,O94979,Q969T4,Q92611,P53992,Q99683,Q13454,Q13438,P39656,Q9BQI3,Q9H173,P17861,Q86TM6,O94855,Q92598,Q12933,Q12907,P51668,Q96DZ1,Q9UBV2,Q8N7S2,Q9UBS4,P54252,P07900,P11142,Q9UNZ2,O76024,P53779,Q96Q80,P51572,P51571,Q99442,Q15437,Q15436,P49257,O95155,Q07812,Q13217,…
O95484	P08754,P14151,O75970,O95500,O75928,O75925,P23458,P56750,P56749,P56748,P56747,Q92797,P56746,P13612,P13611,Q9NR48,Q9NQS3,Q8NFZ4,Q02045,Q8IUC6,Q04206,P16284,Q15762,Q15759,P10966,P30511,P26038,O95471,Q9UDY2,P26012,P26010,Q13546,P20701,P10916,P10914,P29965,P04216,Q96FS4,P33151,P13598,P13591,Q86UL8,P62070,P13535,P13533,P01574,P01571,P01570,P01569,P01568,P01567,P01566,P01563,P01562,P61586,Q15669,Q8WTV0,…
Q8NG41	P49683,Q9NRJ3,P49682,P55085,P20800,P14138,P35462,P78556,P35414,P34981,P34972,P81277,P32745,P30556,P30550,P30542,Q9H2A7,Q15761,P28222,P28221,Q99731,Q15726,Q99705,Q13519,P35372,Q8NFJ6,P35346,Q9H244,Q9H228,Q969V1,P13501,P50052,Q92633,O95399,Q969F8,P30411,P41968,P06307,P47211,P33032,Q96RI0,Q9BPV8,P51686,P51685,P51684,P51681,P51677,Q9UBY5,P04083,Q99527,Q99500,Q9UBU3,Q5H8A3,Q13304,P46663,P01303,P12872,…
Q15759	P08754,P98170,Q13651,P55075,Q99836,O95551,P39877,P16333,Q9NRF2,P08727,Q99816,Q99814,Q13627,Q9H2X3,Q01668,Q13618,P08700,O95500,Q9NRA0,P25685,Q8IV61,Q9UER7,O75928,O75925,P78536,P15884,O75914,P23471,Q9UF02,Q17RW2,P33241,P21283,P13686,P21281,P23458,P43004,Q16288,P23443,P11487,P56750,Q9NR97,Q9NR96,P56748,P56747,P56746,P11473,Q92793,P13647,P62158,Q92783,P13637,Q9H2K8,P23409,P46940,Q9NQU5,Q92769,P46934,…
Q15758	P43005,P13637,Q14055,Q14050,Q14031,P40313,Q99715,P57103,P05997,P09093,P08572,P51787,Q9UPR5,P08473,O95279,Q05707,Q96QD8,P15502,O15554,P32418,O60928,Q07837,P27487,P35030,P48764,P00790,Q9UN42,P08218,P08217,P50993,O43895,Q9UMD9,P08195,P08123,Q9UM01,P29400,A6NMZ7,Q9Y6H6,P53420,Q9BYF1,Q16820,Q16819,Q8TF71,P39060,P39059,P82251,Q695T7,P15086,P15085,P07478,P07477,Q7Z2H8,P46059,P02462,P02461,P14415,P02458,…
P10966	P16333,P14151,P20809,P08700,O95500,O75914,P27824,P56750,P56748,P56747,P56746,P15814,P15813,P15812,Q9NQU5,P13612,P13611,Q9NQS3,P52333,Q8NFZ4,P34932,P34931,Q04206,P16298,P16284,Q15762,O95484,Q15759,P30511,O95471,P08648,Q9UDY8,P26012,P26010,P26006,P20701,Q8WV28,P16220,P27797,Q99706,P29965,P04234,P04233,P33151,P13598,P13591,P17927,P01589,P01584,P01583,P01579,Q96SD1,O94916,Q06323,P40225,P61586,P08575,…
P30519	P11473,P13640,P13637,Q8NFT2,O95436,Q6UWM9,Q9H1D0,Q9BQS7,P22830,P51788,O75795,Q96EY8,Q9NP59,P10746,Q96QT4,Q12887,P08397,P32418,P49281,P49279,P06133,P53701,P06132,P48764,P07814,P22557,O15431,Q9UN42,P08236,P50993,P13196,Q7LBE3,P30043,Q96NT5,P80297,P80294,Q5JPH6,Q9Y6M5,Q8N4E7,P36551,P36537,P02795,P02794,P02792,P02787,P29377,Q9BY64,Q9BXS9,P20020,P00450,Q9Y4X1,Q695T7,P40879,P07438,P09601,Q9BX84,P04733,…
P30518	Q86VZ1,P49683,Q68CJ9,P55087,P55085,Q15836,Q15825,Q15822,P18509,P18507,P18505,Q13639,P43088,P35462,P35414,P35408,P23416,P23415,P34998,P34995,P34981,P34972,P34969,P32745,P30559,P30556,P30550,P34903,P10997,P30542,P30536,P30532,Q15761,Q13585,P28223,P28222,P28221,Q13561,Q15722,O75899,P16220,Q8NFN8,P10912,Q96G91,Q99705,P51817,Q05901,P35372,P35368,P35367,P35346,P04201,Q9H228,P35318,Q969V1,P01589,Q96FJ2,…
Q15751	P51965,P98170,Q13620,Q13619,Q13618,Q13617,Q13616,Q8WVN8,O75928,O75925,Q8IUQ4,Q5GLZ8,P46934,Q9NR09,P40337,Q9BS18,O94972,Q969T4,O94941,Q969M7,Q712K3,Q969H0,Q9H1A4,Q13490,Q13489,P49459,P49427,Q93034,Q86TM6,Q9H0M0,O94844,Q00987,P51668,Q13356,Q13309,Q9UBT2,Q12834,Q92466,Q9UBF6,Q9UBE0,P22681,P30260,O15524,Q96PU5,O95155,Q13233,A0AVT1,Q13216,Q14999,Q96PM5,Q9C0C9,Q9UNE7,Q7Z7E8,O43918,Q7Z6Z7,Q15386,Q15370,…
Q15750	P08754,P98170,Q13651,P55075,Q99836,P18510,P39877,P20807,Q01668,Q13616,Q8IV61,Q9UER7,O75914,Q9UF02,P13686,P62191,P23458,P11487,Q9NR97,Q9NR96,Q92785,Q9H2K8,P46934,P13612,P42574,Q06432,Q06413,P34931,P20783,Q8IUC6,Q04206,P16298,Q15759,P51878,Q99759,Q13568,P18428,P16234,P08637,Q13547,Q13546,P08631,P04271,Q8WV28,P16220,P08620,Q05923,Q99704,P29965,P51817,Q9NQC7,P51812,Q13501,Q9UQM7,P17980,P35354,Q86UP2,…
Q13576	P98174,P55075,Q9NRA1,O75914,P11487,Q86VI3,Q9NR80,P62140,P46940,Q9NQU5,P62136,P13612,Q92747,Q02045,Q8WUW1,P26038,Q99755,Q15746,P08648,P26012,P26010,P16234,P26006,P20702,P20701,P08620,P10916,Q9H1R3,P62070,P11362,Q9UQB8,P09038,P61586,P08571,P06396,P30411,Q13464,P16144,P08514,Q8N8S7,Q01449,P78356,P35241,Q96F07,Q9NP95,P23229,Q92569,Q92558,P11229,P11215,Q9BPX5,P42338,P42336,P10767,Q13349,P18206,P04049,…
Q9BRP8	Q9NRJ5,Q9NRG9,Q09161,Q86W42,Q9H361,P55010,P33240,Q9H307,Q92797,Q9NR50,Q9BRX2,Q5VU65,Q86V81,Q13541,Q86US8,Q96FV9,Q8WUM0,O75822,O75821,Q8NFH5,Q8NFH4,Q8NFH3,O75818,O75817,P78406,P52298,Q969Q6,Q9H1J1,O94913,Q92621,Q9H1B4,Q969H6,Q9NPJ8,Q66LE6,Q9UPR3,Q96RS0,Q99613,Q86U42,P78346,P78345,P78344,Q12996,Q96EP5,Q9H0L4,Q92540,Q96EE3,Q9BQ52,Q99575,Q99567,Q13362,Q13347,O75694,Q9UBU9,Q13310,Q9H074,Q96DU9,Q06190,…
Q9BS18	P08754,P51965,P98170,P51946,Q13620,Q13619,Q13618,Q13617,Q13616,Q8WVN8,Q8WVM7,O75928,O75925,P78527,Q8IUQ4,Q92793,P62158,Q16254,P62140,Q92769,Q5GLZ8,P62136,P46934,Q9H2G2,Q9NR09,P40337,Q15796,P16298,P06493,Q15759,Q15751,Q99741,Q13557,Q13555,Q13554,Q13547,Q13535,P51828,Q8NFM4,P51817,P51812,Q9UQM7,P06400,O94972,Q9UQE7,Q969T4,O94941,Q969M7,Q712K3,Q969H0,Q9H1A4,Q13490,Q13489,Q13485,Q99640,P49459,P78396,…
Q13574	P20839,P51970,O95573,P06576,P55084,P20815,P20813,P39877,Q9NRF9,Q9NRF8,P49643,P49642,O95544,P49641,Q13630,Q53FZ2,Q6QHC5,Q96GX9,Q96H96,Q99807,P49619,O75964,P35475,O75947,Q9NRA0,P78540,P33261,P33260,P43034,Q9BSE5,Q9UF12,O75912,O75911,Q9BSD7,O75907,Q6YP21,P21283,P21281,P13674,P11498,P03897,Q10981,P03891,P31040,P15848,P03886,P46977,P09172,A6NGE7,Q17RR3,P62158,P46952,Q9NR71,Q14061,Q86VF5,P21217,Q16222,…
Q13573	Q13642,Q09161,Q13616,O75940,Q9UER7,O75934,Q8WVK2,O75928,O75925,P78536,P78504,Q92793,Q16254,Q92769,Q9NR61,Q6NWY9,Q06413,P34931,Q15797,Q15796,Q15788,Q32P51,Q13596,Q13595,P06493,Q8NG27,Q86UW9,Q86V81,Q96T58,Q96ST3,Q13547,P08621,Q9BRL6,Q5VTL8,Q96FV9,P52298,Q8N9I9,Q8WUD4,Q6P2Q9,P52272,Q96FJ0,O94906,Q06330,P09012,Q92620,P61586,Q969H0,Q13495,O95391,P08579,Q13485,Q8NES3,Q13464,Q99633,Q96RT1,Q13435,Q9NPB6,…
P30511	Q15836,Q15835,P14151,Q13636,Q9UEW3,Q99816,Q9H2X3,O95500,Q01629,Q01628,P23497,P35443,P35442,Q86VN1,P27824,Q96H20,P21283,P21281,P56750,P56748,P56747,P56746,Q92783,P46934,P13612,P13611,P42574,P42566,Q9NR46,Q9NQS3,Q29963,P34947,Q8NFZ4,P34932,P34931,Q15796,P16284,Q5T9C9,P40305,Q15762,O95484,P10966,Q99755,O95471,P98082,Q13568,P08648,P26012,P26010,P16234,P08637,Q96T51,Q96FZ7,P20701,P61619,Q6DN90,P16220,…
Q13572	P20839,P51970,O95573,P06576,P55084,P20815,P20813,P39877,Q9NRF9,Q9NRF8,P49643,P49642,O95544,P49641,Q13630,Q53FZ2,Q6QHC5,Q96GX9,Q96H96,Q99807,P49619,O75964,P35475,O75947,Q9NRA0,P78540,P33261,P33260,P43034,Q9BSE5,Q9UF12,O75912,O75911,Q9BSD7,O75907,Q6YP21,P21283,P21281,P13674,P11498,P03897,Q10981,P03891,P31040,P15848,P03886,P46977,P09172,A6NGE7,Q17RR3,P62158,P46952,Q9NR71,Q14061,Q86VF5,P21217,Q16222,…
Q13571	P35475,Q9NRA2,P13686,P15848,Q86VI4,Q9UQV4,P16278,P14091,Q13510,P17900,P34810,Q13488,P20645,Q8N8Y2,Q9UPM8,Q93050,P13473,P11279,Q9NP78,Q92572,Q96EG1,P51688,P06280,Q13367,Q99538,P61421,Q9UBX1,Q99523,P04066,P04062,Q99519,Q6NUJ1,Q9UBR2,P15586,P11117,O60931,Q13286,P49281,P49279,O60911,Q9GZU1,Q99437,P10619,P08311,P27449,Q12794,O75503,P56377,P07858,Q8NCC3,Q10567,P53677,P53675,P53634,Q9UMR5,P08236,Q8NBK3,…
P51878	P98170,Q04206,Q15759,Q15750,Q9H257,P01584,P13501,P13500,Q9NPP4,Q13490,Q13489,Q15654,Q15653,Q96RT1,P01375,P07900,O15553,P53779,P53778,P19875,P19838,Q9C000,P08238,Q96P20,P27361,O14920,Q8N5C8,Q9NYJ8,Q9ULZ3,P45984,P45983,Q13075,P29466,Q14790,Q9Y6K9,O15264,P57730,P14625,O15111,O43586,Q9Y4K3,P05231,Q9BX69,P10145,Q9HC29,Q9Y2Z0,P25963,P21580,Q16539,O43353,O43318,Q9Y2G2,Q8WXC3,Q9Y239,P09341,P28482,Q14116,
P26038	P08754,P98174,P55075,Q99836,Q9H2X3,O95500,Q9NRA1,O75914,P23458,P11487,P56750,Q86VI3,Q9NR96,P56748,P56747,P56746,Q9NR80,P62140,P46940,Q9NQU5,P62136,P13612,Q92747,P52333,Q92731,P34931,Q02045,Q04206,Q8WUW1,P16284,O95484,Q15759,Q13576,Q99755,O95471,Q15746,P08648,P26012,P26010,P16234,P26006,P20702,P20701,P08620,P10916,Q99704,P04234,P04216,Q96FS4,Q9H1R3,P33151,Q969V6,P62070,P11362,P01589,P01584,P01583,…
O95479	P20839,P51970,O95573,P06576,P55084,P20815,P20813,P39877,Q9NRF9,Q9NRF8,P49643,P49642,O95544,P49641,Q13630,Q53FZ2,Q6QHC5,Q96GX9,Q96H96,Q99807,P49619,O75964,P35475,O75947,Q9NRA0,P78540,P33261,P33260,P43034,Q9BSE5,Q9UF12,O75912,O75911,Q9BSD7,O75907,Q6YP21,P21283,P21281,P13674,P11498,P03897,Q10981,P03891,P31040,P15848,P03886,P46977,P09172,A6NGE7,Q17RR3,P46952,Q9NR71,Q14061,Q86VF5,P21217,Q16222,P40394,…
O95477	P39877,O75907,P23443,Q92793,Q86VF5,P28288,Q15788,Q8IUA7,Q99758,P16233,Q96ST3,Q86UQ4,Q9H222,Q9H221,Q86UK0,P33121,P13569,O94911,P11310,Q8WTV0,Q15648,Q96RU7,O95342,Q96RS0,Q9H172,P78363,P04118,P04114,Q9NP78,Q96EK7,Q9NP58,Q6P1M0,P54317,P54315,Q6STE5,Q15596,P22736,Q99541,O95255,P49327,P04054,P0C869,Q03519,Q03518,Q9UBJ2,P11168,P01375,P22680,Q07869,O60907,Q3SYC2,Q9UNQ0,Q9UNK4,P19835,O75509,Q96PD7,Q02928,…
Q99759	P55075,Q99836,P18510,P39877,P20807,Q9NRF2,Q01668,Q13616,Q8IV61,Q9UER7,P78536,O75914,Q9UF02,P62191,Q16288,P11487,P62158,Q92785,Q9H2K8,P42574,Q06432,P50148,Q06413,P34931,Q96GC6,P20783,Q04206,P16298,Q15759,Q15750,P98077,Q13557,Q13555,Q13554,P16234,Q13547,Q13546,P08631,P29992,Q9UQQ2,P08620,P51828,Q05923,O95429,Q8NFM4,P51817,Q9NQC7,P51812,Q13501,Q9UQM7,P17980,Q86UP2,Q9UQF2,P62070,P52292,P11362,P01584,…
Q99758	P28288,Q8IUA7,O95477,Q86UQ4,Q9H222,Q9H221,Q86UK0,P13569,O94911,O95342,Q9H172,P78363,Q9NP78,Q9NP58,O95255,Q03519,Q03518,Q9UBJ2,Q9UNQ0,O15440,O15439,O15438,P08183,O60706,Q5T3U5,P33897,P45844,Q8IZY2,O14678,O75027,Q9NUT2,Q09428,Q8N139,P33527,Q96J66,Q96J65,P21439,Q8WWZ7,Q8WWZ4,Q92887,Q2M3G0,Q9NRK6,
P18433	Q13671,Q15831,P16333,P08729,Q99816,Q13627,P25685,P78536,Q8IUQ4,P13688,P23443,P62158,Q9NR80,Q92783,P13637,P46940,P42566,P52333,Q92734,P09104,Q15796,P20774,P16298,P30530,Q13588,P08670,P06493,Q15759,Q9UDY8,Q13547,Q13546,Q13541,P16220,Q99704,P51817,Q9NQC7,P51812,P04234,Q8WUM4,Q8NFJ5,O75815,P13591,P27701,Q969T9,Q9UQC2,Q92608,Q9BR61,P61586,Q8NET5,P08575,P06396,Q13480,Q6ZUJ8,Q15653,Q15642,Q13469,P16144,…
Q99755	P20839,P51970,O95573,P06576,P55084,P98174,Q15835,P20815,P20813,P55075,P39877,P16333,Q9NRF9,Q9NRF8,P49643,P49642,O95544,P49641,Q13636,Q13630,Q53FZ2,Q99816,Q6QHC5,Q96GX9,Q96H96,Q99807,P49619,O75964,P35475,O75947,Q9NRA1,Q9NRA0,Q8IV61,P78540,P33261,P33260,P43034,Q9BSE5,Q9UF12,O75914,Q86VN1,O75912,O75911,Q9BSD7,O75907,Q96H20,Q6YP21,P21283,P21281,P13674,P11498,P03897,Q10981,P03891,P31040,P23443,P15848,…
O95471	P08754,P14151,O75970,O95500,O75928,O75925,P23458,P56750,P56749,P56748,P56747,Q92797,P56746,P13612,P13611,Q9NR48,Q9NQS3,Q8NFZ4,Q02045,Q8IUC6,Q04206,P16284,Q15762,O95484,Q15759,P10966,P30511,P26038,Q9UDY2,P26012,P26010,Q13546,P20701,P10916,P10914,P29965,P04216,Q96FS4,P33151,P13598,P13591,Q86UL8,P62070,P13535,P13533,P01574,P01571,P01570,P01569,P01568,P01567,P01566,P01563,P01562,P61586,Q15669,Q8WTV0,…
O95470	P20839,P51970,O95573,P08754,P06576,P55084,P20815,P20813,P39877,Q9NRF9,Q9NRF8,P49643,P49642,O95544,P49641,Q13630,Q53FZ2,Q6QHC5,Q96GX9,Q96H96,Q99807,P49619,O75964,P35475,O75947,Q9NRA0,P78540,P33261,P33260,P43034,Q9BSE5,Q9UF12,O75912,O75911,Q9BSD7,O75907,Q6YP21,P21283,P21281,P13674,P11498,P03897,Q10981,P03891,P31040,P15848,P03886,P46977,P09172,A6NGE7,Q17RR3,P46952,Q9NR71,Q14061,Q86VF5,P21217,Q16222,…
Q15746	P08754,P98174,P98170,P55075,P39877,Q13639,Q01668,P43088,Q86W47,Q9NRA1,Q9NRA0,P35443,P35442,O75914,P78509,P78508,P11487,Q86VI3,P62158,Q9NR80,P13637,P34995,P62140,P46940,Q9NQU5,P62136,P34981,P13612,Q92752,Q9NQS7,P34969,Q92747,Q14031,Q92736,P50148,Q02045,Q96GD4,P30559,P30556,P30550,P16298,Q8WUW1,P08670,P28223,Q13576,P26038,Q99755,P98077,P08648,Q13557,Q13555,Q13554,P26012,P26010,P16234,P29992,P26006,…
P98082	Q15835,Q13636,Q99816,Q86VN1,Q96H20,Q92783,P46934,P42566,Q9NR46,P34947,P34931,Q15796,Q5T9C9,P30511,Q99755,P16234,Q96T51,Q96FZ7,Q6DN90,O75886,Q9UQN3,Q8WUM4,Q9BRG1,Q9H223,P17948,O94973,Q9H201,P01589,Q9H1K0,Q8NEZ2,P61586,P08588,P08581,Q5JU85,Q9UPQ3,Q8WTQ7,Q9UQ16,Q96EY5,Q9UPP2,Q6WKZ4,Q9BQI7,P49407,Q9NPB6,Q5SW96,Q9H0M0,Q00987,P56539,Q9NP79,Q9NP61,Q8NDX1,Q13393,P51681,P12931,P10721,P51636,O95208,P60953,…
Q15743	P55085,Q86VW2,P20800,P14138,P43088,P34995,P34981,P34972,P34947,P30559,P30556,P30550,P28223,Q15726,Q15722,Q96G91,Q99705,P35368,P35367,Q8NFJ6,Q969V1,Q9NQ66,Q92633,O95399,Q99677,Q969F8,P30411,Q9NPC1,P06307,Q96RI0,P11229,Q9UBY5,P04083,Q9UBU3,Q5H8A3,Q13304,Q5T6X5,P46663,P01350,Q9UBD3,P12872,Q9UNW8,O15552,P49286,P37288,Q9GZQ6,Q9GZQ4,P01275,Q00722,P20396,P20382,P20366,Q96P65,P20309,P25116,P25105,P25103,…
Q13569	Q9NRF9,P78549,Q9NR33,P39748,Q969S2,Q96FI4,P27695,Q9UBZ4,O95243,P22674,Q07864,O15527,P56282,P49005,P09874,P13051,Q9Y6F1,P29372,Q9UKK3,Q15054,Q9HCU8,Q9UIF7,P18887,P49916,P09429,P06746,Q53HV7,Q9UGP5,Q9UGN5,Q8TAT5,P12004,P28340,
Q13568	Q99856,P51959,Q99836,P20800,P55060,Q13625,Q01629,Q01628,P78543,P23497,O75909,Q9NR97,Q9NR96,P11473,Q92793,Q92769,P13611,Q29963,Q8IUC6,Q04206,Q53FA7,P40305,Q9BRQ8,Q15759,Q15750,P30511,P18428,Q13546,Q7LG56,P10914,Q96FX8,P06400,Q03701,P78423,P13591,P17936,P27701,Q658P3,Q9NQ88,P01584,P01574,P01571,P01570,P01569,P01568,P01567,P01566,P01563,P01562,O94907,P13501,Q92637,Q9NPP4,P08581,P08571,P30411,Q15646,…
P08651	Q99801,P33260,Q92793,P04155,P04114,P35247,P17861,P04004,Q12857,P01308,Q15465,P17676,Q10567,P01275,P46527,O00712,P14859,P56181,P48552,P01009,P08047,P24468,P39060,P00441,O60469,P18859,Q09472,P55318,P55317,P38398,Q9Y261,P11684,Q8IWL2,Q8IWL1,Q9UG56,P20851,
Q13564	P51970,P06576,Q01668,O75947,P78536,P31040,P62158,P42574,P50148,P16298,Q9UDW1,Q99714,P01584,Q9NQ66,P20674,P08574,Q99643,Q93084,P56556,Q92542,O95299,O95298,P08473,Q07954,Q12879,P07919,P01375,P22695,P55957,O95182,O95178,O95169,O95168,O95167,P10636,Q15413,P00846,O95139,Q13224,P10606,P27482,P31930,P17655,P56381,Q14957,Q9NZT1,O43920,Q06055,Q08209,Q00722,Q9NZJ5,O60840,Q05586,P14927,Q13158,O75489,O75460,…
Q13562	P20823,P10997,P78426,P11168,Q9UBC0,P01308,O95096,Q01101,Q7RTS1,Q9Y4Z2,Q03014,Q14541,Q14469,P55318,O43316,P26367,P35680,Q9Y261,Q8NHW3,P50219,
Q13561	Q68CJ9,P51970,P06576,P55087,O75947,Q6SJ96,P31040,Q92793,Q92769,P42574,Q92750,P50148,P30518,Q96ST3,Q13547,P16220,Q9UDW1,P51817,O94973,Q9NQ66,Q96FJ2,P20674,Q9H1A7,P08574,Q99643,P04179,Q13409,P56556,P36954,Q9H0C2,P24928,O95299,O95298,P53803,Q9UBK2,Q12846,Q92482,P54257,P07919,P22695,P22694,O95182,P22612,O95178,O15514,O95169,O95168,O95167,Q13255,Q9GZS0,Q07812,P00846,O95139,Q13224,Q8NCM8,P10606,Q96CW1,…
Q8NG27	Q13616,Q9UER7,O75928,O75925,Q16254,Q06413,Q15796,Q15788,Q13596,P06493,Q13573,Q13547,Q96FJ0,P61586,Q13485,Q13464,Q96RT1,Q9NPB6,Q9H160,P17844,P17813,P24941,Q15583,P30304,P51668,P49354,Q13347,P04049,O95219,P36897,Q07889,Q9GZV5,Q96PU5,O75593,P10600,Q14974,P38936,P12755,P14921,O95067,P37173,O14908,P15336,P03372,P67775,P01137,P01106,P01100,O60749,P45983,O15350,P49023,P31749,P62877,P62837,P05412,P32121,…
P18428	Q13651,Q99836,Q9H2X3,Q9NRA0,O75925,P33241,P23458,Q9NR97,Q9NR96,P11473,Q92793,P62158,P42574,Q8IUC6,Q04206,P16298,Q15759,Q15750,Q13568,Q13557,Q9UDY8,Q13555,Q13554,P08637,Q13546,P08631,P20702,P16220,P10914,Q9UQM7,P04233,Q9H257,P17927,P01584,P01583,P01579,P01574,P01571,P01570,P01569,P01568,P01567,P01566,P01563,P01562,P13501,P22897,P61586,Q13488,P08571,Q8N8Y2,Q15628,Q9NPF7,P06340,P10809,Q93050,P33076,…
Q99748	Q01668,P13591,P04156,P54284,Q9GZZ7,O95180,Q08289,O60840,Q5T4W7,P56159,Q02641,O60542,O00468,O00451,O14594,O43497,O00305,Q9P0X4,Q13936,Q02246,P39905,Q13698,
Q99743	P49674,P08709,Q13616,Q49AN0,Q92753,P0CG48,P0CG47,Q13535,P35398,P56645,Q07869,O15534,O15516,Q9UNS1,Q9C0J9,Q10586,P48730,P20393,P51449,P62987,P62979,P01185,Q15233,P62877,Q9UKT7,P63208,O14757,Q9UKB1,Q9UK39,O15055,O14503,P05121,O00327,Q16526,P61964,Q9Y297,
P98077	Q9NRJ3,P08754,Q15835,P98170,P39877,P16333,Q9NRF2,Q99814,P78556,Q9NRA1,Q9NRA0,P35443,P35442,O75914,P78509,Q16288,P23443,P62158,P62140,P46940,Q9NQU5,Q92769,P62136,P46934,P13612,P42574,Q92752,Q29980,Q92747,Q14031,P52333,Q9NQR9,P50151,P50150,P34947,Q02045,Q96GC6,P20783,P40337,Q04206,P16298,Q9H2A7,Q15759,Q99759,Q15746,P08648,Q13557,Q13555,Q13554,P26012,P26010,Q99731,P16234,P08637,Q13547,P08631,Q13541,…
Q15738	P20839,P51970,O95573,P06576,P55084,P20815,P20813,P39877,Q9NRF9,Q9NRF8,P49643,P49642,O95544,P49641,Q13630,Q53FZ2,Q6QHC5,Q96GX9,Q96H96,Q99807,P49619,O75964,P35475,O75947,Q9NRA0,P78540,P33261,P33260,P43034,Q9BSE5,Q9UF12,O75912,O75911,Q9BSD7,O75908,O75907,Q6YP21,P21283,P21281,P13674,P11498,P03897,Q10981,P03891,P31040,P15848,P03886,P46977,P09172,A6NGE7,Q17RR3,P46952,Q9NR71,Q14061,Q86VF5,P21217,Q16222,…
P0CG48	O95573,Q15848,P51955,Q09161,P55058,P08709,O75937,Q49AN0,P09110,Q96GD4,P06493,Q99743,Q99741,P0CG47,Q86V81,Q13526,Q86UT6,Q13501,O95400,Q9H211,P33121,P52298,P52272,P11310,Q92620,Q8WTS1,P78396,Q9NPD8,Q01469,P78380,Q13418,Q13415,Q86U42,P35222,Q96EQ8,Q08426,Q6P1M0,Q92523,Q07955,P30307,P30304,P51668,Q9UBU9,Q86SK9,Q12834,Q5TCH4,P07910,P11142,Q00839,P30291,P24864,Q9UBC2,P22681,P22680,O15540,O60934,Q07869,…
Q96T68	O75936,Q9NR48,Q9NQR1,Q9UDR5,Q9UPS6,Q8WTS6,P49419,P36957,Q08426,P51648,Q8N5Z0,P49189,Q8NBJ5,Q02809,P30084,Q9BZ95,Q9ULD0,Q9BYW2,Q9H9B1,P40939,Q4FZB7,O60568,Q15047,Q8TEK3,O00469,Q9NVH6,O15047,Q96L73,Q9BWD1,Q96KQ7,Q8IYK4,O43463,Q9P0Z9,P05091,Q9H5I1,P30837,Q86Y97,Q92947,Q02218,Q53H47,O96028,
Q99741	P51946,Q13616,Q8WVM7,P78527,Q92793,Q16254,Q92769,Q15796,P06493,Q9BS18,P0CG48,P0CG47,Q13547,Q13541,Q13535,Q6UWW8,Q99708,Q09028,P06400,Q9H211,Q9UQE7,Q9H1A4,Q9UPV0,Q13485,Q99640,P04183,P78396,Q13416,Q13415,Q00987,Q92558,Q92547,P42345,P24941,Q96EB6,Q8NDV3,P30307,P30305,P30304,O95257,Q13315,Q9UBU7,Q13309,P23141,Q9UBK9,Q12834,Q9UBD5,P30291,P24864,P30281,P30279,P30260,Q5XG92,O60934,Q13263,Q13257,Q07820,…
P0CG47	P51970,P06576,P51955,Q09161,P08709,O75947,O75937,P03897,P03891,P31040,P03886,Q49AN0,P42574,Q96GD4,P06493,Q99743,P0CG48,Q99741,Q86V81,Q05940,Q9UDW1,Q13526,Q86UT6,Q13501,O95400,Q9H211,P52298,P52272,Q92620,P20674,P08574,Q99643,Q8WTS1,P78396,Q9NPD8,Q13415,Q86U42,P35222,Q96EQ8,P56556,Q9H0C2,O95299,O95298,Q07955,P30307,P30304,P51668,Q9UBU9,Q5S007,Q12834,P07919,P07910,P11142,P54219,Q00839,P30291,P22695,…
P08648	Q15836,P98174,P98170,P55075,P98160,P20809,Q9UEW3,Q9H2X3,Q01668,P08700,Q9NRA1,P35443,P35442,O75914,Q9UF02,P27824,P21283,P21281,P78509,P11487,Q86VI3,Q9NR80,P15813,P15812,P62140,P46940,Q9NQU5,P62136,P13612,Q92752,Q92747,Q14031,Q06432,Q92736,Q02045,Q04206,Q8WUW1,Q15759,P10966,Q13576,P30511,P26038,Q99755,Q15746,P98077,P26012,P26010,P16234,P08637,P26006,P04275,P20702,P20701,P61619,P08620,Q9UQP3,Q9H1Y0,…
Q15735	P20839,P51970,O95573,P06576,P55084,P20815,P20813,P39877,Q9NRF9,Q9NRF8,P49643,P49642,O95544,P49641,Q13630,Q53FZ2,Q6QHC5,Q96GX9,Q96H96,Q99807,P49619,O75964,P35475,O75947,Q9NRA0,P78540,P33261,P33260,P43034,Q9BSE5,Q9UF12,O75912,O75911,Q9BSD7,O75907,Q6YP21,P21283,P21281,P13674,P11498,P03897,Q10981,P03891,P31040,P15848,P03886,P46977,P09172,A6NGE7,Q17RR3,P62158,P46952,Q9NR71,Q14061,Q86VF5,P21217,Q16222,…
Q96T66	P20839,P51970,O95573,P06576,P55084,P20815,P20813,P39877,Q9NRF9,Q9NRF8,P49643,P49642,O95544,P49641,Q13630,Q53FZ2,Q6QHC5,Q96GX9,Q96H96,Q99807,P49619,O75964,P35475,O75947,Q9NRA0,P78540,P33261,P33260,P43034,Q9BSE5,Q9UF12,O75912,O75911,Q9BSD7,O75907,Q6YP21,P21283,P21281,P13674,P11498,P03897,Q10981,P03891,P31040,P15848,P03886,P46977,P09172,A6NGE7,Q17RR3,P46952,Q9NR71,Q14061,Q86VF5,P21217,Q16222,P40394,…
Q13557	Q8NH49,Q8NGS9,Q8NH48,Q8NGS8,Q8NGS7,Q8NGS6,Q8NGS5,Q8NGS4,Q8NGS3,Q8NH43,Q8NGS2,Q8NH42,Q8NGS1,Q8NH41,Q8NGS0,Q8NH40,Q68CJ9,Q8NGR9,Q8NGR8,Q8NH37,Q8NGR6,P49674,Q8NGR5,Q8NGR4,Q8NGR3,Q8NGR2,Q8NGR1,P08754,Q8NGQ6,Q8NGQ5,Q8NGQ4,Q8NGQ3,Q8NGQ2,Q8NH21,Q8NGQ1,Q13651,Q8NGP9,Q8NH19,Q8NH18,Q8NGP8,Q8NH16,Q8NGP6,Q8NGP4,Q8NGP3,Q8NGP2,Q99836,Q8NGP0,Q8NH10,P39877,P16333,Q8NH09,Q8NH05,Q8NH04,Q9NRF2,Q8NH03,Q8NH02,Q8NH01,…
Q9UDY8	Q13651,Q99836,P16333,Q9UEW8,Q99816,Q13627,Q9H2X3,Q9NRA0,P25685,Q8IV61,O75914,P33241,P23458,Q9NR96,P11473,Q92793,P62158,P13637,Q9NQU5,P42574,P52333,P09104,Q04206,P20774,P16298,Q13588,Q13586,P06493,Q15759,P10966,P18433,P18428,Q13557,Q13555,Q13554,P08637,P20702,Q8WV28,P16220,Q99704,P29965,P04234,Q9UQM7,P04233,Q9H257,P27701,P17927,P09086,Q9UQC2,P01584,P01583,P01579,P01574,P01571,P01570,P01569,P01568,…
Q13555	Q8NH49,Q8NGS9,Q8NH48,Q8NGS8,Q8NGS7,Q8NGS6,Q8NGS5,Q8NGS4,Q8NGS3,Q8NH43,Q8NGS2,Q8NH42,Q8NGS1,Q8NH41,Q8NGS0,Q8NH40,Q68CJ9,Q8NGR9,Q8NGR8,Q8NH37,Q8NGR6,P49674,Q8NGR5,Q8NGR4,Q8NGR3,Q8NGR2,Q8NGR1,P08754,Q8NGQ6,Q8NGQ5,Q8NGQ4,Q8NGQ3,Q8NGQ2,Q8NH21,Q8NGQ1,Q13651,Q8NGP9,Q8NH19,Q8NH18,Q8NGP8,Q8NH16,Q8NGP6,Q8NGP4,Q8NGP3,Q8NGP2,Q99836,Q8NGP0,Q8NH10,P39877,P16333,Q8NH09,Q8NH05,Q8NH04,Q9NRF2,Q8NH03,Q8NH02,Q8NH01,…
Q13554	Q8NH49,Q8NGS9,Q8NH48,Q8NGS8,Q8NGS7,Q8NGS6,Q8NGS5,Q8NGS4,Q8NGS3,Q8NH43,Q8NGS2,Q8NH42,Q8NGS1,Q8NH41,Q8NGS0,Q8NH40,Q68CJ9,Q8NGR9,Q8NGR8,Q8NH37,Q8NGR6,P49674,Q8NGR5,Q8NGR4,Q8NGR3,Q8NGR2,Q8NGR1,P08754,Q8NGQ6,Q8NGQ5,Q8NGQ4,Q8NGQ3,Q8NGQ2,Q8NH21,Q8NGQ1,Q13651,Q8NGP9,Q8NH19,Q8NH18,Q8NGP8,Q8NH16,Q8NGP6,Q8NGP4,Q8NGP3,Q8NGP2,Q99836,Q8NGP0,Q8NH10,P39877,P16333,Q8NH09,Q8NH05,Q8NH04,Q9NRF2,Q8NH03,Q8NH02,Q8NH01,…
P14061	P20839,P51970,O95573,P06576,P55084,P20815,P20813,P39877,Q9NRF9,Q9NRF8,P49643,P49642,O95544,P49641,Q13630,Q53FZ2,Q6QHC5,Q96GX9,Q96H96,Q99807,P49619,O75964,P35475,O75947,Q9NRA0,P78540,P33261,P33260,P43034,Q9BSE5,Q9UF12,O75912,O75911,Q9BSD7,O75907,Q6YP21,P21283,P21281,P13674,P11498,P03897,Q10981,P03891,P31040,P15848,P03886,P46977,P09172,A6NGE7,Q17RR3,P46952,Q9NR71,Q14061,Q86VF5,P21217,Q16222,P40394,…
Q86UW9	P78536,P78504,Q92793,Q92769,Q9NR61,Q13573,Q13547,Q8N9I9,Q06330,Q8NES3,P56545,Q92585,Q92542,Q13363,Q9UBG7,Q99466,P46531,Q9NZ42,Q96BI3,Q9NYJ7,Q9UM47,Q5TA89,Q9Y6R0,Q6ISU1,Q9Y644,Q9Y618,O00587,O00548,Q8IZL2,O14641,O14640,Q04721,Q8TDB6,Q14469,Q09472,Q96JK9,Q9Y2E6,P49810,Q86Y01,Q92997,Q9Y219,Q86X95,P49768,P49757,Q92831,Q92830,
P14060	P20839,P51970,O95573,P06576,P55084,P20815,P20813,P39877,Q9NRF9,Q9NRF8,P49643,P49642,O95544,P49641,Q13630,Q53FZ2,Q6QHC5,Q96GX9,Q96H96,Q99807,P49619,O75964,P35475,O75947,Q9NRA0,P78540,P33261,P33260,P43034,Q9BSE5,Q9UF12,O75912,O75911,Q9BSD7,O75907,Q6YP21,P21283,P21281,P13674,P11498,P03897,Q10981,P03891,P31040,P15848,P03886,P46977,P09172,A6NGE7,Q17RR3,P46952,Q9NR71,Q14061,Q86VF5,P21217,Q16222,P40394,…
Q9UDY2	P08754,O75970,O95500,P55011,P21283,P21281,P13667,P56750,P56748,P56747,Q92797,P56746,Q9NR48,Q02045,O95484,O95471,Q13547,P61619,P16220,P10916,P10909,P51817,P17947,Q86UL8,P13569,P62070,P13535,P13533,O94907,P13501,Q8NEY4,P61586,Q99684,Q13488,P57087,P51787,Q8N8Y2,Q66LE6,P16144,Q9NPB6,P78369,Q93050,Q01449,P35222,P35221,Q92597,P23229,Q5JTD0,Q6P1M3,P12931,P61421,P04053,Q5TCQ9,Q9H061,Q8N7P3,P60953,P05771,…
P51858	Q9H2G4,O94979,Q92611,Q96FC9,Q969H8,Q93075,Q86TM6,Q9BQ90,Q06210,P61421,P0C869,Q9UBS4,Q9UBS3,O76024,Q13217,Q14999,Q5MNZ9,O43909,P11021,O95070,P08240,O75460,Q13105,Q9Y6X1,O43731,Q15173,P29353,O14773,Q9Y5M8,Q9NWM8,Q15084,O14653,Q14554,Q9Y4L1,Q9HCU5,P02545,Q9Y490,O14595,Q9P0U4,P43307,P49840,P35611,Q14203,P49748,P50224,
P51857	P20839,P51970,O95573,P06576,P55084,P20815,P20813,P39877,Q9NRF9,Q9NRF8,P49643,P49642,O95544,P49641,Q13630,Q53FZ2,Q6QHC5,Q96GX9,Q96H96,Q99807,P49619,O75964,P35475,O75947,Q9NRA0,P78540,P33261,P33260,P43034,Q9BSE5,Q9UF12,O75912,O75911,Q9BSD7,O75907,Q6YP21,P21283,P21281,P13674,P11498,P03897,Q10981,P03891,P31040,P15848,P03886,P46977,P09172,A6NGE7,Q17RR3,P46952,Q9NR71,Q14061,Q86VF5,P21217,Q16222,P40394,…
P51854	P20839,P51970,O95573,P06576,P55084,P20815,P20813,P39877,Q9NRF9,Q9NRF8,P49643,P49642,O95544,P49641,Q13630,Q53FZ2,Q6QHC5,Q96GX9,Q96H96,Q99807,P49619,O75964,P35475,O75947,Q9NRA0,P78540,P33261,P33260,P43034,Q9BSE5,Q9UF12,O75912,O75911,Q9BSD7,O75907,Q6YP21,P21283,P21281,P13674,P11498,P03897,Q10981,P03891,P31040,P15848,P03886,P46977,P09172,A6NGE7,Q17RR3,P46952,Q9NR71,Q14061,Q86VF5,P21217,Q16222,P40394,…
Q86V81	Q9NRJ5,Q9NRG9,Q09161,Q86W42,O75940,Q9H361,P55010,O75937,O75934,Q8WVK2,P33240,Q9H307,Q92797,Q9NR50,Q6NWY9,Q9BRX2,P34931,Q5VU65,Q32P51,Q13595,Q9BRP8,Q13573,Q13541,P08621,Q9BRL6,Q5VTL8,Q86US8,Q96FV9,O95400,Q8WUM0,O75822,O75821,Q8NFH5,Q8NFH4,Q8NFH3,O75818,O75817,P78406,P52298,Q8WUD4,Q6P2Q9,P52272,Q969Q6,Q9H1J1,O94913,O94906,P09012,Q92621,Q92620,Q9H1B4,Q969H6,O95391,P08579,Q9NPJ8,Q66LE6,Q9UPR3,Q99633,…
P26012	P98174,P98170,P55075,P98160,P14151,Q01668,O95500,Q9NRA1,P35443,P35442,O75914,Q9UF02,P78509,P11487,P56750,Q86VI3,P56748,P56747,P56746,Q9NR80,P62140,P46940,Q9NQU5,P62136,P13612,P13611,Q92752,Q9NQS3,Q92747,Q14031,Q06432,Q92736,Q8NFZ4,Q02045,Q8WUW1,P16284,Q15762,O95484,P10966,Q13576,P30511,P26038,Q99755,O95471,Q15746,P98077,P08648,P26010,P16234,P26006,P04275,P20702,P20701,P08620,Q9UQP3,P10916,P51828,…
O95455	P20839,P51970,O95573,P06576,P55084,P20815,P20813,P39877,Q9NRF9,Q9NRF8,P49643,P49642,O95544,P49641,Q13630,Q53FZ2,Q6QHC5,Q96GX9,Q96H96,Q99807,P49619,O75964,P35475,O75947,Q9NRA0,P78540,P33261,P33260,P43034,Q9BSE5,Q9UF12,O75912,O75911,Q9BSD7,O75907,Q6YP21,P21283,P21281,P13674,P11498,P03897,Q10981,P03891,P31040,P15848,P03886,P46977,P09172,A6NGE7,Q17RR3,P46952,Q9NR71,Q14061,Q86VF5,P21217,Q16222,P40394,…
P04280	P55064,P55011,P62158,P13637,P50148,Q8NFU1,P61626,P51828,Q8NFM4,P51817,P35368,Q9NQ66,Q9H1D0,P08588,Q08462,P40145,P05771,P15515,P22694,O15554,P22612,Q15413,Q13237,P27482,Q12791,Q9NZT1,Q10588,Q00722,Q9UN42,P20309,P50993,P25100,P02810,P29475,P02808,P19634,P01037,P01036,P01034,P28907,Q15147,P04920,Q14643,P07550,O60503,P20020,Q14573,Q14571,P17252,Q16720,P04745,P63027,P05129,Q8TD86,Q9HC84,P22079,Q01970,…
P20711	P20839,P51970,O95573,P06576,P55084,P20815,P20813,P39877,Q9NRF9,Q9NRF8,P49643,P49642,O95544,P49641,Q13630,Q53FZ2,Q6QHC5,Q96GX9,Q96H96,Q99807,P49619,O75964,P35475,O75947,Q9NRA0,P78540,P33261,P33260,P43034,Q9BSE5,Q9UF12,O75912,O75911,Q9BSD7,O75907,Q6YP21,P21283,P21281,P13674,P11498,P03897,Q10981,P03891,P31040,P15848,P03886,P46977,P09172,A6NGE7,Q17RR3,P46952,Q9NR71,Q14061,Q86VF5,P21217,Q16222,P40394,…
P26010	Q9NRJ3,P98174,P98170,P55075,P98160,P14151,Q01668,O95500,Q9NRA1,P35443,P35442,O75914,Q9UF02,P78509,P11487,P56750,Q86VI3,P56748,P56747,P56746,Q9NR80,P62140,P46940,Q9NQU5,P62136,P13612,P13611,Q92752,Q9NQS3,Q92747,Q14031,Q06432,Q92736,Q8NFZ4,Q02045,Q8WUW1,P16284,Q15762,O95484,P10966,Q13576,P30511,P26038,Q99755,O95471,Q15746,P98077,P08648,P26012,P16234,P26006,P04275,P20702,P20701,P08620,O75888,Q9UQP3,…
O95453	Q9H361,Q9H2U1,P78543,Q9NQT5,Q9NQT4,P09104,Q8IU60,Q92600,Q6P2E9,Q9NPI6,Q9NPD3,P10809,Q96F86,Q06265,A5YKK6,Q86TB9,Q9H0D6,Q99547,Q13310,Q96DU9,P42285,Q15477,Q5XG87,Q9GZS3,Q9NZN8,Q58A45,Q96C86,Q5JQF8,Q5RKV6,Q6PGP7,Q9ULM6,Q96B26,Q9NY30,Q9H9A5,Q8N3Z6,P38646,O15116,Q9UK45,P63104,Q15024,Q9Y4Z0,Q9Y4Y9,O75175,P11940,Q96LI5,Q8IZH2,Q8IZD4,P50616,Q9UIV1,Q504Q3,Q8TCS8,Q9Y3B2,Q13901,Q9Y333,P13929,Q9Y2L1,O95777,…
O95452	Q969M2,O95377,O75712,P35212,Q5T442,Q9Y6H8,P08034,Q9UKL4,P17302,P57773,Q6PEY0,P36382,Q96KN9,Q8N144,P29033,P48165,Q9NTQ9,
Q99735	P20815,P20813,P33261,P33260,P21266,P40394,P11413,P08684,P0CG30,Q7LG56,O75874,Q96SQ9,Q96SL4,P78417,Q6UWM9,P52209,P28161,O75795,Q9UQ10,O75715,Q06278,P36969,P42330,P18283,P24903,Q99518,P49326,P10632,P10620,P08319,P06133,P48735,P08263,P27338,P17516,P48637,Q7RTV2,P46439,O14880,O14841,P19623,P48507,P48506,O43708,P36537,P22352,O15217,O75223,P15144,P48448,Q04828,Q9BY64,P28838,P24462,Q9Y4X1,Q03013,Q16772,…
Q96T58	Q13642,Q13616,P55001,P78504,Q92793,Q9NR61,P42566,Q06413,Q15797,Q8NFT8,Q13573,Q13557,Q96ST3,Q13547,P10912,P06400,Q969H0,Q15672,Q8NES3,Q9UQ52,P25490,Q92585,Q13361,P53805,Q13309,Q9UBP5,Q12860,P22681,O76050,Q99466,Q99417,P19838,P38936,P46531,P46527,P80370,O75446,P09958,Q7RTS3,Q9NYJ7,P01106,Q9UM47,Q5TA89,Q01094,P02818,P62877,P09874,Q9Y6R0,Q6ISU1,O60674,P43694,P63208,Q9Y618,O00587,O00548,Q9Y5J3,Q9UJU2,…
Q99731	Q9NRJ3,P49682,P08754,Q15835,Q13651,P20809,P08700,P35462,P78556,Q9NRA1,P78552,P43026,P35414,Q6UXL0,P34972,P52333,P50151,P50150,P34947,P32745,Q04206,P30542,Q9H2A7,Q15761,P28222,P28221,Q8NG41,P98077,P16234,P08631,O75888,P10912,P51828,Q9H293,Q8NFM4,Q99705,Q13519,P29965,P51817,P35372,O95407,Q8IU57,Q8IU54,Q969Z4,P35346,Q9H244,P78423,Q9H228,P17948,Q969V1,P01589,P01584,P01583,P01579,P01574,P01571,P01570,…
P16234	Q9NRJ3,Q68CJ9,P08754,P98174,Q15835,P98170,Q13651,P55075,Q99835,P39877,P20809,Q13639,Q13636,Q13635,Q99816,Q99814,Q01668,Q99801,Q13618,Q13617,P43088,P08700,P78556,Q9NRA1,Q9NRA0,P78552,Q8IV61,Q9UER7,O75928,O75925,P35443,P35442,O75914,Q86VN1,P43026,Q9UF02,Q17RW2,Q96H20,P78509,P23458,P11487,Q6UXL0,Q86VI3,Q92793,P62158,Q9NR80,Q92783,Q9H2K8,P34995,P62140,P46940,Q9NQU5,Q92769,P62136,P34981,Q06455,P46934,…
Q15726	P49683,P55085,Q86VW2,P20800,P14138,P43088,P35414,P34995,P34981,P34947,P81277,P32745,P30559,P30556,P30550,Q15761,P28223,Q8NG41,Q15743,Q15722,Q96G91,Q99705,Q13519,P35372,P35368,P35367,Q8NFJ6,P35346,Q969V1,Q9NQ66,P50052,Q92633,O95399,Q99677,Q969F8,P30411,P41968,Q9NPC1,P06307,P47211,P33032,Q96RI0,P11229,Q9UBY5,P04083,Q99527,Q9UBU3,Q5H8A3,Q13304,Q5T6X5,P46663,P01350,Q9UBD3,P01303,P12872,Q9UNW8,O15552,…
P16233	P20839,P51970,O95573,P06576,P55084,P20815,P20813,P39877,Q9NRF9,Q9NRF8,P49643,P49642,O95544,P49641,Q13630,Q53FZ2,Q6QHC5,Q96GX9,Q96H96,Q99807,P49619,O75964,P35475,O75947,Q9NRA0,P55011,P78540,P33261,P33260,P43034,Q9BSE5,Q9UF12,O75912,O75911,Q9BSD7,O75907,Q6YP21,P21283,P21281,P13674,P11498,P03897,Q10981,P03891,P31040,P15848,P03886,P46977,P09172,A6NGE7,Q17RR3,P46952,P13637,Q9NR71,Q14061,Q86VF5,P21217,…
P08637	Q15836,Q13651,Q99836,P14151,Q9UEW3,Q9H2X3,Q9NRA0,P35443,P35442,P27824,P33241,P21283,P13686,P21281,P23458,P13671,P23443,Q9NR96,P11473,Q92793,P13645,P62158,P13612,P42574,Q29980,Q92747,Q8IUE6,Q04206,P16298,Q15762,Q15759,Q15750,P30511,Q99755,P18428,P98077,P08648,Q13557,Q9UDY8,Q13555,Q13554,P08631,P20702,P20701,Q8WV28,P61619,P16220,P27797,Q99706,P08603,P29966,P29965,Q9NQC7,Q13509,Q13501,Q9UQM7,P04233,…
P61626	P55064,Q9H2X6,P55011,Q92793,P62158,P13637,P23409,P46940,P50148,Q8NFU1,P04280,P51828,Q8NFM4,P51817,P35368,P35354,P17947,Q9NQ66,P11309,Q9H1D0,P08588,Q13489,P78396,Q08462,P40145,P10721,P00915,P05771,P15515,P11142,Q9UBE8,P22694,O15554,P22612,Q15413,Q13237,P51531,P27482,P00813,P17676,Q12791,Q9NZT1,Q10588,P38936,P46527,Q08209,Q00722,P55895,P14921,Q9UN42,P08246,P53621,P20309,O75444,O14960,O14948,P50993,…
Q15723	P16333,P23443,P51813,P09038,P32519,P51692,P06241,P01375,Q06124,P42229,Q12778,P38936,Q15389,P14921,P08253,P00747,P00734,P27361,O14939,P45983,P29474,P49023,P31749,Q02763,P29353,O15123,P19419,O60496,Q14451,Q14449,P07332,Q16539,Q9Y264,P28482,P20936,
Q96ST3	Q68CJ9,P51970,P06576,P98177,Q8WW38,Q13642,P51946,Q9NRF2,Q13616,Q9NRC8,O75947,O75928,O75925,Q6SJ96,P02100,P78504,P31040,Q92793,Q9NQU5,Q92769,Q9NR61,P42574,Q92750,P50148,Q06413,Q9NR19,Q15797,Q04206,Q15788,P06493,Q13573,O95477,Q13561,Q96T58,Q13547,Q9UQQ2,P16220,Q9UDW1,P10914,P27797,Q09028,Q9UQL6,P02042,O94973,P33121,Q969S8,Q9H1K0,P01574,P01571,P01570,Q9NQ66,Q92667,P01569,P01568,P01567,P01566,P01563,…
Q15722	Q86VZ1,P49683,P55085,Q86VW2,Q15825,Q15822,P18507,P18505,P20800,Q13639,P14138,P43088,P35462,P35414,P35408,P23416,P23415,P34998,P34995,P34981,P34972,P34969,P34947,P32745,P30559,P30556,P30550,P34903,P30542,P30536,P30532,Q15761,Q13585,P28223,P28222,P28221,P30518,Q15743,Q15726,O75899,Q8NFN8,P10912,Q96G91,Q99705,Q05901,P35372,P35368,P35367,Q8NFJ6,P35346,P04201,Q9H228,Q969V1,Q9NQ66,Q969N4,P50052,Q92633,…
Q96T52	P09132,P61619,P49458,O76094,Q99442,P11021,P67812,P08240,P37108,Q9H9S3,Q9Y6A9,P61011,P61009,Q9Y5M8,Q9BY50,Q15070,Q96LU5,Q15005,P60468,Q9UHB9,Q9UGP8,P60059,
Q96T51	Q15835,Q13636,Q99816,Q86VN1,Q96H20,Q92783,P46934,P42566,Q9NR46,P34947,P34931,Q15796,Q5T9C9,P30511,Q99755,P98082,P16234,Q96FZ7,Q6DN90,O75886,Q9UQN3,Q8WUM4,Q9BRG1,Q9H223,P17948,O94973,Q9H201,P01589,Q9H1K0,Q8NEZ2,P61586,P08588,P08581,Q5JU85,Q9UPQ3,Q8WTQ7,Q9UQ16,Q96EY5,Q9UPP2,Q6WKZ4,Q9BQI7,P49407,Q9NPB6,Q5SW96,Q9H0M0,Q00987,P56539,Q9NP79,Q9NP61,Q8NDX1,Q13393,P51681,P12931,P10721,P51636,O95208,P60953,…
Q13547	Q68CJ9,Q13671,P51970,P06576,P98177,P98170,Q15831,P55075,Q99835,P16333,P51946,P20807,P08729,Q13635,Q99816,Q99814,Q99801,Q13617,Q13616,P08700,Q9NRC8,Q8WVM7,O75947,Q9UER7,P55001,O75928,O75925,P78536,P78527,Q6SJ96,Q8IUQ4,P13688,P78504,P62191,P23458,P31040,P23443,P11487,Q92793,P13647,Q16254,Q92785,Q9NR80,Q92783,P46940,Q9NQU5,Q92769,Q9NR61,Q06455,P46934,P13611,P42574,P56706,P56705,P56704,P56703,Q92750,…
Q13546	Q13671,P98170,Q15831,Q99836,P16333,P20807,P08729,Q13616,P08700,O95500,P78560,Q9NRA0,O75928,O75925,P78536,O75914,Q8IUQ4,P13688,P62191,P23458,P23443,P56750,Q9NR97,Q9NR96,P56748,P56747,P56746,Q92785,Q9NR80,Q92783,P46940,P42574,P42566,Q92734,Q9BRV8,Q8IUC6,Q15796,Q04206,P16298,P30530,P08670,P06493,O95484,Q15759,Q15750,Q99759,P18433,O95471,Q13568,P18428,Q13547,P08631,P16220,Q9H1Y0,P10914,Q13526,Q86UT6,…
P0CG30	P20815,P20813,P33261,P33260,P21266,P40394,P11413,P08684,Q99735,Q7LG56,O75874,Q96SQ9,Q96SL4,P78417,Q6UWM9,P52209,P28161,O75795,Q9UQ10,O75715,Q06278,P36969,P42330,P18283,P24903,Q99518,P49326,P10632,P10620,P08319,P06133,P48735,P08263,P27338,P17516,P48637,Q7RTV2,P46439,O14880,O14841,P19623,P48507,P48506,O43708,P36537,P22352,O15217,O75223,P15144,P48448,Q04828,Q9BY64,P28838,P24462,Q9Y4X1,Q03013,Q16772,…
Q7LG56	P18545,P20839,P51970,O95573,Q99856,P06576,P55084,P51959,P20815,P20813,P39877,Q9NRF9,Q9NRF8,P49643,P49642,O95544,P20800,P49641,P55060,Q8WVQ1,Q13630,Q53FZ2,Q6QHC5,Q13625,Q96GX9,Q96H96,Q99807,P49619,O75964,P35475,Q86VQ6,O75947,Q9NRA0,P78543,P78540,P33261,P33260,P43034,Q9BSE5,Q9UF12,O75912,O75911,Q9BSD7,O75909,O75907,Q8IUQ4,Q6YP21,P21283,P21281,P27815,P13674,P11498,P03897,Q10981,P03891,P31040,P15848,…
P08631	Q9NRJ3,P08754,P20827,P98177,Q15835,P98172,P16333,P08700,P78556,Q9NRA0,Q8IV61,Q9UER7,Q9UF33,O75925,O75914,P78527,P23443,P46940,P42574,Q92747,P52333,P50151,P50150,Q92738,P34947,Q15796,Q04206,P16298,Q15788,Q9H2A7,Q13588,Q15759,Q15750,Q99759,Q99755,P18428,P98077,Q99731,P08637,Q13547,Q13546,Q13541,Q8WV28,P16220,P10914,Q13526,P51828,Q8NFM4,Q99704,P29966,P51817,P51813,P51812,Q9UQL6,P04216,Q96FS4,P78423,…
P06454	Q92793,Q92750,Q8IUF8,P34932,P27708,P34896,Q86UE4,P11309,P04183,P10809,P35226,Q86TG7,Q99574,P30304,Q13330,P15531,P11166,P07900,P30279,O60934,Q07812,P60842,P15407,Q7Z6Z7,Q8N699,P08237,P62913,O00716,O15392,P30048,P17480,P05423,P22392,P14780,P02786,P43629,O14746,P14635,P11926,Q9NVP1,Q9BWT1,Q9Y4A5,Q9HCL2,P00338,P19338,P05198,P11802,Q04637,P48200,Q6ZN17,O95863,Q09472,P04637,Q8N183,Q02363,P18754,Q9BUL8,…
O75899	Q86VZ1,P49683,P55085,Q15825,Q15822,P18507,P18505,Q13639,P43088,P35462,P35414,P35408,P23416,P23415,P34998,P34995,P34981,P34972,P34969,P32745,P30559,P30556,P30550,P34903,P30542,P30536,P30532,Q15761,Q13585,P28223,P28222,P28221,P30518,Q15722,Q8NFN8,P10912,Q96G91,Q99705,Q05901,P35372,P35368,P35367,P35346,P04201,Q9H228,Q969V1,Q969N4,P50052,Q92633,P22888,P08588,Q99677,Q969F8,P30411,Q8NER1,P41968,P10828,…
Q13541	Q15831,Q9NRG9,P16333,Q09161,P08727,Q86W42,Q9H361,P55010,Q8IV61,Q9UER7,O75914,Q9H307,P23443,P62158,Q92783,P62140,Q9NQU5,P62136,Q06455,P42574,Q9NR50,P52333,Q02078,Q9NQR9,Q06413,Q5VU65,Q04206,P16298,Q15788,Q13588,P08670,Q15759,Q9BRP8,P18433,Q99755,P98077,Q13557,Q13555,Q13554,Q86V81,Q13547,P08631,Q8WV28,P16220,Q99704,P51817,P51813,P51812,Q96FV9,Q9UQM7,Q9NQB0,Q8WUM0,Q9UQL6,P35354,Q9UQK1,O75822,O75821,…
P04278	P16220,Q9NQ66,P12931,P04049,Q00722,P27361,P01148,P01100,P31749,Q02750,P36507,P16885,P10275,Q8IZL8,Q01970,P19174,P28482,
P29992	P08754,Q99836,P39877,Q13639,Q01668,Q9NRD0,P43088,Q86W47,Q9NRA1,Q9NRA0,P78540,Q9NR96,P62158,P15813,P34998,P34995,P62140,P62136,P34981,Q9NQT8,P42574,P34969,Q14031,Q92736,P50148,Q8IUC6,Q15796,P30559,P30556,Q04206,P30550,P16298,P06493,P28223,Q15759,Q99759,O95470,Q15746,Q13557,Q13555,Q13554,P16234,Q6DN90,P51828,P27797,Q8NFM4,P51817,Q13509,P57103,P04234,Q9UQM7,P35368,P35367,Q9H1R3,P33151,Q9H228,P05997,…
P26006	Q6ZWJ1,P98174,P98170,P55075,Q99835,P98160,P20809,Q13635,Q99814,Q01668,P55042,Q99801,Q13617,P08700,Q9NRA1,O75928,O75925,P35443,P35442,O75914,O75911,Q9UF02,P78509,P78504,P23458,P11487,Q86VI3,P11473,Q92793,P13647,Q9NR80,P15813,P15812,P62140,P46940,Q9NQU5,Q92769,P62136,P46937,Q06455,P13612,P42574,P56706,P56705,P56704,P56703,Q92754,Q92752,Q92747,Q14031,Q06432,Q92736,Q16204,Q92734,Q02045,P40337,Q15796,…
P04275	P98170,P98160,Q5JVS0,P08709,Q9NRA1,P35443,P35442,O75914,P78509,P13671,P62158,P62140,Q9NQU5,P62136,P13612,Q92752,Q14031,Q02045,P08697,P16284,Q15746,P98077,P08648,P26012,P26010,P16234,P26006,Q9UQP3,P10916,P10909,P08603,Q9H1R3,P05997,P17948,P17927,P61586,P08581,Q13490,Q13489,P08572,P08567,P30411,Q13464,P04196,P16144,P08514,P16109,Q13418,Q01449,P15692,P13473,P23229,P56539,Q92569,P40197,P11226,P34741,…
Q05940	P51970,P06576,O75947,P03897,P03891,P31040,P03886,Q92777,P42574,P0CG47,Q9UDW1,Q86UR5,P20674,P08574,Q99643,P56556,Q9H0C2,O95299,O95298,Q5S007,P07919,P54219,P22695,Q99497,O95182,O95178,O95169,O95168,O95167,P00846,O95139,P10606,P31930,P56381,P17600,O43920,Q06055,P14927,P20336,O75489,O14994,O75438,O14957,P17568,O14949,O14933,P09936,P14854,P30049,O15354,O75380,O75306,P05496,P56181,P21912,P13073,O14810,…
P51843	P55055,P11474,P11473,P13631,Q92753,Q92731,P35398,P06401,Q15648,P10828,P10827,P10826,P04150,Q96F24,Q96RI1,Q92570,P22736,Q15466,Q07869,Q13285,Q15406,Q14995,Q14994,P37231,P20393,P10589,P10588,P08235,P51449,Q13133,P19793,O75469,P49116,P03372,P13056,Q03181,Q9Y5X4,P48443,P10276,P10275,Q14541,O00482,P28702,Q9Y466,P62508,Q9UHY1,P43354,O95718,Q86WQ0,
O75891	Q99707,P34897,P34896,Q96DP5,P31939,Q3SY69,P48728,Q9H903,P04818,O95954,P00374,P22102,P49914,P13995,P42898,Q6UB35,P11586,
P51841	P18545,P20839,Q15835,Q9NRF9,P49643,P49642,Q8WVQ1,P43080,O75916,Q9BSD7,P27815,P11488,A6NGE7,P62158,Q92781,Q9NR33,Q14028,P30566,P30520,Q7LG56,P51828,P29973,Q8NFM4,A8MTJ3,P27707,Q96G03,P21108,Q9H1D9,Q9H1A7,Q8WTQ7,O95340,P49407,Q9NPB1,Q01433,Q01432,Q86TP1,P35243,P56597,Q08499,Q9H0P0,Q08493,Q08462,P36959,P36954,Q9NP56,Q06203,P20594,P40145,P24928,P16066,Q13370,O95263,O95237,P53803,P15531,P36871,P23109,…
Q96FZ7	Q15835,Q13636,Q99816,Q86VN1,Q96H20,Q92783,P46934,P42566,Q9NR46,P34947,P34931,Q15796,Q8WUX9,Q5T9C9,P30511,Q99755,P98082,P16234,Q96T51,Q6DN90,O75886,Q9UQN3,Q8WUM4,Q9BRG1,Q9H223,P17948,O94973,Q9H201,P01589,Q9H1K0,Q8NEZ2,P61586,P08588,P08581,Q5JU85,Q9UPQ3,Q8WTQ7,Q9UQ16,Q96EY5,Q9UPP2,Q6WKZ4,Q9BQI7,P49407,Q9NPB6,Q5SW96,Q9H0M0,Q00987,P56539,Q9NP79,Q9NP61,Q8NDX1,Q13393,P51681,P12931,P10721,P51636,O95208,…
P04271	P18510,Q15750,Q99704,Q13501,Q969U6,P01584,P01583,Q96FA3,Q9NPH3,Q9H0E2,P51617,Q06124,O95163,P19838,Q05513,O14920,O00743,Q9NYJ8,P45985,P45984,P45983,P31749,Q02750,Q9Y6K9,P05412,P14778,P36507,O14733,Q04864,O15111,P00441,Q9Y4K3,P05198,P40763,P47712,P25963,Q16539,O43318,P19174,P52564,P28482,P35568,P27930,O43187,
P20702	P98174,Q13651,P55075,Q99836,Q9H2X3,Q9NRA1,Q9NRA0,O75914,P33241,P23458,P11487,Q86VI3,Q9NR96,P11473,Q92793,P62158,Q9NR80,P62140,P46940,Q9NQU5,P62136,P13612,P42574,Q92747,Q02045,Q04206,P16298,Q8WUW1,Q15759,Q13576,P26038,Q99755,Q15746,P18428,P08648,Q13557,Q9UDY8,Q13555,Q13554,P26012,P26010,P16234,P08637,P26006,P20701,P16220,P08620,P10916,Q9UQM7,P04233,Q9H257,Q9H1R3,P17927,P62070,P11362,P01584,P01583,…
P18405	P20815,P08684,P14061,P14060,P51857,O75881,Q6UWM9,O75795,P42330,Q92506,P15538,P22680,P06133,P80365,P17516,P37059,P37058,P21964,P36537,Q9H8P0,O14756,Q04828,Q9BY64,P28845,P24462,Q9Y4X1,P52895,P04798,Q16678,P05108,P16662,P26439,P54855,P05093,O00204,P49888,Q9HB55,P56937,P31213,P08842,P19099,Q53GQ0,P11511,
P20701	P08754,P98174,P55075,Q99836,P14151,P20809,O95500,P78556,Q9NRA1,P35443,P35442,O75914,P21283,P13686,P21281,P11487,P56750,Q86VI3,Q9NR96,P56748,P56747,P56746,P13645,Q9NR80,P62140,P46940,Q9NQU5,P62136,P13612,P13611,P42574,Q29980,Q9NQS3,Q92747,Q8NFZ4,Q02045,P16298,Q8WUW1,P16284,Q15762,O95484,Q15759,P10966,Q13576,P30511,P26038,Q99755,O95471,Q15746,P98077,P08648,P26012,P26010,P16234,P08637,P26006,P20702,…
Q99728	Q13535,Q99708,Q92547,Q13315,P61077,P68036,Q9BXW9,P04637,Q05048,P38398,Q01844,Q06609,P12004,
Q8WV28	P16333,Q8IV61,P13686,P23458,P23443,P62158,P15814,P42574,P52333,Q04206,P16298,Q13588,Q15759,P10966,Q15750,Q99755,Q9UDY8,Q13555,P08637,P08631,Q13541,P16220,Q99704,P29965,Q9NQC7,Q13501,P04234,Q9UQL6,P17947,P09086,P62070,Q9UQC2,P01584,P01583,P01579,P01574,Q96SD1,O94916,P40259,P08575,Q13480,Q6ZUJ8,Q15653,Q13469,P78356,P33076,P78347,P13498,Q96RJ3,Q12968,Q12933,Q00978,Q92569,P42338,P42336,P24941,Q99558,…
Q9UQQ2	Q8WW38,Q9NRF2,P02100,Q16288,P23443,Q92793,P62158,Q96GC6,P20783,Q04206,Q15759,Q99759,P98077,Q13557,Q13555,Q13554,Q96ST3,P10914,Q99704,P51812,Q9UQM7,P02042,Q9H1K0,P01574,P01571,P01570,Q92667,P01569,P01568,P01567,P01566,P01563,P01562,Q92608,P61586,Q99683,Q8NF50,Q13480,Q15653,O75791,Q8WU20,Q00994,Q92569,P42338,P42336,P24941,P51692,Q99523,P10721,Q13322,O75676,P04049,P51617,Q5JSL3,P68431,P60953,P07948,…
P20700	P98170,P42574,Q9NR28,P08670,P11387,Q13490,Q13489,P06396,P36956,P05783,P01375,O76075,P55957,Q07812,Q13233,Q14980,O43903,P53667,P05549,Q03252,P10415,P29466,Q14790,P09874,P68133,P10144,P02545,P05067,O00273,Q13813,P55212,P55210,Q01826,Q9Y281,P52566,P14222,P99999,Q92851,
Q15717	O75888,P39687,O14980,Q01105,P35658,
P61619	P51965,Q15836,P55072,Q9UEW3,Q9H2X3,Q9NRD1,Q13616,Q9UF47,P55011,P25686,P25685,Q9H347,P35443,P35442,P27824,P21283,P21281,P13667,P46977,Q9NQW1,Q16236,P09132,Q9NR34,Q9NR31,P34931,O95487,O95486,P30511,P08648,Q9UDY2,P08637,Q96T52,P27797,P51817,Q13509,O75807,O94979,P13569,Q969T4,P22897,Q8NEY4,Q92611,P53992,Q99683,Q8WTV0,Q13488,P08571,P51787,P20645,Q8N8Y2,Q13454,P49458,Q13438,P06340,P39656,P78380,Q13409,…
Q01581	P20839,P51970,O95573,P06576,P55084,P20815,P20813,P39877,Q9NRF9,Q9NRF8,P49643,P49642,O95544,P49641,Q13630,Q53FZ2,Q6QHC5,Q96GX9,Q96H96,Q99807,P49619,O75964,P35475,O75947,Q9NRA0,P78540,P33261,P33260,P43034,Q9BSE5,Q9UF12,O75912,O75911,Q9BSD7,O75907,Q6YP21,P21283,P21281,P13674,P11498,P03897,Q10981,P03891,P31040,P15848,P03886,P46977,P09172,A6NGE7,Q17RR3,P46952,Q9NR71,Q14061,Q86VF5,P21217,Q16222,P40394,…
Q6DN90	Q15835,Q13636,Q99816,Q9NRD0,Q86VN1,Q96H20,Q92783,P46934,Q9NQT8,P42566,Q9NR46,P50148,P34947,P34931,Q15796,P30556,Q5T9C9,P30511,Q99755,P98082,P16234,Q96T51,P29992,Q96FZ7,O75886,Q9UQN3,Q8WUM4,Q9BRG1,Q9H223,P17948,O94973,Q9H201,P01589,Q9H1K0,Q8NEZ2,P22888,P61586,P08588,P08581,Q5JU85,Q9UPQ3,Q8WTQ7,Q9UQ16,Q96EY5,Q9UPP2,Q6WKZ4,Q9BQI7,P49407,Q9NPB6,Q5SW96,Q9H0M0,Q00987,P56539,Q9NP79,Q9NP61,Q8NDX1,Q13393,…
P16220	Q68CJ9,Q13671,P51970,P08754,P06576,P55087,P98177,Q15831,Q13651,Q99836,P16333,P08729,P08727,Q99816,Q13627,Q9H2X3,Q99801,Q13618,P08700,O75947,Q9NRA1,Q9NRA0,P25685,Q8IV61,P78536,Q17RW2,Q6SJ96,P27824,Q8IUQ4,P33241,P13688,P13686,P23458,P31040,P23443,Q9NR96,P11473,Q92793,P13647,P62158,Q9NR80,Q92783,P13637,P46940,Q92769,P42574,P56706,P56705,P56704,P56703,Q92750,P42566,P52333,Q02078,Q92738,Q92734,P50148,…
P08621	Q09161,O75940,O75934,Q8WVK2,Q6NWY9,P34931,Q32P51,Q13595,Q13573,Q86V81,Q9BRL6,Q5VTL8,Q96FV9,P52298,Q8WUD4,Q6P2Q9,P52272,O94906,P09012,Q92620,O95391,P08579,Q99633,Q13435,P17844,Q07955,O75643,Q96E39,Q12874,P07910,P11142,Q96DI7,Q00839,Q15459,Q99459,Q15428,Q15427,P61326,Q13247,Q13243,Q13242,Q9UNP9,O75533,P38919,Q15393,Q15365,O60828,Q9UMS4,O75494,P62995,Q01130,O75400,Q08170,Q7RTV0,Q8NAV1,P55769,Q9BZJ0,…
Q13535	P49674,Q15843,P51959,Q9NRG4,P51946,P55060,Q9H2X6,Q13616,Q8WVM7,O75925,P78527,Q8IUQ4,P23458,Q92793,Q16254,Q49AN0,Q92769,P42574,P52333,Q9NQR1,Q15796,Q53FA7,P06493,Q9BS18,Q99743,Q99741,Q13547,Q7LG56,Q99728,Q13526,Q96FX8,Q99708,P06400,P17936,P27701,Q8WUF5,Q9UQE7,P52292,Q658P3,Q92630,Q9H1A4,Q13485,Q8WTS6,Q99640,P78396,Q13416,Q13415,P78368,P25490,Q93009,P46777,Q00987,P36952,Q92547,P24941,Q8NDV3,P12931,…
P08620	P98174,P98170,P55075,Q99835,P39877,Q13635,Q99814,Q01668,Q99801,Q13617,Q9NRA1,Q8IV61,Q9UER7,O75928,O75925,O75914,Q9UF02,P23458,P11487,Q86VI3,Q92793,Q9NR80,Q9H2K8,P62140,P46940,Q9NQU5,Q92769,P62136,Q06455,P13612,P13611,P42574,P56706,P56705,P56704,P56703,Q9NQS7,Q92747,Q14031,Q06432,Q16204,Q92734,Q06413,P34931,Q02045,P20783,P40337,Q15796,Q04206,P16298,Q8WUW1,Q15759,Q15750,Q13576,P26038,Q99759,Q99755,…
Q9BRL6	Q09161,O75940,O75934,Q8WVK2,Q6NWY9,P34931,Q32P51,Q13595,Q13573,Q86V81,P08621,Q5VTL8,Q96FV9,P52298,Q8WUD4,Q6P2Q9,P52272,O94906,P09012,Q92620,O95391,P08579,Q99633,Q13435,P17844,Q07955,O75643,Q96E39,Q12874,P07910,P11142,Q96DI7,Q00839,Q15459,Q99459,Q15428,Q15427,P61326,Q13247,Q13243,Q13242,Q9UNP9,O75533,P38919,Q15393,Q15365,O60828,Q9UMS4,O75494,P62995,Q01130,O75400,Q08170,Q7RTV0,Q8NAV1,P55769,Q9BZJ0,…
O75888	Q9NRJ3,Q13651,P20809,P08700,P78556,Q9NRA1,P78552,P43026,P21283,P13686,P21281,Q6UXL0,P13612,Q9H2A7,P26010,Q99731,P16234,P20701,Q15717,P10912,Q9H293,P29965,O95407,Q8IU57,Q8IU54,Q969Z4,P78423,P17948,P01589,P01584,P01583,P01579,P01574,P01571,P01570,P01569,P01568,P01567,P01566,P01563,P01562,P13501,P13500,Q8NEY4,Q969J5,P40238,P08581,Q13488,Q99665,Q13478,Q8N8Y2,Q99650,Q969D9,Q9NPH9,Q9NPH3,P39687,Q9NPF7,…
Q9UDW1	Q68CJ9,P20839,P51970,O95573,P06576,P55084,P20815,P20813,P39877,Q9NRF9,Q9NRF8,P49643,P49642,O95544,P49641,Q13630,Q53FZ2,Q6QHC5,Q96GX9,Q96H96,Q01668,Q99807,P49619,O75964,P35475,O75947,Q9H2U2,Q9NRA0,P78540,P78536,P33261,P33260,P43034,Q9BSE5,Q9UF12,O75912,O75911,Q9BSD7,Q9UF02,O75907,Q6SJ96,Q6YP21,P21283,P21281,P13674,P11498,P03897,Q10981,P03891,P31040,P15848,P03886,P46977,Q92793,P09172,A6NGE7,Q17RR3,…
O75886	Q15835,Q13651,P20809,Q13636,Q99816,P08700,P78552,O75928,O75925,Q86VN1,Q96H20,P23458,Q6UXL0,Q92793,Q92783,P46934,P42566,Q9NR46,P52333,P34947,P34931,Q15796,Q5T9C9,Q15759,P30511,Q99755,P98082,P16234,Q96T51,Q96FZ7,Q6DN90,P10912,Q9UQN3,Q8WUM4,Q9BRG1,Q8IU57,Q8IU54,Q9H223,P17948,O94973,Q9H201,P01589,Q9H1K0,P01579,P01574,P01571,P01570,P01569,P01568,P01567,P01566,P01563,P01562,P11309,Q8NEZ2,Q969J5,P40238,…
Q05932	P20839,P51970,O95573,P06576,P55084,P20815,P20813,P39877,Q9NRF9,Q9NRF8,P49643,P49642,O95544,P49641,Q13630,Q53FZ2,Q6QHC5,Q96GX9,Q96H96,Q99807,P49619,O75964,P35475,O75947,Q9NRA0,P78540,P33261,P33260,P43034,Q9BSE5,Q9UF12,O75912,O75911,Q9BSD7,O75907,Q6YP21,P21283,P21281,P13674,P11498,P03897,Q10981,P03891,P31040,P15848,P03886,P46977,P09172,A6NGE7,Q17RR3,P46952,Q9NR71,Q14061,Q86VF5,P21217,Q16222,P40394,…
Q8NFN8	Q86VZ1,P49683,P55085,Q15825,Q15822,P18507,P18505,Q13639,P43088,P35462,P35414,P35408,P23416,P23415,P34998,P34995,P34981,P34972,P34969,P32745,P30559,P30556,P30550,P34903,P30542,P30536,P30532,Q15761,Q13585,P28223,P28222,P28221,P30518,Q15722,O75899,P10912,Q96G91,Q99705,Q05901,P35372,P35368,P35367,P35346,P04201,Q9H228,Q969V1,Q969N4,P50052,Q92633,P22888,P08588,Q99677,Q969F8,P30411,Q8NER1,P41968,P10828,…
Q7M4L6	P23458,P16234,P56539,P68400,Q15464,P01100,P05412,Q03135,P19419,P46109,P11831,Q13905,P06756,P19174,
P04264	Q92769,P13611,Q9NQS7,Q13547,P08620,P51828,Q9NQB0,O94907,Q99697,Q93074,Q15596,Q13363,Q9UBT3,P13349,P30279,P12830,P51532,P31947,P31946,Q6PIL6,Q9NZI8,P08253,O14980,P27348,Q08117,P01106,Q04917,O00622,P05412,P14780,O14746,P15173,Q9UKE5,O43623,O00512,P36402,O15178,Q6BEB4,Q6PEW1,Q9UJU2,P63104,P47902,Q9UJQ4,P00403,O14627,Q04727,Q04725,Q04724,P24385,Q9Y4A5,P10145,Q9HCK8,O75030,O43497,O43474,Q9Y3M2,O60381,…
O75881	P20815,Q14032,Q9H2F3,P08684,P14061,P14060,P51857,P18405,Q6UWM9,O75795,P42330,Q92506,P51659,P15538,P22680,Q9UNU6,Q99424,P06133,P80365,P17516,Q9NYL5,P37059,P37058,P21964,P36537,Q9Y6A2,P22307,Q9H8P0,O14756,Q04828,Q9BY64,P28845,P24462,Q9Y4X1,P52895,O95992,P04798,Q16678,P05108,P16662,P26439,Q9UHK6,P54855,P05093,Q9Y2P5,Q02318,O00204,P49888,Q9HB55,P56937,P31213,P08842,P19099,Q53GQ0,P11511,
Q9H1Y3	P04001,P04000,P08100,O14718,Q6U736,P47804,Q9UHM6,P03999,
O95436	P11473,P13640,P13637,Q8NFT2,P30519,Q9H1D0,Q9BQS7,P51788,Q9NP59,Q96QT4,P32418,P49281,P49279,P48764,O15431,Q9UN42,P50993,Q7LBE3,Q96NT5,P80297,P80294,Q9Y6M5,Q8N4E7,P02795,P02794,P02792,P02787,P29377,Q9BXS9,P20020,Q695T7,P40879,P07438,P09601,Q9BX84,P04733,P04732,Q04656,P14415,Q9UHE8,O00244,P05026,P05023,Q6P5W5,P13866,P54710,P54709,Q13733,Q53TN4,
Q9UQP3	P98170,P98160,Q9NRA1,P35443,P35442,O75914,P78509,P62140,Q9NQU5,P62136,P13612,Q92752,Q14031,Q02045,Q15746,P98077,P08648,P26012,P26010,P16234,P26006,P04275,P10916,Q9H1R3,P05997,P17948,P61586,P08581,Q13490,Q13489,P08572,Q13464,P16144,P08514,Q13418,Q01449,P23229,P56539,Q92569,P40197,P34741,P42338,P42336,P16070,P12931,P18206,P06241,P51636,P04049,Q32MK0,P25391,P07996,P04004,P60953,P05771,P07942,P36873,…
Q6UWW8	Q92793,Q16254,P06493,Q99741,Q13547,Q99708,Q09028,P06400,P04183,Q13415,Q92558,Q92547,P24941,Q96EB6,P30304,Q13315,P23141,Q9UBK9,P30281,Q5XG92,Q13263,Q07820,P51531,P25205,P38936,P46527,Q6NT32,P00749,O00716,P01106,O15350,P45973,P20248,Q01094,Q96AV8,P09884,P08047,O14744,P19532,O14727,P10244,P04818,P23921,Q14526,P28749,P43487,P00374,P05121,P18887,O60381,Q09472,Q08999,P31350,P38398,P55210,P42773,Q14209,…
Q99717	P98170,Q9H2X0,Q13616,P35443,P35442,P43026,P23443,Q92793,Q16254,P62136,Q15797,Q15796,Q6ZVN8,P01579,P34820,Q99697,P61586,Q6NW40,Q13485,Q8NER5,Q13464,Q96S42,P08476,Q9UBS0,P07996,O75610,P36897,P36894,Q12841,P01375,Q9GZU7,Q13253,P10600,P19883,P30154,P30153,P18075,P12755,Q15329,Q13145,P37173,P27361,P62942,P67775,P01137,P01106,Q7Z5Y6,P12644,P12643,Q96B86,P62877,Q14766,O43763,P32121,P02765,P08047,P63208,…
Q9H1Y0	Q92747,Q9BRV8,Q04206,Q15759,P08648,Q13546,Q13526,Q86UT6,Q9NQC7,Q96G74,P01579,P01574,P01571,P01570,P01569,P01568,P01567,P01566,P01563,P01562,Q15653,Q13464,O95352,Q15628,Q9H0R8,Q96EQ8,Q86TL0,Q8NEB9,Q12933,O94817,Q92558,Q92556,Q9BPX5,Q99570,P16070,P18206,Q96DT6,P60953,P01375,P01308,P53779,P53778,O15523,O15511,O95166,Q13233,P19838,Q3LXA3,Q13158,Q6PHR2,Q13131,Q13114,P27361,Q96C10,O14920,P07737,P05556,…
Q5VTL8	Q09161,O75940,O75934,Q8WVK2,Q6NWY9,P34931,Q32P51,Q13595,Q13573,Q86V81,P08621,Q9BRL6,Q96FV9,P52298,Q8WUD4,Q6P2Q9,P52272,O94906,P09012,Q92620,O95391,P08579,Q99633,Q13435,P17844,Q07955,O75643,Q96E39,Q12874,P07910,P11142,Q96DI7,Q00839,Q15459,Q99459,Q15428,Q15427,P61326,Q13247,Q13243,Q13242,Q9UNP9,O75533,P38919,Q15393,Q15365,O60828,Q9UMS4,O75494,P62995,Q01130,O75400,Q08170,Q7RTV0,Q8NAV1,P55769,Q9BZJ0,…
P16219	P20839,P51970,O95573,P06576,P55084,P20815,P20813,P39877,Q9NRF9,Q9NRF8,P49643,P49642,O95544,P49641,Q13630,Q53FZ2,Q6QHC5,Q96GX9,Q96H96,Q99807,P49619,O75964,P35475,O75947,Q9NRA0,P78540,P33261,P33260,P43034,Q9BSE5,Q9UF12,O75912,O75911,Q9BSD7,O75907,Q6YP21,P21283,P21281,P13674,P11498,P03897,Q10981,P03891,P31040,P15848,P03886,P46977,P09172,A6NGE7,Q17RR3,P46952,Q9NR71,Q14061,Q86VF5,P21217,Q16222,P40394,…
Q99715	P43005,P13637,Q14055,Q14050,Q14031,P40313,Q15758,P57103,P05997,P09093,P08572,P51787,Q9UPR5,P08473,O95279,Q05707,Q96QD8,P15502,O15554,P32418,O60928,Q07837,P27487,P35030,P48764,P00790,Q9UN42,P08218,P08217,P50993,O43895,Q9UMD9,P08195,P08123,Q9UM01,P29400,A6NMZ7,Q9Y6H6,P53420,Q9BYF1,Q16820,Q16819,Q8TF71,P39060,P39059,P82251,Q695T7,P15086,P15085,P07478,P07477,Q7Z2H8,P46059,P02462,P02461,P14415,P02458,…
Q99714	P20839,P51970,O95573,P06576,P55084,P20815,P20813,P39877,Q9NRF9,Q9NRF8,P49643,P49642,O95544,P49641,Q13630,Q53FZ2,Q6QHC5,Q96GX9,Q96H96,Q01668,Q99807,P49619,O75964,P35475,O75947,Q9NRA0,P78540,P78536,P33261,P33260,P43034,Q9BSE5,Q9UF12,O75912,O75911,Q9BSD7,O75907,Q6YP21,P21283,P21281,P13674,P11498,P03897,Q10981,P03891,P31040,P15848,P03886,P46977,P09172,A6NGE7,Q17RR3,P62158,P46952,Q9NR71,Q14061,Q86VF5,…
Q8WUP2	Q13418,Q96AC1,Q7Z4I7,Q9NVD7,P50552,Q9HBI1,Q14315,P48059,P21333,
Q99712	P08754,Q6QHF9,P78508,P62158,P13637,P50148,Q15746,Q13557,Q13555,Q13554,P51828,Q8NFM4,P51817,Q9UQM7,Q9H1R3,P13569,Q9NQ66,P51787,P20648,Q9NPI9,Q13444,P78325,P35228,Q08462,P40145,P12931,Q32MK0,P00918,P05771,P01350,P22694,P22612,P27482,Q9NZT1,Q00722,P61278,Q9UN42,P20309,P50993,P15311,P32239,P10451,P49023,P21980,P19634,P25021,Q9Y6J6,P63252,Q15147,P04920,Q14643,P57789,P04899,P51164,O60503,Q14573,Q14571,…
P10916	P08754,P98174,P98170,P55075,O75970,Q01668,O95500,Q9NRA1,P35443,P35442,O75914,Q9UF02,P78509,P11487,P56750,Q86VI3,P56748,P56747,Q92797,P56746,Q9NR80,P13637,P62140,P46940,Q9NQU5,P62136,P13612,Q92752,Q9NR48,Q92747,Q14031,Q06432,Q92736,Q02045,Q8WUW1,P16284,O95484,Q15759,Q13576,P26038,Q99755,O95471,Q15746,P98077,P08648,Q9UDY2,P26012,P26010,P16234,P26006,P04275,P20702,P20701,P08620,Q9UDW1,Q9UQP3,P51828,…
P10914	Q8WW38,Q9NRF2,Q99816,O95500,Q01629,Q01628,P23497,O75928,O75925,P02100,P23458,P56750,P56748,P56747,P56746,Q92793,P13647,P62158,Q92769,Q29963,Q8IUC6,Q04206,Q15788,P40305,O95484,Q15759,P30511,O95471,Q13568,P18428,Q13557,Q13555,Q13554,Q96ST3,Q13547,Q13546,P08631,Q9UQQ2,P16220,Q9UQM7,P02042,P13591,P17947,P01589,P01584,Q9H1K0,P01579,P01574,P01571,P01570,Q92667,P01569,P01568,P01567,P01566,P01563,P01562,…
P10912	Q86VZ1,P49683,Q9NRJ3,P55085,Q13651,Q15825,Q15822,P20809,P18507,P18505,Q13639,P43088,P08700,P35462,P78556,Q9NRA1,P78552,O75928,O75925,P43026,P35414,P23458,P35408,Q6UXL0,Q92793,Q92783,P23416,P23415,P34998,P34995,P34981,P34972,P34969,P52333,P32745,P30559,P30556,P30550,P34903,P30542,Q9H2A7,P30536,P30532,Q15761,Q13585,P28223,P28222,P28221,P30518,Q13557,Q96T58,Q99731,P16234,Q15722,Q13547,O75899,O75888,…
P10911	P98174,P98171,Q86VW2,Q15811,Q99819,O75962,P15882,Q9NR81,P52306,Q9BRR9,O75815,O94989,Q92608,Q5VST9,Q13459,O94887,Q12979,P11274,Q92556,Q9H0H5,Q07960,Q5JSL3,Q6ZSZ5,P15531,Q12802,Q96QB1,Q3KR16,P15498,Q12774,P85298,Q96PE2,Q9NZM3,P46527,O60890,Q8N5V2,Q96P48,Q15311,Q96BY6,Q7Z6B7,Q13017,Q13009,Q70Z35,O14827,Q9BZ29,Q9UKW4,Q96N96,Q9H8V3,Q6XZF7,Q15052,Q9Y4F1,O15085,O15068,O15013,Q9HCE6,P52757,P52735,Q8TCU6,…
Q13526	P49674,Q15843,P51959,Q9NRG4,P16333,P55060,Q9H2X6,P23458,Q92793,P46940,Q92738,Q9NQR1,Q9BRV8,Q04206,Q53FA7,Q15759,P0CG48,P0CG47,Q13546,P08631,Q13535,Q9H1Y0,Q86UT6,Q99704,Q9NQC7,P51812,Q96G74,P06400,Q96FS4,Q8WUF5,Q9UQC9,Q9UQB8,P01574,P01571,P01570,P01569,P01568,P01567,P01566,P01563,P01562,Q92630,Q15653,Q8WTS6,Q15628,Q8WTP8,P78368,P25490,Q93009,Q96EQ8,P46777,Q00987,Q12933,Q12913,O94817,Q15599,Q96EB6,…
Q9UDV7	P98182,Q9BSG1,Q9NR11,Q96GC6,Q15776,Q9BRR0,Q9UDV6,O95402,O75820,Q96G25,A2RRD8,Q969J2,Q99676,P51786,Q9NPJ6,Q6P2D0,Q6P2C8,Q15648,Q93074,Q96RN5,P15622,Q96RE9,Q12901,Q8NDW4,Q13398,P49336,O95201,P24863,Q13263,O75586,O95125,Q96PQ6,Q9NZV7,Q14929,Q3SY52,Q96PE6,Q9NZL3,Q8NC26,O75467,Q13106,O75448,O14978,O75437,Q9NYT6,O75346,Q9ULK4,Q9Y6Q3,Q96NJ3,Q71SY5,Q9UL59,Q9UL58,Q9H944,O14771,O14709,Q8TF47,Q9UJW8,Q5JNZ3,…
Q9UDV6	P98182,Q9BSG1,Q9NR11,Q96GC6,Q15776,Q9BRR0,Q9UDV7,O95402,O75820,Q96G25,A2RRD8,Q969J2,Q99676,P51786,Q9NPJ6,Q6P2D0,Q6P2C8,Q15648,Q93074,Q96RN5,P15622,Q96RE9,Q12901,Q8NDW4,Q13398,P49336,O95201,P24863,Q13263,O75586,O95125,Q96PQ6,Q9NZV7,Q14929,Q3SY52,Q96PE6,Q9NZL3,Q8NC26,O75467,Q13106,O75448,O14978,O75437,Q9NYT6,O75346,Q9ULK4,Q9Y6Q3,Q96NJ3,Q71SY5,Q9UL59,Q9UL58,Q9H944,O14771,O14709,Q8TF47,Q9UJW8,Q5JNZ3,…
Q13522	Q92793,P62158,P62140,P62136,P50148,P16298,Q13557,Q13555,Q13554,P51817,P51812,Q9UQM7,Q9NQ66,P40145,P04049,Q12879,P05771,P36873,P42262,P42261,P22694,P22612,Q13255,Q15418,Q13224,P27482,Q14957,Q9NZT1,Q08209,Q00722,Q05586,Q15349,P61224,P27361,O14974,O15399,P01116,P01112,P01111,P41594,P62834,Q02750,P36507,P10398,Q15147,Q14643,P48454,Q96LZ3,Q9UK32,Q14573,Q14571,P17252,P15056,P63098,P05129,Q8TD86,P18848,…
P35398	P49674,P55055,Q13616,P11474,P11473,P13631,Q49AN0,Q92753,Q92731,Q99743,P51843,P06401,P56645,Q15648,P10828,P10827,P10826,P04150,Q96F24,Q96RI1,Q92570,P22736,Q15466,Q07869,Q13285,O15534,O15516,Q15406,Q9C0J9,Q14995,Q14994,P37231,P48730,P20393,P10589,P10588,P08235,P51449,Q13133,P19793,O75469,P49116,P03372,P62877,P13056,Q9UKT7,Q03181,P63208,Q9Y5X4,P48443,Q9UKB1,P10276,P10275,Q14541,O00482,P28702,O15055,…
P51828	Q9NRJ3,P18545,Q68CJ9,P20839,P08754,P55087,Q15835,P39877,Q9NRF9,P49643,P49642,P55064,P20800,Q8WVQ1,Q13639,P14138,Q01668,P43088,Q13616,Q86W47,P78556,Q9NRA1,Q9NRA0,P55011,Q9H2S1,Q9BSD7,Q9UF02,P27815,P78508,Q92793,A6NGE7,P62158,P13637,P34995,P62140,Q92769,P62136,P34981,P13612,P13611,P42574,P56706,P56705,P56704,P56703,Q9NQS7,P34969,Q14032,Q06432,P52333,P50151,P50150,Q9H2G2,Q9NR33,Q92736,P50148,P34947,…
Q86UT6	Q9BRV8,Q04206,Q15759,P0CG48,P0CG47,Q13546,Q9H1Y0,Q13526,Q9NQC7,Q96G74,P01574,P01571,P01570,P01569,P01568,P01567,P01566,P01563,P01562,Q15653,Q15628,Q96EQ8,Q12933,O94817,P51668,P01375,P53779,P53778,O15523,Q13233,P19838,Q3LXA3,Q15366,Q13158,Q13114,P62987,P62979,O14933,Q96C10,O14920,P45984,P45983,P29460,P29459,Q14790,P62837,Q9BYX4,Q9Y6K9,O15264,P61086,P61077,P02778,A7MCY6,Q14653,O00571,O15111,Q7Z434,…
P29973	P18545,Q15835,P43080,O75916,P11488,P62158,Q14028,P51841,A8MTJ3,Q8WTQ7,P49407,P35243,P27482,Q9NZT1,Q9UMX6,Q02846,O60721,P08100,P62873,P32121,P63211,P35913,Q8TD86,O95843,P16499,P19087,
Q05923	P55075,P39877,Q01668,Q8IV61,Q9UER7,Q9UF02,P11487,Q9H2K8,P42574,Q06432,Q06413,P34931,P20783,Q04206,P16298,Q15759,Q15750,Q99759,P16234,P08620,P51817,P51812,Q9UQF2,P62070,P11362,P01584,P01583,P09038,Q99683,P08571,O95382,Q9UPT6,Q13469,P49407,P35236,Q9NP95,Q12933,Q00975,P46734,Q9BQ95,P22736,Q13387,P10767,Q99558,P30305,O95267,O95257,O75688,O75676,P04054,Q7L7X3,P04049,P0C869,Q9UBN1,P60953,P05771,P54289,…
P29972	P55087,Q9H2S1,P13637,Q14032,P08684,P51828,Q8NFM4,P51817,Q9H222,Q9H221,P13569,O94925,Q8WTV0,P49448,O95342,Q99624,Q9NPD5,Q08462,Q12908,P46721,P40145,P22748,Q9UBX3,P00918,P04035,O94778,P11166,P22694,P22680,Q15466,Q6PIU2,P22612,Q9UNQ0,P06133,Q14973,P48764,O15439,O15438,Q9UN42,P19793,P50993,P01130,P08183,Q9Y6R1,P19634,Q9Y6L6,O15245,P04920,Q9Y694,Q16822,P40925,Q9BY07,O60503,P47872,P00367,P14415,Q9UI32,…
O75874	P20839,P51970,O95573,P06576,P55084,Q6QHF9,P20815,P20813,P39877,Q9NRF9,Q9NRF8,P49643,P49642,O95544,P49641,Q13630,Q53FZ2,Q6QHC5,Q96GX9,Q96H96,Q99807,P49619,O75964,Q13608,P35475,O75947,Q9NRA0,P78540,P33261,P33260,P43034,Q9BSE5,Q9UF12,O75912,O75911,Q9BSD7,O75907,Q6YP21,P21283,P21281,P13674,P11498,P03897,Q10981,P03891,P31040,P15848,P21266,P03886,P46977,P09172,A6NGE7,Q17RR3,P46952,Q9NR77,Q9NR71,Q14061,…
P27797	P08754,P51965,Q15836,P55072,Q99836,P51946,Q9UEW3,Q9H2X3,Q9NRD1,Q13616,Q9UF47,P25686,P25685,O75928,O75925,Q9H347,P35443,P35442,P27824,P21283,P21281,P13667,P46977,Q9NR96,Q9NQW1,Q9NQU5,Q16236,P42574,Q9NR34,Q9NR31,P50148,P34932,P34931,Q8IUC6,Q15796,Q04206,Q15788,P06493,O95487,O95486,Q15759,P10966,P30511,P08648,P08637,Q96ST3,Q13547,P29992,P61619,P16220,Q99706,Q13509,P04234,P04233,O75807,O94979,Q969T4,…
Q96FX8	Q6ZWJ1,Q99856,P51959,P20800,P55060,Q13625,P55042,P78543,O75911,O75909,Q8IUQ4,P78504,P11473,Q92793,P13647,Q92769,P46937,P13611,P42574,Q92754,Q53FA7,P30530,Q9BRQ8,P06493,Q13568,Q7LG56,P26006,Q13535,P06400,Q03701,P78423,P17936,Q16186,P27701,P11388,P09086,Q658P3,Q9NQ88,Q9UQC9,P01583,O94907,Q9NPP4,Q9UPY3,P08581,P30411,P16144,Q8WTP8,Q92597,Q9H0M0,Q00987,Q08431,P36952,Q6STE5,P24941,P18283,O95257,P49327,…
O95429	P78560,Q9NRA0,P78536,P42574,Q99759,Q13546,Q13510,Q9NQC7,Q13501,Q92636,Q99683,Q13490,Q13489,Q15628,Q12933,P46734,Q99558,P04049,Q12851,P01375,P42224,P55957,O15519,O60906,Q05655,Q07812,Q13233,P41743,O75569,P10599,Q13158,Q05513,P27361,P01133,P01106,P45985,P45983,Q13077,P10415,P31749,Q14790,Q9NY59,P17405,Q02750,P36507,P63244,Q03135,P19525,O14733,Q9UKE5,O15111,P19438,Q9Y4K4,Q7Z2Y5,P07339,Q8WZ73,O95831,…
Q8NFM7	Q9UQM7,P13591,P11362,Q13480,Q8WU20,P51692,P12931,Q06124,P22681,P42224,Q07889,O15530,P12830,Q15418,Q03405,P00749,P27361,O60716,P10451,P02818,P31749,P14780,P29353,P21802,O43597,Q13950,Q86Z14,P19174,Q14289,Q14247,P28482,P19022,O96013,
O95427	P20839,P51970,O95573,P06576,P55084,P20815,P20813,P39877,Q9NRF9,Q9NRF8,P49643,P49642,O95544,P49641,Q13630,Q53FZ2,Q6QHC5,Q96GX9,Q96H96,Q99807,P49619,O75964,P35475,O75947,Q9NRA0,P78540,P33261,P33260,P43034,Q9BSE5,Q9UF12,O75912,O75911,Q9BSD7,O75907,Q6YP21,P21283,P21281,P13674,P11498,P03897,Q10981,P03891,P31040,P15848,P03886,P46977,P09172,A6NGE7,Q17RR3,P46952,Q9NR71,Q14061,Q86VF5,P21217,Q16222,P40394,…
Q9H293	Q9NRJ3,Q13651,P20809,P08700,P78556,Q9NRA1,P78552,P43026,Q6UXL0,Q9H2A7,Q99731,P16234,O75888,P10912,P29965,O95407,Q8IU57,Q8IU54,Q969Z4,P78423,P17948,P01589,P01584,P01583,P01579,P01574,P01571,P01570,P01569,P01568,P01567,P01566,P01563,P01562,P13501,P13500,Q969J5,P40238,P08581,Q99665,Q13478,Q99650,Q969D9,Q9NPH9,Q9NPH3,Q9NPF7,Q99616,P04141,Q93038,Q96F46,P35225,Q96RJ3,Q9NP84,Q92583,P36941,P08476,P51685,…
Q8NFM4	Q9NRJ3,P18545,Q68CJ9,P20839,P08754,P55087,Q15835,P39877,Q9NRF9,P49643,P49642,P55064,P20800,Q8WVQ1,Q13639,P14138,Q01668,P43088,Q13616,Q86W47,P78556,Q9NRA1,Q9NRA0,P55011,Q9H2S1,Q9BSD7,Q9UF02,P27815,P78508,Q92793,A6NGE7,P62158,P13637,P34995,P62140,P62136,P34981,P13612,P42574,P56706,P56705,P56704,P56703,P34969,Q14032,Q06432,P52333,P50151,P50150,Q9H2G2,Q9NR33,Q92736,P50148,P34947,P30566,P30559,P30556,…
O95425	Q99801,O75925,P15884,P51812,Q9UQ80,P06396,Q15648,Q15583,Q9GZU7,O15393,Q9Y6X2,P31749,Q9ULJ6,Q02790,P48552,Q00534,P63279,Q9UKW4,P20151,Q14686,Q9UKG1,Q8N2W9,Q8IZL8,P09651,P24385,Q9Y4C1,O14595,P11831,Q06830,O60341,Q05086,P82094,Q9HBE1,O00291,P38398,Q96IZ0,Q8TBC4,Q14289,O43294,Q8TAZ6,Q13772,Q9H3R0,Q14192,Q9NRM7,
Q99708	Q92793,Q16254,P06493,Q99741,Q13547,Q99728,Q13535,Q6UWW8,Q09028,P06400,P04183,Q13415,Q92558,Q92547,P24941,Q96EB6,P30304,Q13315,P23141,Q9UBK9,P30281,Q5XG92,Q13263,Q07820,P51531,P25205,P38936,P46527,Q6NT32,P00749,O00716,P01106,O15350,P45973,P20248,Q01094,Q96AV8,P09884,P61077,P08047,O14744,P19532,P68036,O14727,Q9BXW9,P10244,P04818,P23921,Q14526,P28749,P43487,P00374,P05121,P18887,O60381,Q09472,P04637,…
Q99707	P20839,P51970,O95573,P06576,P55084,P20815,P20813,P39877,Q9NRF9,Q9NRF8,P49643,P49642,O95544,P49641,Q13630,Q53FZ2,Q6QHC5,Q96GX9,Q96H96,Q99807,P49619,O75964,Q96GW9,P35475,Q86VQ6,O75947,Q9NRA0,P78540,P33261,Q8IV42,P33260,P43034,Q9BSE5,Q9UF12,O75912,O75911,Q9BSD7,O75907,Q6YP21,P21283,P21281,P13674,P11498,P03897,Q10981,P03891,P31040,P15848,P03886,P46977,P09172,A6NGE7,Q17RR3,P46952,Q9NR71,Q14061,Q86VF5,…
Q6UWV6	P20839,P51970,O95573,P06576,P55084,P20815,P20813,P39877,Q9NRF9,Q9NRF8,P49643,P49642,O95544,P49641,Q13630,Q53FZ2,Q6QHC5,Q96GX9,Q96H96,Q99807,P49619,O75964,P35475,O75947,Q9NRA0,P78540,P33261,P33260,P43034,Q9BSE5,Q9UF12,O75912,O75911,Q9BSD7,O75907,Q6YP21,P21283,P21281,P13674,P11498,P03897,Q10981,P03891,P31040,P15848,P03886,P46977,P09172,A6NGE7,Q17RR3,P46952,Q9NR71,Q14061,Q86VF5,P21217,Q16222,P40394,…
Q99706	P14151,P27824,P42574,Q29980,P34932,P34931,P16298,Q15762,P10966,P30511,P98077,P08637,P20701,P16220,P27797,P29965,P04233,P13598,Q92692,P01579,P01574,P01571,P01570,P01569,P01568,O94916,P01567,P01566,P01563,P01562,Q06323,P40200,Q13477,Q13469,P06340,P04141,P33076,P78314,P78310,Q12968,Q92569,P42338,P42336,P28068,Q99538,P06241,P06239,Q96E93,P04049,Q03519,Q03518,Q9UBN6,P05771,Q9UBK5,P01375,P07900,P11142,…
Q96G91	Q86VZ1,P49683,P55085,Q86VW2,Q15825,Q15822,P18509,P18507,P18505,P20800,Q13639,P14138,P43088,P35462,P35414,P35408,P23416,P23415,P34998,P34995,P34981,P34972,P34969,P34947,P32745,P30559,P30556,P30550,P34903,P10997,P30542,P30536,P30532,Q15761,Q13585,P28223,P28222,P28221,P30518,Q15743,Q15726,Q15722,O75899,Q8NFN8,P10912,Q99705,Q05901,P35372,P35368,P35367,Q8NFJ6,P35346,Q9H244,P04201,Q9H228,P35318,Q969V1,…
Q99705	Q86VZ1,P49683,Q9NRJ3,P49682,P55085,Q86VW2,Q15825,Q15822,P18507,P18505,P20800,Q13639,P14138,P43088,P35462,P78556,P35414,P35408,P23416,P23415,P34998,P34995,P34981,P34972,P34969,P34947,P81277,P32745,P30559,P30556,P30550,P34903,P30542,Q9H2A7,P30536,P30532,Q15761,Q13585,P28223,P28222,P28221,Q8NG41,P30518,Q15743,Q99731,Q15726,Q15722,O75899,Q8NFN8,P10912,Q96G91,Q13519,Q05901,P35372,P35368,P35367,Q8NFJ6,…
P10909	Q5JVS0,P62158,P08697,P16284,Q9UDY2,Q13547,P04275,P16220,P17947,O94907,P13501,Q99684,P08567,P04196,P16144,P16109,P15692,P13473,Q92597,P23229,P04075,P18206,P04053,Q9H061,P49279,O15519,P12814,P10600,Q13201,O75534,P68366,P38936,O43915,P46527,P11021,P49189,Q9UN36,P00747,P00746,Q13105,P62937,P07737,P05556,O43852,P01137,P01133,P01106,Q15257,P20226,P08123,P10415,P21926,Q9ULD4,Q9Y6K1,P07602,O43707,P01042,…
Q99704	Q13671,Q15831,Q99836,P18510,P16333,P08729,Q99816,Q13627,Q9H2X3,P08700,P25685,Q8IV61,P78536,Q8IUQ4,P13688,P23458,P23443,Q9NR96,Q92793,P62158,Q9NR80,Q92783,P13637,P46940,P42574,P42566,P52333,Q92738,Q92734,P09104,Q9NR12,P34931,Q15796,Q04206,P20774,P16298,P30530,Q13588,P08670,P06493,Q15759,Q15750,P26038,P18433,Q99755,Q9UDY8,Q13555,Q13547,Q13546,P08631,Q13541,P04271,Q8WV28,Q9UQQ2,P16220,Q13526,P51817,…
P39748	Q9NRF9,P49643,P49642,P78549,P78527,Q9NR33,Q13569,Q969S2,Q96SD1,Q96FI4,O75792,Q13426,P27695,P27694,P35251,P35250,P35249,P35244,Q9NP87,P12956,Q9UBZ4,O95243,P04053,O60930,Q07864,O15527,P25205,Q5TBB1,Q13156,P56282,P33993,P33992,P33991,Q9H9Q4,P49005,P09884,P09874,P13051,P13010,Q9Y6F1,P29372,Q9UKK3,Q04837,P40938,P40937,Q15054,Q14566,Q9HCU8,Q8TDP1,Q9UIF7,P18887,P49959,P49917,P49916,P09429,P06746,Q53HV7,…
Q96SQ9	P20815,P20813,P33261,P33260,P21266,P40394,P08684,Q99735,P0CG30,P78417,Q6UWM9,P28161,O75795,Q9UQ10,P42330,P24903,P10632,P10620,P08319,P06133,P08263,P17516,Q7RTV2,P46439,O14880,O43708,P36537,O15217,P48448,Q04828,Q9BY64,P24462,Q9Y4X1,Q03013,Q16772,P52895,P47895,P04798,P00326,P00325,Q16678,P05181,P05177,P07327,P16662,P43353,P09488,P11766,P54855,Q9Y2Q3,P11712,P30838,Q9HB55,Q9H4Y5,P30711,P07099,P09211,…
Q13519	P49683,Q9NRJ3,P49682,P55085,P20800,P14138,P35462,P78556,P35414,P34981,P34972,P81277,P32745,P30556,P30550,P30542,Q9H2A7,Q15761,P28222,P28221,Q8NG41,Q99731,Q15726,Q99705,P35372,Q8NFJ6,P35346,Q9H244,Q9H228,Q969V1,P13501,P50052,Q92633,O95399,Q969F8,P30411,P41968,P06307,P47211,P33032,Q96RI0,Q9BPV8,P51686,P51685,P51684,P51681,P51677,Q9UBY5,P04083,Q99527,Q99500,Q9UBU3,Q5H8A3,Q13304,P46663,P01303,P12872,…
P08603	P08709,P13671,P13645,P08697,P08637,P04275,P20701,P17927,P30411,P06340,P16109,P11226,P11215,P28068,P04070,P04003,P15529,P46663,P10646,P10643,P31994,Q03405,Q30154,P48740,P00751,P00750,P00749,P00748,P00747,P00746,P00742,P00740,P00736,P00734,P25116,P25105,P05546,P08174,P25090,P25089,P09871,P01042,P01031,P01024,P01023,P01009,P01008,P22301,P02748,P02747,P02746,P02745,P05362,P02679,P02675,P02671,P00488,…
Q9BRJ7	P11362,P09038,P13501,P61586,P25391,P07996,P24821,P10646,Q05655,P12814,P00747,P00734,O14908,O14836,P14780,P61073,O00560,Q16787,P21741,P17252,O75084,P31431,P48061,O43184,
Q86US8	Q9NRJ5,Q09161,Q9BSI4,Q9H361,P33240,Q9H307,P23443,Q92797,Q9BRX2,Q9BRP8,Q86V81,P52298,Q969Q6,Q9H1J1,O94913,Q9H1B4,Q9NPJ8,Q66LE6,Q9UPR3,Q86U42,Q12996,Q96EP5,Q9H0L4,Q92540,P42345,Q15554,O95271,Q13362,Q9UBU9,Q13315,Q13310,Q96DU9,P54274,Q06190,P07910,P07900,Q96DH6,O60942,Q9GZY0,P61326,Q96Q15,P19838,Q10570,P54132,P46527,P38919,P30154,P30153,O60832,Q8N684,P27361,P03372,Q5JQF8,Q96BK5,O43809,P67775,P01106,…
P29966	Q9NRA0,P23443,Q92747,Q99755,P08637,P08631,Q9UQC2,Q9NQ66,Q92608,Q9UPY6,P08575,P06396,Q9UQ16,P49418,Q92569,Q92558,Q9BPX5,P42338,P42336,Q13393,P04049,P0C869,Q9UBS0,P60953,P05771,P07948,O15511,Q05655,P31994,P15498,P48736,Q00722,P53671,P53667,P20309,O14986,P27361,O14939,O60733,Q9NYA1,Q9Y6W5,P31751,P49006,P31749,Q9Y6U3,Q9ULH1,Q02750,Q9UKW4,O43688,P15153,P59998,P16885,O15145,O15144,O15143,P17252,O43561,…
P29965	Q9NRJ3,P08754,P98170,Q13651,Q99836,P39877,P16333,P14151,P20809,P08700,O95500,P78556,Q9NRA1,P78552,P35443,P35442,O75914,P43026,P23458,P13671,P23443,P56750,Q6UXL0,Q9NR96,P56748,P56747,P56746,P62158,P15814,Q9NQU5,P13612,P13611,P42574,Q9NR55,Q29980,Q9NQS3,P52333,Q8NFZ4,Q8IUE6,P34931,Q04206,P16298,Q9H2A7,P16284,Q15762,O95484,Q15759,P10966,Q15750,P30511,O95471,Q9UDY8,P26012,P26010,Q99731,P16234,P08637,…
Q13510	P20839,P51970,O95573,P06576,P55084,P20815,P20813,P39877,Q9NRF9,Q9NRF8,P49643,P49642,O95544,P49641,Q13630,Q53FZ2,Q6QHC5,Q96GX9,Q96H96,Q99807,P49619,O75964,P35475,P78560,O75947,Q9NRA2,Q9NRA0,P78540,P33261,P33260,P43034,Q9BSE5,Q9UF12,O75912,O75911,Q9BSD7,O75907,Q6YP21,P21283,P13686,P21281,P13674,P11498,P03897,Q10981,P03891,P31040,P15848,P03886,P46977,Q86VI4,P09172,A6NGE7,Q17RR3,P46952,Q9NR71,Q14061,…
P51817	Q8NH49,Q8NGS9,Q8NH48,Q8NGS8,Q8NGS7,Q8NGS6,Q8NGS5,Q9NRJ3,Q8NGS4,Q8NGS3,Q8NH43,Q8NGS2,Q8NH42,Q8NGS1,Q8NH41,Q8NGS0,Q8NH40,Q68CJ9,Q13671,Q8NGR9,Q8NGR8,Q8NH37,Q8NGR6,P49674,Q8NGR5,Q8NGR4,Q8NGR3,Q8NGR2,Q8NGR1,P08754,P55087,Q8NGQ6,Q8NGQ5,Q8NGQ4,Q8NGQ3,Q8NGQ2,Q8NH21,Q8NGQ1,Q15835,P98170,Q15831,Q8NGP9,Q8NH19,Q8NH18,Q8NGP8,Q8NH16,Q8NGP6,P55075,Q8NGP4,Q8NGP3,Q8NGP2,Q99836,Q99835,Q8NGP0,Q8NH10,P39877,P16333,…
P51813	P16333,Q9UER7,P23443,Q15788,Q15723,Q13547,P08631,Q13541,Q9UQC2,P09038,Q13490,Q13480,Q9UPT6,Q13464,P32519,P51692,P12931,P49354,P18206,P06241,P04049,P07948,P07947,Q06187,Q12834,P01375,Q06124,P22681,P42229,P42224,Q07889,P51572,Q13257,Q05655,P12814,P17676,P15498,P19838,P17655,Q12778,Q9UNA1,P38936,Q15389,Q15361,P14921,P08253,P00747,P00734,P27361,O14939,P01100,P45985,P45984,P45983,P29474,P49023,P31749,…
Q9NQC7	Q13671,Q15831,P16333,P20807,P08729,Q13616,P78536,Q8IUQ4,P13688,P13686,P62191,P23458,P23443,Q92785,Q9NR80,Q92783,P46940,P42566,Q92734,Q9BRV8,Q8IUD2,Q15796,Q04206,P16298,P30530,P08670,P06493,Q15759,Q15750,Q99759,P18433,P08637,Q13547,Q13546,Q8WV28,P16220,Q9H1Y0,Q13526,Q86UT6,O95429,Q99704,P51817,P51812,Q13501,Q96G74,Q8WUM4,Q8NFJ5,P17980,Q86UP2,O75815,P17947,Q969T9,P52292,Q9UQC2,P01584,P01583,P01579,…
P51812	Q13671,P08754,Q15831,P55075,P39877,P16333,Q9NRF2,P08729,Q01668,Q99801,Q13616,Q8IV61,Q9UER7,O75925,P78536,P15884,Q9UF02,Q8IUQ4,P13688,Q16288,P23443,P11487,Q92793,P62158,Q9NR80,Q92783,Q9H2K8,P62140,P46940,P62136,P42574,P42566,Q06432,Q02078,Q92738,Q9H2G2,Q92734,P50148,Q06413,P34931,Q96GC6,P20783,Q15797,Q15796,Q04206,P16298,P30530,P08670,P06493,Q15759,Q15750,Q9BS18,Q99759,P18433,P98077,Q13557,Q13555,…
Q9NQC3	Q99836,P78536,P42574,Q96GC6,Q13501,Q9H213,Q96FE5,Q00994,Q99523,P51617,P53779,O60906,P41743,P08254,P00747,Q05513,P09958,Q9BZR6,P45984,P45983,Q01094,P08138,P31749,Q9UKN5,P29353,Q9Y5V3,Q9Y4K3,O43521,P04637,Q9HBH7,P05067,O43353,P55212,Q92934,P20916,P99999,P62258,P23515,P09237,
Q9UQN3	Q15835,Q13636,Q99816,Q86VN1,Q96H20,Q92783,P46934,P42566,Q9NR46,P34947,P34931,Q15796,Q8WUX9,Q5T9C9,P30511,Q99755,P98082,P16234,Q96T51,Q96FZ7,Q6DN90,O75886,Q8WUM4,Q9BRG1,Q9H223,P17948,O94973,Q9H201,P01589,Q9H1K0,Q8NEZ2,P61586,P08588,P08581,Q5JU85,Q9UPQ3,Q8WTQ7,Q9UQ16,Q96EY5,Q9UPP2,Q6WKZ4,Q9BQI7,P49407,Q9NPB6,Q5SW96,Q9H0M0,Q00987,P56539,Q9NP79,Q9NP61,Q8NDX1,Q13393,P51681,P12931,P10721,P51636,O95208,…
Q8NFL0	Q11203,Q11201,Q9GZX3,O60909,Q8NCG5,O43916,Q9NY97,P15291,Q9BYC5,Q16842,O60513,O60512,O43505,Q9Y4C5,
Q13509	P08754,Q15836,P16333,Q9UEW3,Q9H2X3,Q9NRA1,P35443,P35442,P27824,P21283,P21281,Q92747,P50148,P06493,P28223,P30511,P08648,P16234,P08637,P29992,P61619,P51828,P27797,Q8NFM4,P51817,Q9NQ66,Q92633,P22897,Q8NEY4,P61586,P08588,Q8WTV0,Q13488,P08571,P20645,Q8N8Y2,Q13464,P06340,P78380,Q13409,Q93050,P35247,Q9BQE3,P13498,P13473,Q8NEB9,P11279,Q08462,P11226,P11215,Q9BPX5,P40145,P28068,P12931,P61421,P06241,P04049,…
Q13507	P16220,Q9UQM7,Q8NER1,P12931,O95267,Q7LDG7,P42229,O15530,P18146,Q05655,P31947,P31946,P24723,P27348,P31749,Q04917,P63104,Q04759,O43524,P24385,Q16566,P61981,P19174,Q9Y210,Q9H4G0,Q92934,P62258,Q02156,
P51809	Q15836,O75976,Q9UEU0,P78537,Q13492,P20645,P49407,Q9UPM8,Q96EV8,Q12981,Q92572,Q96EC8,O95295,O95249,Q99523,Q9UBR2,P15586,Q12846,Q0IIM8,O95183,O75558,Q9UNK0,O15498,Q8NC96,Q13190,P61266,Q8NBS9,O15400,O14976,Q9NZ43,Q9NYM9,O60749,O75396,O75379,Q6QNY0,O43752,Q96AJ9,Q8N4C7,Q9Y6B7,P02786,Q9UL45,Q9Y5X3,Q9Y5X1,Q16890,Q14677,Q14671,Q5SQN1,O15155,Q9P2W9,P51148,Q5HYK7,O75146,O14653,O00443,P63027,O43493,Q9NUP1,…
Q13501	Q99836,P18510,P78536,P13686,P23458,Q16288,P42574,Q96GC6,Q04206,P16298,Q15759,Q15750,Q99759,P98077,P0CG48,P0CG47,P08637,Q13546,P04271,Q8WV28,P16220,O95429,Q99704,Q9NQC7,Q9NQC3,Q9H223,P17947,Q9H213,Q969U6,Q9UQC2,P01584,P01583,P01579,P01574,Q92636,Q96FA3,Q99683,Q13490,Q13489,Q13480,Q13469,Q9NPH3,Q15628,Q8WU20,Q96EY1,P13498,Q00994,Q12933,Q00978,Q92569,P46734,Q92556,P42338,P42336,Q9H0E2,Q99558,Q13352,…
Q86UR5	Q92777,Q05940,P11142,P17600,P20336,O14994,O14810,Q9P2U7,P21579,Q16572,Q9H598,Q9H3Z4,
Q09028	P98177,Q9NRC8,Q92793,Q16254,Q92769,Q06413,Q9NR19,Q04206,P06493,Q15759,Q99741,Q96ST3,Q13547,Q6UWW8,Q99708,P06400,Q9UQL6,P17947,Q969S8,P08581,P04183,Q9UPR3,Q13415,P04141,P25490,P35247,P25440,Q00987,P56524,Q92558,Q92547,P24941,Q96EB6,P32519,P12956,P30304,Q13363,Q13315,P04049,Q9UBN7,Q12873,O94776,P23141,Q9UBK9,Q9UBK2,P07900,Q12800,P30281,Q9UBB5,Q96DB2,Q5XG92,Q13263,Q07820,Q07812,P51531,Q8N6T7,P31946,…
P51805	P08754,P20827,Q6UXZ4,P98172,P16333,Q9UF33,O75914,Q9NQU5,Q6H8Q1,Q92730,Q9H2E6,Q8NFY4,P16298,Q13591,Q15768,O94929,O94916,P61586,P08581,Q13469,Q13464,Q12968,O94813,Q9BPU6,P06241,P60953,O95185,Q13275,Q13214,Q9C0C4,Q14934,O43921,Q08209,Q15375,P53671,P53667,Q13177,Q8N5V2,O95025,P27361,P05556,Q7Z6B7,P01116,P01112,P01111,Q9ULL4,O75326,Q9Y6N7,O00634,Q00535,P61073,Q05397,Q96MS0,P00519,P29323,P29322,P29320,…
P57103	Q13639,Q01668,P43088,Q9NRA0,P43005,P62158,P13637,P34995,P34981,Q14055,Q14050,P34969,Q14031,Q92736,P50148,P30559,P30556,P30550,P16298,P40313,P28223,Q15758,Q15746,Q13557,Q13555,Q13554,P16234,P29992,Q99715,P51828,Q8NFM4,P51817,Q9UQM7,P35368,P35367,Q9H1R3,P05997,Q93100,Q9BRC7,P09093,P15735,Q9NQ66,P22888,P08588,P08572,P51787,P30411,Q9UPR5,Q93086,Q93084,Q9NPC1,P48995,P35228,Q08462,Q00975,P11229,P40145,…
Q05901	Q86VZ1,P49683,P55085,Q15825,Q15822,P18507,P18505,Q13639,P43088,P35462,P35414,P35408,P23416,P23415,P34998,P34995,P34981,P34972,P34969,P32745,P30559,P30556,P30550,P34903,P30542,P30536,P30532,Q15761,Q13585,P28223,P28222,P28221,P30518,Q15722,O75899,Q8NFN8,P10912,Q96G91,Q99705,P35372,P35368,P35367,P35346,P04201,Q9H228,Q969V1,Q969N4,P50052,Q92633,P22888,P08588,Q99677,Q969F8,P30411,Q8NER1,P41968,P10828,…
Q96FV9	Q9NRG9,Q09161,Q86W42,O75940,Q9H361,P55010,O75934,Q8WVK2,Q9H307,Q9NR50,Q6NWY9,P34931,Q5VU65,Q32P51,Q13595,Q9BRP8,Q13573,Q86V81,Q13541,P08621,Q9BRL6,Q5VTL8,Q8WUM0,O75822,O75821,Q8NFH5,Q8NFH4,Q8NFH3,O75818,O75817,P78406,P52298,Q8WUD4,Q6P2Q9,P52272,Q9H1J1,O94906,P09012,Q92621,Q92620,Q9H1B4,Q969H6,O95391,P08579,Q9NPJ8,Q99633,Q96RS0,Q13435,Q99613,P78346,P78345,P78344,P17844,Q96EE3,Q9BQ52,Q99575,Q99567,…
P35372	Q86VZ1,P49683,Q9NRJ3,P49682,P55085,Q15825,Q15822,P18507,P18505,P20800,Q13639,P14138,P43088,P35462,P78556,P35414,P35408,P23443,P23416,P23415,P34998,P34995,P34981,P34972,P34969,P81277,P32745,P30559,P30556,P30550,P34903,P30542,Q9H2A7,P30536,P30532,Q15761,Q13585,P28223,P28222,P28221,Q8NG41,P30518,Q99731,Q15726,Q15722,O75899,Q8NFN8,P10912,Q96G91,Q99705,Q13519,P29965,Q05901,P35368,P35367,Q8NFJ6,P04216,…
O95409	P49674,Q99835,P98164,Q13635,P56706,P56705,P56704,P56703,P51817,Q9H1J7,Q9H1J5,P34820,Q93098,Q93097,P78368,Q96QV1,Q9UBV4,P22694,Q15465,P22612,Q9GZT5,Q8N752,P48730,P48729,P18075,Q9UMX1,O14905,O14904,O00755,O00744,Q7Z5Y6,P12644,P12643,P08151,Q9Y6M4,Q9ULC3,Q9Y6F9,Q9Y6C5,Q14623,Q9UKB1,Q9HCP0,P41221,P09544,P10071,P10070,P22004,P22003,P04628,P54826,O43323,Q9Y297,O96014,Q9NRP7,
P04234	P08754,Q99836,P16333,P20809,Q99816,Q13627,Q9H2X3,P08700,P25685,O75914,P23458,Q9NR96,P62158,P15814,P15813,P15812,P13637,Q9NQU5,P13612,P52333,P50148,P09104,P34931,Q8IUC6,Q15796,Q04206,P20774,P16298,Q13588,P06493,Q15759,P10966,P26038,P18433,P08648,Q9UDY8,P29992,P26006,Q8WV28,P16220,P27797,Q99704,P29965,P27701,P17927,Q9UQC2,P01589,P01584,P01583,P01579,P01574,Q96SD1,P01571,P01570,Q9NQ66,P01569,P01568,…
Q9UQM7	Q8NH49,Q8NGS9,Q8NH48,Q8NGS8,Q8NGS7,Q8NGS6,Q8NGS5,Q8NGS4,Q8NGS3,Q8NH43,Q8NGS2,Q8NH42,Q8NGS1,Q8NH41,Q8NGS0,Q8NH40,Q68CJ9,Q8NGR9,Q8NGR8,Q8NH37,Q8NGR6,P49674,Q8NGR5,Q8NGR4,Q8NGR3,Q8NGR2,Q8NGR1,P08754,Q8NGQ6,Q8NGQ5,Q8NGQ4,Q8NGQ3,Q8NGQ2,Q8NH21,Q8NGQ1,P98170,Q13651,Q8NGP9,Q8NH19,Q8NH18,Q8NGP8,Q8NH16,Q8NGP6,Q8NGP4,Q8NGP3,Q8NGP2,Q99836,Q8NGP0,Q8NH10,P39877,P16333,Q8NH09,Q8NH05,Q8NH04,Q9NRF2,Q8NH03,Q8NH02,…
P04233	Q13651,Q99836,Q9H2X3,Q9NRA0,P27824,P33241,P23458,Q9NR96,P11473,Q92793,P62158,P42574,P34932,P34931,Q04206,P16298,Q15759,P10966,P30511,P18428,Q13557,Q9UDY8,Q13555,Q13554,P08637,P20702,P16220,P27797,Q99706,Q9UQM7,Q9H257,P17927,P01584,P01583,P01579,P01574,P01571,P01570,P01569,P01568,P01567,P01566,P01563,P01562,Q06323,P22897,P61586,Q13488,P08571,Q8N8Y2,Q15628,Q9NPF7,P06340,P10809,Q93050,P33076,P35228,…
P51801	P21283,P21281,Q8NEY4,Q13488,P20648,Q8N8Y2,Q93050,P61421,P00918,P27449,P15313,O15342,O75348,P36543,P02730,Q9Y666,Q16864,Q96A05,Q9Y5K8,P38606,P51164,Q96LB4,Q9Y487,Q9HBG4,O95670,Q8NHE4,
O95407	Q9NRJ3,Q13651,P20809,P08700,P78556,Q9NRA1,P78552,P43026,Q6UXL0,Q9H2A7,Q99731,P16234,O75888,P10912,Q9H293,P29965,Q8IU57,Q8IU54,Q969Z4,P78423,P17948,P01589,P01584,P01583,P01579,P01574,P01571,P01570,P01569,P01568,P01567,P01566,P01563,P01562,P13501,P13500,Q969J5,P40238,P08581,Q99665,Q13478,Q99650,Q969D9,Q9NPH9,Q9NPH3,Q9NPF7,Q99616,P04141,Q93038,Q96F46,P35225,Q96RJ3,Q9NP84,Q92583,P36941,P08476,P51685,…
O95405	Q13485,P12755,O15105,P84022,
Q96G74	Q9BRV8,Q04206,Q15759,Q13546,Q9H1Y0,Q13526,Q86UT6,Q9NQC7,P01574,P01571,P01570,P01569,P01568,P01567,P01566,P01563,P01562,Q15653,Q15628,Q96EQ8,Q12933,O94817,P01375,P53779,P53778,O15523,Q13233,P19838,Q3LXA3,Q13158,Q13114,Q96C10,O14920,P45984,P45983,P29460,P29459,Q14790,Q9BYX4,Q9Y6K9,O15264,P02778,A7MCY6,Q14653,O00571,O15111,Q7Z434,Q9Y4K3,P10145,Q9H6S1,P05161,Q9P0W0,P25963,Q16539,Q9UHD2,P05015,P05014,…
Q9NQB0	Q68CJ9,P49674,P08754,P98170,P55075,Q99835,Q13635,Q99814,Q01668,Q99801,Q13617,Q13616,Q9NRA1,O75928,O75925,Q9UF02,Q8IUQ4,P23467,P23458,P23443,P11487,Q92793,P62158,P46940,Q92769,Q06455,P13612,P13611,P42574,P56706,P56705,P56704,P56703,Q9NQS7,Q9NQS3,Q9H2H0,Q14031,Q06432,Q92736,Q16204,Q92734,P50148,P40337,Q15796,Q04206,P16298,P06493,P08648,Q13557,Q13555,Q13554,P26012,P26010,P16234,Q13547,Q13541,P26006,…
O95402	P98182,Q9BSG1,Q9NR11,Q96GC6,Q15776,Q9BRR0,Q9UDV7,Q9UDV6,O75820,Q96G25,A2RRD8,Q969J2,Q99676,P51786,Q9NPJ6,Q6P2D0,Q6P2C8,Q15648,Q93074,Q96RN5,P15622,Q96RE9,Q12901,Q8NDW4,Q13398,P49336,O95201,P24863,Q13263,O75586,O95125,Q96PQ6,Q9NZV7,Q14929,Q3SY52,Q96PE6,Q9NZL3,Q8NC26,O75467,Q13106,O75448,O14978,O75437,Q9NYT6,O75346,Q9ULK4,Q9Y6Q3,Q96NJ3,Q71SY5,Q9UL59,Q9UL58,Q9H944,O14771,O14709,Q8TF47,Q9UJW8,Q5JNZ3,…
Q8WUM4	Q13671,Q15835,Q15831,P16333,P08729,Q13636,Q99816,P78536,Q86VN1,Q8IUQ4,Q96H20,P13688,P23443,Q9NR80,Q92783,P46940,P46934,P42566,Q9NR46,Q92734,P34947,P34931,Q15796,Q5T9C9,P30530,P08670,P06493,P30511,P18433,Q99755,P98082,P16234,Q96T51,Q13547,Q13546,Q96FZ7,Q6DN90,P16220,O75886,Q99704,P51817,Q9NQC7,P51812,Q9UQN3,Q8NFJ5,Q9BRG1,O75815,Q9H223,P17948,O94973,Q9H201,Q969T9,Q9UQC2,P01589,Q9H1K0,Q8NEZ2,P61586,…
O95400	O75937,Q86V81,P52272,Q92620,Q86U42,Q07955,P07910,Q00839,P22626,Q13247,Q13243,Q13242,P31943,Q08211,P67809,Q15366,Q15365,Q13151,Q05519,Q01130,Q08170,P55795,P14866,Q15287,Q9BZI7,Q01081,Q14683,O60508,P09651,P26599,P51003,P52756,Q16629,Q8IYB3,O43390,P26368,P61978,Q8IWZ8,Q9BUJ2,P35637,Q8IX12,P84103,P52597,P38159,Q14103,P51991,
Q8WUM0	Q9NRG9,Q09161,Q86W42,Q9H361,P55010,Q9H307,Q9NR50,Q5VU65,Q9BRP8,Q86V81,Q13541,Q96FV9,O75822,O75821,Q8NFH5,Q8NFH4,Q8NFH3,O75818,O75817,P78406,P52298,Q9H1J1,Q92621,Q9H1B4,Q969H6,Q9NPJ8,Q96RS0,Q99613,P78346,P78345,P78344,Q96EE3,Q9BQ52,Q99575,Q99567,Q13347,O75694,Q9UBU9,Q13310,Q9H074,Q96DU9,Q6EEV6,Q9GZY0,O15504,P61326,O95149,Q05639,Q96Q11,Q96D46,Q14974,Q12769,P60842,P38919,P54105,P55884,O60841,P55854,…
P35368	Q86VZ1,P49683,P08754,P55085,Q86VW2,P39877,Q15825,Q15822,P18507,P18505,P55064,P20800,Q13639,P14138,Q01668,P43088,Q86W47,P35462,Q9NRA0,P55011,P35414,P35408,P62158,P23416,P23415,P13637,P34998,P34995,P62140,P62136,P34981,P42574,P34972,P34969,Q92736,P50148,P34947,P32745,P30559,P30556,P30550,P34903,P16298,P30542,Q8NFU1,P30536,P30532,Q15761,Q13585,P28223,P28222,P28221,P30518,Q15746,Q15743,Q13557,Q13555,…
P35367	Q86VZ1,P49683,P55085,Q86VW2,Q15825,Q15822,P18507,P18505,P20800,Q13639,P14138,Q01668,P43088,P35462,Q9NRA0,P35414,P35408,P62158,P23416,P23415,P34998,P34995,P34981,P34972,P34969,Q92736,P50148,P34947,P32745,P30559,P30556,P30550,P34903,P16298,P30542,P30536,P30532,Q15761,Q13585,P28223,P28222,P28221,P30518,Q15746,Q15743,Q13557,Q13555,Q13554,P16234,Q15726,Q15722,O75899,P29992,Q8NFN8,P10912,P51828,Q8NFM4,…
P06401	P55055,P11474,P11473,P13631,Q92753,Q92731,P51843,P35398,Q15648,P10828,P10827,P10826,P04150,Q96F24,Q96RI1,Q92570,P22736,Q15466,Q07869,Q13285,Q15406,Q14995,Q14994,P37231,P20393,P10589,P10588,P08235,P51449,Q13133,P19793,O75469,P49116,P03372,P13056,Q03181,Q9Y5X4,P48443,P10276,P10275,Q14541,O00482,P28702,Q9Y466,P62508,Q9UHY1,P43354,O95718,Q86WQ0,
Q86UQ4	P28288,Q8IUA7,O95477,Q99758,Q9H222,Q9H221,Q86UK0,P13569,O94911,O95342,Q9H172,P78363,Q9NP78,Q9NP58,O95255,Q03519,Q03518,Q9UBJ2,Q9UNQ0,O15440,O15439,O15438,P08183,O60706,Q5T3U5,P33897,P45844,Q8IZY2,O14678,O75027,Q9NUT2,Q09428,Q8N139,P33527,Q96J66,Q96J65,P21439,Q8WWZ7,Q8WWZ4,Q92887,Q2M3G0,Q9NRK6,
Q86V24	O95573,Q15848,Q15831,Q9NQR9,Q04206,P33121,Q15653,Q15628,Q96RR4,Q12933,P42345,Q92523,Q9UBK2,P11166,P01375,Q06124,P01303,P53779,Q07869,P19838,P20333,Q13131,P19793,Q8N5S9,O14920,O00763,P01189,P45984,P45983,P31751,P31749,Q9ULC5,O43741,Q9Y6K9,O60674,Q9UKU0,Q96A54,Q16822,P48443,P14672,O15111,O14654,P19438,Q04759,P48357,Q9Y4H2,O60488,P28702,Q9Y478,O14543,Q5FVE4,P40763,P16671,P25963,P41159,Q8TCG5,O00253,…
O75845	P20839,P51970,O95573,P06576,P55084,P20815,P20813,P39877,Q9NRF9,Q9NRF8,P49643,P49642,O95544,P49641,Q13630,Q53FZ2,Q6QHC5,Q96GX9,Q96H96,Q99807,P49619,O75964,P35475,O75947,Q9NRA0,P78540,P33261,P33260,P43034,Q9BSE5,Q9UF12,O75912,O75911,Q9BSD7,O75908,O75907,Q6YP21,P21283,P21281,P13674,P11498,P03897,Q10981,P03891,P31040,P15848,P03886,P46977,P09172,A6NGE7,Q17RR3,P46952,Q9NR71,Q14061,Q86VF5,P21217,Q16222,…
P06400	Q68CJ9,Q99856,P98170,P51959,P51955,P55075,Q99835,P51946,P20800,P55060,Q13635,Q99814,Q13625,Q99801,Q13618,Q13617,Q13616,Q8WVM7,Q9NRA1,P78543,O75928,O75925,P78527,O75909,Q17RW2,P23458,P11487,P11473,Q92793,P62158,Q16254,Q92769,Q06455,P13611,P42574,P56706,P56705,P56704,P56703,Q14031,Q16204,Q92734,Q06413,Q96GD4,P40337,Q15796,Q04206,Q53FA7,Q9BRQ8,P06493,Q15759,Q9BS18,Q13568,P98077,Q99741,Q13557,Q13555,…
Q86V21	Q53FZ2,Q01581,P16219,Q08AH3,Q08AH1,P08559,P29803,Q08426,Q6NUN0,P51649,P0C7M7,P11177,P80404,P55809,P30084,Q99259,Q9H9P8,Q05329,Q9BYC2,P40939,P35914,Q9BWD1,P54868,Q02338,Q9BUT1,O60218,Q68CK6,
Q9NQA5	P11473,P13637,Q9UEF7,P50148,P51817,O94973,P05937,Q9NQ66,P30411,Q9UQ16,P05771,P22694,P32418,P22612,Q03431,Q96CW1,Q00722,P53680,P53675,Q9UN42,P50993,P03372,Q00610,P20151,Q15147,O60503,P20020,P17252,O00429,Q05193,P63010,P05129,P06870,Q01970,P14415,P62491,P09497,P09496,P05026,P05023,O43306,O95782,P54710,P54709,Q13733,
Q8NFJ6	P49683,P55085,Q86VW2,P20800,P14138,P43088,P35414,P34995,P34981,P34947,P81277,P32745,P30559,P30556,P30550,Q15761,P28223,Q8NG41,Q15743,Q15726,Q15722,Q96G91,Q99705,Q13519,P35372,P35368,P35367,P35346,Q969V1,Q9NQ66,P50052,Q92633,O95399,Q99677,Q969F8,P30411,P41968,Q9NPC1,P06307,P47211,P33032,Q96RI0,P11229,Q9UBY5,P04083,Q99527,Q9UBU3,Q5H8A3,Q13304,Q5T6X5,P46663,P01350,Q9UBD3,P01303,P12872,Q9UNW8,O15552,…
Q9UQL6	P98177,P16333,Q9NRC8,Q8IV61,P23443,Q92793,Q92769,P42574,Q06413,Q9NR19,Q04206,P16298,Q13588,Q99755,Q96ST3,Q13547,P08631,Q13541,Q8WV28,P16220,Q99704,Q09028,P62070,Q969S8,Q9UQC2,P40259,P08575,Q13480,Q6ZUJ8,Q13469,Q9UPR3,P25490,P78356,P78347,Q12968,P56524,P24941,Q96EB6,P12956,P06241,P04049,Q9UBN7,Q12873,O94776,P05771,P07948,Q9UBK2,Q06187,P07900,Q12800,Q06124,P24864,P30281,P22681,P30279,Q9UBB5,P42224,…
Q8NFJ5	Q13671,Q15831,P16333,P08729,P78536,Q8IUQ4,P13688,P23443,Q9NR80,Q92783,P46940,P42566,Q92734,Q15796,P30530,P08670,P06493,P18433,Q13547,Q13546,P16220,Q99704,P51817,Q9NQC7,P51812,Q8WUM4,O75815,Q969T9,Q9UQC2,P61586,P06396,Q13480,P16144,Q12967,P23246,Q12929,Q15583,Q13393,P51692,Q99569,P12931,Q13363,P18206,P10721,Q07912,Q13322,P04049,P05787,P05783,Q96QD8,Q06124,P22681,P42229,P42224,Q07889,O15530,O15524,…
P02042	P55085,Q8WW38,Q99836,Q9NRF2,P35443,P35442,P02100,Q9NR96,P50148,P16284,Q96ST3,P20701,Q9UQQ2,P10914,P29965,P17927,P01584,Q9H1K0,P01579,P01574,P01571,P01570,Q9NQ66,Q92667,P01569,P01568,P01567,P01566,P01563,P01562,P13500,Q92608,P08581,Q8NF50,P16109,Q12918,P34741,P24941,Q07954,P07996,Q5JSL3,P68431,P60953,P05771,P01375,P30291,O15525,O95140,P10600,Q9NZN4,Q9NZN3,Q00722,P20339,P14902,Q96BY6,P00739,P06028,…
Q8IU60	Q9H361,Q9H2U1,P78543,Q9NQT5,Q9NQT4,P09104,O95453,Q92600,Q6P2E9,Q9NPI6,Q9NPD3,P10809,Q96F86,Q06265,A5YKK6,Q86TB9,Q9H0D6,Q99547,Q13310,Q96DU9,P42285,Q15477,Q5XG87,Q9GZS3,P31946,Q9NZN8,Q58A45,Q96C86,Q5JQF8,Q5RKV6,Q6PGP7,Q9ULM6,Q96B26,Q9NY30,Q9H9A5,Q8N3Z6,P38646,P26651,O15116,Q9UK45,P63104,Q15024,Q9Y4Z0,Q9Y4Y9,O75175,P11940,Q96LI5,Q8IZH2,Q8IZD4,P50616,Q9UIV1,Q07352,Q504Q3,Q8TCS8,Q9Y3B2,Q13901,Q9Y333,…
P17980	P20807,Q13616,P55036,P62195,P62191,Q92785,P40306,Q15750,Q99759,Q13547,Q13546,Q9NQC7,Q86UP2,P52292,P01579,Q06323,P40222,Q99683,Q969G3,Q13490,P51787,P51784,Q15653,Q13451,P20618,Q15628,P49427,P78347,Q12933,Q92530,P28074,P28072,P28070,P28066,P28065,P28062,P51692,P12931,P51665,Q9UBN7,P68400,Q12824,P60900,P01375,Q06124,P42224,P55957,P53779,Q99460,O95163,Q9GZU2,Q99436,Q07812,P51532,O75582,Q9UNN5,Q13200,…
Q9UDR5	P20839,P51970,O95573,P06576,P55084,P20815,P20813,P39877,Q9NRF9,Q9NRF8,P49643,P49642,O95544,P49641,Q13630,Q53FZ2,Q6QHC5,Q96GX9,Q96H96,Q99807,P49619,O75964,P35475,O75947,Q9NRA0,O75936,P78540,P33261,P33260,P43034,Q9BSE5,Q9UF12,O75912,O75911,Q9BSD7,O75907,Q6YP21,P21283,P21281,P13674,P11498,P03897,Q10981,P03891,P31040,P15848,P03886,P46977,P09172,A6NGE7,Q17RR3,P46952,Q9NR71,Q14061,Q86VF5,P21217,Q16222,…
A5YM72	P78540,Q9BSE5,Q9UF12,P13674,P50135,P20711,O94925,P11310,Q6NVY1,P04181,P49448,P49419,P35228,Q6P1Q9,Q08426,P42357,P00966,P51648,Q9UBR1,Q12882,P17707,P80404,P19801,O15460,P32322,P49189,P14920,P27338,Q96C36,P17540,P30084,P30038,Q99259,Q96NU7,P29475,P29474,P19623,O43709,P12532,Q96N76,Q03154,Q05329,Q7Z4N8,Q96A70,P00505,Q16853,Q9Y5R4,Q7Z4G4,P48448,P15104,P40939,P28838,P00480,O75106,P11926,P47895,O95954,…
Q53EU6	P20839,P51970,O95573,P06576,P55084,P20815,P20813,P39877,Q9NRF9,Q9NRF8,P49643,P49642,O95544,P49641,Q13630,Q53FZ2,Q6QHC5,Q96GX9,Q96H96,Q99807,P49619,O75964,P35475,O75947,Q9NRA0,P78540,P33261,P33260,P43034,Q9BSE5,Q9UF12,O75912,O75911,Q9BSD7,O75907,Q6YP21,P21283,P21281,P13674,P11498,P03897,Q10981,P03891,P31040,P15848,P03886,P46977,P09172,A6NGE7,Q17RR3,P46952,Q9NR71,Q14061,Q86VF5,P21217,Q16222,P40394,…
Q9BRG1	Q15835,Q13636,Q99816,Q86VN1,Q96H20,Q92783,P46934,P42566,Q9NR46,P34947,P34931,Q15796,Q5T9C9,P30511,Q99755,P98082,P16234,Q96T51,Q96FZ7,Q6DN90,O75886,Q9UQN3,Q8WUM4,Q9H223,P17948,O94973,Q9H201,P01589,Q9H1K0,Q8NEZ2,P61586,P08588,P08581,Q5JU85,Q9UPQ3,Q8WTQ7,Q9UQ16,Q96EY5,Q9UPP2,Q6WKZ4,Q9BQI7,P49407,Q9NPB6,Q5SW96,Q9H0M0,Q00987,P56539,Q9NP79,Q9NP61,Q8NDX1,Q13393,P51681,P12931,P10721,P51636,O95208,P60953,…
P35354	P20839,P51970,O95573,P08754,P06576,P55084,P98170,P20815,P20813,P55075,Q99836,Q99835,P39877,Q9NRF9,Q9NRF8,P49643,P49642,O95544,P49641,P08727,Q13635,Q13630,Q53FZ2,Q99814,Q6QHC5,Q96GX9,Q9H2X6,Q96H96,Q99807,Q99801,Q13617,P08700,P49619,O75964,P35475,O75947,Q9NRA0,P78540,O75928,O75925,P33261,P33260,P43034,Q9BSE5,Q9UF12,O75912,O75911,Q9BSD7,O75907,Q6YP21,P21283,P21281,P23458,P13674,P11498,P03897,Q10981,…
P04216	P08754,O95500,P23443,P56750,P56748,P56747,P56746,P13612,Q02045,P16284,O95484,Q15759,P26038,O95471,P08631,P20701,P10916,P29965,P35372,Q96FS4,P33151,P13598,P17947,Q92664,P61586,Q15669,P57087,Q13464,P16109,P78369,Q01449,P13498,P35221,Q92583,Q92569,P11215,P42345,P42338,P42336,Q15582,P51692,Q07954,P51671,P16050,Q9BQ08,P18206,P04070,Q8N7P3,P04004,P60953,P05771,P11161,P01375,P01374,Q06124,P22681,P42229,…
Q86UP2	P20807,Q13616,P62191,Q92785,Q15750,Q99759,Q13547,Q13546,Q9NQC7,P17980,P52292,P40222,Q99683,Q969G3,Q13490,P51787,P51784,Q15653,Q13451,Q15628,P49427,P78347,Q12933,P28074,P51692,P12931,P51665,Q9UBN7,P68400,Q12824,P01375,Q06124,P42224,P55957,P53779,Q99460,O95163,Q9GZU2,Q07812,P51532,O75582,Q9UNN5,P31946,P19838,Q01201,P67870,P20333,Q13158,P29590,Q8N668,Q13114,Q05513,P19784,P27348,O14920,P62917,Q9NYS0,…
Q9H257	P98170,Q13651,Q99836,Q9H2X3,Q9NRA0,P33241,P23458,Q9NR96,P11473,Q92793,P62158,P42574,Q04206,P16298,Q15759,Q15750,P51878,P18428,Q13557,Q9UDY8,Q13555,Q13554,P08637,P20702,P16220,Q9UQM7,P04233,P17927,P01584,P01583,P01579,P01574,P01571,P01570,P01569,P01568,P01567,P01566,P01563,P01562,P13501,P13500,P22897,Q9NPP4,P61586,Q13490,Q13489,Q13488,P08571,Q15654,Q15653,Q8N8Y2,Q15628,Q96RT1,Q9NPF7,P06340,P10809,…
Q86UP0	Q13634,P33151,P35222,P35221,P12830,P14923,Q96NY8,O60716,Q9Y6N8,Q9ULB5,Q9ULB4,P22223,P55291,P55290,P55289,P55287,P55286,P55285,P55283,P55196,P19022,
Q9H255	Q8NH49,Q8NGS9,Q8NH48,Q8NGS8,Q8NGS7,Q8NGS6,Q8NGS5,Q8NGS4,Q8NGS3,Q8NH43,Q8NGS2,Q8NH42,Q8NGS1,Q8NH41,Q8NGS0,Q8NH40,Q8NGR9,Q8NGR8,Q8NH37,Q8NGR6,Q8NGR5,Q8NGR4,Q8NGR3,Q8NGR2,Q8NGR1,Q8NGQ6,Q8NGQ5,Q8NGQ4,Q8NGQ3,Q8NGQ2,Q8NH21,Q8NGQ1,Q8NGP9,Q8NH19,Q8NH18,Q8NGP8,Q8NH16,Q8NGP6,Q8NGP4,Q8NGP3,Q8NGP2,Q8NGP0,Q8NH10,Q8NH09,Q8NH06,Q8NH05,Q8NH04,Q8NH03,Q8NH02,Q8NH01,Q8NH00,Q8NGN6,Q8NGN5,Q8NGN4,Q8NGN3,Q8NGN2,Q8NGN1,…
P33176	P62158,Q13555,P11362,Q15691,P06396,Q99661,Q13464,Q9H0H5,Q9H0B6,O95239,O95235,Q12840,P42262,Q06124,Q07866,P17677,Q8NCG7,P18031,Q2VIQ3,Q14807,P45983,Q8N4N8,Q9ULI4,O14782,P17302,O15169,O75197,Q9Y4D2,O15066,Q9Y496,P52732,Q9BW19,O60331,P21554,P16591,Q9HAQ2,P19174,Q14247,Q14203,Q02241,O00139,Q02224,Q8NI77,Q9NSK0,Q6P597,Q9NS87,Q92845,
Q8IU57	Q9NRJ3,Q13651,P20809,P08700,P78556,Q9NRA1,P78552,O75928,O75925,P43026,P23458,Q6UXL0,Q92793,Q92783,P52333,Q9H2A7,Q99731,P16234,O75888,O75886,P10912,Q9H293,P29965,O95407,Q8IU54,Q969Z4,P78423,P17948,P01589,P01584,P01583,P01579,P01574,P01571,P01570,P01569,P01568,P01567,P01566,P01563,P01562,P13501,P13500,P11309,Q969J5,P40238,P08581,Q99665,Q13478,Q99650,Q969D9,Q9NPH9,Q9NPH3,Q9NPF7,Q99616,P04141,Q93038,…
Q8NFI3	Q8WVB3,P16278,P04066,P04062,Q99519,O00754,P07686,O00462,Q9Y3R4,P06865,Q9NTJ4,Q9Y2E5,Q9BTY2,P20933,Q8WWR8,
Q03701	Q99856,P51959,P20800,P55060,Q13625,P78543,O75909,P11473,Q92793,Q92769,P13611,Q53FA7,Q9BRQ8,Q13568,Q7LG56,Q96FX8,P06400,P78423,P17936,P27701,Q658P3,Q9NQ88,O94907,Q9NPP4,P08581,P30411,Q92597,Q00987,P36952,Q03518,O75626,Q9UBN6,P54278,Q12837,Q92466,P55957,Q07820,Q07812,P51532,P31947,Q96PM9,Q96PM5,P17643,P38936,O60880,P22570,P08253,Q71UM5,P29590,Q5JR12,Q9BZR8,P01135,Q9ULZ3,O15350,P10451,P10415,P08107,…
Q6UWR7	P39877,P43034,Q8WUD6,Q8NF37,Q6P1J6,Q13393,P04054,P0C869,P68402,Q99487,Q9UNK4,Q9C0D9,Q9NZK7,O15496,O14939,Q7L5N7,Q9NZ20,Q9BZM2,Q9BZM1,Q13093,O60733,Q9Y6K0,Q15102,O43688,Q9BX93,P14555,P47712,O14495,O14494,Q13822,O00116,Q643R3,
Q9UQK1	P23443,P62158,P62140,P62136,Q9NQR9,P98077,Q13541,P51817,Q93100,P15735,Q9UPT5,Q15642,Q92574,Q92569,P36956,P11217,P11216,P42345,P42338,P42336,Q13370,P49327,P04049,P06213,Q9UBS0,Q9UBK2,P36873,P22694,P22681,P01308,Q07890,Q07889,P53779,O15530,P22612,O15524,P10644,P41743,P27482,Q12778,Q9NZT1,P48736,Q15382,P10586,Q13191,P18031,Q13131,Q05513,P27361,O14920,O00763,O00757,P01116,P01112,P01111,P45984,P45983,…
Q8IU54	Q9NRJ3,Q13651,P20809,P08700,P78556,Q9NRA1,P78552,O75928,O75925,P43026,P23458,Q6UXL0,Q92793,Q92783,P52333,Q9H2A7,Q99731,P16234,O75888,O75886,P10912,Q9H293,P29965,O95407,Q8IU57,Q969Z4,P78423,P17948,P01589,P01584,P01583,P01579,P01574,P01571,P01570,P01569,P01568,P01567,P01566,P01563,P01562,P13501,P13500,P11309,Q969J5,P40238,P08581,Q99665,Q13478,Q99650,Q969D9,Q9NPH9,Q9NPH3,Q9NPF7,Q99616,P04141,Q93038,…
P23396	P08708,P15880,P62081,Q969Q0,P61513,P35268,P27635,P46783,P46782,P46781,P46779,P46778,P46777,P46776,P25398,Q9UNX3,P61353,P18124,P61313,P49207,P60866,P18077,P61254,P61247,Q71UM5,P62987,P62979,P62945,P62917,P62913,P62910,Q02878,P62906,P50914,P30050,P62899,P62891,P62888,P62857,P62854,P62851,P62847,P62841,P62829,P36578,P63220,Q9BYD1,P62753,P62750,P05388,P05387,P05386,P62701,P63173,P47914,P39023,P39019,…
Q969Z4	Q9NRJ3,Q13651,P20809,P08700,P78556,Q9NRA1,P78552,P43026,Q6UXL0,Q9H2A7,Q99731,P16234,O75888,P10912,Q9H293,P29965,O95407,Q8IU57,Q8IU54,P78423,P17948,P01589,P01584,P01583,P01579,P01574,P01571,P01570,P01569,P01568,P01567,P01566,P01563,P01562,P13501,P13500,Q969J5,P40238,P08581,Q99665,Q13478,Q99650,Q969D9,Q9NPH9,Q9NPH3,Q9NPF7,Q99616,P04141,Q93038,Q96F46,P35225,Q96RJ3,Q9NP84,Q92583,P36941,P08476,P51685,…
O75828	P20839,P51970,O95573,P06576,P55084,P20815,P20813,P39877,Q9NRF9,Q9NRF8,P49643,P49642,O95544,P49641,Q13630,Q53FZ2,Q6QHC5,Q96GX9,Q96H96,Q99807,P49619,O75964,P35475,O75947,Q9NRA0,P78540,P33261,P33260,P43034,Q9BSE5,Q9UF12,O75912,O75911,Q9BSD7,O75907,Q6YP21,P21283,P21281,P13674,P11498,P03897,Q10981,P03891,P31040,P15848,P03886,P46977,P09172,A6NGE7,Q17RR3,P46952,Q9NR71,Q14061,Q86VF5,P21217,Q16222,P40394,…
P35346	Q86VZ1,P49683,Q9NRJ3,P49682,P55085,Q15825,Q15822,P18507,P18505,P20800,Q13639,P14138,P43088,P35462,P78556,P35414,P35408,P23416,P23415,P34998,P34995,P34981,P34972,P34969,P81277,P32745,P30559,P30556,P30550,P34903,P30542,Q9H2A7,P30536,P30532,Q15761,Q13585,P28223,P28222,P28221,Q8NG41,P30518,Q99731,Q15726,Q15722,O75899,Q8NFN8,P10912,Q96G91,Q99705,Q13519,Q05901,P35372,P35368,P35367,Q8NFJ6,Q9H244,P04201,…
Q53ET0	Q15831,P16220,Q13485,P57059,Q9H0K1,Q6STE5,P07900,P11137,Q9C0K7,P31947,P31946,P27348,P03372,P15311,P01106,Q7RTN6,Q04917,P63104,Q96L34,Q8TDC3,P07339,Q8N1F8,P04637,Q9Y376,Q16543,Q9Y2K2,P61981,P49810,P43268,Q8IWQ3,P62258,Q7KZI7,
O75822	Q9NRG9,Q09161,Q86W42,Q9H361,P55010,Q9H307,Q9NR50,Q5VU65,Q9BRP8,Q86V81,Q13541,Q96FV9,Q8WUM0,O75821,Q8NFH5,Q8NFH4,Q8NFH3,O75818,O75817,P78406,P52298,Q9H1J1,Q92621,Q9H1B4,Q969H6,Q9NPJ8,Q96RS0,Q99613,P78346,P78345,P78344,Q96EE3,Q9BQ52,Q99575,Q99567,Q13347,O75694,Q9UBU9,Q13310,Q9H074,Q96DU9,Q6EEV6,Q9GZY0,O15504,P61326,O95149,Q05639,Q96Q11,Q96D46,Q14974,Q12769,P60842,P38919,P54105,P55884,O60841,P55854,…
Q9H244	Q9NRJ3,P49682,P35462,P78556,P35414,P34972,P32745,P30542,Q9H2A7,Q15761,P28222,P28221,Q8NG41,Q99731,Q96G91,Q99705,Q13519,P35372,P35346,Q9H228,Q969V1,P13501,P50052,Q92633,Q99677,P30411,P47211,Q9BPV8,P51686,P51685,P51684,P51681,P51677,Q9UBY5,P04083,Q99527,Q99500,Q5H8A3,Q13304,P46663,P01303,P51582,P49286,O95136,Q9GZQ4,P19876,P19875,Q8N729,P01298,O43927,P01213,P01210,P18089,P20382,Q15391,O15467,P61278,…
O75821	Q9NRG9,Q09161,Q86W42,Q9H361,P55010,Q9H307,Q9NR50,Q5VU65,Q9BRP8,Q86V81,Q13541,Q96FV9,Q8WUM0,O75822,Q8NFH5,Q8NFH4,Q8NFH3,O75818,O75817,P78406,P52298,Q9H1J1,Q92621,Q9H1B4,Q969H6,Q9NPJ8,Q96RS0,Q99613,P78346,P78345,P78344,Q96EE3,Q9BQ52,Q99575,Q99567,Q13347,O75694,Q9UBU9,Q13310,Q9H074,Q96DU9,Q6EEV6,Q9GZY0,O15504,P61326,O95149,Q05639,Q96Q11,Q96D46,Q14974,Q12769,P60842,P38919,P54105,P55884,O60841,P55854,…
O75820	P98182,Q9BSG1,Q9NR11,Q96GC6,Q15776,Q9BRR0,Q9UDV7,Q9UDV6,O95402,Q96G25,A2RRD8,Q969J2,Q99676,P51786,Q9NPJ6,Q6P2D0,Q6P2C8,Q15648,Q93074,Q96RN5,P15622,Q96RE9,Q12901,Q8NDW4,Q13398,P49336,O95201,P24863,Q13263,O75586,O95125,Q96PQ6,Q9NZV7,Q14929,Q3SY52,Q96PE6,Q9NZL3,Q8NC26,O75467,Q13106,O75448,O14978,O75437,Q9NYT6,O75346,Q9ULK4,Q9Y6Q3,Q96NJ3,Q71SY5,Q9UL59,Q9UL58,Q9H944,O14771,O14709,Q8TF47,Q9UJW8,Q5JNZ3,…
Q8NFH5	Q9NRG9,Q09161,Q86W42,Q9H361,P55010,Q9H307,Q9NR50,Q5VU65,Q9BRP8,Q86V81,Q13541,Q96FV9,Q8WUM0,O75822,O75821,Q8NFH4,Q8NFH3,O75818,O75817,P78406,P52298,Q9H1J1,Q92621,Q9H1B4,Q969H6,Q9NPJ8,Q96RS0,Q99613,P78346,P78345,P78344,Q96EE3,Q9BQ52,Q99575,Q99567,Q13347,O75694,Q9UBU9,Q13310,Q9H074,Q96DU9,Q6EEV6,Q9GZY0,O15504,P61326,O95149,Q05639,Q96Q11,Q96D46,Q14974,Q12769,P60842,P38919,P54105,P55884,O60841,P55854,…
P04201	Q86VZ1,P49683,P55085,Q15825,Q15822,P18507,P18505,Q13639,P43088,P35462,P35414,P35408,P23416,P23415,P34998,P34995,P34981,P34972,P34969,P32745,P30559,P30556,P30550,P34903,P30542,P30536,P30532,Q15761,Q13585,P28223,P28222,P28221,P30518,Q15722,O75899,Q8NFN8,P10912,Q96G91,Q99705,Q05901,P35372,P35368,P35367,P35346,Q9H228,Q969V1,Q969N4,P50052,Q92633,P22888,P08588,Q99677,Q969F8,P30411,Q8NER1,P41968,P10828,…
Q8NFH4	Q9NRG9,Q09161,Q86W42,Q9H361,P55010,Q9H307,Q9NR50,Q5VU65,Q9BRP8,Q86V81,Q13541,Q96FV9,Q8WUM0,O75822,O75821,Q8NFH5,Q8NFH3,O75818,O75817,P78406,P52298,Q9H1J1,Q92621,Q9H1B4,Q969H6,Q9NPJ8,Q96RS0,Q99613,P78346,P78345,P78344,Q96EE3,Q9BQ52,Q99575,Q99567,Q13347,O75694,Q9UBU9,Q13310,Q9H074,Q96DU9,Q6EEV6,Q9GZY0,O15504,P61326,O95149,Q05639,Q96Q11,Q96D46,Q14974,Q12769,P60842,P38919,P54105,P55884,O60841,P55854,…
Q96FS4	P08754,P16333,O95500,P56750,P56748,P56747,P56746,P46940,P13612,Q92738,Q02045,P16284,O95484,Q15759,P26038,O95471,P08631,P20701,P10916,Q13526,Q99704,P51812,P04216,P33151,Q9UQB8,P61586,Q15669,P57087,Q13464,P78369,Q01449,P13498,P35221,Q12913,Q92569,P11215,P42338,P42336,Q15599,P51692,Q07954,P12931,P18206,P06241,P06239,Q13322,P04049,Q8N7P3,P60953,P05771,P07948,P07947,Q06124,P22681,P42229,P42224,P24844,…
Q8NFH3	Q9NRG9,Q09161,Q86W42,Q9H361,P55010,Q9H307,Q9NR50,Q5VU65,Q9BRP8,Q86V81,Q13541,Q96FV9,Q8WUM0,O75822,O75821,Q8NFH5,Q8NFH4,O75818,O75817,P78406,P52298,Q9H1J1,Q92621,Q9H1B4,Q969H6,Q9NPJ8,Q96RS0,Q99613,P78346,P78345,P78344,Q96EE3,Q9BQ52,Q99575,Q99567,Q13347,O75694,Q9UBU9,Q13310,Q9H074,Q96DU9,Q6EEV6,Q9GZY0,O15504,P61326,O95149,Q05639,Q96Q11,Q96D46,Q14974,Q12769,P60842,P38919,P54105,P55884,O60841,P55854,…
Q96SL4	P20813,P39877,P33261,P33260,P21266,P11413,P34913,Q99735,P0CG30,Q7LG56,O75874,P35354,O75828,P78417,P52209,P28161,P16152,O75715,P78329,Q08477,P23219,P36969,Q6P1J6,P42330,P18283,P16050,P04054,P0C869,Q5TCH4,P51589,P10632,P10620,Q9UNK4,P48735,Q02928,Q9NZK7,O15496,P18054,P08263,P09960,P09917,Q9NZ20,P48637,Q7RTV2,P46439,O60760,Q9BZM2,Q9BZM1,O60733,O14880,O75342,O14841,P19623,P48507,P48506,O43708,O15296,…
P23381	Q96GW9,Q8IV42,Q6YP21,P54577,P46952,P49591,P49590,P49589,P49588,P20711,Q5JTZ9,O95363,Q96RQ9,P49419,Q9NP81,Q06278,Q08426,P51648,P04040,P17752,Q96DP5,P48775,P46597,P19801,P07814,P54136,Q8N5Z0,P49189,P14902,Q6PI48,O95050,P27338,Q6ZQW0,P30084,P14868,P56192,O43776,Q5JPH6,Q9ULD0,O15229,Q7L3T8,P40939,P26640,P26639,Q15046,Q15031,Q16773,Q9P2J5,Q16719,Q8TDX5,P04798,Q9HD40,P41252,P41250,Q9BWD1,Q63HM1,Q16678,…
O75818	Q9NRG9,Q09161,Q86W42,Q9H361,P55010,Q9H307,Q9NR50,Q5VU65,Q9BRS2,Q9BRP8,Q86V81,Q13541,Q96FV9,Q8WUM0,O75822,O75821,Q8NFH5,Q8NFH4,Q8NFH3,O75817,Q969X6,P78406,P52298,Q9H1J1,Q92621,Q9H1B4,Q969H6,Q9NPJ8,Q96RS0,Q9NPE3,Q99613,Q13428,P78346,P78345,P78344,P56537,Q96EE3,Q9H0D6,Q9BQ52,Q9H0A0,Q99575,Q99567,Q13347,O75694,Q9UBU9,Q13310,Q9H089,Q9H074,Q96DU9,P68400,Q6EEV6,Q9UNX4,Q9GZY0,O15504,P61326,O95149,Q05639,…
O75817	Q9NRG9,Q09161,Q86W42,Q9H361,P55010,Q9H307,Q9NR50,Q5VU65,Q9BRS2,Q9BRP8,Q86V81,Q13541,Q96FV9,Q8WUM0,O75822,O75821,Q8NFH5,Q8NFH4,Q8NFH3,O75818,Q969X6,P78406,P52298,Q9H1J1,Q92621,Q9H1B4,Q969H6,Q9NPJ8,Q96RS0,Q9NPE3,Q99613,Q13428,P78346,P78345,P78344,P56537,Q96EE3,Q9H0D6,Q9BQ52,Q9H0A0,Q99575,Q99567,Q13347,O75694,Q9UBU9,Q13310,Q9H089,Q9H074,Q96DU9,P68400,Q6EEV6,Q9UNX4,Q9GZY0,O15504,P61326,O95149,Q05639,…
P58876	P13671,Q8IUE6,P08637,P29965,P01579,P20671,P57053,P06340,Q93079,Q93077,P16104,P28068,Q96QV6,P10747,Q99525,P68431,Q12879,Q7L7L0,P01375,P10643,P12814,P31994,P08311,Q13224,Q30154,O60814,P0C5Z0,P08246,P0C5Y9,P00736,Q71UI9,P42081,O75367,P09871,P62807,P62805,P05455,Q08043,O43707,P01031,P01024,P22301,P02748,P02747,P02746,P02745,P04908,Q96A08,P14678,P20036,P33778,P19474,Q16778,Q16777,Q6FI13,Q5QNW6,P79483,…
O75815	Q13671,P98174,Q15831,Q86VW2,P16333,P08729,Q15811,P78536,Q8IUQ4,P13688,P23443,Q9NR80,Q92783,P46940,P42566,Q92734,Q15796,P30530,P08670,P06493,P18433,Q13547,Q13546,P16220,P10911,Q99704,P51817,Q9NQC7,P51812,Q8WUM4,Q8NFJ5,Q969T9,Q9UQC2,P61586,P06396,Q13480,P16144,O94887,Q12967,P23246,Q12929,Q9H0H5,Q15583,Q13393,P51692,Q07960,Q99569,P12931,Q13363,P18206,P10721,Q07912,Q13322,P04049,Q5JSL3,P05787,P05783,…
Q9H237	P49674,Q13616,Q8IUQ4,Q92793,P56706,P56705,P56704,P56703,Q9H2H0,Q15796,P16298,Q13557,Q13555,Q13554,P51817,Q9UQM7,Q9NQB0,Q9H1J7,Q9H1J5,Q9NQ66,O94916,O94907,P61586,Q969G9,Q13485,Q969F2,Q13469,Q13467,Q13464,Q9NPG1,Q93098,Q93097,Q12968,P56545,Q9BQ87,Q13363,Q13362,Q9UP38,Q86T65,Q9UBV4,Q9UBU2,Q9UBT3,P05771,P68400,Q9UBE8,P22694,P30281,P30279,P53779,P22612,O60907,Q9GZT5,O75581,Q8N752,Q14934,P48729,P15407,…
Q9H1R3	P08754,P98174,P98170,P55075,P39877,Q13639,Q01668,P43088,Q86W47,Q9NRA1,Q9NRA0,P35443,P35442,O75914,P78509,P78508,P11487,Q86VI3,P62158,Q9NR80,P13637,P34995,P62140,P46940,Q9NQU5,P62136,P34981,P13612,Q92752,P34969,Q92747,Q14031,Q92736,P50148,Q02045,P30559,P30556,P30550,P16298,Q8WUW1,P28223,Q13576,P26038,Q99755,Q15746,P98077,P08648,Q13557,Q13555,Q13554,P26012,P26010,P16234,P29992,P26006,P04275,P20702,…
Q8NFG4	Q99814,Q13617,O75914,Q92793,Q9NQU5,P40337,P08581,Q13480,Q92569,P42338,P42336,P04049,P27540,P60953,P07954,P11166,Q06124,Q07890,Q07889,Q9GZT9,P10600,P48736,O43915,Q15370,Q15369,P14921,Q13177,P61224,P27361,P01137,P01135,P01127,P01116,P01112,P01111,P31751,P31749,P62877,P62834,Q02750,P05412,P36507,P10398,P15056,O00459,P46109,Q9H6Z9,Q9P286,Q96KS0,Q16665,O00329,Q9HBZ2,Q09472,Q8WYR1,Q13905,P28482,P49767,…
P78426	P20823,P10997,Q13562,P11168,Q9UBC0,P01308,O95096,Q7RTS3,Q7RTS1,Q9Y4Z2,Q03014,Q14541,O00482,O60422,P41235,Q14469,P55318,O43316,P26367,P35680,Q9Y261,Q8NHW3,P50219,
Q6UWP7	P20839,P51970,O95573,P06576,P55084,P20815,P20813,P39877,Q9NRF9,Q9NRF8,P49643,P49642,O95544,P49641,Q13630,Q53FZ2,Q6QHC5,Q96GX9,Q96H96,Q99807,P49619,O75964,P35475,O75947,Q9NRA0,P78540,P33261,P33260,P43034,Q9BSE5,Q9UF12,O75912,O75911,Q9BSD7,O75907,Q6YP21,P21283,P21281,P13674,P11498,P03897,Q10981,P03891,P31040,P15848,P03886,P46977,P09172,A6NGE7,Q17RR3,P46952,Q9NR71,Q14061,Q86VF5,P21217,Q16222,P40394,…
P33151	P08754,P16333,P14151,Q13634,Q99814,O95500,P56750,P56748,P56747,P56746,P62158,P46940,P46934,P13612,P13611,Q9NQS3,P50148,Q8NFZ4,Q02045,P40337,P16284,Q15762,O95484,Q15759,P10966,P30511,P26038,O95471,P98077,P26012,P26010,P29992,P20701,P10916,P29965,P04216,Q86UP0,Q96FS4,P13598,P13591,P17948,P61586,Q15669,P08575,P57087,Q13480,Q13464,Q8WU20,P06340,P16109,P78369,Q01449,P78357,P13498,P35222,P35221,O94856,…
P78423	Q9NRJ3,P49682,Q99856,P08754,Q15835,P51959,Q13651,P20809,P20800,P55060,Q13625,P08700,P78556,Q9NRA1,P78552,P78543,P43026,O75909,Q6UXL0,P11473,Q92793,Q92769,P13611,P52333,P50151,P50150,P34947,Q04206,Q9H2A7,Q53FA7,Q9BRQ8,Q13568,P98077,Q99731,P16234,Q7LG56,P08631,O75888,P10912,P51828,Q96FX8,Q9H293,Q8NFM4,P29965,P51817,O95407,P06400,Q8IU57,Q03701,Q8IU54,Q969Z4,P17948,P17936,P27701,Q658P3,Q9NQ88,P01589,…
P23378	P20839,P51970,O95573,P06576,P55084,P20815,P20813,P39877,Q9NRF9,Q9NRF8,P49643,P49642,O95544,P49641,Q13630,Q53FZ2,Q6QHC5,Q96GX9,Q96H96,Q99807,P49619,O75964,P35475,O75947,Q9NRA0,P78540,P33261,P33260,P43034,Q9BSE5,Q9UF12,O75912,O75911,Q9BSD7,O75907,Q6YP21,P21283,P21281,P13674,P11498,P03897,Q10981,P03891,P31040,P15848,P03886,P46977,P09172,A6NGE7,Q17RR3,P46952,Q9NR71,Q14061,Q86VF5,P21217,Q16222,P40394,…
Q969X6	Q9BRS2,O75818,O75817,Q9H1B4,Q969H6,Q9NPJ8,Q9NPE3,Q13428,P78346,P78345,P56537,Q9H0D6,Q9H0A0,Q99575,Q9UBU9,Q9H089,P68400,Q9UNX4,Q9GZY0,Q96D46,Q12788,P67870,O60832,P19784,O14980,Q5TAP6,Q8N5L8,O15381,Q8NB90,Q9NYH9,Q9ULX3,P55769,Q15269,Q9BZE4,P62826,Q9NY12,Q14692,Q9UKK6,O00567,O00566,Q9NX24,Q9Y5J1,Q15061,Q8TED0,Q8IZH2,Q9NW13,Q9NVN8,Q7Z2Z2,Q9H6R4,Q8N1G1,Q9BVS4,P22087,Q9BVP2,Q9Y3B8,Q9Y3A5,Q9Y3A4,Q9BVJ6,…
P13598	P14151,O95500,P56750,P56748,P56747,P56746,P13612,P13611,P42574,Q29980,Q9NQS3,Q8NFZ4,P16298,P16284,Q15762,O95484,P10966,P30511,O95471,P98077,P26012,P26010,P08637,P20701,Q99706,P29965,P04216,P33151,P13591,Q92692,P01579,P01574,P01571,P01570,P01569,P01568,O94916,P01567,P01566,P01563,P01562,P40200,P08575,P57087,Q13477,Q13469,P06340,P16109,P04141,P78369,P78357,P78314,P78310,Q12968,O94856,P23229,Q92569,…
Q969X2	P20839,P51970,O95573,P06576,P55084,P20815,P20813,P39877,Q9NRF9,Q9NRF8,P49643,P49642,O95544,P49641,Q13630,Q53FZ2,Q6QHC5,Q96GX9,Q96H96,Q99807,P49619,O75964,P35475,O75947,Q9NRA0,P78540,P33261,P33260,P43034,Q9BSE5,Q9UF12,O75912,O75911,Q9BSD7,O75907,Q6YP21,P21283,P21281,P13674,P11498,P03897,Q10981,P03891,P31040,P15848,P03886,P46977,P09172,A6NGE7,Q17RR3,P46952,Q9NR71,Q14061,Q86VF5,P21217,Q16222,P40394,…
O75807	P51965,P55072,Q9NRD1,Q13616,Q9UF47,P25686,P25685,Q9H347,P27824,P13667,P46977,Q9NQW1,Q16236,Q9NR34,Q9NR31,P34931,O95487,O95486,P61619,P27797,O94979,Q969T4,Q92611,P53992,Q99683,Q13454,Q13438,P39656,Q9BQI3,Q9H173,P17861,Q86TM6,O94855,Q92598,Q12933,Q12907,P51668,Q96DZ1,Q9UBV2,Q8N7S2,Q9UBS4,P54252,P07900,P11142,Q9UNZ2,O76024,P53779,Q96Q80,P51572,P51571,Q99442,Q15437,Q15436,P49257,O95155,Q07812,Q13217,…
Q9H228	Q86VZ1,P49683,Q9NRJ3,P49682,P08754,P55085,Q15825,Q15822,P18507,P18505,Q13639,P43088,P35462,P78556,Q9NRA0,P35414,P35408,P23416,P23415,P34998,P34995,P34981,P34972,P34969,P50148,P32745,P30559,P30556,P30550,P34903,P30542,Q9H2A7,P30536,P30532,Q15761,Q13585,P28223,P28222,P28221,Q8NG41,P30518,O95470,Q99731,Q15722,O75899,P29992,Q8NFN8,P10912,Q96G91,Q99705,Q13519,Q05901,P35372,P35368,P35367,P35346,Q9H244,…
Q9H227	Q9UEF7,Q9NQR9,Q6UWM9,Q96G03,P34897,P34896,O75795,P11217,P11216,P19961,P36871,P06133,Q8NBZ7,P08236,P22413,O60701,P36537,Q16851,Q9BY64,Q8TET4,P10253,Q9Y4X1,P19440,O14638,P04746,P04745,Q9UJ14,P19367,P52790,P52789,O43451,P36269,P16662,P14410,P54855,P54840,Q6PCE3,P06744,P06737,Q2TB90,O43280,P13807,Q04446,P35575,P35573,Q6P531,
P05997	P98170,P98160,Q9NRA1,P78540,P35443,P35442,O75914,P78509,P43005,P15813,P13637,P62140,Q9NQU5,P62136,Q14055,Q14050,P13612,P42574,Q92752,Q14031,P50148,Q02045,Q04206,P40313,Q15758,Q15746,P98077,P08648,P26012,P26010,P16234,P29992,P26006,P04275,Q9UQP3,Q99715,P10916,P51817,P57103,Q9H1R3,P17948,P09093,P01584,P01579,Q9NQ66,P61586,P08581,Q13490,Q13489,P08572,P08571,P51787,Q13464,P16144,Q9UPR5,P08514,Q13418,…
P13591	P14151,Q01668,O95500,P23497,P13671,P56750,P56748,P56747,P56746,P13612,P13611,Q9NQS3,Q29963,Q8NFZ4,P16284,Q15762,O95484,P10966,P30511,P18433,O95471,Q13568,Q99748,P26012,P26010,P20701,P16220,P10914,Q8NFM7,P29965,P51817,P51812,Q9UQM7,P33151,P13598,P11362,P01584,P01583,P13501,Q92637,P08575,P57087,Q13480,Q15646,Q8N8V2,Q8WU20,P06340,P04156,P16109,P78369,P78357,P33076,O94856,P23229,Q00978,P11215,P34741,…
Q93100	Q13639,Q01668,P43088,Q9NRA0,P23443,P62158,P34995,P62140,P62136,P34981,P34969,Q9NQR9,Q92736,P50148,P30559,P30556,P30550,P16298,P28223,Q15746,P98077,Q13557,Q13555,Q13554,P16234,Q13541,P29992,P51828,Q8NFM4,P51817,P57103,Q9UQM7,P35368,P35367,Q9UQK1,Q9H1R3,Q9BRC7,P15735,Q9NQ66,P22888,P08588,P30411,Q9UPT5,Q15642,Q9UPR5,Q93086,Q93084,Q9NPC1,P48995,P35228,Q08462,Q00975,Q92574,Q92569,P36956,P11229,P11217,…
Q8NFF5	P20839,P51970,O95573,P06576,P55084,P20815,P20813,P39877,Q9NRF9,Q9NRF8,P49643,P49642,O95544,P49641,Q13630,Q53FZ2,Q6QHC5,Q96GX9,Q96H96,Q99807,P49619,O75964,P35475,O75947,Q9NRA0,P78540,P33261,P33260,P43034,Q9BSE5,Q9UF12,O75912,O75911,Q9BSD7,O75907,Q6YP21,P21283,P13686,P21281,P13674,P11498,P03897,Q10981,P03891,P31040,P15848,P03886,P46977,P09172,A6NGE7,Q17RR3,P46952,Q9NR71,Q14061,Q86VF5,P21217,Q16222,…
Q9H223	Q15835,Q13636,Q99816,Q86VN1,Q96H20,Q16288,Q92783,P46934,P42566,Q9NR46,P34947,Q06413,P34931,P20783,Q15796,Q5T9C9,P30511,Q99755,P98082,P98077,P16234,Q96T51,Q96FZ7,Q6DN90,P16220,O75886,Q9UQN3,Q13501,Q8WUM4,Q9BRG1,P17948,O94973,Q9H201,Q9UQC2,P01589,Q9H1K0,Q8NEZ2,P61586,P08588,P08581,Q13480,Q5JU85,Q8NER1,Q9UPQ3,Q8WTQ7,Q8WU20,Q9UQ16,Q96EY5,Q9UPP2,Q96EY1,Q6WKZ4,Q9BQI7,P49407,Q9NPB6,Q5SW96,Q9H0M0,Q00987,…
P78417	P20815,P20813,P33261,P33260,P21266,P40394,P11413,P08684,Q99735,P0CG30,Q7LG56,O75874,Q96SQ9,Q96SL4,Q6UWM9,P52209,P28161,O75795,Q9UQ10,O75715,Q06278,P36969,P42330,P18283,P24903,Q99518,P49326,P10632,P10620,P08319,P06133,P48735,P08263,P27338,P17516,P48637,Q7RTV2,P46439,O14880,O14841,P19623,P48507,P48506,O43708,P36537,P22352,O15217,O75223,P15144,P48448,Q04828,Q9BY64,P28838,P24462,Q9Y4X1,Q03013,Q16772,…
Q96G25	P98182,Q9BSG1,Q9NR11,Q96GC6,Q15776,Q9BRR0,Q9UDV7,Q9UDV6,O95402,O75820,A2RRD8,Q969J2,Q99676,P51786,Q9NPJ6,Q6P2D0,Q6P2C8,Q15648,Q93074,Q96RN5,P15622,Q96RE9,Q12901,Q8NDW4,Q13398,P49336,O95201,P24863,Q13263,O75586,O95125,Q96PQ6,Q9NZV7,Q14929,Q3SY52,Q96PE6,Q9NZL3,Q8NC26,O75467,Q13106,O75448,O14978,O75437,Q9NYT6,O75346,Q9ULK4,Q9Y6Q3,Q96NJ3,Q71SY5,Q9UL59,Q9UL58,Q9H944,O14771,O14709,Q8TF47,Q9UJW8,Q5JNZ3,…
Q9H222	P55087,P39877,Q9H2S1,O75907,P13637,Q86VF5,Q14032,P28288,Q8IUA7,P08684,O95477,Q99758,P16233,P51828,P29972,Q8NFM4,P51817,Q86UQ4,Q9H221,Q86UK0,P13569,O94911,Q8WTV0,O95342,Q9NPD5,Q9H172,P78363,P04118,P04114,Q08462,Q9NP78,Q12908,Q9NP58,P46721,Q6P1M0,P54317,P54315,P40145,O95255,P04054,P0C869,P00918,P04035,Q03519,Q03518,O94778,Q9UBJ2,P11166,P22694,P22680,Q15466,Q6PIU2,P22612,Q3SYC2,Q9UNQ0,P06133,Q9UNK4,…
B0YJ81	Q14032,P09110,Q8N9L9,Q86TX2,Q86SK9,Q6Y1H2,O00767,Q9NYP7,Q9NZ01,O15254,P40939,Q9BY49,Q15067,O60427,O95864,Q9H5J4,O00154,P49753,Q53GQ0,
Q9H221	P55087,P39877,Q9H2S1,O75907,P13637,Q86VF5,Q14032,P28288,Q8IUA7,P08684,O95477,Q99758,P16233,P51828,P29972,Q8NFM4,P51817,Q86UQ4,Q9H222,Q86UK0,P13569,O94911,Q8WTV0,O95342,Q9NPD5,Q9H172,P78363,P04118,P04114,Q08462,Q9NP78,Q12908,Q9NP58,P46721,Q6P1M0,P54317,P54315,P40145,O95255,P04054,P0C869,P00918,P04035,Q03519,Q03518,O94778,Q9UBJ2,P11166,P22694,P22680,Q15466,Q6PIU2,P22612,Q3SYC2,Q9UNQ0,P06133,Q9UNK4,…
O94989	P20827,P98171,Q86VW2,Q99819,O75962,Q9UF33,Q9NR81,Q9BRR9,P08631,P10911,Q5VST9,Q13464,Q13459,Q12979,P11274,P12931,P06241,P06239,Q6ZSZ5,P07948,P07947,Q12802,Q96QB1,P22681,Q3KR16,P15498,Q12774,P85298,Q96PE2,O43921,P46527,O60890,Q15375,P51451,Q8N5V2,Q96P48,Q7Z6B7,Q13017,Q00535,Q9UKW4,Q9H8V3,P29322,P29320,P09769,P29317,P21709,P52803,P46109,Q9Y4F1,O15085,O15068,O15013,P52797,Q9HCE6,P52735,P19174,P54764,…
P17948	Q9NRJ3,P20827,Q15835,P98170,Q13651,P16333,P20809,Q13636,Q99816,Q99814,P08700,P78556,Q9NRA1,P78552,P35443,P35442,O75914,Q86VN1,P43026,Q96H20,P21283,P13686,P21281,P78509,Q6UXL0,Q92793,P62158,Q92783,P62140,P46940,Q9NQU5,P62136,P46934,P13612,Q92752,P42566,Q9NR46,Q14031,P34947,P34931,Q02045,P40337,Q15796,Q9H2A7,Q5T9C9,Q15759,P30511,Q99755,Q15746,P98082,P98077,P08648,P26012,P26010,Q99731,P16234,Q96T51,…
P17947	P98170,P55075,Q99835,Q13635,Q99816,Q99814,Q9H2X6,Q99801,Q13617,O75928,O75925,P13686,P23458,P23443,P11487,Q92793,P13647,P23409,P46940,Q92769,Q06455,P42574,P56706,P56705,P56704,P56703,Q14031,Q16204,Q92734,Q06413,P40337,Q15796,Q04206,P16298,Q15788,Q15759,Q15750,Q9UDY2,P16234,P08637,P61626,Q13547,Q13541,P26006,Q8WV28,P16220,P08620,P10914,P10909,P29965,Q9NQC7,Q13501,Q09028,P35372,Q9NQB0,P06400,P35354,…
P23368	P11498,Q9NR19,P08559,P49419,P29803,P51648,Q9UBQ7,P11177,Q6PII5,P07864,P49189,P10515,O00763,Q13085,Q9BYZ2,Q16822,P15121,P40926,P40925,P14621,P14618,Q16798,Q16775,Q04760,P09622,P00338,Q9BWD1,P07311,Q6ZMR3,Q9NUB1,Q8WYK0,P05091,P48163,P30837,P07195,Q86WU2,P35558,
Q8N9L9	Q14032,P09110,B0YJ81,Q86TX2,Q86SK9,Q6Y1H2,O00767,Q9NYP7,Q9NZ01,O15254,P40939,Q9BY49,Q15067,O60427,O95864,Q9H5J4,O00154,P49753,Q53GQ0,
Q9BRC7	P20839,P51970,O95573,P06576,P55084,P20815,P20813,P39877,Q9NRF9,Q9NRF8,P49643,P49642,O95544,P49641,Q13639,Q13630,Q53FZ2,Q6QHC5,Q96GX9,Q96H96,Q01668,Q99807,P43088,P49619,O75964,P35475,O75947,Q9NRA0,P78540,P33261,P33260,P43034,Q9BSE5,Q9UF12,O75912,O75911,Q9BSD7,O75907,Q6YP21,P21283,P21281,P13674,P11498,P03897,Q10981,P03891,P31040,P15848,P03886,P46977,P09172,A6NGE7,Q17RR3,P62158,P46952,P34995,Q9NR71,…
Q86UL8	P08754,P16333,O75970,O95500,P56750,P56748,P56747,Q92797,P56746,P46940,Q9NR48,Q02045,O95484,O95471,Q9UDY2,P10916,Q6UWL6,P62070,P13535,P13533,P61586,P57087,Q66LE6,Q9NPB6,P78369,Q01449,P35221,Q5JTD0,Q6P1M3,P12931,P06241,Q5TCQ9,Q8N7P3,P60953,P05771,P07947,P68400,P11171,A7E2Y1,P24844,P12883,P12882,O15551,Q05655,P12814,P41743,O75508,P11055,Q8N6F1,P67870,P30154,P30153,P24723,P20337,Q15334,O95049,Q05513,…
P35318	P18509,Q13639,P35408,Q92793,P34998,P34969,P10997,Q15788,P30518,P16220,Q96G91,Q969N4,P22888,P08588,P22830,P41968,P17858,P35228,Q12983,Q96RJ0,P33032,Q96RI9,Q96RI8,P17813,Q92597,Q15596,Q99541,P04075,Q13324,P11166,P36871,Q13258,Q9GZT9,Q07820,Q9UNQ0,Q9C0J9,Q03431,P01286,P01282,P01275,P01270,P01258,P49190,P14921,P09958,P01189,P01185,P32245,P32241,P08183,Q07654,P41587,P41586,P31749,P21918,P25021,O14804,…
Q86UL3	P20839,P51970,O95573,P06576,P55084,P20815,P20813,P39877,Q9NRF9,Q9NRF8,P49643,P49642,O95544,P49641,Q13630,Q53FZ2,Q6QHC5,Q96GX9,Q96H96,Q99807,P49619,O75964,P35475,O75947,Q9NRA0,P78540,P33261,P33260,P43034,Q9BSE5,Q9UF12,O75912,O75911,Q9BSD7,O75907,Q6YP21,P21283,P21281,P13674,P11498,P03897,Q10981,P03891,P31040,P15848,P03886,P46977,P09172,A6NGE7,Q17RR3,P46952,Q9NR71,Q14061,Q86VF5,P21217,Q16222,P40394,…
Q9H213	Q99836,P78536,P42574,Q96GC6,Q9NQC3,Q13501,Q00994,Q99523,P51617,P53779,O60906,P41743,P08254,P00747,Q05513,P09958,Q9BZR6,P45984,P45983,Q01094,P08138,P31749,Q9UKN5,P29353,Q9Y5V3,Q9Y4K3,O43521,P04637,Q9HBH7,P05067,O43353,P55212,Q92934,P20916,P99999,P62258,P23515,P09237,
P78406	Q9NRG9,Q09161,Q86W42,Q9H361,P55010,Q9H307,Q9NR50,Q5VU65,Q9BRP8,Q86V81,Q13541,Q96FV9,Q8WUM0,O75822,O75821,Q8NFH5,Q8NFH4,Q8NFH3,O75818,O75817,P52298,Q9H1J1,Q92621,Q9H1B4,Q969H6,Q9NPJ8,Q96RS0,Q99613,P78346,P78345,P78344,Q96EE3,Q9BQ52,Q99575,Q99567,Q13347,O75694,Q9UBU9,Q13310,Q9H074,Q96DU9,Q6EEV6,Q9GZY0,O15504,P61326,O95149,Q05639,Q96Q11,Q96D46,Q14974,Q12769,P60842,P38919,P54105,P55884,O60841,P55854,…
Q9H211	P06493,P0CG48,Q99741,P0CG47,Q13541,P78396,Q13415,P42345,P30304,P04049,Q12834,P24864,P31946,P25205,O75496,P62987,P62979,O75419,P33992,Q9UM11,Q7L590,P09884,Q9UKT4,P04818,P00374,Q9BVC4,P31350,Q8N122,P06730,O00142,P49736,P12004,
Q9H210	Q8NH49,Q8NGS9,Q8NH48,Q8NGS8,Q8NGS7,Q8NGS6,Q8NGS5,Q8NGS4,Q8NGS3,Q8NH43,Q8NGS2,Q8NH42,Q8NGS1,Q8NH41,Q8NGS0,Q8NH40,Q8NGR9,Q8NGR8,Q8NH37,Q8NGR6,Q8NGR5,Q8NGR4,Q8NGR3,Q8NGR2,Q8NGR1,Q8NGQ6,Q8NGQ5,Q8NGQ4,Q8NGQ3,Q8NGQ2,Q8NH21,Q8NGQ1,Q8NGP9,Q8NH19,Q8NH18,Q8NGP8,Q8NH16,Q8NGP6,Q8NGP4,Q8NGP3,Q8NGP2,Q8NGP0,Q8NH10,Q8NH09,Q8NH06,Q8NH05,Q8NH04,Q8NH03,Q8NH02,Q8NH01,Q8NH00,Q8NGN6,Q8NGN5,Q8NGN4,Q8NGN3,Q8NGN2,Q8NGN1,…
O94979	P51965,P55072,Q9NRD1,Q13616,Q9UF47,P25686,P25685,Q9H347,P27824,P13667,P46977,Q9NQW1,Q16236,Q9H2G4,Q9NR34,Q9NR31,P34931,O95487,O95486,P51858,P61619,P27797,O75807,Q969T4,Q92611,Q96FC9,P53992,Q969H8,Q99683,Q13454,Q13438,P39656,Q93075,Q9BQI3,Q9H173,P17861,Q86TM6,O94855,Q92598,Q12933,Q12907,Q9BQ90,Q06210,P51668,P61421,Q96DZ1,Q9UBV2,Q8N7S2,P0C869,Q9UBS4,Q9UBS3,P54252,P07900,P11142,Q9UNZ2,O76024,P53779,…
P17936	Q6ZWJ1,Q99856,P51959,P20800,P55060,Q13625,P55042,P78543,O75911,O75909,Q8IUQ4,P78504,P11473,Q92793,P13647,Q92769,P46937,P13611,P42574,Q92754,Q53FA7,P30530,Q9BRQ8,P06493,Q13568,Q7LG56,P26006,Q13535,Q96FX8,P06400,Q03701,P78423,Q16186,P27701,P11388,P09086,Q658P3,Q9NQ88,Q9UQC9,P01583,O94907,Q9NPP4,Q9UPY3,P08581,P30411,P16144,Q8WTP8,Q92597,Q9H0M0,Q00987,Q08431,P36952,Q6STE5,P24941,P18283,O95257,P49327,…
O94973	Q68CJ9,P51970,P06576,Q15835,Q13636,Q99816,O75947,Q86VN1,Q6SJ96,Q96H20,P31040,P11473,Q92793,Q92783,P13637,Q92769,P46934,P42574,Q92750,Q9UEF7,P42566,Q9NR46,P50148,P34947,P34931,Q15796,Q5T9C9,P30511,Q99755,P98082,Q13561,P16234,Q96ST3,Q96T51,Q13547,Q96FZ7,Q6DN90,P16220,Q9UDW1,O75886,P51817,Q9UQN3,Q8WUM4,Q9NQA5,Q9BRG1,Q9H223,P17948,Q9H201,P01589,P05937,Q9H1K0,Q9NQ66,Q8NEZ2,P20674,P61586,Q9H1A7,P08588,…
O94972	P51965,P98170,Q13620,Q13619,Q13618,Q13617,Q13616,Q8WVN8,O75928,O75925,Q8IUQ4,Q5GLZ8,P46934,Q9NR09,P40337,Q15751,Q9BS18,Q969T4,O94941,Q969M7,Q712K3,Q969H0,Q9H1A4,Q13490,Q13489,P49459,P49427,Q93034,Q86TM6,Q9H0M0,O94844,Q00987,P51668,Q13356,Q13309,Q9UBT2,Q12834,Q92466,Q9UBF6,Q9UBE0,P22681,P30260,O15524,Q96PU5,O95155,Q13233,A0AVT1,Q13216,Q14999,Q96PM5,Q9C0C9,Q9UNE7,Q7Z7E8,O43918,Q7Z6Z7,Q15386,Q15370,…
P17931	P49674,Q99835,Q13635,O75925,Q92793,P39656,P78368,Q05655,P48730,P48729,Q9UMX1,O14980,P27361,Q13099,P08151,P31749,O43791,Q9Y6M4,Q9ULC3,Q02750,P02735,Q15109,P52907,Q9HCP0,Q9Y496,P47755,P10071,P10070,P09429,P05067,O43312,P14314,Q9Y261,P28482,Q9UG01,Q9NRP7,
A8MTJ3	P18545,Q15835,Q01668,P43080,O75916,P11488,P62158,P13637,Q9NQR9,Q14028,P51841,P29973,Q8NFM4,P51817,Q8WTQ7,P49407,P35243,Q00975,Q92569,P42338,P42336,P40145,P22732,P19961,P05771,P11168,P22694,P22612,P27482,Q9NZT1,Q9NZQ8,P48736,Q00722,Q9UMX6,Q9UN42,Q9NYW7,Q9NYW6,Q9NYW5,Q9NYW4,Q9NYW3,Q9NYW2,Q9NYW1,Q9NYW0,Q9NYV9,P50993,Q9NYV8,Q9NYV7,Q14833,Q7RTX1,Q7RTX0,Q02846,O43826,Q7RTR8,O60721,P37088,P08100,P31751,…
Q969V6	P26038,Q99755,P10916,Q13464,P35241,P46734,Q13393,P18206,P53778,P48764,P46527,P53671,P53667,O14986,O14939,P15336,P15311,P01100,P45985,P45983,P19634,P68133,O00622,P05412,O60610,P60484,O75116,Q9Y490,P11831,O60331,Q16513,Q16512,O00254,P52564,Q99962,P23528,
Q9BRB3	P20839,P51970,O95573,P06576,P55084,P20815,P20813,P39877,Q9NRF9,Q9NRF8,P49643,P49642,O95544,P49641,Q13630,Q53FZ2,Q6QHC5,Q96GX9,Q96H96,Q99807,P49619,O75964,P35475,O75947,Q9NRA0,P78540,P33261,P33260,P43034,Q9BSE5,Q9UF12,O75912,O75911,Q9BSD7,O75907,Q6YP21,P21283,P21281,P13674,P11498,P03897,Q10981,P03891,P31040,P15848,P03886,P46977,P09172,A6NGE7,Q17RR3,P46952,Q9NR71,Q14061,Q86VF5,P21217,Q16222,P40394,…
Q969V1	Q86VZ1,P49683,Q9NRJ3,P49682,P55085,Q86VW2,Q15825,Q15822,P18507,P18505,P20800,Q13639,P14138,P43088,P35462,P78556,P35414,P35408,P23416,P23415,P34998,P34995,P34981,P34972,P34969,P34947,P81277,P32745,P30559,P30556,P30550,P34903,P30542,Q9H2A7,P30536,P30532,Q15761,Q13585,P28223,P28222,P28221,Q8NG41,P30518,Q15743,Q99731,Q15726,Q15722,O75899,Q8NFN8,P10912,Q96G91,Q99705,Q13519,Q05901,P35372,P35368,P35367,…
Q9H209	Q8NH49,Q8NGS9,Q8NH48,Q8NGS8,Q8NGS7,Q8NGS6,Q8NGS5,Q8NGS4,Q8NGS3,Q8NH43,Q8NGS2,Q8NH42,Q8NGS1,Q8NH41,Q8NGS0,Q8NH40,Q8NGR9,Q8NGR8,Q8NH37,Q8NGR6,Q8NGR5,Q8NGR4,Q8NGR3,Q8NGR2,Q8NGR1,Q8NGQ6,Q8NGQ5,Q8NGQ4,Q8NGQ3,Q8NGQ2,Q8NH21,Q8NGQ1,Q8NGP9,Q8NH19,Q8NH18,Q8NGP8,Q8NH16,Q8NGP6,Q8NGP4,Q8NGP3,Q8NGP2,Q8NGP0,Q8NH10,Q8NH09,Q8NH06,Q8NH05,Q8NH04,Q8NH03,Q8NH02,Q8NH01,Q8NH00,Q8NGN6,Q8NGN5,Q8NGN4,Q8NGN3,Q8NGN2,Q8NGN1,…
Q9H208	Q8NH49,Q8NGS9,Q8NH48,Q8NGS8,Q8NGS7,Q8NGS6,Q8NGS5,Q8NGS4,Q8NGS3,Q8NH43,Q8NGS2,Q8NH42,Q8NGS1,Q8NH41,Q8NGS0,Q8NH40,Q8NGR9,Q8NGR8,Q8NH37,Q8NGR6,Q8NGR5,Q8NGR4,Q8NGR3,Q8NGR2,Q8NGR1,Q8NGQ6,Q8NGQ5,Q8NGQ4,Q8NGQ3,Q8NGQ2,Q8NH21,Q8NGQ1,Q8NGP9,Q8NH19,Q8NH18,Q8NGP8,Q8NH16,Q8NGP6,Q8NGP4,Q8NGP3,Q8NGP2,Q8NGP0,Q8NH10,Q8NH09,Q8NH06,Q8NH05,Q8NH04,Q8NH03,Q8NH02,Q8NH01,Q8NH00,Q8NGN6,Q8NGN5,Q8NGN4,Q8NGN3,Q8NGN2,Q8NGN1,…
P27708	P20839,P51970,O95573,P06576,P55084,P20815,P20813,P39877,Q9NRF9,Q9NRF8,P49643,P49642,O95544,P49641,Q8WVQ1,Q13630,Q53FZ2,Q6QHC5,Q96GX9,Q96H96,Q99807,P49619,O75964,P35475,Q86VQ6,O75947,Q9NRA0,P78540,P33261,P33260,P43034,Q9BSE5,Q9UF12,O75912,O75911,Q9BSD7,O75907,Q6YP21,P21283,P21281,P13674,P11498,P03897,Q10981,P03891,P31040,P15848,P03886,P46977,Q92793,P09172,A6NGE7,Q17RR3,P46952,Q9NR71,Q14061,Q86VF5,…
Q9H207	Q8NH49,Q8NGS9,Q8NH48,Q8NGS8,Q8NGS7,Q8NGS6,Q8NGS5,Q8NGS4,Q8NGS3,Q8NH43,Q8NGS2,Q8NH42,Q8NGS1,Q8NH41,Q8NGS0,Q8NH40,Q8NGR9,Q8NGR8,Q8NH37,Q8NGR6,Q8NGR5,Q8NGR4,Q8NGR3,Q8NGR2,Q8NGR1,Q8NGQ6,Q8NGQ5,Q8NGQ4,Q8NGQ3,Q8NGQ2,Q8NH21,Q8NGQ1,Q8NGP9,Q8NH19,Q8NH18,Q8NGP8,Q8NH16,Q8NGP6,Q8NGP4,Q8NGP3,Q8NGP2,Q8NGP0,Q8NH10,Q8NH09,Q8NH06,Q8NH05,Q8NH04,Q8NH03,Q8NH02,Q8NH01,Q8NH00,Q8NGN6,Q8NGN5,Q8NGN4,Q8NGN3,Q8NGN2,Q8NGN1,…
P27707	P18545,P20839,P51970,O95573,P06576,P55084,P20815,P20813,P39877,Q9NRF9,Q9NRF8,P49643,P49642,O95544,P49641,Q8WVQ1,Q13630,Q53FZ2,Q6QHC5,Q96GX9,Q96H96,Q99807,P49619,O75964,P35475,Q86VQ6,O75947,Q9NRA0,P78540,P33261,P33260,P43034,Q9BSE5,Q9UF12,O75912,O75911,Q9BSD7,O75907,Q6YP21,P21283,P21281,P27815,P13674,P11498,P03897,Q10981,P03891,P31040,P15848,P03886,P46977,P09172,A6NGE7,Q17RR3,P46952,Q9NR71,Q14061,…
Q86UK0	P28288,Q8IUA7,O95477,Q99758,Q86UQ4,Q9H222,Q9H221,P13569,O94911,O95342,Q9H172,P78363,Q9NP78,Q9NP58,O95255,Q03519,Q03518,Q9UBJ2,Q9UNQ0,O15440,O15439,O15438,P08183,O60706,Q5T3U5,P33897,P45844,Q8IZY2,O14678,O75027,Q9NUT2,Q09428,Q8N139,P33527,Q96J66,Q96J65,P21439,Q8WWZ7,Q8WWZ4,Q92887,Q2M3G0,Q9NRK6,
Q9H205	Q8NH49,Q8NGS9,Q8NH48,Q8NGS8,Q8NGS7,Q8NGS6,Q8NGS5,Q8NGS4,Q8NGS3,Q8NH43,Q8NGS2,Q8NH42,Q8NGS1,Q8NH41,Q8NGS0,Q8NH40,Q8NGR9,Q8NGR8,Q8NH37,Q8NGR6,Q8NGR5,Q8NGR4,Q8NGR3,Q8NGR2,Q8NGR1,Q8NGQ6,Q8NGQ5,Q8NGQ4,Q8NGQ3,Q8NGQ2,Q8NH21,Q8NGQ1,Q8NGP9,Q8NH19,Q8NH18,Q8NGP8,Q8NH16,Q8NGP6,Q8NGP4,Q8NGP3,Q8NGP2,Q8NGP0,Q8NH10,Q8NH09,Q8NH06,Q8NH05,Q8NH04,Q8NH03,Q8NH02,Q8NH01,Q8NH00,Q8NGN6,Q8NGN5,Q8NGN4,Q8NGN3,Q8NGN2,Q8NGN1,…
Q9NPZ5	P20839,P51970,O95573,P06576,P55084,P20815,P20813,P39877,Q9NRF9,Q9NRF8,P49643,P49642,O95544,P49641,Q13630,Q53FZ2,Q6QHC5,Q96GX9,Q96H96,Q99807,P49619,O75964,P35475,Q9NRB3,O75947,Q9NRA0,P78540,P33261,P33260,P43034,Q9BSE5,Q9UF12,O75912,O75911,Q9BSD7,O75907,Q6YP21,P21283,P21281,P13674,P11498,P03897,Q10981,P03891,P31040,P15848,P03886,P46977,P09172,A6NGE7,Q17RR3,P46952,Q9NR71,Q14061,Q86VF5,Q7LGC8,P21217,…
Q6UWM9	P20839,P51970,O95573,P06576,P55084,P20815,P20813,P39877,Q9NRF9,Q9NRF8,P49643,P49642,O95544,P49641,Q13630,Q53FZ2,Q6QHC5,Q96GX9,Q96H96,Q99807,P49619,O75964,P35475,O75947,Q9NRA0,P78540,P33261,P33260,P43034,Q9BSE5,Q9UF12,O75912,O75911,Q9BSD7,O75907,Q6YP21,P21283,P21281,P13674,P11498,P03897,Q10981,P03891,P31040,P15848,P21266,P03886,P46977,P09172,A6NGE7,Q17RR3,Q92781,P46952,Q9NR71,Q14061,Q86VF5,Q9NR63,…
Q16186	Q6ZWJ1,P55042,P11473,P13647,P46937,P30530,P26006,Q96FX8,P17936,P11388,P09086,P01583,P30411,Q9H0M0,Q00987,P18283,P49327,Q13315,O76054,P51587,P00813,P31947,P15408,P46531,O95067,Q01196,P56179,P56178,Q15172,P63244,O15178,P57729,Q9HCS4,P02533,Q14469,O60381,P49959,Q96J02,Q02297,P20908,P49716,Q9NRZ9,Q9H3D4,
Q9H201	Q15835,Q13636,Q99816,Q86VN1,Q96H20,Q92783,P46934,P42566,Q9NR46,P34947,P34931,Q15796,Q5T9C9,P30511,Q99755,P98082,P16234,Q96T51,Q96FZ7,Q6DN90,O75886,Q9UQN3,Q8WUM4,Q9BRG1,Q9H223,P17948,O94973,P01589,Q9H1K0,Q8NEZ2,P61586,P08588,P08581,Q5JU85,Q9UPQ3,Q8WTQ7,Q9UQ16,Q96EY5,Q9UPP2,Q6WKZ4,Q9BQI7,P49407,Q9NPB6,Q5SW96,Q9H0M0,Q00987,P56539,Q9NP79,Q9NP61,Q8NDX1,Q13393,P51681,P12931,P10721,P51636,O95208,P60953,…
Q96G03	P18545,P20839,P51970,O95573,P06576,P55084,P20815,P20813,P39877,Q9NRF9,Q9NRF8,P49643,P49642,O95544,P49641,Q8WVQ1,Q13630,Q53FZ2,Q6QHC5,Q96GX9,Q96H96,Q99807,P49619,O75964,P35475,O75947,Q9NRA0,P78540,P33261,P33260,P43034,Q9BSE5,Q9UF12,O75912,O75911,Q9BSD7,O75907,Q6YP21,P21283,P21281,P27815,P13674,P11498,P03897,Q10981,P03891,P31040,P15848,P03886,P46977,P09172,A6NGE7,Q17RR3,P46952,Q9NR71,Q14061,Q86VF5,…
P27701	Q99856,P51959,P16333,P20800,P55060,Q99816,Q13627,Q13625,P25685,P78543,O75909,Q8IUQ4,P11473,Q92793,P62158,P13637,Q92769,P13611,P42574,P52333,P09104,P20774,P16298,Q53FA7,Q13588,Q9BRQ8,P06493,Q15759,P18433,Q13568,Q9UDY8,Q7LG56,P16220,Q13535,Q96FX8,Q99704,P04234,P06400,Q03701,P78423,P17936,Q658P3,Q9NQ88,Q9UQC2,O94907,Q9NPP4,Q92608,Q9BR61,P08581,Q8NET5,P08575,Q6ZUJ8,Q15653,P30411,Q13469,Q96RT1,Q13443,…
Q9UQF2	P55075,P39877,Q01668,Q8IV61,Q9UER7,Q9UF02,P11487,Q9H2K8,P42574,Q06432,Q06413,P34931,P20783,Q04206,P16298,Q15759,Q15750,Q99759,P16234,P08620,Q05923,P51817,P51812,P62070,P11362,P01584,P01583,P09038,Q99683,P08571,O95382,Q9UPT6,Q13469,P49407,P35236,Q9NP95,Q12933,Q00975,P46734,Q9BQ95,P22736,Q13387,P10767,Q99558,P30305,O95267,O95257,O75688,O75676,P04054,Q7L7X3,P04049,P0C869,Q9UBN1,P60953,P05771,P54289,…
Q8WUF5	P49674,Q15843,P51959,Q9NRG4,P55060,Q9H2X6,Q92793,Q9NQR1,Q13535,Q13526,Q92630,Q8WTS6,P78368,P25490,Q93009,P46777,Q00987,P51668,Q13315,Q13309,Q66K89,Q05655,Q96PM5,P48730,P48729,Q7Z6Z7,P62913,P45984,P45983,P31749,P62829,Q9Y6M4,O15297,P00519,O14757,O14744,O15151,Q9HCP0,Q9HCN2,Q09472,Q8N0Z6,P04637,Q16539,Q86XK2,Q92993,Q8NHY2,Q92831,Q9NS23,
P33121	P20839,P51970,O95573,Q15848,P06576,P55084,Q6QHF9,Q15831,P20815,P20813,P39877,Q9NRF9,Q9NRF8,P49643,P49642,O95544,P49641,Q13630,Q53FZ2,P55058,Q6QHC5,Q96GX9,Q96H96,Q99807,P49619,O75964,Q13608,P35475,O75947,Q9NRA0,P78540,P33261,P33260,P43034,Q9BSE5,Q9UF12,O75912,O75911,Q9BSD7,O75907,Q6YP21,P21283,P21281,P13674,P11498,P03897,Q10981,P03891,P31040,P15848,P03886,P46977,Q92793,P09172,A6NGE7,Q17RR3,P46952,…
P09093	P39877,P55011,P43005,P13637,Q14055,Q14050,Q14031,Q92736,P50148,P40313,Q15758,P16233,Q99715,P51828,Q8NFM4,P57103,P05997,P13569,Q9UQC9,Q9NQ66,P61586,P08572,P51787,Q9UPR5,Q93084,P48995,Q08462,P54317,P54315,P40145,P08473,A8K7I4,O95279,P04054,P0C869,P00918,Q05707,P19961,P05771,Q96QD8,P15502,O15554,P32418,O60928,Q07837,P27487,Q9UNK4,P35030,Q12791,P19835,Q10588,P48764,Q9NZK7,Q00722,O15496,P00790,Q9UN42,…
P62081	P08708,P15880,P23396,Q969Q0,P61513,P35268,P27635,P46783,P46782,P46781,P46779,P46778,P46777,P46776,P25398,Q9UNX3,P61353,P18124,P61313,P49207,P60866,P18077,P61254,P61247,Q71UM5,P62987,P62979,P62945,P62917,P62913,P62910,Q02878,P62906,P50914,P30050,P62899,P62891,P62888,P62857,P62854,P62851,P62847,P62841,P62829,P36578,P63220,Q9BYD1,P62753,P62750,P05388,P05387,P05386,P62701,P63173,P47914,P39023,P39019,…
P17927	Q13651,Q99836,P20809,Q9H2X3,P08709,P08700,Q9NRA0,P35443,P35442,P33241,P23458,P13671,Q9NR96,P11473,Q92793,P62158,P15813,P15812,P13612,P42574,Q04206,P16298,P08697,P16284,Q15759,P10966,Q15750,P18428,P08648,Q13557,Q9UDY8,Q13555,Q13554,P08637,P26006,P04275,P20702,P20701,P16220,P08603,P29965,P04234,Q9UQM7,P04233,P02042,P35354,Q9H257,P01589,P01584,P01583,P01579,P01574,P01571,P01570,P01569,P01568,P01567,…
Q969U6	P18510,Q9NRD1,Q15750,P04271,Q99704,Q13501,P01584,P01583,Q9H1H9,Q5XUX1,Q969H0,Q96FA3,P51784,Q9NPH3,O95302,Q9H0E2,Q9H0D6,P51617,Q06124,Q15477,O95163,P19838,Q05513,O14920,O00743,Q9NYJ8,P45985,P45984,P45983,Q9NYA1,P31749,Q02750,Q9Y6K9,P05412,P14778,P36507,Q9Y6D5,Q9UKT8,Q9UKT7,Q9UKT5,O14733,Q04864,O00567,Q9UKA1,P57775,O15111,P00441,Q9Y4K3,P05198,P40763,P47712,P25963,Q9Y2T2,Q16539,O43318,P19174,P52564,…
P13569	P08754,P55087,P39877,P55011,Q9H2S1,P21283,P21281,P78508,P13667,P62158,P13637,Q14032,Q92736,P50148,P28288,Q8IUA7,P40313,P08684,O95477,Q99758,Q15746,Q13557,Q13555,Q13554,Q9UDY2,P16233,P61619,Q99712,P51828,P29972,Q8NFM4,P51817,Q9UQM7,Q86UQ4,Q9H1R3,Q9H222,Q9H221,Q86UK0,P09093,Q9UQC9,Q9NQ66,O94911,Q8NEY4,P61586,Q8WTV0,Q13488,P51787,P20648,Q8N8Y2,Q9NPI9,O95342,Q93084,Q9NPD5,Q93050,Q9H172,P78363,P48995,…
P11388	Q6ZWJ1,P55042,P11473,P13647,P46937,P30530,P26006,Q96FX8,P17936,Q16186,P09086,P01583,P30411,Q9H0M0,Q00987,P18283,P49327,Q13315,O76054,P51587,P00813,P31947,P15408,P46531,O95067,Q01196,P56179,P56178,Q15172,P63244,O15178,P57729,Q9HCS4,P02533,Q14469,O60381,P49959,Q96J02,Q02297,P20908,P49716,Q9NRZ9,Q9H3D4,
Q9UQE7	P51946,Q13616,Q8WVM7,P78527,Q92793,P62158,Q16254,P62140,Q92769,P62136,Q9H2G2,Q15796,P16298,P06493,Q9BS18,Q99741,Q13557,Q13555,Q13554,Q13547,Q13535,P51828,Q8NFM4,P51817,P51812,Q9UQM7,P06400,Q9H1A4,Q13485,Q99640,P78396,Q13416,Q13415,Q08462,Q00987,P40145,P24941,Q8NDV3,P30307,P30305,P30304,Q13362,O95257,Q13315,Q9UBU7,Q13309,Q12834,P36873,Q9UBD5,P30291,P22694,P24864,P30281,P30279,P01308,P30260,P53778,…
P11387	P98170,P42574,Q9NR28,P08670,P20700,Q13490,Q13489,P06396,P36956,P05783,P01375,O76075,P55957,Q07812,Q13233,Q14980,O43903,P53667,P05549,Q03252,P10415,P29466,Q14790,P09874,P68133,P10144,P02545,P05067,O00273,Q13813,P55212,P55210,Q01826,Q9Y281,P52566,P14222,P99999,Q92851,
P09086	Q6ZWJ1,P55042,P11473,P13647,P62158,P46937,P30530,Q9UDY8,Q13555,P26006,Q8WV28,Q96FX8,Q99704,P17936,Q16186,P11388,P01583,P08575,Q15653,P30411,Q9H0M0,Q00987,P18283,P49327,Q13315,P04049,P07948,P68400,Q06187,O76054,P51587,O15530,P31994,Q13233,P00813,P31947,P15408,P46531,P14921,O95067,Q01196,Q9UN19,P27361,P15391,O14920,P01112,P01100,P20273,P45983,P31749,P56179,P56178,Q02750,Q9Y6K9,P05412,Q15172,P63244,…
Q6UWL6	P16333,P46940,Q86UL8,P06241,P12814,O14936,Q01082,Q08043,O43707,Q9Y5K6,O43639,O60500,Q8IZU9,O00401,Q13813,Q96J84,P35609,
P62070	P08754,P98174,P55075,P39877,P16333,O75970,Q01668,O95500,Q9NRA1,Q8IV61,Q9UER7,O75914,Q9UF02,P23443,P11487,P56750,Q86VI3,P56748,P56747,Q92797,P56746,Q9NR80,Q9H2K8,P62140,P46940,Q9NQU5,P62136,P13612,P42574,Q9NR48,Q92747,Q06432,Q06413,P34931,Q02045,P20783,Q04206,P16298,Q8WUW1,Q13588,O95484,Q15759,Q15750,Q13576,P26038,Q99759,Q99755,O95471,Q15746,P08648,Q9UDY2,P26012,P26010,P16234,P08631,Q13541,P26006,…
P52298	Q9NRJ5,Q9NRG9,Q09161,Q86W42,O75940,Q9H361,P55010,O75934,Q8WVK2,P33240,Q9H307,Q92797,Q9NR50,Q6NWY9,Q9BRX2,P34931,Q5VU65,Q32P51,Q13595,Q9BRP8,Q13573,Q86V81,Q13541,P08621,Q9BRL6,Q5VTL8,Q86US8,Q96FV9,Q8WUM0,O75822,O75821,Q8NFH5,Q8NFH4,Q8NFH3,O75818,O75817,P78406,Q8WUD4,Q6P2Q9,P52272,Q969Q6,Q9H1J1,O94913,O94906,P09012,Q92621,Q92620,Q9H1B4,Q969H6,O95391,P08579,Q9NPJ8,Q66LE6,Q9UPR3,Q99633,Q96RS0,Q13435,…
Q8N9I9	P78536,P78504,Q92793,Q92769,Q9NR61,Q13573,Q86UW9,Q13547,Q06330,Q8NES3,P56545,Q92585,Q92542,Q13363,Q9UBG7,Q99466,P46531,Q9NZ42,Q96BI3,Q9NYJ7,Q9UM47,Q5TA89,Q9Y6R0,Q6ISU1,Q9Y644,Q9Y618,O00587,O00548,Q8IZL2,O14641,O14640,Q04721,Q8TDB6,Q14469,Q09472,Q96JK9,Q9Y2E6,P49810,Q86Y01,Q92997,Q9Y219,Q86X95,P49768,P49757,Q92831,Q92830,
Q969T9	Q13671,Q15831,P16333,P08729,P78536,Q8IUQ4,P13688,P23443,Q9NR80,Q92783,P46940,P42566,Q92734,Q15796,P30530,P08670,P06493,P18433,Q13547,Q13546,P16220,Q99704,P51817,Q9NQC7,P51812,Q8WUM4,Q8NFJ5,O75815,Q9UQC2,P61586,P06396,Q13480,P16144,Q12967,P23246,Q12929,Q15583,Q13393,P51692,Q99569,P12931,Q13363,P18206,P10721,Q07912,Q13322,P04049,P05787,P05783,Q96QD8,Q06124,P22681,P42229,P42224,Q07889,O15530,O15524,…
P15735	Q13639,Q01668,P43088,Q9NRA0,P23443,P62158,P34995,P62140,P62136,P34981,P34969,Q9NQR9,Q92736,P50148,P30559,P30556,P30550,P16298,P28223,Q15746,P98077,Q13557,Q13555,Q13554,P16234,Q13541,P29992,P51828,Q8NFM4,P51817,P57103,Q9UQM7,P35368,P35367,Q9UQK1,Q9H1R3,Q93100,Q9BRC7,Q9NQ66,P22888,P08588,P30411,Q9UPT5,Q15642,Q9UPR5,Q93086,Q93084,Q9NPC1,P48995,P35228,Q08462,Q00975,Q92574,Q92569,P36956,P11229,P11217,…
P52294	P98177,P78527,Q99683,P04049,O15530,P31947,P31946,Q14974,Q12778,P38936,P46527,P27348,P31751,P31749,Q04917,P14672,O15111,P63104,O43524,O60343,P61981,P49840,P55211,P62258,
P52292	P20807,Q13616,O75925,P62191,P23458,Q92793,P62158,Q92785,P52333,Q15796,Q15750,Q99759,Q13547,Q13546,Q13535,Q9NQC7,P17980,Q86UP2,P40222,Q99683,Q969G3,Q13490,Q13485,P51787,P51784,Q15653,Q13451,Q15628,P49427,P78347,Q12933,P28074,P51692,P12931,P51665,Q9UBN7,P68400,Q12824,P01375,Q06124,P42224,P55957,P53779,Q99460,O95163,Q9GZU7,Q9GZU2,P49257,Q07812,Q13233,P51532,O75582,Q9UNN5,P31946,Q14974,P19838,Q01201,…
Q969T4	P51965,P98170,P55072,Q13620,Q9NRD1,Q13619,Q13618,Q13617,Q13616,Q8WVN8,Q9UF47,P25686,P25685,O75928,O75925,Q9H347,P27824,Q8IUQ4,P13667,P46977,Q9NQW1,Q16236,Q5GLZ8,P46934,Q9NR34,Q9NR31,P34931,Q9NR09,P40337,O95487,O95486,Q15751,Q9BS18,P61619,P27797,O75807,O94979,O94972,O94941,Q969M7,Q712K3,Q92611,P53992,Q969H0,Q9H1A4,Q99683,Q13490,Q13489,Q13454,P49459,Q13438,P39656,P49427,Q9BQI3,Q9H173,Q93034,P17861,…
Q658P3	Q99856,P51959,P20800,P55060,Q13625,P78543,O75909,Q8IUQ4,P11473,Q92793,Q92769,P13611,P42574,Q53FA7,Q9BRQ8,P06493,Q13568,Q7LG56,Q13535,Q96FX8,P06400,Q03701,P78423,P17936,P27701,Q9NQ88,O94907,Q9NPP4,P08581,P30411,Q92597,Q00987,P36952,P24941,O95257,Q13315,Q03518,P07996,O75626,Q9UBN6,P54278,Q12837,Q92466,P24864,P30281,P30279,P55957,Q07820,Q07812,P51532,P31947,Q96PM9,Q96PM5,P17643,P38936,O60880,P22570,…
Q9NQ94	P41238,
Q49A17	P20839,P51970,O95573,P06576,P55084,P20815,P20813,P39877,Q9NRF9,Q9NRF8,P49643,P49642,O95544,P49641,Q13630,Q53FZ2,Q6QHC5,Q96GX9,Q96H96,Q99807,P49619,O75964,P35475,O75947,Q9NRA0,P78540,P33261,P33260,P43034,Q9BSE5,Q9UF12,O75912,O75911,Q9BSD7,O75907,Q6YP21,P21283,P21281,P13674,P11498,P03897,Q10981,P03891,P31040,P15848,P03886,P46977,P09172,A6NGE7,Q17RR3,P46952,Q9NR71,Q14061,Q86VF5,P21217,Q16222,P40394,…
Q92696	P61586,Q13464,Q93096,Q12974,P12931,P18146,P68363,P38936,P27361,P05556,P20248,P08134,O75365,P56199,P01019,Q9Y2D1,P56945,P28482,
P56645	P49674,Q13616,Q49AN0,Q92753,Q99743,P35398,O15534,O15516,Q9C0J9,P48730,P20393,P51449,P62877,Q9UKT7,P63208,Q9UKB1,O15055,O14503,O00327,Q16526,Q9Y297,
Q8WUD6	P20839,P51970,O95573,P06576,P55084,P20815,P20813,P39877,Q9NRF9,Q9NRF8,P49643,P49642,O95544,P49641,Q13630,Q53FZ2,Q6QHC5,Q96GX9,Q96H96,Q99807,P49619,O75964,P35475,O75947,Q9NRA0,P78540,P33261,P33260,P43034,Q9BSE5,Q9UF12,O75912,O75911,Q9BSD7,O75907,Q6YP21,P21283,P21281,P13674,P11498,P03897,Q10981,P03891,P31040,P15848,P03886,P46977,P09172,A6NGE7,Q17RR3,P46952,Q9NR71,Q14061,Q86VF5,P21217,Q16222,P40394,…
Q8WUD4	Q09161,O75940,O75934,Q8WVK2,Q6NWY9,P34931,Q32P51,Q13595,Q13573,Q86V81,P08621,Q9BRL6,Q5VTL8,Q96FV9,P52298,Q6P2Q9,P52272,O94906,P09012,Q92620,O95391,P08579,Q99633,Q13435,P17844,Q07955,O75643,Q96E39,Q12874,P07910,P11142,Q96DI7,Q00839,Q15459,Q99459,Q15428,Q15427,P61326,Q13247,Q13243,Q13242,Q9UNP9,O75533,P38919,Q15393,Q15365,O60828,Q9UMS4,O75494,P62995,Q01130,O75400,Q08170,Q7RTV0,Q8NAV1,P55769,Q9BZJ0,…
Q92692	P14151,Q29980,Q15762,P08637,Q99706,P29965,P13598,P40200,Q13477,P78310,Q96E93,P12830,P31994,Q9BZM6,Q9BZM5,Q9BZM4,Q14773,P28906,P26715,P43630,P43629,P43627,P43626,Q8N423,P15151,P05362,O95971,P41217,O75023,O75022,P19320,Q8TD46,Q86YT9,P25942,O95727,P32942,Q8NHL6,Q8NHJ6,
O94941	P51965,P98170,Q13620,Q13619,Q13618,Q13617,Q13616,Q8WVN8,O75928,O75925,Q8IUQ4,Q5GLZ8,P46934,Q9NR09,P40337,Q15751,Q9BS18,O94972,Q969T4,Q969M7,Q712K3,Q969H0,Q9H1A4,Q13490,Q13489,P49459,P49427,Q93034,Q86TM6,Q9H0M0,O94844,Q00987,P51668,Q13356,Q13309,Q9UBT2,Q12834,Q92466,Q9UBF6,Q9UBE0,P22681,P30260,O15524,Q96PU5,O95155,Q13233,A0AVT1,Q13216,Q14999,Q96PM5,Q9C0C9,Q9UNE7,Q7Z7E8,O43918,Q7Z6Z7,Q15386,Q15370,…
P17900	P35475,Q9NRA2,P13686,P15848,Q86VI4,Q9UQV4,P16278,P14091,Q13571,Q13510,P34810,Q13488,P20645,Q8N8Y2,Q9UPM8,Q93050,P13473,P11279,Q9NP78,Q92572,Q96EG1,P51688,P06280,Q13367,Q99538,P61421,Q9UBX1,Q99523,P04066,P04062,Q99519,Q6NUJ1,Q9UBR2,P15586,P11117,O60931,Q13286,P49281,P49279,O60911,Q9GZU1,Q99437,P10619,P08311,P27449,Q12794,O75503,P56377,P07858,Q8NCC3,Q10567,P53677,P53675,P53634,Q9UMR5,P08236,Q8NBK3,…
Q969S8	P98177,Q9NRC8,Q92793,Q92769,Q06413,Q9NR19,Q04206,Q96ST3,Q13547,Q09028,Q9UQL6,Q9UPR3,P25490,P56524,Q96EB6,P12956,Q9UBN7,Q12873,O94776,Q9UBK2,P07900,Q12800,Q9UBB5,Q96DB2,Q07812,Q8N6T7,P31946,P37231,P19838,Q12778,P38936,O75446,Q14839,P03372,Q00688,Q14814,P10412,P25098,P62805,P13056,Q9H9E1,Q9Y6E7,P63279,Q9UKV0,Q9NXA8,P15172,Q9Y618,Q9BY41,P63165,O15105,O75182,O43524,O00422,O95983,O14593,Q9HCE7,P11831,…
Q6P2Q9	Q09161,O75940,O75934,Q8WVK2,Q6NWY9,P34931,Q32P51,Q13595,Q13573,Q86V81,P08621,Q9BRL6,Q5VTL8,Q96FV9,P52298,Q8WUD4,P52272,O94906,P09012,Q92620,O95391,P08579,Q99633,Q13435,P17844,Q07955,O75643,Q96E39,Q12874,P07910,P11142,Q96DI7,Q00839,Q15459,Q99459,Q15428,Q15427,P61326,Q13247,Q13243,Q13242,Q9UNP9,O75533,P38919,Q15393,Q15365,O60828,Q9UMS4,O75494,P62995,Q01130,O75400,Q08170,Q7RTV0,Q8NAV1,P55769,Q9BZJ0,…
Q969S2	Q9NRF9,P78549,Q9NR33,Q13569,P39748,Q96FI4,P27695,Q9UBZ4,O95243,Q07864,O15527,P56282,P49005,P09874,P13051,Q9Y6F1,P29372,Q9UKK3,Q15054,Q9HCU8,Q9UIF7,P18887,P49916,P09429,P06746,Q53HV7,Q9UGP5,Q9UGN5,Q8TAT5,P12004,P28340,
Q9NQ88	Q99856,P51959,P20800,P55060,Q13630,Q13625,Q13614,Q13613,P78543,O75909,P11473,Q92793,Q92769,P13611,P34949,Q53FA7,Q9BRQ8,Q13568,Q7LG56,Q96FX8,P06400,Q03701,P78423,P17936,P27701,Q658P3,O94907,P50053,Q9NPP4,P08581,P30411,P16118,P17858,Q92597,Q00987,P36952,P04075,Q03518,O75626,Q9UBN6,P54278,Q12837,Q92466,P55957,Q07820,Q07812,P51532,P31947,Q96PM9,Q96PM5,P17643,Q00796,P38936,O60880,P22570,O60825,P08253,…
Q9UQC9	Q8NH49,Q8NGS9,Q8NH48,Q8NGS8,Q8NGS7,Q8NGS6,Q8NGS5,Q8NGS4,Q8NGS3,Q8NH43,Q8NGS2,Q8NH42,Q8NGS1,Q8NH41,Q8NGS0,Q8NH40,Q8NGR9,Q8NGR8,Q8NH37,Q8NGR6,Q8NGR5,Q8NGR4,Q8NGR3,Q8NGR2,Q8NGR1,Q8NGQ6,Q8NGQ5,Q8NGQ4,Q8NGQ3,Q8NGQ2,Q8NH21,Q8NGQ1,Q8NGP9,Q8NH19,Q8NH18,Q8NGP8,Q8NH16,Q8NGP6,Q8NGP4,Q8NGP3,Q8NGP2,Q8NGP0,Q8NH10,P39877,Q8NH09,Q8NH05,Q8NH04,Q8NH03,Q8NH02,Q8NH01,Q8NH00,Q8NGN6,Q8NGN5,Q8NGN4,Q8NGN3,Q8NGN2,Q8NGN1,…
Q96FL9	P20839,P51970,O95573,P06576,P55084,P20815,P20813,P39877,Q9NRF9,Q9NRF8,P49643,P49642,O95544,P49641,Q13630,Q53FZ2,Q6QHC5,Q96GX9,Q96H96,Q99807,P49619,O75964,P35475,O75947,Q9NRA0,P78540,P33261,P33260,P43034,Q9BSE5,Q9UF12,O75912,O75911,Q9BSD7,O75907,Q6YP21,P21283,P21281,P13674,P11498,P03897,Q10981,P03891,P31040,P15848,P03886,P46977,P09172,A6NGE7,Q17RR3,P46952,Q9NR71,Q14061,Q86VF5,P21217,Q16222,P40394,…
Q9UQC2	Q13671,Q15831,P39877,P16333,P08729,Q9UEW8,Q99816,Q13627,P08700,Q9NRA0,P25685,Q8IV61,Q9UER7,P78536,Q8IUQ4,P13688,P13686,P23458,Q16288,P23443,P62158,Q9NR80,Q92783,P13637,P46940,Q92769,P42574,P42566,Q92747,P52333,Q92734,P09104,Q15796,Q04206,P20774,P16298,Q15788,P30530,Q13588,Q13586,P08670,P06493,Q15759,Q15750,P18433,Q99755,P98077,Q9UDY8,P08637,Q13547,Q13546,P08631,Q13541,Q8WV28,P16220,Q99704,P29966,…
P11362	Q68CJ9,P98174,P98170,P55075,Q99835,P39877,Q13635,Q99814,Q01668,Q99801,Q13617,Q9NRA1,Q8IV61,Q9UER7,O75928,O75925,O75914,Q9UF02,P23467,P23458,P11487,Q86VI3,Q92793,P62158,Q9NR80,Q9H2K8,P62140,P46940,Q9NQU5,Q92769,P62136,Q06455,P13612,P42574,P56706,P56705,P56704,P56703,Q9NQS3,Q92747,Q14031,Q06432,Q16204,Q92734,Q06413,P34931,Q02045,P20783,P40337,Q15796,Q04206,P16298,Q8WUW1,Q15759,Q15750,Q13576,P26038,…
Q92685	P20839,P51970,O95573,P06576,P55084,P20815,P20813,P39877,Q9NRF9,Q9NRF8,P49643,P49642,O95544,P49641,Q13630,Q53FZ2,Q6QHC5,Q96GX9,Q96H96,Q99807,P49619,O75964,P35475,O75947,Q9NRA0,P78540,P33261,P33260,P43034,Q9BSE5,Q9UF12,O75912,O75911,Q9BSD7,O75907,Q6YP21,P21283,P21281,P13674,P11498,P03897,Q10981,P03891,P31040,P15848,P03886,P46977,P09172,A6NGE7,Q17RR3,P46952,Q9NR71,Q14061,Q86VF5,P21217,Q16222,P40394,…
P01589	Q9NRJ3,Q15836,Q15835,Q13651,Q99836,P20809,Q13636,Q99816,Q9H2X3,P08700,P78556,Q9NRA1,P78552,O75928,O75925,Q86VN1,P43026,Q96H20,P23458,Q6UXL0,Q9NR96,Q92793,P62158,Q92783,P15813,P15812,P46934,P13612,P42574,Q9NR55,P42566,Q9NR46,P52333,P34947,P34931,Q15796,P30556,Q04206,Q9H2A7,Q5T9C9,Q15759,P10966,P30518,P30511,P26038,Q99755,P98082,P08648,Q99731,P16234,Q96T51,Q13541,P26006,Q96FZ7,Q6DN90,P16220,O75888,…
P01584	Q9NRJ3,P51970,P08754,P06576,P55085,P98170,Q13651,P55075,Q99836,P18510,P39877,P20809,Q9H2X3,Q01668,P08700,O75947,P78556,Q9NRA1,Q9NRA0,P78552,Q8IV61,Q9UER7,P78540,O75925,P35443,P35442,P78536,P43026,Q9UF02,P33241,P21283,P13686,P21281,P23458,P13671,P31040,P11487,Q6UXL0,Q9NR97,Q9NR96,P11473,Q92793,P62158,P15813,P15812,Q9H2K8,P13612,P42574,Q14031,Q06432,P52333,P50148,Q8NFZ5,Q06413,P34931,P20783,Q8IUC6,…
P01583	Q9NRJ3,Q6ZWJ1,P98170,Q13651,P55075,Q99836,P18510,P39877,P20809,Q9H2X3,Q01668,P55042,P08700,P78556,Q9NRA1,Q9NRA0,P78552,Q8IV61,Q9UER7,P43026,Q9UF02,P33241,P21283,P13686,P21281,P23458,P13671,P23443,P11487,Q6UXL0,Q9NR96,P11473,Q92793,P13647,P62158,P15813,P15812,Q9H2K8,P46937,P13612,P42574,Q06432,P52333,Q8NFZ5,Q06413,P34931,P20783,Q04206,P16298,Q9H2A7,P30530,Q15759,P10966,Q15750,P30511,P26038,Q99759,…
P52272	Q09161,O75940,O75937,O75934,Q8WVK2,Q02078,Q6NWY9,Q06413,P34931,Q32P51,P16284,Q13595,O95487,O95486,Q13573,Q86V81,Q13541,P16220,P08621,Q9BRL6,Q5VTL8,P51812,Q86UR5,Q96FV9,O95400,O94979,P52298,Q8WUD4,Q6P2Q9,O94906,P09012,Q92620,P53992,P53985,O95391,P08579,Q13480,Q99633,Q13435,Q86U42,P17844,O94855,Q00987,P42336,Q07955,Q13356,O75643,Q96E39,Q12874,P07910,P11142,Q96DI7,Q00839,Q06124,Q6PIZ9,P22626,O15530,…
Q53EL6	P23443,P13639,P25490,Q12983,Q92574,P36956,Q13393,P04049,Q6R327,Q9UBK2,O15530,Q15418,P31947,P31946,P60842,P29590,P27361,P27348,Q9NYV6,O14939,O14920,P31749,Q96B36,Q02750,Q04917,P36507,Q9UKB1,Q9NX09,P63104,P17252,P15056,O00418,P61981,Q9Y297,P28482,O00141,Q8TB45,P35568,P99999,P23588,P62258,P30622,
P13535	P08754,O75970,O95500,P56750,P56748,P56747,Q92797,P56746,P42574,Q9NR48,Q02045,O95484,P30511,O95471,Q9UDY2,P20701,P10916,P29965,Q86UL8,P62070,P13533,Q92629,P61586,P57087,Q66LE6,P06340,Q9NPB6,P78369,Q01449,P78344,P35221,P78310,Q5JTD0,Q6P1M3,P28068,P12931,P10747,P06241,Q13326,Q5TCQ9,Q8N7P3,P60953,P05771,P07947,P68400,P11171,A7E2Y1,P24844,P12883,P12882,O15551,P55957,Q05655,P12814,P41743,P17693,O75508,…
P13533	P08754,O75970,Q01668,O95500,Q9UF02,P56750,P56748,P56747,Q92797,P56746,P13637,P13612,P42574,Q9NR48,Q06432,Q92736,Q02045,O95484,P30511,O95471,P08648,Q9UDY2,P26012,P26010,P26006,P20701,Q9UDW1,P10916,P51828,Q8NFM4,P29965,P51817,Q86UL8,P62070,P13535,Q92629,P20674,P61586,P08590,P08588,P08574,P57087,Q66LE6,P16144,P06340,P08514,Q9NPB6,P78369,Q01449,P78344,P35221,P78310,P23229,Q08462,Q92581,Q5JTD0,Q6P1M3,…
Q9UQB9	Q9NQS7,Q96GD4,P08670,Q15746,Q99661,P49450,O95235,P36873,Q5FBB7,P17661,O14965,O75410,P30086,O15392,P45973,Q08J23,Q14738,P16949,O14777,O43683,O60447,P19338,P06748,Q53HL2,P20936,P25788,
[truncated: 6,121 more rows]
