# Supplementary material for: Novel semantic similarity measure improves an integrative approach to predicting gene functional associations
Source: BMC Syst Biol. 2013 Mar 14;7:22. doi: 10.1186/1752-0509-7-22 (PMC3663825; doi:10.1186/1752-0509-7-22)
Supplement: Additional file 2 — Includes the positive gold standard (i.e., physical interactions, co-pathway, and co-complex associations) used for the performance evaluation in this study. [file 1752-0509-7-22-S2.zip › additional file 3/physical]

P04217	P17931,P54108,
Q9NQ94	P41238,O95319,Q9H0R8,O14787,O60506,Q92945,
P01023	P20151,P60953,P61812,O00214,P22301,P05067,P01137,Q9UNI1,P02760,P10145,P14091,Q07954,Q99972,P08253,P55040,B3KQF8,Q9UKR3,P12544,P08133,P11021,P01584,P60568,P01127,P61626,Q9Y337,Q9H013,Q13510,P05112,P09038,P09466,P04085,P02649,Q9H3D4,O00193,O00182,P61769,P07858,P41159,Q15582,P05231,P62993,P07288,P17931,P04278,Q8IXA5,P01138,P04180,Q96IY4,Q9UHI8,
Q9NRG9	Q13286,
Q6PD74	Q99613,Q13432,
Q2M2I8	Q96CW1,
Q13685	Q8IXH7,O43741,Q13501,Q9HC29,
Q16613	P63104,P17612,P00734,
P49588	P24534,P08238,P14921,P63104,
Q5JTZ9	Q9Y4P8,Q96KG7,Q9BW61,
Q9BTE6	Q9BW61,
Q9NRN7	Q9NWV8,P30480,Q8IY92,Q12933,Q8TD19,A8K107,O60739,Q99750,Q9UPT9,O14879,
Q9UDR5	P49023,Q13286,P01106,
Q9NY61	Q99708,Q13315,Q13526,O96017,O95751,P06400,O75385,Q08999,P52435,O14757,Q9NZW5,Q15038,Q00987,Q99547,P08047,Q04206,Q13535,Q8WYH8,P28749,Q8WYA6,
Q6ZMQ8	Q00535,Q15078,
P80404	P80404,P51649,P46108,
O95477	O75970,Q9HAP6,P21912,Q9Y566,Q01831,Q9NUP9,Q96RT1,Q9HD26,Q9NZW5,Q15700,Q8WWI1,Q92793,Q8TEU7,Q9UQ26,Q9NZN5,Q13158,Q13424,Q6PIV7,Q6P2Q9,P46939,P50479,P14373,Q13425,Q53GG5,P53667,P02647,Q5T2W1,Q13009,Q06278,Q13884,P55058,Q8TDM6,P17612,Q92796,O14910,O60941,O15269,Q4LE30,O15085,P68400,Q16851,
Q9BZC7	Q96SN8,
P78363	Q14028,
Q8N139	P02647,
Q8IUA7	O75618,
Q86UQ4	Q96AP0,O95166,
P08183	Q99623,Q99496,Q03135,O00165,
Q2M3G0	P28074,Q5JNW4,
Q9NP58	Q99816,Q92569,
O75027	Q14457,Q96RR4,P01106,O43741,Q13286,
Q9NUT2	P21673,Q9NUT2,Q8NC60,
P33527	Q13286,
Q92887	Q86UT5,O14745,P27824,Q5T2W1,Q14653,
O15439	Q96RT1,
O95255	P18206,
Q09428	O43768,B2RC52,Q15842,Q8WZA2,P53674,Q14654,
O60706	Q14654,B2RC52,P26641,Q16623,Q15842,P00338,
Q96J65	Q96JH7,
P33897	P33897,P28288,P40855,
Q9UBJ2	P40855,
P28288	O14832,Q9HAW0,O75365,Q15773,Q13501,Q13286,Q70EL3,Q9Y4P8,Q9BUV8,P12110,Q9BRX2,P28288,P33897,Q8NFA0,Q5EB52,P40855,O00264,Q12933,
O14678	Q96BY9,O43261,P12956,Q96FS5,Q15121,
P61221	P54619,P60520,Q70EL3,Q05823,O75323,P10153,Q9GZZ9,Q9BSB4,Q9BW61,Q9UGJ0,O00303,O15372,
Q8NE71	Q13131,Q96BK5,Q13352,Q9H4A3,Q9Y478,P56537,Q9NX58,
Q9UG63	Q13131,Q9UGJ0,
Q9NUQ8	Q8NC60,O43261,O96007,Q9BW71,P10451,Q7Z6U2,Q5HYE2,P62380,Q6IAA8,Q9H7U6,O96033,Q96GM8,Q9UKV3,O14645,Q96K37,
P45844	Q9H172,P45844,Q9H222,
Q9UNQ0	Q9UNQ0,P11309,
Q9H172	P45844,Q9H172,
Q9H222	P16333,P45844,P27986,Q9H221,
Q9H221	Q9H222,
Q8WTS1	Q99541,O60240,
Q9NUJ1	Q13501,P16104,
Q7L211	P21980,
Q96IU4	Q8NEB9,Q9BW61,Q13286,Q9H0Y0,Q9Y484,Q96F24,Q9Y4P8,Q9GZZ9,O75323,P54619,
O95870	Q9BSP0,O75391,Q9NQ84,P09651,Q8TCT9,Q9NXI0,P03897,Q96KC8,Q9UKJ0,P48201,Q9BVK8,P13164,Q9H0R3,Q99942,P03901,Q92900,P35354,P03905,Q15424,
Q8IZP0	Q9UQB8,Q13131,Q9H6S3,Q8N4C6,Q8IZP0,Q8TE68,P20929,P11142,Q7L576,O60861,O43639,Q8N8S7,O00213,P16333,Q8TE67,P50552,O14776,P02549,Q13813,Q13177,Q9UI08,Q9Y2A7,
Q9NYB9	P19012,Q13049,Q9Y3C0,Q9P0K1,P00519,Q9Y6W5,Q9UKF5,Q8TDR0,P18206,P08727,O00161,Q8N8S7,Q9H013,P62988,O43639,Q8IY31,P35900,Q15154,A5D8V6,Q96B97,
Q9P2A4	Q96L14,Q13177,P19012,Q8N8S7,Q9BVK8,Q07889,Q9NSC5,Q7Z4J5,Q96EV8,O15372,Q9UL45,Q53HG0,Q9Y6W5,Q96F07,Q6ZU52,Q16828,Q06455,Q7Z7G0,Q86YM7,Q9C0F1,P08727,Q15038,O00161,Q13153,
Q7Z7G0	P62993,Q9P2A4,
P00519	P55211,P04637,O60244,P24928,Q8TB24,P06400,P42566,Q9NUR3,P78314,P23458,P29323,Q71SY5,Q07889,Q12947,P62993,Q9UM47,O43281,Q96GP6,Q86SG6,P10636,Q15303,O15255,P09603,Q969W1,Q9NRJ4,O00213,Q9Y4K4,P21333,Q8N8S7,P20774,Q16531,P61981,Q96RL7,Q04917,O15162,P07203,P43699,Q13813,P02549,P29353,P50851,Q8NFP9,O75751,P31946,O60721,Q9BWW9,Q9UJV9,Q9NYB9,Q9BYB0,P06493,P78345,Q99638,Q9NWQ8,P34820,O15056,Q14999,Q12979,…
P42684	P04626,O94875,P06241,P00533,Q15303,P23458,P42684,P01112,P08631,Q13671,P46108,P12931,P29323,P27986,Q9H204,P16333,Q15642,P04040,O15304,P07203,P19174,Q02779,P11274,P21860,P00519,P62993,
O14639	P31947,O15162,Q96ED9,A8K107,P19012,Q12772,P61981,Q12933,Q8N6Y0,P62993,P63261,Q13137,Q04917,Q14500,Q9H4A3,P08670,Q08379,Q9BUH8,O95751,Q9Y3Q8,
Q6H8Q1	Q12772,
O94929	P62993,P68032,
P19801	P98174,P14920,P50570,
Q12979	P00519,Q96RT1,P35348,
Q8N0Z2	P68032,P60709,
Q9ULW3	P20226,P04156,
Q969K4	Q15796,O15198,
Q8N961	P68104,P62877,P62988,P04053,Q13618,
P09110	Q9H0Y0,Q16539,
P42765	P22307,P61981,Q9BW61,
Q13085	O60218,P54253,P38398,Q00005,P01106,P23508,O43741,O76071,Q13131,P54646,O95163,P49407,P19784,Q96RR4,Q13418,P05060,P68400,
O00763	P54646,Q00005,
Q9UKU7	P14921,Q99816,Q9UKU7,
Q9H845	Q6GQQ9,Q96RR4,
Q709F0	P60953,
P11310	Q9BW61,O95166,Q9H0Y0,Q676U5,Q70EL3,Q13286,Q96DT6,Q9Y4P8,Q9H1Y0,P38117,Q9GZZ9,Q6EEV6,Q9BSB4,O43741,P11310,Q9UGJ0,Q9Y2K6,Q9NR46,O75323,Q2TAZ0,P54619,
P16219	Q13131,
P45954	Q14457,O94966,Q9GZZ9,P54646,Q9Y4P8,Q2TAZ0,Q13286,
P49748	O00418,P12830,P49748,
Q15027	P05556,P16333,Q9NWP4,Q9Y239,Q0D2I5,P12931,P31749,Q15836,P14672,P62993,Q9HC29,Q00610,P02786,P00519,Q13286,
Q96P50	Q8TBE7,P56537,Q13352,
Q9BWD1	Q9BWD1,Q9Y4K3,Q9UET6,P30480,Q9UKE5,P68400,P63092,P54619,Q9Y478,P78396,O60739,Q9H1Y0,Q9UGJ0,Q9GZZ9,Q9BW61,P05412,Q99626,P23508,P21796,
Q9H3P7	Q9BSB4,Q9BUB5,Q08378,Q14789,Q9HAU4,
Q9BR61	Q9Y6K9,
Q16515	Q9UHC3,Q9UBI4,P27105,P78348,
P78348	P78348,P27105,P17612,Q9UBI4,Q16515,Q9NRD5,
Q9UHC3	Q9HAP6,Q96QZ7,P78352,Q9UHC3,Q8NI35,Q16515,P27105,Q9HD26,Q9UBI4,P17612,P68400,
Q96QU6	Q8IZ48,Q96QU6,A6NLR5,Q8TES7,
Q96AP0	P50395,Q6P9B6,Q9UBA6,Q9BSI4,Q15554,Q93009,Q86UQ4,Q9BSV6,P12956,P54274,Q15334,
P12821	P50052,P30411,P21964,
Q9BYF1	P62158,Q9UBU3,P30990,P01019,
P22303	Q9Y215,P05067,P05412,Q86XR5,P25391,P63244,P17544,P06733,P02462,P41214,P15336,O96004,
Q9UKV3	Q6IBR6,P68402,P61981,A0JLT2,P61457,P42574,Q53HC5,P31946,Q9BSF8,Q9NUQ8,Q15428,P42330,P01106,
P53396	P42771,P22392,Q9Y478,Q13286,Q2TAZ0,Q12933,O14964,Q8WVZ9,Q9UBN6,Q92636,P54619,Q96F24,O95166,Q9GZZ9,P19532,Q9BQS8,P54646,P62330,P49841,Q9NT62,Q9H1Y0,O75815,O75323,Q9Y4P8,P17612,Q96RR4,O43741,Q8NEB9,Q9UGJ0,Q9BW61,Q9NR46,P78396,P40337,Q9BSB4,Q7Z6L1,Q9Y371,Q9H492,Q9H0Y0,Q14164,Q6PID8,O00443,Q9H0R8,Q9Y4P1,O43524,Q8TD19,P53396,
Q8TDX5	P43364,
Q99798	Q6EEV6,Q9H4A3,P63000,
P49753	Q9NRM2,Q96F24,
O00154	O75323,P54253,Q9BSB4,Q9BW61,O43524,Q9UGJ0,P54619,Q96F24,O95166,Q13188,Q9GZZ9,O00443,
O14734	P01106,O43741,Q96RR4,Q2TAZ0,
Q9NPJ3	Q7Z6E9,P23508,P16220,Q14164,
Q15067	P22307,
O15254	Q9HAU4,
P24666	Q5T0N5,P00533,Q9UKE5,Q96F24,Q9BYC9,P56537,Q969G9,Q9UHJ3,P40337,Q13813,Q14164,P43403,Q13177,O00443,Q9BW61,Q9GZZ9,P06239,P54762,P11171,P06241,Q9BSB4,P35968,O60739,P29317,P04150,P15090,Q9NR46,O75323,P29323,P54619,P06213,
P13686	P10451,P50591,Q96DI7,P11161,O75487,Q8N357,Q05516,P15927,P45984,O14737,P53779,Q5TEJ7,
Q9NPH0	O43665,O60262,Q9UBM7,P84090,P48059,Q8N357,Q9H2U1,Q13418,Q15404,
P15309	P04278,P15309,P01871,P04626,
Q96GR2	Q92624,
Q96CM8	Q9BW61,
O95573	P13984,O75323,Q9BW61,Q92597,Q8N0X7,Q9UGJ0,
O60488	Q9UGJ0,P54619,P63104,O75323,Q8N0X7,Q9BSB4,
Q9NR19	Q92900,
P68133	Q16658,Q96SB3,P23528,Q96L34,Q9NZ32,Q9UQ03,Q9UNW1,Q8WZ42,O14604,P06396,P07737,P35080,P18206,P29353,Q9Y6U3,Q9Y2M5,Q9UGI8,Q14247,P05976,Q8N556,Q13393,P06753,O95084,Q9NVD7,P23443,P11532,B3KXY1,P17301,Q9HD67,P23677,Q15438,Q702N8,O43903,Q13813,O60716,Q13153,O00443,Q504X9,O60925,P02549,Q8IY63,P55008,P12931,Q59H18,P17252,Q02156,P56537,P46940,Q02241,Q9P2Y5,Q9Y5U8,Q5T0H7,P42025,Q9Y613,Q01995,P62993,Q96IF1,…
P62736	Q9GZZ9,P48643,O95166,O00443,Q676U5,Q92574,Q9Y4P1,Q9P2Y5,P62328,P50991,Q13501,Q8TD19,Q05655,Q13424,Q09472,Q9Y4P8,Q92636,P24855,Q8NEB9,Q15831,Q9BVC4,Q8WZ42,P23528,Q13286,P02774,P35638,Q9UGJ0,P54619,Q8WWW0,Q9C0C7,Q9H0Y0,Q99972,P04278,Q9NR46,O75323,Q9Y478,Q9H1Y0,Q8N4C8,Q9Y3P9,O15530,Q14457,O75385,P35609,Q16665,Q13131,Q5MNZ9,O43741,Q6PID8,Q9Y484,P05976,P05412,P54646,Q8IYT8,Q96RR4,Q9Y5K3,Q92793,
P63261	Q9NRI5,Q00653,Q9Y6U3,P49023,P12830,Q9Y613,Q9UBC5,Q92558,P04839,P51572,Q15653,Q01201,P18206,Q12933,O95084,P19838,P51531,Q9Y572,Q04864,P21462,Q16827,Q99689,P42771,Q9UBT5,Q13233,Q15149,P21741,Q13352,P20333,P00747,Q99759,Q8TDR0,P63167,P25963,P56537,Q04206,Q11203,Q99558,Q8TE67,P09327,O14920,P12004,Q9UHV8,O14639,P06396,P19438,Q6VMQ6,O43353,Q9Y490,Q9Y281,Q99962,Q13077,Q8TE68,P62328,P08758,Q9Y6K9,P55273,…
Q562R1	Q12933,O15530,P60520,Q15831,Q9Y4P8,Q8NEB9,Q9Y371,P54619,Q9GZZ9,P49407,Q676U5,Q9Y484,O75143,O94817,Q9NR46,Q13286,Q9UGJ0,Q8IYT8,P32121,Q92636,Q9BVC4,O00443,Q96DT6,Q9P2Y5,O95166,O43741,Q9BQS8,Q6ZNE5,Q9Y478,Q14457,Q6PID8,Q2TAZ0,Q7Z6L1,O95249,Q5MNZ9,O75385,P35638,Q9Y3P9,Q9H492,Q9BSB4,Q13501,O43524,Q9H0Y0,Q9Y4P1,Q9GZQ8,Q8TD19,Q9H1Y0,Q969Q5,Q9C0C7,Q8WVZ9,P48736,Q9H0R8,Q8IY63,Q9NT62,Q8WWW0,P54646,Q13131,…
P68032	Q8NF91,P62993,Q59H18,Q8N0Z2,P32121,P23528,Q08495,P02774,Q15149,P15311,P03950,P07384,Q8TDR0,Q15746,Q14847,Q5TI65,Q12792,O94929,Q16658,P61160,P02730,P04792,Q8WXH0,Q969Q1,O43707,Q9Y490,Q6TDP4,P60709,Q9Y6U3,P11532,Q8N556,Q9Y5U8,Q9Y664,P42768,P63167,Q02156,O43516,B3KXY1,P18206,
P63261	Q9NRI5,Q00653,Q9Y6U3,P49023,P12830,Q9Y613,Q9UBC5,Q92558,P04839,P51572,Q15653,Q01201,P18206,Q12933,O95084,P19838,P51531,Q9Y572,Q04864,P21462,Q16827,Q99689,P42771,Q9UBT5,Q13233,Q15149,P21741,Q13352,P20333,P00747,Q99759,Q8TDR0,P63167,P25963,P56537,Q04206,Q11203,Q99558,Q8TE67,P09327,O14920,P12004,Q9UHV8,O14639,P06396,P19438,Q6VMQ6,O43353,Q9Y490,Q9Y281,Q99962,Q13077,Q8TE68,P62328,P08758,Q9Y6K9,P55273,…
P63267	P04278,P62993,P50402,P32121,P05412,
O96019	Q86U86,Q6ZNE5,Q15906,P01106,Q9UBU8,Q9H2F5,Q9NRQ2,Q8NBZ0,Q9UPN9,Q92925,Q92993,Q9Y484,O43257,P41279,Q9UK53,Q9Y4A5,Q13045,Q96L91,Q9NPF5,Q04206,Q5MNZ9,Q9UIG0,Q53TQ3,Q6ZRS2,Q12824,P52565,Q9H160,Q9BQS8,Q9H981,Q9H0E9,P24928,Q13043,Q9NXR8,Q9Y230,P51532,Q9C086,Q15014,Q01844,Q9Y3P9,Q96JC9,Q9NV56,Q01201,O95619,Q8NAP1,Q9GZN1,Q9Y265,Q9HAF1,Q969G3,Q92922,Q8WVZ9,Q96EZ8,Q96GM5,Q8IYT8,P51531,Q8TAQ2,Q52LR7,
O94805	O75208,Q13363,
Q9Y615	Q9UGI8,
P12814	P50461,P12814,Q16512,Q05397,Q93052,Q00535,P12830,Q13133,P48058,O60244,P08238,O14939,Q9BVC4,O00151,Q9Y2D8,Q99700,P35232,P18206,Q96HC4,Q9H4A3,O95249,Q96RT1,Q8IY67,P05771,Q9UMD9,P35221,Q13426,P09467,P43364,P29350,P18031,Q92831,Q9UGI8,Q13319,P12931,Q9UBF9,P62993,Q9BUZ4,P00441,P29353,Q7Z763,Q15942,P98161,Q9NZA1,Q5VTD9,P25054,Q12879,Q15078,P08567,O76041,Q9NPC6,Q8TDC0,P35241,Q13501,P60709,Q8WX93,P38432,…
P35609	Q9NP98,P38432,Q15596,Q13563,Q86TC9,P16581,Q13352,O43184,O75469,Q9NRI5,P22459,O60244,Q9NRC1,Q12959,P29274,P04049,Q13557,O75376,Q08043,Q8TDC0,Q9UQP3,Q8TE68,Q9NPC6,Q13573,Q9BSB4,Q8WX93,P35609,P46939,Q9HAU0,Q9Y2D8,Q15788,Q96RT1,Q13555,Q99700,P03950,P62158,P68366,P22460,Q8WZ42,Q92831,P62736,O00151,P29474,Q96NW7,P48552,P07384,P18206,P78352,Q9Y561,
Q08043	Q86TC9,Q86VF7,Q08043,P35609,P29274,O43707,
O43707	P15313,Q9H5Z6,O00151,P29350,P12830,P20929,Q06124,P05556,P05412,Q92738,Q8TDR0,Q96QZ7,P42224,P06396,P38432,Q96NW7,Q9NP98,P42771,Q99759,P17480,P68032,Q16539,P29474,Q13555,Q9UMD9,P05121,Q9NZJ4,Q9NPC6,P63104,P62993,Q13554,Q9UQM7,Q9ULG1,Q15599,Q9H4A3,Q7LDD5,P35222,Q9Y572,P25054,Q08043,P29274,
P61163	Q13286,Q9P2Y5,Q9BSB4,Q01082,Q96RR4,Q96F24,P30480,O95166,O75323,P54619,O00443,Q8TD16,Q14457,Q9BW61,Q9NR46,O43741,Q9BVC4,A8K8J9,Q9H1Y0,Q14980,Q9GZZ9,O15020,Q9Y4P8,Q9UJW0,Q96DT6,Q9UGJ0,P61163,O43524,
P42025	O00443,O95166,O75935,O43741,P60709,O75323,Q14203,Q9GZZ9,Q9BW61,P68133,Q9BSB4,O43524,Q96F24,P54619,Q13286,Q12873,Q9UGJ0,
P61160	Q13576,Q9UGJ0,Q9Y6W5,P30480,O15143,Q9Y4K3,P14317,O43524,Q92558,Q16611,P54619,P00533,P16070,Q13043,P18206,P68032,Q9GZZ9,P12643,Q9BW61,O75323,P42768,P62993,O75815,O60739,Q9NR46,Q14247,O00401,
P61158	Q9BSB4,P62993,P00533,O60739,O75323,Q9Y4K3,P42768,Q9BW61,Q9GZZ9,P14317,Q9Y6W5,Q9UPY6,P16070,Q14247,P17535,P12830,P60953,P54619,O00443,Q9UGJ0,
Q9P1U1	P28749,Q9BPX5,O15143,Q99996,P11802,O43242,Q96IZ7,P12882,Q8N163,Q6IBS0,P42771,Q9BW61,P57088,
Q9H9F9	Q8NBZ0,Q53TQ3,Q8NAP1,Q9Y265,Q96EZ8,Q9C086,Q9ULG1,Q9H981,Q9Y230,
Q9GZN1	Q15365,O43257,P37802,O14818,P25786,Q9Y3F4,Q15906,O14593,P50395,P24534,P54819,P29401,Q7L2H7,P39023,O96019,Q16658,P31153,
Q9H981	Q8NBZ0,Q96EZ8,Q53TQ3,O96019,Q9WJR5,Q9C086,Q8NAP1,Q9H9F9,
Q9NZ32	P68133,P04637,P54619,Q9BSB4,
Q04771	Q14D04,Q02790,P61599,P11473,P42224,Q969T4,P57735,Q96D21,Q6PF15,Q15797,Q9UNK0,Q9H0C8,Q9NW38,P37173,P08567,Q96AE7,O00212,Q86X27,Q9NRW1,Q9NYN1,O14544,P43026,P15882,P55103,Q86SG6,P62979,P12643,Q04323,Q9H4E5,Q13873,Q9BV47,O95747,Q5RKT7,Q96IF1,Q9H093,O14920,P36404,Q9UII6,O14526,Q8N6C5,Q13153,Q53GS9,Q58WW2,P62987,P08476,Q8TAI7,P36896,P09529,P63010,P10828,Q13501,P18075,O15198,Q6P3X3,O94921,P49354,Q9H4M3,…
P36896	O60749,P98170,P62942,Q13873,P36896,Q04771,P27037,P55103,O15105,Q13596,Q15796,Q13485,P84022,Q9HCE7,P08476,Q13705,Q8WUH2,Q8N6C5,P09529,P13385,
Q8NER5	P09529,P13385,
P27037	P55103,O60383,P18075,P43026,P27037,P22004,P09529,Q9UER7,Q5JR98,P05111,P12643,Q13705,P37023,P36896,P57105,P17813,Q8N6C5,Q03167,Q96RT1,Q8NFH8,P08476,
Q13705	Q9UNH7,P22004,P27037,Q8WUH2,O14793,P17813,O60749,Q8N6C5,P36896,Q13596,P43026,Q96RT1,P18075,P55103,P12643,P09529,
P37023	Q03167,P01137,P10600,P55055,Q9UNH7,P27037,Q03135,P98170,Q8WUH2,
Q03154	Q8IWZ6,Q03154,Q9GZT8,Q96RK4,Q9BXC9,Q99614,
Q96HD9	Q96HD9,
P14621	Q9H0R8,
P00813	P21728,P30542,P62993,P27487,P29274,P04150,P29275,
Q99965	P05556,P21926,O14967,
P78325	P19883,O95633,
Q13443	P05556,Q05655,P23229,P01375,Q9Y371,P12830,Q9Y5X1,P01106,Q5HYK7,P26006,P06756,Q9UI95,
O14672	O43921,P35232,P30101,P62993,P10275,P06239,P29320,Q13257,P01135,P30530,P20827,Q5HYK7,
O75078	O76061,
O43184	P24593,Q5HYK7,Q9UKS6,P35609,P01133,P05556,O95633,P19883,P27986,P17936,
Q13444	O15259,P06241,Q8WV41,Q14155,Q8TEJ3,Q96R06,Q13882,Q13257,Q14814,O60504,P16333,Q9Y5X1,P00519,Q15645,Q15052,P62993,O94875,Q9UI95,Q9BX66,Q9BS31,Q5HYK7,P28482,P07947,Q7Z6J0,P08631,P07948,Q9Y371,
P78536	Q9UI95,Q13257,O14788,Q12959,Q15303,P46531,Q5HYK7,Q14192,P05067,P28482,P01375,P27361,P35625,P01135,P26045,P30101,
Q9H013	O14788,Q02297,P09958,Q9H501,P01023,Q9NYB9,P53618,Q99962,P62988,
Q9P0K1	Q04917,Q9NYB9,P27348,O95970,P62258,P10242,
O75077	P63104,
Q9UKQ2	P13612,Q9Y490,
Q9UKF5	Q9NYB9,
Q9BZ11	Q9NRR5,
Q9UHI8	P0C7H9,P15692,P09958,P13611,Q0WX57,P01023,
O95450	Q8WYR1,
O75173	P00738,P01011,P09958,P02795,O75173,P02751,Q96GW7,O60687,P01009,
Q9UKP5	Q13424,
Q76LX8	P00451,P04275,
Q6UY14	P07858,O95336,O75716,Q9P0T4,P05177,Q96FY4,P27658,Q8WTR4,Q9BQ66,O15162,Q13643,Q07912,Q8NEC5,Q5T3U0,Q13609,Q9NV55,O43597,Q6UY11,Q9ULA0,Q7Z783,Q9UGJ1,Q8N656,Q9HB63,P29972,O60504,O76003,
O75689	P41743,P48729,O75689,Q01130,P46781,P61289,Q15139,P39687,Q00577,Q02156,Q6ZUH1,Q12874,P17252,P19338,Q05513,Q13367,Q8IYB8,P53999,P42336,
Q9NPF8	P37840,Q9NPF8,P26641,Q9Y6K9,P04156,
P55265	Q9BSB4,O75323,O14980,P55265,Q13131,Q00341,Q59EC0,Q92900,Q9Y3P9,O15530,Q5MNZ9,Q8WWW0,Q9Y4P8,O43524,
P78563	P78563,
Q9NS39	P63165,
Q86TW2	P62820,
Q8NI60	Q13286,Q9Y5V3,Q9UI14,
Q96D53	Q9Y446,
Q08828	Q08462,P04899,
Q08462	Q5JWF2,Q08828,
O60266	Q13555,
O95622	P63096,Q05513,P17612,P17252,P41220,Q5JWF2,O95622,
O43306	P54253,P04049,P36544,Q5JWF2,
P51828	Q05655,
P40145	P67775,P13569,P62158,
Q96PN6	P43119,P35346,O94762,
P18509	P32241,P47872,P08473,P42575,P41587,Q15465,P41586,Q8IZJ3,
P41586	P62158,P18509,
P35611	P11277,Q13813,Q13464,Q05655,P17612,Q4VCS5,P42574,P22670,P35612,Q02535,P62158,P02549,Q02363,P05023,
P35612	P17612,Q9GZZ9,Q05655,P23471,Q9Y2J0,P35612,P35611,P62158,P06241,
Q9UEY8	P17252,
P07327	P07327,
P00325	P00325,
P00326	P00326,
P08319	P62258,
P11766	Q13424,O15350,P04637,Q9H3D4,Q12873,P11766,
P28332	P20823,
P40394	P40394,
Q9BV57	P50281,P11182,Q92882,
Q15848	Q86V24,P02745,P55290,
Q96A54	Q9UKG1,Q96A54,
Q86V24	Q9UKG1,Q15848,O15116,
P35318	P05305,P35318,P08603,Q16602,P08473,O60895,
Q9H2P0	P19174,
Q6IQ32	Q13952,
P30542	P00813,P21728,P04899,Q13255,Q5JWF2,P19086,O43491,
P29274	P43490,P14416,Q13107,P35609,Q99418,P29274,P00813,P12814,Q08043,O43707,
P29275	Q15599,O95631,P15311,P43146,P00813,
Q9BRR6	O60383,O75528,Q9NRR5,
P54922	Q02539,
Q9NX46	Q14982,Q8WVB3,Q70Z53,P00352,
P25100	O75528,Q13884,P35348,Q13424,P19012,Q14315,P19237,Q9NSN8,Q13425,
P35368	Q14315,P35348,P29992,P15311,Q96SB3,P10523,P02768,Q96CW1,P50148,P42224,P17252,P01857,P29475,
P25100	O75528,Q13884,P35348,Q13424,P19012,Q14315,P19237,Q9NSN8,Q13425,
P08913	P04899,Q05655,P09471,Q13424,P63096,P63104,P08588,
P18089	P63104,P04899,
P18825	P63104,P09471,
P08588	O14908,Q5JY77,P49407,Q99963,Q9HD26,Q96QZ7,Q12959,Q9P1A6,Q86UL8,Q13424,Q99962,P29475,Q96D09,P62993,P08913,
P07550	Q14232,P62633,P01584,P48051,P24588,P41143,Q5JY77,P25098,P49407,P62993,P62988,P11308,P30679,P13569,O14745,P13945,P46934,P48544,P34947,Q7Z362,Q05655,Q15599,P06213,P43250,P48549,P63010,P29475,Q13639,O95837,P41240,P32121,P12931,Q02952,Q92806,P36575,P29992,
P13945	P07550,P13945,Q5JWF2,P12931,
P25098	P18545,P48736,Q00987,P27361,P05387,P05129,P50148,Q14161,P07550,P17612,P21462,Q03135,P17252,P51679,P30556,P08100,Q9Y2X7,P23945,P62988,P20941,P62166,P32245,P41143,P01133,P24530,P12931,Q05655,P51681,Q13255,P49407,Q02952,P17655,P30411,P35243,P00533,P05771,P37840,P07951,Q13371,P59768,P30086,P30679,
P35626	P30556,Q9Y2X7,P51679,P51681,P35372,P30411,P61073,
Q16186	P55036,O43684,P00533,O43396,Q9UMX0,P54727,P62258,Q13490,P49792,Q8WTU0,Q9UHD9,P01241,O60220,P60900,P54725,P54578,Q9Y5L4,Q06830,O60381,P51665,Q96IX5,Q16401,Q13200,O00487,P04843,P04844,
P30566	Q9UGJ0,Q13188,Q9Y4E8,Q9BSB4,O43524,Q13107,O75323,Q9GZZ9,Q9BW61,Q9BXW4,
P30520	Q9UGJ0,P54619,O75323,Q9GZZ9,Q9BW61,P30480,Q14164,Q9H0Y0,Q96F24,P68133,
Q8N142	P63104,
Q8IUX7	P19174,P15923,Q05397,
Q6ZN18	O95751,Q86SE5,Q15022,
Q08117	O75626,O95166,Q15475,P80098,P54259,Q9Y6H5,Q99963,P10275,Q04724,Q9Y6J8,Q02543,Q99729,P28360,Q9NPC8,Q5VTD9,P29083,Q08117,Q16539,Q9Y3C7,Q8TBA2,Q01196,Q04206,P20823,P14859,Q9Y3E5,Q04726,
Q8N556	P68133,Q8N556,Q05655,P05771,P17252,P05129,Q02156,P68032,Q05513,
Q8TED9	Q15654,
Q8N4X5	P12931,P20936,
P51825	Q03111,Q2Q440,Q8IUQ4,Q16539,P50750,P42568,O15198,O43255,Q03164,Q9UHB7,Q8TEK3,O60563,Q8TD98,
P51816	P19174,P46108,P16333,P62993,
P51826	Q9H4A3,Q05397,
Q9UHB7	A8K107,Q03164,P50750,O95402,P42568,Q9BTT4,A0JLT2,Q03111,O60563,P51825,Q12933,Q8IUQ4,
Q9Y4W6	Q9Y4P8,O43741,Q14457,Q2TAZ0,Q70EL3,Q13286,Q8IXK0,Q96DT6,P19438,Q9HAU0,
P02771	P30480,P42574,P51681,O95630,O43147,P98170,
Q6ULP2	Q9UJY5,O43747,O75843,Q9UJY4,Q9NZ52,
P20933	P20933,P02768,P11717,Q5JR59,
Q9UPQ3	Q02153,Q9UPQ3,Q02108,
Q99490	P35240,Q9H4G0,Q5ZEZ6,P27986,
Q96P47	Q14814,Q8WVZ9,
Q5U5Z8	Q9H3D4,P04637,O15350,
Q15109	Q9NR96,P04271,P23297,P61586,P62993,P16333,P25815,P02766,P80511,
P52594	Q9NWF9,P51809,P52594,P25054,O14980,P61925,Q9UBC2,
O95081	Q9UBC2,P42566,
Q8N302	O43508,P78406,Q9UL45,Q15834,Q15428,P24386,
Q53H12	Q9BW61,Q9Y4P8,O00151,Q9HCK5,Q13286,P08631,Q14457,Q2TAZ0,O43741,O95219,
P35573	Q9GZZ9,Q6PID8,O43524,Q15831,Q9Y3P9,P84022,P54646,Q8WWW0,Q9BVC4,Q92636,Q9Y478,Q8IYT8,Q9Y484,O75323,Q9H0R8,Q6VVB1,O43741,Q9BSB4,
O15120	Q13286,Q9BQ66,O15162,
Q9NRZ5	P46108,
Q86UL3	Q13286,Q9Y4P8,Q5VTD9,
Q53EU6	Q13286,
O00116	O75323,Q676U5,O15228,Q9UGJ0,Q9BSB4,Q8WVZ9,Q9BW61,
O95994	Q14194,Q9NRR5,Q96HA1,Q9GZT6,Q9NPI1,Q9Y3C7,Q01995,A8CG34,
Q8TD06	Q14118,O95274,
O00468	Q5VTD9,Q14118,P30101,P54259,
O00253	Q9UBU3,P41968,P32245,P33032,
P01019	P23946,Q07075,P01042,P40763,P42785,P54136,Q9BWA2,P62993,Q9ULA0,P42224,Q9BPY8,P48147,P01019,P30556,Q16819,Q01844,P13727,Q9BYF1,P08311,P04201,
Q9UPW5	Q9Y3M2,Q13136,P99999,Q9NRI5,P01100,Q9P2P1,P06733,O75335,
P30556	P19174,P20339,P04049,P29474,Q6Y2X3,P35626,P25098,P34947,Q5JY77,Q05516,P50148,P30411,P52888,P49407,P00533,P01019,P01112,P28482,
P50052	Q9ULD2,Q6RW13,P35625,Q05516,P12821,P21860,P08754,Q13424,Q96RT1,P04899,P42338,
Q6RW13	Q6RW13,Q96AL5,P63244,P50052,P40426,Q96HA8,Q9UKF7,Q9NR46,
P21549	Q9Y6H5,P50542,P62258,
Q8TBG4	Q9H4A3,
Q8IUZ5	Q8IUZ5,
Q8WYP5	P57740,Q8WUM0,Q8N1F7,P52948,P37198,P35222,A0JLT2,Q12769,Q14974,
P23526	Q9BXW4,Q8TD19,Q9Y3P9,Q969Q5,Q8WWW0,Q9Y371,O75815,P46459,Q9H0Y0,Q8TDR0,Q9GZZ9,Q92636,Q13177,Q7Z6L1,Q9BW61,Q13043,Q9Y4P1,P63104,P23508,Q9H0R8,O00443,Q9Y478,Q14457,Q96BK5,Q9BSB4,Q6PID8,Q96F24,Q9UGJ0,Q8WVZ9,P01889,O95166,Q96DT6,O95249,Q9H1Y0,Q8IYT8,Q2TAZ0,O75323,Q96RR4,O43524,Q9BVC4,O15264,Q9Y4K3,P30480,O15350,O94817,Q9NR46,Q13286,O95352,P48736,Q16665,P54619,Q8NEB9,
O43865	Q9H9J4,Q8IY92,Q14643,A2RUE3,Q8TAF3,O14964,Q8TAC2,O94885,Q7Z7N5,
Q96HN2	O14582,O15355,Q8TAF3,Q99683,Q7Z7N5,Q8TAC2,Q9Y4K3,Q92560,Q8IY92,
Q5TGY3	P54253,
Q8N157	Q9NRG4,
Q09666	P63104,P31749,P04271,Q13322,P07947,P52757,P00533,Q8IVT2,Q9Y484,P15311,Q8N726,P25054,Q13426,
P35869	P13984,Q15185,P48552,P08047,P20226,P51398,Q01201,Q15788,Q8NI08,P12931,P35869,Q09472,Q9UNE7,O00268,Q15596,O14980,O00327,Q13620,O60563,P10145,Q9Y618,P10275,Q04206,P51532,P35269,P10589,Q15545,P03372,
A9YTQ3	P27540,
O95433	Q9Y3P9,Q8NEB9,Q9HC98,Q14457,Q9Y2Q3,Q96RR4,O75323,Q9NR46,Q5MNZ9,Q9P2Y5,O75365,O00443,P56537,Q2TAZ0,Q9H0R8,P13569,Q9GZZ9,Q9Y5J5,Q9BW61,Q9H0Y0,Q96DT6,Q9Y4P8,Q9BQS8,O95166,Q9UET6,Q15831,Q9Y371,P54646,P07900,Q9H1Y0,P00533,Q676U5,Q96F24,Q9P0W5,Q13501,P29692,Q9BUV8,Q13286,O75143,P54619,Q9BSB4,P30480,
Q719I0	P07900,
P02765	P02768,P00519,P31749,P07585,P06213,Q9UK22,P62070,P62993,P60953,
Q9NZD4	P0CAP1,P0CAP2,P69905,Q5D1E8,
Q9GZX7	P27694,
P55008	P68133,P13796,
Q9BQI0	Q9Y572,
O95831	Q99959,Q8NC60,O75821,Q04206,Q9H1Y0,Q9Y484,P13569,Q9Y371,Q9Y3P9,Q9UGJ0,Q13043,Q96DT6,P40692,Q8IV54,Q9BRX2,Q6PID8,Q9BW61,Q9NX70,O95831,Q676U5,Q13233,Q9GZZ9,P42574,O95166,Q9H492,Q00653,P54619,Q92956,Q8NEB9,Q9Y478,P48736,Q99759,Q15831,Q96RR4,P00533,Q9BUV8,Q9P2Y5,P16104,O94817,P54278,Q16665,Q9BQS8,P35638,O43524,Q8IX03,O75365,Q13286,P98170,O95249,Q15047,Q13322,O43741,P46459,P54646,Q2TAZ0,Q14457,Q9Y4P8,…
Q96NN9	P43364,P04156,Q53G59,
Q9Y4K1	P51812,
O14862	Q9ULZ3,O75626,O14862,P10914,
Q12904	Q9H0Y0,Q9GZZ9,Q13286,Q9UGJ0,P25705,P45983,O75323,Q13155,Q9UET6,Q9BSB4,P46940,P14625,Q9BW61,P23508,Q12904,Q9HAU4,Q15046,Q14164,P07947,P30480,Q16539,P62330,P54136,
Q13155	Q13155,P62988,Q0VDD7,Q9NYC6,P19012,Q12904,Q9NNW5,Q96AE4,Q12929,P04637,P54136,Q13643,P47897,O60260,Q15046,Q9BSB4,Q8TBB1,Q13286,Q9Y4K3,Q96L14,P41252,P07814,Q8TAP4,O60739,Q6PI48,
O00170	Q07869,Q9H0Y0,Q15185,P68400,Q59H18,Q15388,P27540,Q8NEB9,P08238,P61244,P00533,P27815,Q96DT6,
Q9NZN9	Q9Y5A7,
O43918	P12931,P62993,Q8TD26,Q92793,Q08945,P33778,P19174,P13010,O43918,P00519,P27986,P16333,Q93077,P06241,P16104,P46108,P23527,
Q9UKB5	P35222,P12830,
P00568	P31749,Q8NEZ4,Q14192,
P54819	P04278,P54646,Q9Y4K3,Q15831,Q8WWW0,Q13286,P22392,Q9Y4P8,Q9H1Y0,Q9GZN1,Q7L2J0,Q96RR4,Q7Z6L1,Q14164,P11171,P01241,Q13177,Q9P2Y5,O60739,
P27144	Q9NNW5,Q9GZZ9,
Q9Y6K8	O95741,Q7Z4K8,Q9Y6K8,Q96N11,Q9H1E3,Q9NRL3,Q9Y508,O60701,
Q92667	A0AVK2,P36897,Q7Z4T9,P31323,P31321,Q03135,O15350,Q16825,P13861,Q99417,P04745,P10644,Q93009,P62136,
Q9Y2D5	P12931,P62993,P46108,P19174,P16333,P27986,Q92905,Q9P2K6,
O75969	Q96C74,Q15506,Q9HAT0,P17612,Q9BZX4,Q14344,P13861,
Q5JQC9	P13861,P31323,
P24588	P07550,P31323,P13861,P18505,P17252,P46940,P62158,P28472,P07949,P78352,P63252,Q08209,Q12959,
Q13023	P06241,Q96EV8,P27986,P13861,P12931,P27815,P62993,P46108,P16333,P00519,
O43823	Q676U5,P42574,P49736,Q9P0W5,P04745,Q14451,P01106,P13861,P30281,P24385,Q04206,P30279,P17844,
Q9ULX6	Q9Y4P8,P42166,P17612,Q96RR4,P50402,P62988,O75400,Q99759,O76071,Q9P2Y5,P01106,Q9Y5V3,Q9ULX6,Q99741,Q04206,Q14739,Q15796,Q68DV7,Q08211,Q8WVZ9,P42858,
Q99996	Q14D14,O95613,P61981,Q96RU3,O43303,Q9Y6A5,O43586,Q9P1U1,P49674,P78545,P54277,Q02156,P30154,Q53EZ4,Q9UHX1,Q05586,Q16512,Q99459,P48730,P62158,Q9UER7,P31323,Q9UKE5,Q9NRI5,Q9NRG4,Q96CW5,P62136,P25054,O00299,P51787,Q15642,Q06190,
O43572	Q5T2W1,P31323,P10644,O14745,
Q9UKA4	Q8IY92,P35232,Q9Y446,Q9NRG4,P13861,P62136,P62140,P49841,P10644,P31323,Q13322,P29353,P36873,O75815,Q9H0R8,
Q02952	P17252,P00533,P25098,Q08499,P35222,P07550,P13861,
Q12802	P24723,P31946,P61981,Q16611,P21980,Q15139,P28702,Q9UBT7,P61586,P61244,P17252,Q03113,Q07869,P10827,P62258,Q92731,P13861,P63104,Q9BUB5,P50148,P22392,Q9H492,P03372,P49792,
Q86UN6	P13861,P31323,P17612,Q99417,
Q02040	Q07955,Q9Y2I6,Q15834,Q15287,Q14240,Q99750,O95218,
Q5TCS8	Q96FS5,Q15121,
Q9NQ31	P17612,O15264,
Q53H80	Q8TBB1,Q9NZD8,Q15834,
Q7Z591	Q6Y7W6,P63104,O95400,P29965,P25942,
P14550	Q9NPD3,
P15121	P40337,Q9GZZ9,P23759,Q15797,Q14164,O75346,P19532,P23508,Q03001,Q9Y4K3,O75323,Q96PZ7,P30480,P15924,
O60218	Q13085,
Q04828	Q04828,P27361,
P52895	P52895,
P42330	Q9UKY1,Q96B02,Q5T3J3,Q5UIP0,Q9UKV3,P43364,
O43488	P00734,P30480,O95154,O43488,
O95154	O43488,Q9NPJ8,O95807,
Q8NHP1	Q9NR46,
P31749	Q09666,P35222,Q92574,Q9UQB3,P46527,Q96S96,O95988,P13727,Q8N5S9,Q16539,Q8TAI7,P56279,O14746,Q06481,Q15047,P63104,Q7Z6J0,Q8TCG2,P10636,P05106,O15151,O60825,Q15119,P38398,Q9NUC0,P52757,Q05655,P53365,Q12824,Q9UQC2,Q13772,P35240,P54253,Q16584,O94875,Q14185,P30153,Q9UBP6,Q14643,Q86V81,Q92922,Q09472,P63000,P41279,Q92731,A7KAX9,Q8TAQ2,O60346,P07738,Q8IXJ9,Q13153,P02765,P08238,P35813,P09601,Q05195,Q5T1C6,…
Q96B36	Q9BVC4,Q8N122,P63104,P56537,P11309,Q15560,P31749,P61981,P31751,Q13352,Q04917,
P31751	Q96DZ5,P56277,Q07352,P56279,P49841,P03372,Q53GL0,Q16543,P78527,Q15118,P42574,Q9H0K1,P31751,P98177,P45983,Q92945,Q9UKG1,O95716,P56278,P49815,P23945,P31749,O60346,Q9Y4I1,Q05513,P35222,P07900,P98170,O15530,Q96B36,O15111,P49137,O95988,Q99683,Q6ZVD8,P14672,Q15047,
Q9Y243	O15530,Q16543,P49815,Q6ZVD8,Q05513,P56279,Q05655,Q53GL0,O60346,Q9UKG1,P67775,P42574,
Q9H8T0	P56545,Q12789,Q29RF7,Q9UJC3,Q96BU6,Q86VS8,Q3ZCQ8,P58557,Q5T6L7,Q16891,Q14181,Q96H22,Q00341,P36406,P58546,Q14203,Q9P253,Q9BVJ6,Q9NX47,Q9H269,Q9P2H0,O15530,Q86Y13,P27694,P41252,Q8N612,Q8WV44,P31749,Q96A84,Q5SQP8,Q9UPT5,P00966,P49754,Q96RR1,Q96ED9,
P13196	O95630,
P22557	Q9UPN9,P53611,P50750,P62993,Q6P1J9,Q9P2R7,P01137,
P02768	Q9UBP0,Q8IWB4,P02760,O60504,Q16531,Q92636,Q9Y4P1,Q09019,Q9NQ66,Q9P0X4,P05155,O00418,P20933,Q00005,P02765,P35527,P82279,P14136,A2RUQ8,Q92628,Q9H974,Q9BTX7,P08603,P10124,P02775,P62495,P02489,Q8NDX5,Q13009,P02787,P02533,Q13129,Q9GZU2,O75419,P49619,Q9H7N4,P18084,Q04118,Q9Y6Q9,A5YKK6,Q96RL1,Q9GZM6,Q5T442,P20823,P01034,P01857,Q8IY92,Q9BVC4,Q9Y6Y1,P08779,P00734,P02656,P00746,Q8N355,Q9UPY3,Q8TDY8,P04264,…
Q13740	P00533,P30203,Q13740,
P00352	P38398,Q8TD19,P00352,Q9NX46,
O94788	Q9Y2X8,
P30837	P54619,Q96RR4,Q9Y4P8,Q96F24,O43524,O75143,Q9BSB4,P01106,Q9H1Y0,Q8WVZ9,O00443,O75323,Q9BW61,Q9GZZ9,Q13286,Q9P2Y5,Q96DT6,Q9NR46,Q9H0Y0,Q7Z6L1,Q2TAZ0,Q14457,
Q3SY69	Q9BSB4,Q9Y4P8,Q96RR4,
P05091	Q13352,Q13432,Q96ID5,P49789,Q14194,P10809,Q9BW61,P56537,Q9UKR5,Q8N357,P05091,Q8TCE6,P61604,Q9GZZ9,O75323,Q9NR46,
P51648	Q8NEB9,Q9H492,Q8WVZ9,Q96F24,Q14457,P08473,Q70EL3,Q13501,Q2TAZ0,Q9GZQ8,Q02779,P60520,Q13286,Q9Y4P8,Q9H0R8,P61244,
P48448	Q13286,
P51649	Q9GZZ9,P80404,P04150,
Q02252	Q7L0Y3,P29353,
P49419	Q9H0Y0,Q9BW61,Q96RR4,Q9GZZ9,Q9BSB4,Q9UGJ0,Q9NR46,O75323,P54619,O43524,O94762,
P49189	P62068,Q9BSB4,O00443,O75323,Q96KP6,P30480,Q9UGJ0,Q15831,P54619,P21580,Q96F24,Q9BW61,
Q8IZ83	O94782,Q9BRP4,Q9UGJ0,O75323,
P54886	O00443,Q96RR4,Q9GZZ9,Q9BSB4,O43741,Q13501,Q8IVM0,Q96DT6,O75323,Q2TAZ0,Q9UGI0,Q13286,Q9NR46,P54646,Q9UGJ0,Q9H0Y0,P54619,Q9Y4P8,O43524,Q9H1Y0,P01106,Q8WWW0,O95166,Q96F24,Q9BW61,Q15831,P63165,
P04075	Q9H0R8,Q12933,P08238,O00443,Q9BXB5,P16104,P00533,Q96F24,Q15831,Q9BXW4,Q6EEV6,Q9UGJ0,O94817,Q8IZH2,P48736,Q9Y371,P36543,O15264,P35638,Q9BSB4,P43304,O14939,P54619,P07437,Q99972,O95166,Q9Y4E8,O75323,O43524,Q9P2Y5,Q14457,Q9NR46,O15360,P21980,P54646,Q16665,Q9GZQ8,Q9GZZ9,Q9H1Y0,
P05062	P11142,P05062,Q8NFJ9,P36543,Q96RK4,O60921,Q8IWZ6,Q9BXC9,
P09972	P35638,P09972,O14939,Q9H1Y0,O00443,P36543,
Q9BT22	Q96RR4,Q9Y4P8,
O75340	Q9GZQ8,Q99816,Q96B97,Q8WWW0,P48023,Q9H0Y0,Q9UBV8,O94979,P13569,O94817,Q9NRY6,Q08379,Q13501,Q96A23,Q99829,P50995,P63104,Q9NRQ2,Q99683,Q9UGJ0,P60520,Q9H492,Q9BVC4,P42771,Q8NDC0,Q9Y5Z4,P25445,Q96FN4,Q9Y6Y8,P20073,P62993,Q53EZ4,P16104,P53355,
Q9H6U8	P16104,
Q5BKT4	Q12809,O95259,
Q5I7T1	Q12809,
Q2TAA5	P60604,
Q9NP73	P54259,Q9P2R6,
Q9UM73	Q15746,P52945,P21709,P23470,Q92985,P54753,P23588,Q13233,Q9Y6R4,P42338,O14733,O60674,Q9UJM3,O75943,Q16820,O14654,Q7RTS7,Q14896,P57075,Q92529,O15524,Q99759,P29323,P29353,P49454,P21741,Q96SB8,P21246,P46199,P28908,P62993,O14976,P40763,P06748,O75159,Q00722,P35568,Q9Y6K9,P23467,P19174,Q15286,Q9UM73,Q9GZQ8,Q9UPT6,Q12913,P28482,Q99683,Q14004,P23471,P52333,P10809,P05783,
Q6NS38	Q8IY92,
Q8TCU4	Q96KG7,
P09917	Q8WUH2,P51659,Q9UKT9,P62993,P60709,Q14019,P27695,P20292,Q8N7K0,P49137,Q86W26,
P20292	P09917,
P18054	Q96RU8,P14555,Q2VP98,P13647,P16144,P78386,A0AVL6,Q0VF97,Q59H46,Q9BW61,P02545,Q92993,
O75342	P02545,P13647,
P16050	P42226,
P09923	Q96G01,Q14240,
P05186	Q13114,Q99558,Q14240,Q12933,
P05187	P63165,P10696,Q92643,P01584,Q13510,P80108,P55854,
P10696	P05187,
Q96Q42	P16220,Q13501,P31946,
Q60I27	P20339,
Q8N187	Q8TAP4,Q9NYC6,Q8N726,
Q53TS8	Q15834,P08670,Q14566,Q8IYF3,O60232,
Q96Q35	O00204,P27986,P12931,
Q15699	O94829,Q92793,Q09472,Q9H161,
Q9H161	P56693,Q15699,
P02760	P11912,P02768,P62993,P01023,P07858,P02751,P00734,P02760,P42336,Q92569,
Q9C0C7	Q2M2I5,P12035,P46783,Q676U5,Q01546,P61626,P46781,Q9NZT1,P62851,P62979,P46821,Q14457,Q13620,Q8NB25,P13646,P52292,P35908,P22626,P81605,Q13547,P11940,P13645,P18077,P05387,P78539,Q14103,P39023,P34931,P62269,P60866,P62277,P62241,P27708,P08238,Q02878,P19474,Q9NZI8,Q9Y383,P04406,P61962,P09211,P10599,Q92734,P19838,P32969,P16403,P63244,P11021,Q13619,Q09028,P23396,P13647,P08708,P14923,Q9BW61,P62995,O60290,…
P17707	Q15464,O75815,P06241,P07947,Q13322,P25054,
Q99217	Q99217,
Q9UKV5	P62988,Q9NPD8,P46777,Q92890,P51668,Q99942,Q96B02,Q9UNN5,Q5T4S7,Q96Q80,Q9BQE4,P62837,Q04323,Q9Y2X8,P08684,P04234,P60604,P10809,P13569,O94888,Q96CS3,Q8NHG7,P61077,P06744,P61088,
Q16671	P36897,O00238,Q6GTN3,
Q86WK6	Q86WK6,Q86SJ2,Q86WK7,
Q86SJ2	Q86SJ2,Q86WK6,Q86WK7,
Q86WK7	Q86WK7,Q86SJ2,Q86WK6,Q96IJ6,
Q6DCA0	Q9Y6K9,
Q9BXJ7	O95630,
Q4VCS5	O14910,Q8N3R9,Q12959,Q8NI35,Q15172,Q96RL1,Q9Y496,P54646,P55081,O43741,Q9H9J4,Q68EM7,P85037,P35611,Q13625,Q96PU5,P63167,P46937,Q4VCS5,Q9NUP9,O75970,A2RUE3,O95817,Q4LE30,Q8TEN8,P40692,Q01167,Q96QZ7,Q8N4C6,P35240,Q5T2T1,P51784,Q96FJ2,Q96NL6,Q86WA8,P00747,Q8IY63,Q92905,
Q8IY63	P08107,O00159,Q86UL8,P06396,P25054,P11021,O14744,P35240,P68133,Q13263,P17812,Q13748,O94832,O75970,P60709,P11142,P34931,Q96PU5,P31943,P46934,P46937,P55795,O75052,Q562R1,P68371,Q92905,P63104,P63261,Q8N3R9,Q4VCS5,Q9UJS0,
Q9Y2J4	Q96A72,P61952,P51116,O14777,Q96CN9,Q00013,P35900,Q9Y6D9,Q13136,Q9Y2J4,P19012,
P23109	O43741,Q9Y4P8,Q8TDY2,Q9Y3P9,Q8WVZ9,Q9UKX2,Q9Y484,Q13131,Q6PID8,O15530,Q676U5,Q9H1Y0,
Q01433	Q9GZZ9,
Q01432	P02768,
P49418	Q00535,Q9Y3P9,P04004,Q10567,O14939,Q15078,P50570,P17600,P06493,Q9Y6J0,Q96KG9,Q13393,Q9BVH8,Q05397,Q9NVZ3,Q99743,
P04745	O43823,Q9NUP9,Q9BSB4,Q8TAX7,O14519,Q9BVC4,Q92667,P04179,Q13286,
P04745	O43823,Q9NUP9,Q9BSB4,Q8TAX7,O14519,Q9BVC4,Q92667,P04179,Q13286,
P04745	O43823,Q9NUP9,Q9BSB4,Q8TAX7,O14519,Q9BVC4,Q92667,P04179,Q13286,
P04746	P55735,P62993,P55259,
P19961	Q9BSB4,P01100,
Q9H1A4	Q9BS18,O43684,Q13042,Q9UJX6,Q9UJX2,O95996,Q96DE5,Q9UJX3,Q9UM13,A0JLT2,Q9BWH6,Q4KMX6,Q9UJX4,Q9UM11,Q8NHZ8,P12830,P30260,Q9NYG5,Q9UJX5,Q12834,O60566,Q9H6T3,
Q9UJX6	Q9UJX5,Q9H1A4,Q92793,Q09472,A0JLT2,Q96DE5,O15479,Q13257,Q15796,Q4KMX6,Q9UM11,Q12834,Q9NX58,Q8NHZ8,O00762,Q9UJX4,O43586,
Q9UJX5	Q9UJX6,Q4KMX6,Q9BS18,Q96DE5,Q9UJX2,Q8NHZ8,O95996,P30260,Q9UJX4,Q12834,Q9UM11,Q13042,P12830,Q9H1A4,O60566,Q9UM13,
Q9UJX4	Q4KMX6,Q9H211,P36897,Q12834,Q92793,Q05516,Q96DE7,Q8NDD8,Q9HAU4,Q9HCE7,Q96DE5,O43684,Q9UJX3,O60566,P30260,Q9H1A4,P11940,Q9UJX5,Q13952,Q9Y2T1,Q547Q3,Q8NHZ8,A0JLT2,Q9UJX2,Q09472,Q9UJX6,Q9UM11,Q13042,Q9BS18,O95996,
Q9UJX3	Q92560,O60566,Q9BS18,Q8NHZ8,Q9H1A4,Q9UJX2,Q9UJX4,Q13042,Q12834,Q96DE5,
Q9UM13	Q12834,Q9H1A4,Q14114,Q4KMX6,Q96DE5,Q9BS18,Q07954,P84022,Q8NHZ8,Q15796,P30153,O95996,Q9UJX5,
Q9NYG5	Q9UKT4,Q12834,Q9NYG5,Q93034,P12830,O95996,O00762,Q9H1A4,Q5VVX9,
Q9BS18	Q9H1A4,Q8NHZ8,Q9UJX5,Q96DE5,Q9UJX3,Q13042,P30260,Q9UM13,Q12834,Q9UJX2,Q9UJX4,
Q96DE5	Q9BS18,Q9UJX5,Q9H1A4,Q9UJX2,Q9UJX4,Q9UM13,Q9UJX6,Q7Z6E9,O60566,Q12834,Q9UJX3,P30260,Q8NHZ8,Q13042,
P03950	Q15904,P19883,P68032,P13385,Q8TCC1,P60484,P13489,P35609,P32971,
Q15389	O15123,P08648,Q15389,
O15123	Q15389,O15123,
Q9Y264	Q02763,P35590,Q9Y264,
O95841	P10588,Q02763,O95841,O15530,Q13131,
Q9Y5C1	P05106,P06756,P08648,
O43827	O43827,
P16157	Q13813,Q9UL45,O94856,P48751,P16070,Q9H094,Q8WZ42,Q14573,Q13009,P02549,P32004,P11277,Q5VST9,P16452,Q02094,P02730,
Q01484	P11532,P32004,P62993,P16333,Q99551,P16452,P25685,Q14118,P60520,Q9H0R8,P12830,Q5VST9,O95166,P04637,Q16594,Q9UKE5,P32418,Q99720,Q92823,Q01082,
Q12955	P27986,Q12860,Q07699,Q15796,Q9UJC3,Q99250,P25445,P46109,Q13009,P48547,P84022,Q9H254,P51168,Q16659,Q13158,
Q9P2R3	O95166,O75323,P20339,Q5W0Q7,P29353,P54619,P25054,P46108,Q96RT1,Q9BSB4,O43524,Q9Y446,O00443,Q9BW61,
Q8IWZ3	Q9Y2U5,P06730,P62258,Q9P0W5,P61981,P54253,P0CAP1,Q9NRI5,
Q9P2G1	P22736,
Q8NAG6	Q8WWW0,
Q86XL3	P62714,P30153,O95405,Q96KM6,O15264,P67775,
Q8IV38	Q9Y4G8,
Q9H9E1	Q9UQL6,P56524,P98164,
Q15327	O14958,Q86TC9,Q8WZ42,
Q9GZV1	O15273,P04637,Q8WZ42,P67809,P29590,
Q9Y2G4	Q9Y2T1,Q9BUV8,Q92997,P49841,O14641,P49674,O15169,
Q92527	P27448,
Q6UB99	P12931,Q15596,Q6UB99,P56524,Q9Y6Q9,Q9UQL6,O15379,P60763,
Q6UB98	Q8N726,P29692,
Q8IZ07	Q13571,Q99717,Q9Y3C5,
Q86YJ7	P05386,
Q6ZTN6	Q9NRR5,
O75179	P25054,O00221,Q92560,Q8IY92,
Q86SG2	Q8WZ42,Q86TC9,
Q8TF21	Q5T3J3,Q9BY11,P68104,Q5JR01,Q5UIP0,Q13432,
Q96NW4	Q15797,
O15084	Q96CW1,Q5H9R7,O00743,O00221,Q96KM6,P19338,P53350,Q9UK80,O75170,Q9UHD2,Q9UPN7,Q70CQ1,
Q69YU3	Q9Y5U9,
Q6AI12	O95166,
Q8N8A2	P35125,P53350,B1Q2K2,Q9UPN7,
Q8NB46	P53350,Q9UPN7,Q8NI36,Q9P275,Q70CQ1,
Q92625	O94910,P31947,P00533,P61981,P04626,Q15303,
Q7Z6G8	P05556,P00533,P28223,Q15303,P05106,P26010,P98164,P04626,P05107,P38432,
Q6ZW76	Q5VTD9,
Q8N8V4	Q9Y2T1,O15169,Q969F2,Q9Y6N9,
Q9H8Y5	Q76MU0,Q9GZP1,Q96GD4,Q96H99,P00918,Q14247,
Q9NQW6	Q12962,Q16181,
Q9HCE9	O75208,
P39687	P62805,Q16695,Q9UNZ2,P54253,Q12988,O15169,P10276,P52294,P46821,O60684,P27695,Q8TDY2,P10828,O75689,P12544,Q15573,P08575,P04150,O15131,Q01105,Q13077,Q15717,O14980,Q6ZQU3,P35222,Q7L2J0,
Q92688	Q15717,P12830,P10644,O14980,Q15796,P29353,O95602,Q7L2J0,P35232,
Q9BTT0	Q9GZZ9,Q9NR46,Q15796,P43354,Q9BW61,O75323,O00443,P01100,Q7L2J0,
P15144	P30408,P63096,P15144,
Q9H6X2	Q92769,O75581,P38398,P00533,Q07817,
P58335	Q15796,P53420,P58335,O75581,Q01955,P08572,
P04083	Q5W0Q7,P00533,P63104,Q13501,P17096,P41743,Q9BQ83,Q92796,P25054,P05787,Q9BSB4,O15530,Q96QT4,O75688,P12931,Q9UHP3,P21980,P60709,P25963,P21462,P31949,Q9Y4P1,Q92636,
P07355	P62993,P01241,P25054,O60739,Q53H76,P12004,O43741,P56537,P50613,Q99972,Q9UET6,Q14164,Q9Y371,Q15464,P32121,P00747,Q969Q5,P14209,P05771,P17096,P60903,P23508,Q9H492,Q9Y4K3,P26447,P49023,Q9Y6R4,P60709,Q9H1Y0,O75608,P40337,O75385,Q9NQA5,P13688,P60520,P17252,O15530,O95249,Q9BSB4,P16104,P18206,Q9UHV8,P06703,Q00005,Q9Y478,O75815,Q9H0R8,Q13177,Q07889,P00750,O94817,P30480,P49407,P02749,P07858,P60953,P12931,…
P12429	Q06141,Q13432,Q96ID5,P04637,Q8IWV7,Q92979,
P09525	P55259,Q9GZZ9,P19838,Q9BW61,P54619,
P08758	P37268,P63272,Q9H1Y0,Q9NR46,Q03692,P35968,P30154,P02458,O00443,P16104,Q04637,Q15831,P63261,Q96I65,O75530,P38484,P35638,P13569,P25054,Q9P2Y5,P18084,
P08133	P60709,P06241,P20023,P01023,P55327,Q6P1J9,P04271,P62993,P23297,Q07157,
P20073	P25054,Q9H553,Q8IYT8,P17252,Q06710,P05129,P17931,P60903,O75340,P05771,Q92636,Q9Y484,
O76027	Q9HCE6,Q9NRX3,
P50995	Q9H553,Q9GZZ9,Q6FHV6,P31942,O15162,O75340,Q9BW61,Q15645,P09104,P30626,Q9BSB4,P06703,
P27216	P30419,P46934,Q9BVG8,
P28039	P01857,
Q16853	Q16853,P15498,
Q06278	O95477,
Q63HQ0	Q9UJY5,Q8IY97,O43747,P06400,
Q10567	P42566,Q10567,P04278,P84077,Q15796,P36575,P25054,P78527,Q6VMQ6,O60566,P84085,P49418,Q13535,P32121,Q9Y6J0,P37840,Q9NZM3,O43683,Q9BQS8,P62330,O60331,Q9H1H9,Q9Y6Q5,Q96CW1,O43747,B3KQF8,Q00610,P13569,O14641,
O43747	Q9Y6Q5,Q9H1H9,P20339,Q8NC96,P61966,Q15276,Q6ULP2,P08247,Q63HQ0,Q6VY07,P11277,Q8NFT8,Q9UMZ2,Q10567,P61106,Q504X9,Q9UJ41,P53680,Q9NVZ3,Q96G01,O95782,P84077,Q96CW1,
O75843	P61966,Q6ULP2,P56377,P20339,Q9H832,Q15276,Q9UMZ2,P46934,Q8IZH2,
Q9BXS5	Q59EK9,O75379,O95751,Q9NZN4,P01833,Q13224,O14976,Q9H1H9,P02768,Q12879,P16410,O14641,Q96BR9,P20585,O43493,P51116,Q9BSB4,P11279,Q9BW61,Q14872,Q96CG3,O43602,P07910,P16109,Q9Y6Q5,
Q9Y6Q5	O43747,P61966,P51170,O14976,P01130,P15151,Q10567,Q9NZN4,Q92597,O43493,P63010,Q9BXS5,
P61966	Q9Y6Q5,Q8IY97,O75843,Q14164,Q6P2I7,O43747,P56377,P61026,P61619,Q6NXE6,O94973,P53985,P61966,
P56377	P61966,O75843,
O95782	P01106,Q96GM8,Q15287,A9UF07,P32121,O95721,P49757,B2RAS1,P35659,Q14677,P62993,Q7L804,P42566,Q13492,Q16555,P62988,Q9NZM3,O00499,P53680,P04278,P46108,Q92963,Q9Y4K3,Q13526,P20273,O15198,P10912,O00291,P29353,Q5VY89,P50570,O43581,P25054,Q9BW61,Q9Y6I3,Q9H492,O14641,O43747,P32004,Q9H4M9,Q9BQG1,
O94973	Q9UGJ0,Q9NZM3,P32121,P63010,Q15797,O00499,Q9H492,O14641,P29353,P49757,Q13535,Q13315,O75061,O75323,P61966,Q15311,P42858,Q96CW1,Q96F24,P98082,
P63010	Q9NVV9,Q9UGJ1,Q9BXB5,P48729,Q16626,Q6ZU52,Q9Y2T1,O14641,Q15811,O94973,P49841,O00291,O43493,Q13315,A8CG34,Q96H86,Q7Z3B4,Q9BVR6,P25025,A9UF07,Q9NYB0,Q9NZM3,Q13286,O43683,O60566,Q14677,P40692,Q9BW61,P25054,Q5SW96,Q9H4K1,P62993,Q04771,Q96CW1,Q9H492,Q13485,P36897,P49407,Q547Q3,Q15287,Q8NDD8,P08949,Q9NVZ3,P32121,P37173,P07550,O75348,P00533,P29353,Q96HA1,O60641,Q5VWP2,O14964,P05177,Q9H7R8,O75323,Q9HCE7,…
Q96CW1	Q9NPJ6,P00533,O15084,Q8TDG7,Q9Y618,Q92597,Q96CW1,Q9NZN4,Q96BR9,P55087,Q9NZM3,B2RC52,Q5JTH9,P42566,Q92609,O14641,Q15831,P20585,Q7Z7J5,P62993,Q13422,Q13224,P98082,Q8WXE9,P63010,Q59EK9,P51116,Q8NC96,Q9HBG7,P29353,Q9H2X3,Q9H492,Q96KG7,P35368,P32121,O43602,P09958,Q9UHP6,P11279,P17181,Q10567,P46108,Q2M2I8,Q9BUH8,O14976,O94973,A9UF07,O43747,P04234,
P53680	Q9P286,Q9NZM3,O14641,O95782,P62993,P57735,P50053,Q59EE4,O43747,P42566,
O00203	P84077,O43683,O60566,P49407,Q02078,P32121,Q13315,Q99726,P36575,Q9BY11,Q00610,P59780,P62330,P84085,P48729,
Q13367	P48729,P36575,Q92572,P32121,Q13315,O75689,Q00610,
O14617	P32121,P11279,P29279,P35222,Q9BW61,P59780,P01106,Q99726,Q96F24,P84077,P49407,P62330,O14733,Q9UGJ0,
Q9Y2T2	P59780,O43493,P55087,Q8IY92,P51809,Q8TAF3,
Q92572	P59780,P35568,Q13367,Q14108,Q99726,
P59780	Q9Y2T2,P84077,Q92572,O14617,P62330,O00203,
Q9Y6B7	Q9UPM8,O43683,O43427,O60566,O00189,
Q9UPM8	Q9Y6B7,P84077,Q9Y587,P02768,O00189,
O00189	O60359,O43493,P08962,Q12879,P13473,O43424,Q9Y587,Q9UPM8,Q13224,Q9Y6B7,P84077,
Q9Y587	Q9UPM8,O00189,P62993,
O14727	P49662,P42574,Q96GX9,Q9C000,Q9UK73,Q9HD36,Q07817,O00291,P08107,P99999,Q9NQS1,P98170,Q14790,O43715,P34932,P07900,P25445,
Q02410	Q9P2E2,Q9C0A0,Q12959,O14618,Q9HAP6,P05067,P49810,O14910,Q9NUP9,Q9BZ76,P49768,P46531,Q02410,P28335,
Q99767	O94985,P98164,Q07954,Q9Y2K6,Q9BQT9,P49810,Q14114,Q04206,
O96018	P11274,P49810,P05067,P00533,
O00213	P45985,O00401,Q15427,P36578,Q08211,Q9Y6W5,O43143,P00519,O94985,Q92841,Q15428,Q5EC54,Q15459,Q9Y2W2,Q12800,O15523,P23246,P48023,P26599,P00533,P42768,Q92945,O43719,O60879,P26368,Q13435,Q13547,O15146,P31943,Q96F07,Q8IZP0,Q9UI08,P54253,Q15637,P98164,P67809,Q16630,O43516,O75533,Q15393,Q8IWX8,P04626,Q8TF74,Q96F63,Q9NRE2,O60828,P35638,Q6ZSZ6,Q8N684,Q07954,O00213,Q8N8S7,P11940,Q15233,Q9Y2W1,Q12874,P49750,…
Q7Z5R6	O75400,O60861,Q15156,Q9BY11,P62834,Q9UI08,Q9UNF0,P07737,Q9UKS6,
Q92870	Q9HCE7,P00533,Q8NDD8,Q547Q3,Q13485,Q06481,
O95704	P20338,P00533,P04626,P51693,
P25054	O15397,P46777,P25311,P08727,P23458,Q16637,P31948,Q16891,P42677,Q6PKC3,Q13094,P78527,P07355,Q5T9A4,O60318,P41091,P46783,O00139,Q9HCH0,P67775,P11177,Q53T03,O75179,P18077,P62910,P56715,P49792,Q9NUP9,Q8IVL0,Q5BJF6,Q6Y7W6,Q9UQE7,Q9HBL0,P46821,Q13561,P09651,Q8TDY2,Q8IY63,Q6P2Q9,Q13224,P63173,P20073,Q15084,Q8NEH6,Q7Z7A1,P24534,Q15149,P05549,P05787,Q8N4C8,P12956,Q9H2Y7,P35637,Q13263,P19012,Q15436,P08708,…
O95996	Q13042,P16035,Q9UM11,P35222,Q9H1A4,Q8NHZ8,Q9UJX5,Q9UJX2,Q9NYG5,Q9UPY8,P30260,P12830,Q9UM13,Q9Y2T1,Q15691,Q9UJX4,Q4KMX6,
Q8J025	P28702,
P02743	P12314,O75015,O43852,P25391,P62993,P02462,P02743,P02751,P02741,P01266,P04003,P02745,P08637,P31994,
P13798	P23508,Q7Z6G3,Q0P6H9,P53990,P04278,P13798,Q9GZZ9,Q9NR46,P30480,
P27695	Q9UIF7,P08107,Q09472,P12956,P78396,P14866,P23508,P39687,P27695,Q14203,Q9Y4K3,O43423,Q9GZZ9,P26583,P04637,P13010,Q01105,P63279,P10599,P12004,P18887,P30480,P17096,P15531,Q9GZY0,P39748,Q13177,P12544,O60739,P09917,P56537,Q13547,P62330,Q16665,P06746,P40763,P68400,Q12933,
Q9UBZ4	Q9Y2I6,O94972,P06401,A8K107,Q15834,Q9Y3Q8,Q96ED9,Q12933,O95967,P19012,Q13137,
Q96BI3	P49755,Q9NZ42,P49810,
Q8WW43	Q92542,P49768,P49810,
Q9BZZ5	P09038,Q9Y478,Q9H1Y0,
Q96GX9	Q9BQY4,O14727,Q9BRG1,Q9GZT8,Q13077,Q13526,P24278,Q6ZVK8,Q12933,Q9NZ43,Q8TBB1,Q15834,P08670,
Q8IW19	P27694,P49917,Q8IW19,Q13426,P18887,P78411,P49916,P09874,P61247,P12956,P78527,P11387,P13010,P46063,
Q9ULZ1	Q99750,P35414,
P35414	Q9ULZ1,
P51693	O60383,Q9H0V7,Q99547,P04183,Q15714,Q9P2H0,P68104,Q8IWV2,Q03013,Q96GM8,Q5T4B6,P42773,Q9P232,Q9UGL9,Q8WUB8,Q9BVJ6,P20042,O94779,P00491,Q5T3J3,P51693,P49407,P61604,P17028,Q5Y7C6,Q9HCB6,P98082,Q6FI77,O43680,Q13765,Q8WYH8,P62328,P01909,Q9Y5I0,P21673,O95704,P01100,Q15047,Q9UN74,Q13190,
Q06481	P31749,P17275,Q96KM6,P06493,P14921,P04439,P98082,O75618,P38398,P31947,O14964,Q92870,P19838,Q06481,P17252,P42336,Q9HCB6,P05412,
P02647	O75829,Q92484,P05067,Q13790,P02735,P35527,Q9Y6X4,Q9H081,P02747,P02656,P08779,P10909,P02654,P10266,Q3KQU3,P11597,Q14151,Q8WTV0,P02671,P09417,P02745,P18084,P05546,P17931,P04180,P02766,Q96EN8,Q68CZ2,P07711,P27169,Q96MS0,Q9C093,O14791,P01871,Q86VQ3,Q9UJW9,Q14684,Q7Z333,O95477,Q8N139,P00739,P55058,P02787,Q8NCW5,Q9BQN1,Q6UXB4,P01834,P29965,Q07343,P06576,O14798,P02768,P02751,O00214,P01614,O94854,P00738,…
Q8NCW5	P16104,P02652,P02647,
P02652	P02652,P05090,P0C0L4,Q13790,Q8NCW5,P13569,P02768,P02654,P55058,
P06727	P02768,
P04114	P07900,P11021,P60468,P98164,P30988,O00182,P27797,P14625,P27824,Q9H9S3,P08107,P17931,P21810,P11142,P55157,P13667,P23284,P61619,P11150,P01130,
P41238	O95319,P41238,Q9NQ94,O95429,P52292,O60506,Q9UBS4,Q9Y235,
Q9Y235	P41238,
Q9NRW3	P62633,P04278,
Q9HC16	P62988,Q9HC16,P17676,P21246,P17612,
P02654	P01876,P02647,P01857,P02654,P02652,P02768,
P02655	P06858,P02768,
P02656	P02647,P02768,
P05090	P02652,Q13510,Q9Y6E0,P0CAP1,O15530,P0CAP2,
P02649	P07197,Q14114,P05067,P01130,P10636,P02649,O00182,P07858,P11137,P01023,P55058,Q9Y6Y1,Q07954,Q16659,P00738,P98164,P26441,P02768,Q8WTV0,P98155,
Q13790	P02647,P02652,
P02749	P04637,P08519,P00748,Q6UXB4,P00747,Q14114,P02749,P31749,Q7Z6E9,P98164,P60953,P07355,P55040,P62993,P00742,
O14791	P01871,P02647,
Q9BQE5	Q9BY11,P10275,
Q9BWW9	P06241,P00519,P46108,P12931,P27986,P16333,P62993,
Q9BWW8	Q9HAU0,
Q96LR9	Q9HAU4,
O95445	Q99612,Q9BTY7,Q96BK8,
P05067	P62993,P22303,P08138,P55084,P02462,Q96P71,Q13387,P25391,P42574,P98082,P02647,P01023,P08572,P49662,P61764,P07478,P18669,P98170,Q92993,P61457,P02649,P02686,P49841,P29400,Q92624,P45983,Q9Y5Z0,Q9NZR2,P61812,P07339,P30519,P21810,P13984,P55212,Q9Y6R0,Q05193,Q01955,Q92876,Q02410,P10909,P07196,P46459,P49768,Q13867,O75509,P49840,Q00987,P35579,P01042,P23142,Q13951,Q53HV7,P51572,P11142,P02511,P98160,Q13813,…
Q92624	A1XBS5,Q86XF0,Q8WWW0,P68431,Q4U2R8,Q9UK58,Q8WVM8,Q969V5,P13667,P29373,P05067,P78368,Q92824,Q9UH65,Q9Y282,Q96ES6,P49006,Q9BV97,P14770,P62158,Q8TD86,Q6PEW1,P10275,Q8N140,Q5T8H6,O43889,Q9NXX6,P53634,Q9BSL1,Q9H239,Q9H1J7,Q9BZD6,P23511,P49703,Q8NAV1,Q92624,Q8N2H3,Q96S15,Q00536,O00255,Q12788,P26992,Q96GR2,P35236,Q12841,O60869,P42568,A4QPH2,Q9NZZ3,Q6ZMV9,Q8IVB0,Q15050,Q9BT88,
Q9UKG1	Q96A54,Q92769,Q9UL26,P00533,Q8NEU8,P42336,P35222,Q9H8W4,Q9UKG1,Q86V24,P31749,Q8WXI9,P20339,P28702,P43146,P31751,P23945,O95983,Q09028,Q12933,O94776,Q9UL25,Q9Y243,Q16576,A8K107,Q13547,
Q06481	P31749,P17275,Q96KM6,P06493,P14921,P04439,P98082,O75618,P38398,P31947,O14964,Q92870,P19838,Q06481,P17252,P42336,Q9HCB6,P05412,
P07741	P23508,P01241,Q9Y6K9,Q9UET6,Q9GZZ9,Q14164,Q9Y4K3,P40337,
Q7Z2E3	Q9H2G4,P04637,Q13426,P09874,Q5VT06,Q9UID6,P18887,P21673,Q9BSW7,Q8N137,P19338,P02686,P15822,Q9NRD5,Q9P1Z2,O94972,O60336,
P29972	Q15834,Q9NRD5,Q15654,Q9BQ66,Q99750,Q8N5Z5,P29972,Q9BUH8,O95967,P29323,Q6UY14,
P41181	P62988,P41181,Q96FS4,
Q92482	Q03135,O14939,P41235,
P55087	Q96CW1,Q9Y2T2,P68400,P19784,
P55064	Q99750,P55064,
O60306	Q96RU2,
P10275	Q15652,P14921,P19838,P10914,P04406,Q8N2W9,P07900,Q96LC9,P10606,P24864,P78527,P14735,Q14686,Q15650,P30305,Q9P2W1,P08235,Q9Y6X2,Q13285,P08047,Q05823,P60484,P51843,P29466,P60763,Q13569,Q96S59,Q5THR3,O14595,O75925,O75376,P27797,P49715,Q05086,P55210,P60709,Q96JT2,O14976,Q92993,Q9Y618,Q9UQ80,P43146,P06493,O43294,Q99933,Q03135,P13984,Q9NQU5,Q13950,Q9Y265,Q9H422,P13056,P51946,Q08117,P49840,Q15020,P09086,…
P10398	O43615,Q330K1,Q3ZCQ8,Q96RR4,P62258,P10398,Q92614,Q9UPE4,P53611,Q53G59,P63104,O94906,Q8IXH7,O95848,P62070,P15056,Q02750,O15516,P00966,P67870,Q04917,P31947,Q0VAB1,P07288,Q96JH7,P14618,Q8TD26,P46379,Q12805,P10301,Q9H0E2,Q96KB5,Q9UNS2,P12036,P31327,P09619,P36507,P61981,Q96GD4,Q96AC1,
Q96P48	O43639,P00533,O95376,P12956,O15145,O14763,P22607,Q9NRB6,P62993,Q8TF42,P16333,O00220,
Q7LC44	P19012,
P48444	Q9BQS8,Q13286,P54619,Q9P299,Q14145,Q9BSB4,Q9H0Y0,Q9H1Y0,Q9NR46,Q96F24,O75323,Q9BW61,O95166,Q96RR4,Q9Y678,Q9Y5J5,O00443,Q9GZZ9,Q15714,P01106,Q504Q3,Q9UGJ0,
P15514	P30281,P26447,P29034,P14780,P33763,Q9NRR5,P00533,P19544,
P15514	P30281,P26447,P29034,P14780,P33763,Q9NRR5,P00533,P19544,
P84077	P11233,Q99755,P53365,Q10567,O00203,P59780,Q9ULH1,P26641,Q15438,Q99541,Q9UJY4,Q9UPM8,Q5T5U3,Q9BW61,Q9NRD5,P20309,P01106,Q13393,Q9Y678,Q8N6T3,P35638,P06748,P49755,Q9H0R8,Q9UJY5,Q96F24,O14617,O00443,O43150,Q9H1Y0,P06213,Q15363,P53367,O14653,P35372,O14939,P53618,O14579,Q9Y2W2,Q9Y490,P24390,Q9GZZ9,Q96JA3,O15151,Q8NC60,O43747,Q99418,O00189,
P61204	P54259,P53367,Q9NRD5,P53365,Q9NZ52,Q9UJY5,Q9UJY4,O15264,Q02241,
P18085	Q9NWV8,O75154,P01106,P00533,Q9BSB4,Q9HCK5,
P84085	P53367,Q10567,O75154,O43150,O00203,Q99755,P53365,
P62330	P04179,P28340,P61077,P52272,Q9UMR2,O43150,P49321,P33176,Q9Y266,P42704,Q7L2J0,O43665,P58107,P20290,Q96A33,Q9UI30,P50395,P31153,Q9Y312,P55786,Q9HAV4,Q13310,Q9BT78,O43324,P26639,P53396,Q9HB71,O00299,Q9H993,Q8TDY4,Q99755,Q15019,P37108,P36406,P39656,O95757,Q13347,Q9Y3P9,Q59F87,P04843,Q9Y265,P60228,Q9BXR0,P32121,P67812,P04844,P00533,P59780,Q16891,P52209,P48507,P09661,P00505,Q8NC51,Q9Y4L1,P27449,P22102,…
Q9NP61	P48729,Q15796,
Q9NP61	P48729,Q15796,
Q9Y6D6	P22087,P37198,P19338,Q96RR4,B0I1T6,O75365,Q9P0W5,P60953,P10644,P05455,P26885,
Q9Y6D5	Q9NZ08,P19438,P47870,P80303,P49792,Q9UPT5,P26885,P10644,P18505,P28472,P13861,O75400,
P53367	P84085,P61204,P84077,
P53365	P84077,Q13352,P31749,P61204,Q96EV8,P53365,P63000,P15153,P62330,P40616,P84085,
Q13795	Q13485,Q15438,
P05089	O75323,O75385,O15530,Q9BSB4,O95249,Q13131,O94817,Q9Y478,Q70EK8,P29475,O75955,P78540,Q969Q5,
P78540	P05089,
Q9NWB6	Q9Y6K9,
Q07960	P04035,Q7Z465,Q86VP1,P68366,P08238,Q12982,Q6STE5,Q5JR08,O60333,Q14643,P42768,O60241,P12931,Q06124,Q6PJW1,Q9H4G0,P08134,P20936,P60953,P27986,P61586,Q07960,
P98171	P01111,
Q13017	Q14289,Q99952,Q9HAU4,P52198,P08648,P61586,P61587,P05556,Q92730,P49023,
P85298	Q99961,Q14247,O43741,Q12982,P54646,P61586,
Q9BRR9	O15198,P48023,Q16539,P28482,Q93062,
Q5T5U3	P61586,P08047,P84077,Q5T5U3,P32121,Q14289,P29692,Q9H4A3,P35221,P31947,P25054,P63104,Q04206,
Q6P4F7	P31947,
Q53QZ3	Q547Q3,P36897,P04156,Q8NDD8,Q9HCE7,O14641,P37840,Q9NPY3,P63000,
Q68EM7	P27986,P41743,Q92796,P52907,P60953,P32121,P12931,Q4VCS5,P47756,Q8TEW0,Q9Y5K6,P63000,P06239,Q8NI35,Q14247,Q15642,Q96B97,P62993,P46108,O14745,Q8N3R9,Q9Y371,Q9BY11,Q96RU3,Q06187,P00519,Q6XZF7,
Q8N392	Q99547,Q9NZW5,
Q14CB8	P54252,Q8IZC7,
Q9P2F6	O00238,
Q5T5U3	P61586,P08047,P84077,Q5T5U3,P32121,Q14289,P29692,Q9H4A3,P35221,P31947,P25054,P63104,Q04206,
Q8N264	P21333,P63000,P60953,Q13464,
Q9UNA1	Q05397,P60953,P06213,P61586,Q16512,Q6P5Z2,
Q6ZUM4	P60953,P63000,Q96B97,
Q52LW3	P60953,P10114,Q12923,O00212,P31749,P43364,Q96EB6,
Q2M1Z3	P60953,P36897,Q9HCE7,P63000,
A7KAX9	P98077,P62993,P06241,Q96KG7,P12931,P31749,P19174,P46108,Q9UQC2,P46109,P31947,Q05397,O95166,Q9H0R8,Q13588,P61586,P27986,P56945,P54253,P49407,Q92529,P04629,Q96S95,P16333,Q12879,P35240,Q13480,P12830,
O14559	P63000,
Q9NRY4	P62993,P12931,P23471,P61586,P41182,P20936,
Q17R89	Q9UK76,P60953,P63000,
P52565	P35241,P29466,P10144,P42574,P35637,Q99963,Q6IBE6,Q9HAA9,Q6FI97,P63000,P84095,Q96PU5,P62745,P15153,P39748,Q11206,Q9NZI8,O96019,P15498,Q99729,Q14232,Q01844,Q9GZZ9,P55210,Q01105,P08134,P46527,P14923,P51991,Q15669,Q6EEV6,Q08211,Q13153,
P52566	P15311,P15498,Q13618,Q15669,P63000,Q53G59,P42574,P15153,
Q99819	P62745,P63000,P60953,P61586,P84095,Q15669,
Q92888	P62834,P62745,P16070,Q92538,P17252,Q9UBT7,P61586,O14640,Q7L2J0,Q14344,Q12962,Q12772,Q96DE7,P42336,P01112,Q15796,Q13535,Q03113,Q969H4,
Q92974	Q96L34,Q16659,P61586,Q7KZI7,P63000,P27348,P61981,Q04917,P61244,O15117,P19174,P63104,P62070,Q13153,P62258,P01106,Q12962,O00221,Q9P2M7,Q92558,
Q9NR81	P61586,P62745,P29353,
Q9NR80	P01889,P63000,Q15843,P61586,P25054,P35222,
Q12774	P29353,Q9H204,P31947,P19174,P61586,
Q15052	Q5W9H1,P84022,P37173,Q13177,P32121,Q15796,Q13153,P60953,P61981,O43639,Q5ZEZ2,O00238,Q5ZEZ3,P30613,Q14160,P04632,Q00987,Q13444,O75914,Q15797,P48729,P35222,Q9HBI1,P36897,O60880,Q14155,P29323,Q9Y2X7,
Q14155	Q9BZW8,O14936,Q13177,Q13444,O15169,C9JRK9,P49841,Q15796,Q9NZQ3,P48729,P29353,P49674,Q96RT1,Q13191,P42768,Q15797,P60953,P61981,Q7KZS6,Q14160,P16333,Q13509,P22681,P84022,O14641,Q8WY54,P35222,P37173,Q96G23,Q969G9,Q9BV28,Q9Y2T1,Q13485,P00533,P63000,O43639,Q15052,P49593,O60880,P04350,
O43307	Q9HCE7,P62988,Q9NQX3,Q9HAU0,
O15013	Q96KQ7,Q8TAF3,
Q9HCE6	P22736,Q14919,A4FU49,O76027,Q15627,Q99250,P35498,
O15085	P49674,Q92905,Q9HBW0,Q92997,Q03113,P48664,Q969F2,P27986,O15169,P49841,P16333,O15085,P61586,Q13485,P60953,P48729,O15031,P06241,O43157,Q14344,Q504X9,Q92633,Q9ULL4,P46821,P00519,P35222,P32121,P46108,P62993,P62745,O95477,P19174,Q969G9,
Q9NZN5	P42680,O95477,P16070,Q14344,Q03113,P61586,Q92633,O15031,P32121,P08069,Q92636,Q9NZN5,Q9HBW0,
O94989	P62508,Q9H6J7,P03372,Q9Y3A3,P54764,
Q5VV41	P63104,P61981,P31947,
Q96PE2	P31947,Q96PE2,
Q6ZSZ5	P62873,P61981,Q12962,P61586,
Q8IW93	P61586,Q9Y4D1,P63000,O14640,
Q86VW2	P35222,P48729,P49674,P63000,P61586,Q15797,P60953,P49841,Q9Y2T1,Q969G9,
Q8TER5	P10636,Q99417,P20366,O76061,
O14497	Q13351,P51531,Q6ZNE5,P41182,Q9UIG0,Q969G3,Q6PID8,Q14526,Q9UK53,Q03111,Q13043,Q96J02,Q8IYT8,O43295,P15976,P46934,
Q8NFD5	P55854,Q9UGL1,Q8NFD5,Q12824,O15198,Q92785,Q01201,Q6ZNE5,Q01094,P51532,P51531,
Q68CP9	Q969G3,P62993,Q5VWX1,P51532,Q13952,Q12824,P51531,Q05397,Q92922,P09651,Q8TAQ2,P78396,Q86U86,
Q99856	P23497,P29590,P15924,Q969T4,Q01094,Q16254,Q14209,Q06187,P04637,
Q8IVW6	P50750,P06400,Q7L2J0,P49023,
P29374	Q13547,P28749,O75618,Q96ST3,Q9H160,Q9HCU9,Q92769,Q9Y6B2,O15379,P06400,
Q4LE39	Q01094,Q92769,Q13547,Q9H7L9,P14921,P35222,Q96ST3,P49792,Q9H160,Q9H0E3,
Q03989	P54253,
Q14865	P63165,
Q9Y4X5	O14933,O60573,Q8WVZ9,Q13393,P52735,Q9UKB1,Q9BSB4,
O95376	Q9Y2X8,Q13404,O43768,P24394,P62837,Q96P48,O14933,Q9NRI5,A4D1P6,P04637,O75828,Q6IBK3,O43556,Q9NPD8,Q9P2H0,Q8NB89,Q16851,O43683,P51668,P48664,P62917,Q5JR01,P26641,Q96LR5,Q712K3,Q86TQ8,P36957,P30153,P68104,O15127,P51965,Q9HC35,Q99684,Q96HE3,Q969T4,Q9BVJ6,Q8N753,O43526,P61077,P21246,Q92993,
P40616	O14730,Q13439,Q9UIL1,Q14457,Q8IWJ2,Q9GZZ9,Q2TAZ0,Q9Y5J5,O43741,Q9H0Y0,Q9Y2Q3,Q9HAW0,Q92805,Q13286,Q8NEB9,Q9BUV8,P08473,P30480,P53365,P01106,Q96CN9,Q9UBF2,Q96JB5,
P36404	Q9UGJ0,O00238,P36897,Q04771,Q9Y2Y0,Q8WZ55,Q15797,Q9BTW9,O43924,
Q9Y2Y0	P36405,P12235,P63000,P36404,
P36405	Q9Y2Y0,Q5T3J3,O75695,Q04724,Q13439,Q8WZ55,Q71U36,Q9BTW9,Q8IWN7,Q8IWV7,P04637,Q5UIP0,Q04727,
P40617	P52292,Q969G9,
P56559	Q9NRR5,
P49703	Q8N129,Q15796,O14641,Q15182,Q9Y2T1,Q13432,Q96A57,Q04724,P07814,Q9HCE7,P31689,Q9Y675,Q53G35,Q8IWV7,Q92597,P18669,Q96HE3,P63162,Q547Q3,Q9UPT6,Q8NDD8,Q92624,P48729,P14314,Q04727,Q8N959,Q15797,Q969F2,P49674,P36897,Q15041,O15169,Q9HC35,Q14232,
Q9Y689	P83916,P36897,Q13185,P52292,P45973,Q13485,Q15797,P30419,
Q96KC2	Q13485,
Q9H0F7	A8MTZ0,Q8NFJ9,Q9H0F7,P60468,
Q15041	Q969H0,Q9BT40,P51116,P54725,P62195,P37268,O14964,P63104,P49703,
Q66PJ3	P01100,P14921,O75558,Q9Y6K9,
O75915	O60831,P51681,Q02078,
Q96BM9	P56134,O43261,
Q9NVJ2	P56134,O43261,P36897,P07437,Q13510,P49841,
Q969Q4	Q15645,
Q8N4G2	Q9HCE7,Q547Q3,Q8NDD8,
Q9NXU5	Q13432,Q8IWV7,P62917,P04406,Q4V328,Q14194,P32969,O60512,Q9BWH2,Q9GZT6,P04629,P21246,O43924,Q13885,Q7KZS6,Q92734,
Q8NEN0	P01857,
Q5T2S8	Q16659,
Q6NXE6	Q9BUV8,Q13418,P01106,Q13286,Q9NRP7,Q9Y5J5,P61966,Q9P2S5,O00422,P43360,Q15008,
Q9H6L4	Q16630,Q8WZ19,
Q8IUR7	Q15287,Q92997,O14641,P24386,P78406,
Q8N2F6	P08473,
Q7L311	P08670,Q7L311,
Q9UH62	Q9H063,Q9HCN4,Q00610,Q16891,Q8IXW5,
P27540	P35269,P06400,Q9Y5J3,O15198,P29590,Q9HBZ2,P08047,Q09472,Q15643,P12931,O00170,Q9UBP5,Q15788,P27540,P07900,Q16635,P03372,Q9Y618,A9YTQ3,P63279,Q8NI08,P13984,P68400,Q15185,Q9GZR1,Q15596,Q9Y2N7,O14980,
Q9HBZ2	P41182,P27540,Q9HBZ2,Q93009,Q8IUM7,
O00327	Q09472,P07900,P49674,P55854,Q8IUM7,P10276,P62988,P35869,Q99743,P19793,P63279,P61956,O14503,Q92831,
Q8WYA1	O15516,Q99814,
Q92747	P00533,Q9UPT5,Q9P035,P62993,
O15143	Q13153,P59998,P00533,Q9P1U1,P60709,P61160,P42768,Q92997,O00401,O15144,O15511,
O15144	P63000,Q9GZZ9,P62993,P30480,Q9Y4K3,Q14247,O15143,Q8WYL5,P12830,P00533,
O15145	Q6IBM8,Q9UGJ0,Q5TZS4,P11597,P42772,Q99873,Q96P48,P09960,P62701,Q96G74,P46379,Q86YJ6,Q14247,Q9Y6W5,Q15029,O15125,P56470,P62993,P54619,P00533,
P59998	P62993,O15143,P00533,Q9BPX5,Q8IXH7,Q14247,Q9GZZ9,P42768,O60739,Q86XS8,
O15511	P49137,P04150,P62993,P49407,P00533,O15372,Q9GZZ9,O15143,
Q9BPX5	Q9P1U1,P59998,Q9Y4R7,P32121,
P56211	P05129,Q9Y6K9,
P36575	P04001,Q10567,Q96IT1,Q8IZ40,P36575,P08100,P32121,Q13367,Q9UHM6,P68400,P25105,P19784,O14733,P04632,O00203,P23945,O14641,P49407,Q96J02,P12931,Q93091,Q14749,Q00610,P07550,
P49407	P31946,Q13523,O15111,P49327,Q9BXF6,P43220,P41240,P25963,P23458,O43298,O14646,P52272,Q3MIH3,O15446,P61247,P08588,P62258,Q5JU97,P34981,Q53H76,Q96DG6,P61981,O15160,Q9UPU5,Q8WZ42,Q5T5C0,P46821,P62937,Q99418,Q6P3W7,Q13428,Q12967,P61978,Q9C005,P09496,Q562R1,P62158,O00505,O00443,Q13748,P23588,P0C0S8,P15085,Q9Y6M1,Q13268,P07550,P11021,P12931,Q04917,P51617,P98175,Q13435,P41143,Q00610,P68366,O95602,P06702,…
P32121	P61981,P23528,P68104,O14617,Q02539,P47755,Q9H361,P50613,P19388,O43143,Q14940,Q00610,P49327,P61247,P62081,Q86V81,P35580,Q12906,P27694,O00629,O94973,P35579,P62316,P52272,O00443,Q14137,Q13435,O00571,Q14978,P36578,Q13310,P46821,P12956,Q13885,O14744,Q9UL80,Q14722,Q9UN86,Q14974,Q08J23,Q14247,P62701,P61254,Q05639,P42766,Q9H8S9,P25963,O95602,P84090,O75056,O00505,O14920,P60953,Q14103,P68032,Q6DKI1,P23588,…
Q8N5I2	P51965,Q969T4,
Q96B67	O95817,P16144,
P15289	P07711,Q13873,P15289,Q6UXB4,Q99999,
P51690	Q9Y2Z9,Q86U30,Q07912,Q4ZIN3,Q99608,
P54793	P08621,
P52961	P01127,
Q9ULX3	P04156,Q9HAU5,
Q5T4W7	Q5T4W7,O60609,
O00192	Q96RT1,Q07157,
Q13510	P21796,P12236,Q15714,P24158,P16278,P11511,P21281,P05164,Q15047,P05090,P25705,P12532,P21397,P05108,Q9Y6Q1,P04062,P11021,P01023,P61421,P08842,P08311,P04406,Q14108,Q9NVJ2,P08236,P36957,P20160,P05187,P06576,P39656,P38606,P60709,P17405,O14773,P05141,P10809,
Q9ULH1	P84077,P62993,P49023,P06241,P46108,Q13191,Q9BY11,Q9UNF0,Q8N707,P60953,Q9UKS6,Q05397,P19174,P62988,P22681,Q96B97,P16333,P12931,Q86WN1,P27986,Q15642,P08631,Q8NFH8,P00519,
O43150	O00499,P62330,Q15811,Q9UKS6,P16333,Q8NFH8,P62988,Q12772,Q14289,P12931,P27986,P62826,Q969Z0,P49023,Q9UPZ6,P84077,P84085,Q13191,P19174,P62993,P46108,Q96B97,P06241,
Q8TDY4	Q8TDY4,P62330,P46108,
Q9Y576	Q96Q27,Q9UBF6,Q93034,
Q96Q27	Q9Y576,Q93034,Q15370,Q9UBF6,O15198,
Q9Y575	Q96RR4,Q12933,Q93034,P20333,P06702,P05109,Q15369,
Q9Y574	Q92963,Q93034,Q13617,Q9NWT6,Q9Y574,Q15370,
Q9NWX5	Q93034,Q9UBF6,O14492,
Q9H672	Q9UBF6,Q93034,P25054,
Q9H765	Q15370,Q15369,
Q96DX5	Q9NWT6,P12277,
Q8WXK4	Q9UBF6,Q93034,
Q8WXK3	O95989,P27448,Q05193,Q15645,Q9NWT6,P50570,
Q96NS5	P06241,P62993,P00519,P16333,P12931,
Q8N9N2	Q8N3C0,Q14686,P11831,P05412,Q04206,
Q9H1I8	Q6I9S2,Q9UIS4,Q9NTK5,Q75LH2,Q5T6L7,Q96JH8,P00966,Q9Y3C5,Q9BWH2,O00334,P55789,P06858,Q5VZC3,P05386,Q9Y3C7,P35579,Q9H7G6,Q9H2X5,Q8NG27,Q04206,Q9P2J2,Q9HA65,P14678,Q9BVP2,P05412,P09467,Q9Y237,P11831,P29692,Q9BTM9,Q5HYW5,Q12789,Q9BQ52,Q9Y2S7,Q15418,Q13573,O75398,Q9UNN5,P27694,Q14181,Q16891,Q15650,Q9NTM9,O60341,O00329,Q07065,
Q8N3C0	O15372,P55854,P05412,Q8N9N2,O14929,Q9UN86,P12757,Q13283,Q15650,P11831,Q8N6M0,Q04206,O00303,
P50553	Q02078,Q9H2A3,P12643,P15884,Q9UMX0,P50553,P15923,Q09472,
Q99929	P07437,Q8NEZ4,P62158,P68366,Q14686,P51610,Q15291,
Q9NQ33	Q9NQ33,P15172,Q9UNN4,
Q6XD76	Q99081,
Q9Y294	P21675,Q16695,P04637,Q86VK0,Q9NVP2,Q9UK41,Q6IBR6,P68402,P50502,Q9UKI8,Q13111,O15350,
Q9NVP2	Q8TEX9,Q04323,Q8WZ42,Q96HA7,Q13112,P51965,Q9Y294,Q8IWY9,P51610,P01024,P54198,Q9Y2V0,P61247,P63279,P62899,Q9Y2R9,Q8IY18,P62805,P78330,Q09028,Q13111,P63167,P21675,Q6ZRQ5,Q9UKI8,O60496,Q86UE8,
P07306	P07307,Q9UBE8,Q6UXB4,P56199,P14625,P00374,Q7Z6E9,P01266,P07900,Q96G23,
P07307	P07306,P07307,P00451,Q96G23,
Q9NR48	O15105,O14641,Q92997,
Q9UBL3	Q547Q3,C9JRL7,O15198,Q9Y5Z7,Q8NDD8,P10242,P03372,Q9Y5J1,Q9P0U4,Q9HAU4,Q16695,P35222,Q03164,Q9UGJ0,Q9HCE7,Q9HCK8,O14686,Q8NEZ4,Q9C005,Q9UPP1,P08047,Q9BQA1,Q7Z589,O15550,Q13432,P51610,P36897,Q9UBL3,Q9H4Z2,Q96DE7,P61964,Q86VZ2,Q8N163,O15047,O00255,Q96ST3,
P42127	Q01718,P33032,Q01726,P32245,P41968,Q9Y624,
P04424	P47897,Q96AW5,P04424,Q16665,
O95671	Q9GZT8,P48775,O95671,O75323,
O43681	P11441,P60468,Q9Y6X1,
P08243	Q9BW61,Q96DT6,P54619,Q9H1Y0,Q9GZZ9,Q14164,O75323,Q9BSB4,P54646,Q9UGJ0,Q96F24,O95166,Q9NRL3,Q9BVC4,
P45381	P45381,
Q12797	Q13061,Q9GZQ8,O75323,Q8WVZ9,Q9BW61,Q13501,Q9H0R8,P60520,O43741,
Q8IZT6	P53350,Q14457,P04637,Q9NRG4,P11802,Q9H3D4,P56537,O15350,
Q53RT3	Q8IY92,Q9BVC4,
Q9BZE9	Q9Y263,P55072,
P00966	P63104,P01106,Q01850,Q9H1I8,P15502,P10398,P00966,Q9H8T0,
Q2TB18	Q13426,
Q8IXJ9	Q92560,P62993,P16333,P31749,
Q76L83	O75940,Q92560,Q9Y4K3,O75400,
Q8NBU5	Q9NWV8,Q13286,Q9Y4P8,O94966,
Q6PL18	P03372,Q9Y6Q9,
Q9NVI7	Q15628,P40692,Q9Y572,Q8WVZ9,O43741,Q15008,P62993,Q9Y4P8,Q96DT6,O75365,P13569,O75044,P25054,Q14457,Q9BSB4,P54646,Q9BUV8,Q2TAZ0,P35638,Q9HAW0,P54278,P20333,Q99959,Q8TDY2,Q9H1Y0,Q92997,Q9P2Y5,Q13501,Q9H492,O14641,P06241,Q13286,Q8WWW0,Q9H0Y0,P19438,
Q5T9A4	P40692,Q96RR4,P25054,Q9H1Y0,Q96DT6,Q9H0Y0,Q9BUV8,Q9Y2K6,Q9Y484,O75400,P60520,Q13286,Q13501,Q9Y4P8,Q9BQ39,O43741,Q9P2Y5,Q96T60,Q2TAZ0,Q14457,Q8WVZ9,P51784,Q9H9G7,Q7Z6L1,
Q96QE3	Q99638,
Q86WG3	P62837,Q9UNE7,
O95260	P78406,P24386,P40337,
P18846	P17947,Q13555,P35680,P05412,Q06546,P68400,P67870,Q14012,Q06547,Q9UQM7,P01579,O60869,P16220,Q04864,P38398,O75582,P17612,P19784,Q92793,Q03060,P01100,P18846,O75676,Q16649,O14867,
P15336	Q92793,P49715,P56524,P13501,P63279,O60869,P17676,P68400,P84022,P05412,Q99986,P16220,P19784,Q04206,Q8IU81,P01100,Q9NR55,P36542,Q14686,P25490,P13984,P17275,Q9BPZ7,Q99966,P27361,O75367,O60934,P28290,P06400,Q8IUH5,O14867,Q5VZL5,O15264,Q16520,Q92905,P15407,P35638,P29590,P01574,P45984,P53567,P18847,P17096,Q13485,P15408,P53779,P19838,P17535,P15336,O14980,O94988,Q5T230,P17544,Q8IW41,P10275,P16581,Q9Y230,…
P18847	Q5T3J3,P17275,P84022,P03956,Q14192,Q3B7B7,Q8TAR1,Q92793,P05412,Q9UDV6,P18848,P35638,P19838,Q96JT8,Q02535,Q9NR55,Q96AQ3,P22607,P17544,P15336,Q15717,Q9BZD4,P18847,Q5UIP0,P17535,P04637,Q14103,P53567,Q04206,Q96ID5,
P18848	P35638,P53567,P17676,P20226,Q13227,Q16520,O75899,P53539,Q9Y297,P05412,Q09472,Q9UDV6,P49715,P02766,Q16236,P18847,O95751,Q15744,P62988,Q92793,Q9NS37,O75444,Q16534,P15407,P49716,Q9BQ50,Q9GZQ8,Q96HA8,P18848,Q99871,Q9BY44,P25963,Q00403,Q9NR55,Q9NRI5,P19387,P01100,P17544,Q9UBS5,Q9BWC9,Q96EY7,Q14494,P13984,
Q9Y2D1	P17676,P53567,P28906,Q96RU7,P62988,P49427,P49715,P49716,P30281,Q9NR55,Q9UBS5,O75899,Q9NRI5,Q16520,
P18850	Q13952,P18850,Q68CJ9,P78347,P23511,P25490,P11831,Q99941,P16220,
Q99941	O14813,O43462,P23511,P18850,Q13952,Q14703,
P17544	P49715,Q93096,P17544,P15407,Q04206,Q8WV92,Q96JT8,Q9H2K8,P53539,P15408,P20936,P05412,P41182,O60675,Q12974,Q8WYK2,P53567,P45984,O00268,P25490,P17535,P18847,Q96AQ3,Q9NX40,P22303,P35638,Q9NR55,Q9BYV9,P19838,P15336,Q16514,P17676,Q8TC23,O14867,P18848,O15525,Q3B7B7,P17275,Q8TAR1,
Q6VMQ6	Q9NRI5,Q15047,Q9BXP8,P08047,P16066,Q86X54,Q86W08,Q6AHZ1,Q15916,Q9Y383,Q10567,P98161,Q9H1H9,P61247,Q9Y6X2,Q9NXG9,Q15155,Q16651,Q08174,P55287,P11047,Q16557,Q13608,Q9Y222,Q6UVK1,P63261,Q9UPN3,O75369,O95210,P53804,Q9UP95,Q13485,P43121,Q14669,Q01082,P08572,Q96CS7,Q9BV73,Q9H4L4,P60709,Q9BY67,Q9BV20,Q4LDE5,Q6UWL2,Q9GZX5,Q9HCE0,P35916,Q9P2E9,O15230,Q9NQ87,Q9Y692,Q16363,Q9NPJ6,Q9UIS9,P30461,
Q5U623	Q15047,P08047,Q9UIS9,
Q2TAZ0	Q14318,Q9H078,P52597,O00165,P62314,O43237,P17844,P28066,P31153,O14654,P43686,P09884,P53396,P62241,Q99623,P68104,P11021,Q9UNF1,P78346,O95429,Q8IUF1,P22695,Q07021,Q9BPX6,Q92598,Q9H6U6,Q08380,Q9H4B7,P11142,P15531,P60709,Q00005,P31942,P56192,P14618,Q01546,Q9Y6N1,Q3SY84,O95816,Q99523,Q92734,P05386,P31943,P19367,O75643,P62913,P40939,P63173,P36542,Q15365,P35908,P10599,Q14683,P62244,Q9Y5A9,P06493,P54652,…
Q96BY7	Q9Y484,Q2TAZ0,
Q9NT62	Q12931,P52597,Q9H0Y0,P38646,P78386,P61626,P17844,P15880,P30048,Q08380,P07900,Q15517,P23396,P27708,P06733,P50990,P02533,Q92598,Q99729,P08779,P14174,P37108,Q92804,P62266,P07195,P62826,P31943,Q92945,P60709,Q9H1Y0,P17987,P46821,O60812,Q13501,P49327,P60866,P05455,P11940,P39023,P31942,Q5VYV7,P14678,P14136,Q92734,Q2M2I5,Q14457,P53396,P10809,A4KVA5,P61978,P48643,P62249,P09104,O95429,P09234,P08238,Q99832,…
Q8WYN0	Q9GZQ8,P60520,Q8WWW0,
Q9Y4P1	P51784,Q92734,P14136,P62318,P02533,P60520,P16152,P62993,P02768,Q96F24,P62424,Q5VYV7,P54619,P62736,P46777,P22234,P53675,P61353,P19338,P62899,O43684,Q9Y4P1,O75828,O00443,P04264,P14678,P07476,P62701,Q07020,Q01844,P61978,P26373,P26641,P09651,P10599,O00571,Q3SY84,O94817,P05455,P05386,P08238,P05388,P23526,P04080,P09234,P34932,P31943,Q99729,O95678,Q06830,P62937,P19838,P31942,P07437,P06702,Q00610,Q13188,…
Q96DT6	P13647,P62266,P05455,P06733,P61313,P04264,Q9NYU2,P25685,Q9Y5Y2,Q9Y3Z3,Q15645,P32119,Q16637,Q93084,Q01085,Q9Y6G9,P17987,P08243,Q92945,P28066,P33993,P30876,Q12931,Q14318,P26641,P63173,Q5T9A4,Q9UJS0,P52597,P51571,P57088,P40926,P60174,P14618,P60660,P19474,Q02878,Q04837,P19838,P62829,P55795,O14654,P10809,P47870,P50914,O95678,Q9NR30,P62191,Q14257,P43686,Q71UI9,Q13547,P39023,P01889,P06576,P09622,P40939,…
Q86TL0	P42574,Q14790,
Q9H1Y0	Q13561,P09622,P49368,O60812,P30049,Q8IXB1,P35579,P38919,Q96AG4,P14136,O75368,O00764,Q9Y265,P22061,P22626,Q00005,Q13765,Q8TDY2,Q5T9A4,P51858,P07437,P13647,Q99832,Q15233,Q9H4B7,P41091,P48668,P30084,P23246,P06733,P08107,Q13151,P49327,P14635,P34931,Q9BYX4,P31040,P14618,Q96EB6,P13646,P22102,Q15843,P40227,P62701,P68366,O95831,Q9Y2B0,Q9HCN8,P07237,Q04760,O60506,P30040,Q01085,P13639,P11177,P63104,Q9NT62,…
O95352	P35908,P61313,Q6XPR3,P04259,Q96EB6,Q02878,P08779,P62979,P15531,P52597,P68104,A6NCE7,P60709,Q12931,Q9BQE3,P07910,Q13765,P62913,Q2M2I5,P13647,P62917,P05386,Q04695,Q9H492,P30048,P07900,P07437,P61626,P08107,P19338,P14625,P11142,P61604,P34931,O00443,Q9GZV4,Q9H4B7,P26641,P31151,Q01546,P36578,Q08554,Q14974,O43524,P13645,P60900,O00264,P09651,P06702,P06576,P29692,P01040,P14136,P08238,Q8IY92,P06748,Q08380,…
Q7Z3C6	Q6ZRS2,Q6P4A2,
Q674R7	Q676U5,
Q9H0Y0	Q9NT62,Q9NZ01,Q01844,P11177,P09651,P61978,P33992,Q12904,P04406,P62424,P35520,P07900,P49419,P62899,Q05639,Q14974,P23396,Q15645,P07437,P39023,P53985,O95816,P62829,P62913,Q16576,Q8N1F7,P11586,P62266,Q9H492,O75340,Q15758,P60842,P11310,Q96IU4,Q02878,Q5T9A4,Q14247,P62263,P35908,Q08J23,P04350,Q9NQX3,P30048,P53675,O43143,Q18PE1,P53597,Q13885,Q9BVG4,P24534,P52272,O00170,P17844,Q9Y3B4,Q15436,P05387,P50990,…
O94817	P50914,O14654,Q08188,P46777,Q8WTV0,Q676U5,P62979,P35527,Q05397,P34932,P62273,P11021,P51991,P05455,Q12906,P11142,Q16540,Q9BUF5,Q9H0D6,P07910,Q92734,Q02878,P61313,Q8TDY2,Q96PK6,P14174,O15162,Q15046,P62701,O95429,P08621,Q02413,Q01546,O00571,P31943,Q9NRH1,P52272,Q16629,P62917,Q562R1,P62913,P40429,Q96P63,Q9P031,P27708,P06748,P62241,P50990,P78371,P16989,O75340,P32119,P52597,Q9Y679,Q08380,P17987,Q14103,…
O75143	Q12905,P11940,P07437,P62917,P24928,P60709,Q9BUF5,Q9NSB4,P68371,P15924,P50914,Q9H7F0,P61978,Q9BUJ2,P05388,P35579,P33993,P02533,Q07020,P24534,P14625,O75506,Q08380,Q9BU76,Q562R1,O75351,P13645,P62701,P62899,P42345,O00264,Q9Y230,O60762,P62913,P39023,P21912,O00764,P49411,Q12931,P61457,P62244,P11142,P30837,Q13263,P62829,O75143,P78527,Q9NR30,P07195,Q15365,P32969,P62888,Q8TCD1,Q02413,P63173,Q9BSB4,P48668,…
Q6ZNE5	P09012,P22626,Q9NZI8,Q16769,Q07020,O96019,P83731,O00567,P05141,P63244,P61457,P32969,P38646,Q16778,P55209,P14174,P35908,P39023,O43390,P62913,P09104,O14979,Q6PKG0,P08621,Q92922,Q07021,P05388,P31483,P62979,P46781,Q02809,Q96F24,Q9Y3I0,O14497,Q8TEM1,Q06830,P14136,Q15233,P10599,P62995,P05386,P04908,P07737,P13639,P51571,P23528,Q8NC51,Q99570,Q00839,Q92841,P05455,P14866,Q08211,P10809,Q969G3,P62750,Q99729,…
Q676U5	Q15436,Q9C0C7,P14678,P05141,P36897,P12236,Q92966,P46777,O43823,P17066,P60709,Q9UBS4,O94817,P30048,O00165,O43143,P30050,Q04837,Q9Y230,Q9NYU2,P04792,Q13748,P84098,P34931,P52272,P62736,P52701,P62841,Q8NB90,P51991,P25205,Q8IXB1,P14625,P50991,P06702,Q07021,P11310,P54652,Q562R1,P14618,O95429,Q8WVZ9,P10599,P51571,P55209,P27708,P05386,O00571,O75526,P51784,P30153,Q13148,Q9UHV9,Q00610,P08670,Q9H4B7,P04406,…
Q8NAA4	Q9H1Y0,
Q32M88	Q8WVZ9,
P31939	O43586,P40337,Q96JH8,Q14164,P27105,P23458,P24941,P00533,Q9Y375,Q9H1Y0,Q96DG6,Q9GZZ9,Q9UGJ0,P23368,O14979,P22392,P78545,P09012,Q9Y4K3,
Q8NHH9	P63104,Q86TD3,Q8NHH9,
Q6DD88	P63104,
Q13315	Q9Y6K9,Q9NVI1,O76064,A0AV47,Q12888,Q13315,Q9NY61,Q70CQ2,Q13535,P54274,Q15382,Q12824,Q66K89,P15927,O43313,P42224,P23025,O96017,P63010,Q9H2K8,P49959,Q99741,Q9NSU2,P38398,Q14191,Q8WXE1,P16220,Q13541,Q99708,P78527,Q00987,P54132,Q99638,O43324,P49917,Q9UQE7,Q14683,P13010,O00203,P40337,Q7Z3E1,Q9NUW8,O60934,Q15648,Q92993,P16104,Q9NS23,P50542,Q9BQ15,P42345,O14920,Q96SD1,O94973,Q13367,Q9BXW9,P02768,Q15554,…
O43313	Q13315,Q13535,
P54259	P61204,Q8N2S1,Q9NWB1,Q9BQ66,O14641,Q15323,Q96EP0,O43439,O60290,Q08117,Q4VB88,A6BM72,A7E2V4,Q9Y219,Q96QZ7,P98160,P23142,Q99435,P55854,Q8IUQ4,Q8WUM4,Q9BQY4,Q06455,O43834,Q7Z7M0,P04406,Q70EL1,Q96PV6,O43639,P98095,O75093,Q9UBX5,Q8WYB5,Q9ULU4,O95251,Q9HAU0,P61964,Q96JS2,Q9UQB3,Q9Y4B4,O15162,Q99973,Q9HC77,Q6ZWJ1,Q96J02,Q92794,A2VEC9,Q569H2,Q12805,P46379,Q9P2R6,O43251,Q96PM5,P48634,P54259,Q68CR0,Q3KQU3,…
Q92858	P09429,
O00244	Q02790,Q59HD1,Q762B6,P35670,O00244,Q04656,
P05023	Q15910,Q96RR4,P19438,Q8NEB9,P01106,O00168,P07947,O43524,P48736,O75815,P27361,O14964,O00443,Q99959,P35638,P58549,Q9UL18,Q9Y446,O75385,P17252,P20333,P54619,Q13501,O43741,P05412,P54710,Q15796,Q96DT6,O75323,Q9BSB4,P28482,P54646,Q92597,Q9H0Y0,O94817,Q9NR46,Q8IVM0,Q15831,P13984,Q9P2Y5,Q13043,Q676U5,P06241,Q14457,Q7Z6L1,Q9UNH7,P00533,P13693,Q13286,Q8TDY2,Q13153,Q9H1Y0,Q2TAZ0,P25054,Q9GZZ9,Q15628,Q9Y4P8,…
P50993	Q9Y3P9,Q8NEB9,Q14457,Q9BW61,O95166,P54619,Q8WVZ9,Q676U5,O75385,Q9H0Y0,Q96RR4,O43741,Q8TDY2,P35638,P54646,Q2TAZ0,Q9P2Y5,Q13286,Q9UGJ0,Q96DT6,P13693,O94817,Q9Y4P8,Q9BSB4,
P13637	Q9UKV8,P54253,P61457,O15537,
P05026	P30793,P58549,P04150,Q15796,P56817,P00533,P62988,Q5UIP0,Q13286,O00168,Q5T3J3,
P14415	O15537,Q9NPG2,
P54709	Q96RR4,O75365,Q9NR46,Q13286,Q8NEB9,Q8TDY2,Q14457,Q9H0Y0,O43741,Q2TAZ0,Q96F24,
O14983	Q9P2Y5,P20333,P26678,Q9NR46,Q9H0Y0,O00631,Q8NEB9,O00443,Q9Y4P8,Q9H1Y0,Q14457,O43741,P35568,Q9Y4H2,Q13286,Q96RR4,
P16615	P16615,P41143,P54619,O43741,O75365,P19438,P00533,O75323,Q8NEB9,Q9P2Y5,Q9H0Y0,P26678,Q13286,P10415,Q9Y446,Q9Y4K3,O00631,P27824,Q96DT6,P23297,Q2TAZ0,Q14457,Q9Y4P8,Q9BW61,P20333,P01106,Q9BSB4,Q9Y4H2,P35568,P13569,Q96RR4,Q9UQM7,O14964,Q15628,Q9UGJ0,
Q93084	Q96DT6,P35568,P13569,Q9P2S5,Q96RR4,Q9Y4P8,P30457,O43741,Q9HAW0,Q13286,P16333,
P20020	P17252,Q13286,Q96RT1,Q14457,P29474,P11274,P62158,Q96RR4,P17612,
Q01814	P29474,P01258,P05412,Q96RT1,Q5EBL8,Q13424,Q12959,Q15700,Q92796,P17252,Q15599,
Q16720	Q96DT6,Q13286,
P23634	Q15700,P29475,P78352,P29474,Q96RT1,Q92796,P01258,P12931,Q9NS23,Q08209,P20273,Q12959,P62158,
P51164	Q16623,
P25705	Q9P2Y5,Q96RR4,Q9Y446,Q8WWW0,Q9NTG7,Q8IYT8,P07947,O00443,O95166,Q04206,Q8WVZ9,P62258,Q12904,Q5MNZ9,Q99759,O75385,Q9BW61,Q13188,Q9Y478,Q9BVC4,P19438,Q9Y4P8,P04278,Q15831,Q9H492,Q13510,Q13283,P20333,Q8TDY2,P54619,O43741,Q96DT6,Q6ZNE5,Q9GZQ8,P49407,O43524,Q9BQS8,Q9NR46,Q969Q5,Q6PID8,Q5TC12,P46459,Q9NZM3,Q676U5,O75143,Q9GZZ9,Q92905,P52757,Q16665,Q9H3D4,P35638,Q96F24,Q9H0Y0,Q14457,P40692,Q13286,Q13043,…
P06576	Q96RT1,P00747,Q6EEV6,Q8IVM0,Q8TDY2,O00443,P61981,Q96DT6,O94885,P61289,P54619,Q8NEB9,Q9BSB4,Q9BW61,P25054,Q9NTG7,Q2TAZ0,Q9Y6K9,Q15464,Q9Y446,O95352,O75815,Q969Q1,Q13322,Q9P2Y5,Q9H0Y0,P00533,P48736,P35638,O75323,Q9Y4P8,Q15831,Q13286,P54646,Q9NR46,Q01085,P62258,Q15717,Q14451,P31483,Q13501,Q96F24,Q92636,Q9Y371,Q5TC12,Q9HAU4,P02647,Q9BQS8,P18206,O15360,O43524,Q9BVC4,Q13153,P49407,P52757,P06241,Q9UGJ0,…
P36542	P00533,Q9NRX1,O43570,O75323,P60002,Q2TAZ0,P15336,Q14457,Q5JPB8,Q8N5V2,Q9UQN3,Q9GZZ9,Q9HCC8,P01106,Q96IZ0,Q5T8J1,Q00013,O43741,Q9Y3P9,Q9P2Y5,Q8WWW0,Q9Y230,Q96DT6,P21246,Q13286,P46459,Q9Y4P8,Q9HCK5,Q9Y3D9,P30281,Q9H0Y0,Q9Y484,Q96RR4,Q96RN5,Q9NR46,Q9H1Y0,O43676,Q13501,Q9Y3M9,Q99832,Q9NY33,P19823,Q14181,Q8NG27,
P30049	Q9H1Y0,O43353,O00141,P17931,O60739,Q15008,P24539,
P24539	Q6XUX3,Q99766,O75964,Q13286,Q99816,P18859,Q2TAZ0,P56385,O75947,Q9Y4K3,P56134,Q14164,P40337,P30049,
P48201	O95870,P48201,
O75947	Q7L5D6,P24539,
P56385	P10588,P01100,P28702,Q9HCK5,Q16594,P24539,Q15796,
P18859	P19838,P56134,P24539,
P56134	Q9NVJ2,Q5VZC3,P09467,Q9Y4K3,P01106,Q6PK04,O43172,P54257,O95159,Q13286,Q92692,Q9UET6,P18859,Q9H1Y0,P56556,P05386,P04632,Q9Y478,Q96BM9,Q96HD1,P08473,Q93052,O60341,Q9GZZ9,P24539,P40337,Q99766,
O75964	P24539,Q9Y5J5,O00422,O60732,Q15714,P11171,P30480,
P48047	Q8IY92,Q14164,O60739,P46736,Q9Y4K3,P56537,Q9Y6K9,P29372,P11171,P01100,P40337,Q9Y478,Q9H1Y0,Q13286,P62993,
Q99766	P24539,P56134,
Q15904	P03950,P69905,
O75787	P00797,Q9Y2K6,
P38606	P49411,P30480,Q13510,P38606,
P15313	O43707,Q93050,Q16623,O14745,
P21281	Q13510,Q9Y4P8,
P21283	P37231,
Q9Y5K8	P10588,Q15796,Q15785,
P36543	P05129,P12956,Q9Y4K3,O15342,P04075,P05062,P62993,O75618,Q07889,O14745,P09972,
Q16864	Q9P2H0,
O75348	P63010,
O95670	O95166,Q9BSB4,Q9BXW4,P46459,P54619,Q96F24,Q9BW61,Q9NR46,Q9GZZ9,Q9Y484,Q9H0Y0,Q6ZNE5,Q9UGJ0,O75323,Q8NEB9,Q92636,P54646,Q15831,O00443,P35638,Q8IYT8,Q8WVZ9,Q16665,Q96DT6,O43524,Q6PID8,Q9H1Y0,
Q9UI12	O75365,Q9Y5J5,Q13286,O95571,Q96RR4,P01106,
Q93050	P15313,P07339,
Q9HBG4	P08237,
Q99437	Q13424,
P27449	P09619,P62330,P27448,Q99750,Q96G23,
P61421	Q13510,P54253,
O15342	P36543,
Q04656	P00450,P35754,O00244,Q5EBL8,
P35670	Q05516,P35754,O00244,P35670,Q9UJW0,
Q9Y2Q0	Q9BW61,
P54707	P08473,
Q9NQ11	Q04759,
Q9H7F0	O75143,
Q4VNC1	Q9HCC6,
Q5TC12	P25705,Q07812,P06576,Q07820,
Q8N5M1	P06576,P25705,
Q7L8W6	Q13286,
Q9UII2	Q12873,Q9NRR5,Q9UII2,P42336,
Q13535	Q9UNS1,Q13330,O14757,Q03393,P04637,Q13315,P51587,Q14839,P17948,Q8WXE1,P16220,O43324,Q12792,P49407,Q99459,Q13535,Q10567,O43313,O60934,Q99741,P13010,Q9NSU2,O94776,Q92769,Q9Y4R8,P42336,P63151,O94973,P49959,P49736,Q9UQ80,P33993,Q92888,P29590,P38398,Q9Y6K9,Q9HAW4,P54277,O43156,P35968,P00519,Q66K89,Q13547,Q15382,Q9NY61,P28340,P23025,O15360,P55957,Q01094,O75943,P49917,
Q8WXE1	Q9UNS1,P33993,Q13535,P78527,Q13315,O60934,Q8IY31,P43246,Q9H4K1,Q9Y6K9,Q99741,
O75882	Q92905,
Q5VV63	P01100,P32245,
P46100	Q06609,Q96PY6,Q96KM6,Q9H7U1,P56524,P29074,Q14683,P21246,Q13547,Q9Y383,Q9P2H0,Q14240,P54259,
P54253	Q00978,Q96PV7,P23528,Q6V0I7,O75935,P14324,Q9HAU0,P32243,O75376,O00339,O94842,Q8N196,Q8N684,Q96HA1,P16383,Q8N1L9,Q15032,Q13085,P17980,Q92614,O43306,P54368,Q59G16,Q6IPW0,Q9P1W9,P39687,Q569H2,P01034,Q96K80,Q68CR0,Q8N2M8,Q96JN2,O75170,Q9P2G9,Q8WW36,P12955,Q969T4,Q9BYW2,O00154,P31749,Q9UKY1,Q9Y2K5,Q15293,Q9NR31,P51965,Q12933,Q9UBD0,Q5HYC2,O75544,P54253,O75354,Q5JSZ5,Q12772,Q9NRX4,Q5SQU0,Q5VYZ1,O60536,…
Q99700	P55854,Q99962,Q13772,Q9P1U0,P13797,Q8NHU6,P20963,P11940,Q9Y4G8,P12814,Q9Y484,P05060,Q92636,Q9NUZ0,P46379,P54253,Q9NWB1,Q8NAK8,O00499,P35609,O43837,Q3V639,P40337,Q8N824,Q05397,Q5VTD9,P13796,Q96EK5,Q99963,
Q8WWM7	Q13283,P13569,Q9UN86,Q00005,P55854,Q66LE6,P40238,P84022,Q16539,P19235,P78396,P54253,
P54252	Q01844,Q9NRD5,Q9UMX0,Q96DC9,P54725,P42574,Q14CB8,O95155,P29466,P54727,Q92995,P51665,Q9BSU1,P54252,Q8IYF3,Q9H3F6,
O15265	P62807,O43186,Q14CW9,Q9UPT9,Q13625,Q12962,Q9NRD5,P68431,P62191,O75486,P54725,
Q9ULK2	O60290,
Q5T6C5	Q06190,Q9UPT9,Q99750,Q13185,P07942,
Q14CW9	Q9UPT9,O75529,P15374,Q96T21,O75486,O15265,Q9NRD5,Q9NPA8,Q9UHV2,Q53GC0,P35125,Q4V370,Q12962,Q9Y4A5,Q92830,
Q96GX2	Q9UPT9,
Q9UBB4	P43360,Q99623,Q92956,Q9Y5J5,Q9BUV8,O75365,O00422,Q9P2S5,Q9Y2Q3,Q13418,Q9Y5V3,P00533,P35613,Q9Y6J8,Q13286,P60953,P62879,
Q13825	Q13825,
Q9Y679	P08648,P06756,Q99608,P56199,O94817,Q9Y3C5,P08514,Q13286,Q9HAW0,P17301,Q969T4,Q9UBV2,Q13418,Q9Y664,P11215,P43360,P60604,
O14965	Q14511,P30305,B3KPG9,P25963,P04637,Q99661,P35222,Q14008,O75410,P36873,Q9Y297,Q16600,Q12834,P62136,O15111,P29590,Q6PGQ7,P49841,P61026,Q9ULW0,Q9BZD4,Q13188,P04179,P52732,Q9Y6A5,Q96EP1,P61088,P04198,Q8N726,Q8N4C6,P42771,Q9NWT8,Q01469,Q96RR5,Q8TEP8,Q9Y6K9,P38398,O95983,O14920,P15531,P68036,P17612,
Q9NWT8	Q9NWT8,O14965,Q96IF1,
Q96GD4	O15392,P36897,Q08J23,Q5FBB7,Q53HL2,Q9Y2T1,P06493,P06400,Q9BZD4,O75410,Q9NR09,Q9NQS7,O14777,Q969G9,Q12788,Q99728,P68431,P62136,Q9NTI5,P25788,Q8WYJ6,Q07021,Q96RR4,Q9H8Y5,P49450,Q9H0H5,Q15691,Q9P258,P51587,P17661,Q96GD4,P20936,P10398,O95235,
Q9UQB9	Q9NQS7,O95359,
Q9NQS1	P18206,Q9HCE7,Q9Y490,Q9Y2T1,Q07817,O14727,Q547Q3,P10415,Q8NDD8,
P01185	Q9BRA2,Q03164,P30559,P30518,P37288,P47901,
Q5T686	Q9Y6K9,
P37288	P17252,P01185,P34947,
P47901	P34947,P17252,P01185,
P30518	Q9BXJ1,P01185,P32121,Q5JWF2,P34947,P27361,P17252,
O15169	Q9H788,Q9NXS3,Q13362,Q15006,Q99961,O43298,Q5JR01,Q9Y2T1,Q15173,Q9HAU4,P49840,Q9UK99,P39687,O14682,P61599,Q9Y3R0,Q14194,Q14155,Q2TBA0,Q96RE7,Q9H4L5,Q8N8V4,Q8TE68,Q9UJX2,Q9UBS8,Q5JTC6,Q9HCE7,O15085,O60508,O14544,Q00005,P62136,Q9Y6Y0,O43639,P62988,Q9NRG4,P15882,O14641,Q15172,P49841,P49815,Q9Y6R4,Q96CB8,Q9Y297,P36897,Q9BVJ6,Q8TAS1,Q969G9,O14640,P68104,O14976,P25054,Q8TEW8,Q15796,Q14145,Q92574,P49674,…
Q9Y2T1	Q9H0C8,P49840,Q9GZS3,Q96PF2,Q9H4E5,Q8N8V4,Q96PQ7,Q9HC78,Q8TE68,Q9H9P5,P61586,O14641,Q9Y2G4,Q5T6S3,P49703,Q96F10,Q9UNE7,Q96GD4,Q99614,P63010,O15169,Q99615,O14640,O43318,Q14168,Q86X27,Q13617,Q96D21,Q9Y5T5,Q9NXK8,Q13501,P67775,Q07866,O43374,P62879,Q13153,O75335,O15111,Q9UGL1,Q9NYS0,O14544,Q66LE6,Q9NQS1,Q6ZV73,Q13702,Q70EL2,P62140,P84022,P62988,Q9Y6Y0,Q9C0J8,Q6PF15,Q9P2S5,Q92985,Q9NSN8,Q8TDM6,O94844,…
P30530	Q96S59,Q63HR2,P62993,P12931,Q92569,P31785,Q14393,O43639,P22681,P30530,Q8N381,P41240,P06239,Q7Z3W2,P29353,Q06124,Q15839,Q07912,O14543,O14672,P00533,P19174,Q12866,O15524,Q92529,P27986,
P25311	P25054,Q15831,O43741,O95249,Q9BSB4,Q70EK8,P25311,Q9Y478,P06756,Q9NR46,O00443,
Q9UPN4	P11926,
Q9H6S1	P19438,Q9BYX4,Q13137,Q7Z434,Q8IUC6,O95786,P11926,Q14164,
O14977	Q00597,O15360,O95190,
P20160	Q6UXB4,Q13510,P33981,
P61769	P17693,Q8MGT5,P01892,Q5R1M2,P30481,O78189,O95084,Q6MZP7,Q02556,P06126,Q9MY34,Q8WLS4,P30685,P61769,P18206,P22415,P62993,P29016,Q96GY3,O19691,P01891,Q8NHL6,P13746,P10914,P03989,P10321,Q15306,P14316,P01732,Q30201,P30491,Q15853,P02786,P01023,Q96QL3,Q29637,P01889,P30504,O19626,P46379,P30443,Q03518,P30511,P13747,O19655,P18464,P15812,P27797,Q95HN7,
Q9Y5Z6	P22309,
O96024	Q96KE7,Q7Z4W5,Q9UMR2,
Q96L58	Q13501,
Q9P2W7	Q9P2W7,
O94766	O94766,
Q9NY97	Q96EU7,
Q9C0J1	Q8NBJ4,
Q6UX72	Q99750,P13569,
Q67FW5	Q13368,
Q00973	Q00973,
P15291	P31946,Q8WUF8,P68366,P26651,P07437,P15291,Q9UQ88,
O60512	Q9NXU5,P21673,Q15527,
Q9UPM9	Q01780,
Q8WXS3	Q99750,
Q14032	Q9UPY5,Q9UHI5,
Q9NWV8	P18085,Q9NYU1,Q9NRN7,Q02978,O14925,Q96EL3,P54619,O76031,Q96RL1,P46060,Q8TD30,Q8N1G4,P25789,Q14680,Q15018,Q8NBU5,P38405,Q9GZT3,Q9NXR7,B5MD87,Q9BVG4,P49915,Q53H96,Q99497,Q9UJS0,Q8N5M0,Q04323,Q6P4A7,Q9UN37,Q16718,P46459,Q9Y2L1,P34897,P08559,Q9BPX6,P53350,P30044,P46736,O95271,Q96ND0,Q6UWZ7,Q9UM82,O00148,O75351,Q93009,
P56817	Q96S59,Q92542,P49768,P48730,P56817,O95415,P07602,P05067,P05026,Q9NQX7,Q92945,Q07954,P08253,O15162,Q14242,P30085,P09958,Q9UJY4,P30101,
Q9Y5Z0	Q9Y5Z0,Q9UJY4,P05067,Q9UJY5,
Q9BX63	P54278,P38398,P40692,P54277,
Q9BYV9	P05412,P49407,Q9Y5Q3,P41182,Q9HBE1,P17544,
Q92934	Q04917,P04049,Q07812,Q9BWA2,Q15418,P31946,P45983,P11309,P61981,Q9P286,Q9P1W9,P62993,Q08209,P62258,Q9HD36,O75582,Q16548,Q01844,P55061,O00198,Q15349,P51812,Q86V86,Q13153,P63104,Q13163,P31947,O43521,O60238,P41743,P60903,
Q99933	P36406,P08107,P10275,O15379,P34932,O75376,P04049,P50502,Q9Y618,
O95816	Q9P2Y5,Q13077,Q9H0Y0,O75385,Q2TAZ0,Q9NYJ8,P54646,Q12933,Q9NWA0,P19438,Q12809,O75815,Q15773,Q8WWW0,Q96DT6,Q04206,Q9Y4K3,P43686,Q15653,Q9Y4P8,O43741,Q9NX70,P62988,Q00653,P19838,A0JLT2,O75143,Q99759,Q99558,O75365,Q14457,O00221,Q15008,Q676U5,P08107,Q00005,P20333,P49137,Q9C0C7,Q92997,Q5MNZ9,Q8NEB9,Q13233,Q13286,Q9Y2T4,
O95817	Q9H4A3,P10415,Q96B67,O14641,Q8WU02,Q8WWW0,Q15884,Q13501,P12931,P34932,Q4VCS5,P11142,Q15038,P19174,
O95429	P54646,Q2TAZ0,Q8WWW0,P48736,P41238,P18206,O94817,Q9BXW4,Q676U5,O43741,Q8TD19,Q9BQS8,P07900,Q5MNZ9,Q9NT62,P34932,Q13043,Q8TDY2,Q9H492,Q8IYT8,Q15831,Q9Y371,P29353,Q9Y4P8,Q96DT6,Q9GZQ8,P10415,Q14457,Q96RR4,Q9Y4P1,Q9Y3P9,Q13501,Q9H0Y0,P19438,P11142,Q9Y478,Q6PID8,Q93038,Q9H0R8,P60520,Q92636,
Q9UL15	Q9UL15,Q01804,Q96RL1,Q99759,Q2TAZ0,P54646,Q8IY92,Q9Y4P8,Q13233,
P46379	P23416,Q6T4P5,Q00536,P13984,Q5TF85,Q8IZH2,O95163,P52757,Q15047,P13385,Q15714,Q9H5C8,P24593,P26885,P08107,P14091,P01270,Q9BWH6,Q92995,Q15155,Q9BV68,P46695,P07858,O43688,Q07507,Q8TCC1,Q16637,P20366,P48304,P01100,O76071,P54259,Q05209,Q96BE9,Q96GA5,Q16891,P05305,P33240,O15145,Q96IP4,Q9H095,P04156,Q09472,Q96S82,Q99700,Q53G59,P61006,P46736,Q9UBS4,O95967,P60510,P11142,P10398,Q9Y6X1,Q9Y5V3,O95405,P26447,…
Q9P281	O94985,
Q8TBE0	Q9UG07,Q9BUH8,Q96KG7,A8K107,Q12933,O14641,Q92997,O75525,Q99750,Q9BQ66,
O14514	O15372,Q9UQB8,Q96QZ7,O14514,P78352,O94812,Q5TCQ9,
O60241	Q2VWA4,Q9Y566,Q06547,Q9UPX8,Q9Y490,Q9Y3M8,Q07960,Q9P2M1,Q9H0R4,Q13424,
O60242	P17028,Q13424,
Q9UQB8	Q8IZP0,P63000,Q6GU34,Q9UPX8,O14514,Q9UKR5,Q13153,B1AK53,Q12929,Q04917,Q00987,Q9Y566,Q9NUP9,Q9UQB8,O14910,Q14678,P61981,Q8N8S7,P40425,Q9NZQ3,
Q9UHR4	O43741,P54646,P61981,P48023,
O94812	O14514,
Q16611	Q12802,Q07820,Q9HD36,Q05086,O00273,P61160,P10415,Q07817,P55957,Q8IVG9,O75460,Q8IWA4,Q9UQ35,P10809,O75592,Q92843,P04637,P21796,Q15323,P45880,P22087,O94915,Q07812,
Q13145	O94993,
O75531	O43186,Q9BQS8,O75323,Q9NR46,Q9BSB4,P49023,P30480,Q96JB5,O75531,Q96RT1,Q9H1Y0,P42166,P50402,
Q8NDB2	Q14571,P07948,Q14643,
Q8N9N5	Q00987,Q16665,Q12933,P04637,
Q92560	Q8IXJ9,Q4KMX6,O14929,P51610,O00410,Q9UJX3,P61289,Q13185,O75179,Q8IWZ2,Q76L83,Q8NB78,Q96HN2,Q6NYC1,O15294,P38398,P85037,Q01167,Q16576,Q8TEX9,P83916,Q9C0C9,O15355,O60516,
Q99728	Q3B891,Q8WYH8,O75410,P25963,Q04206,Q05BZ9,P12956,Q9NPI1,Q01844,Q6P671,P33240,Q9NQR3,Q9UE29,Q5YLB2,Q8WVZ9,Q92897,P24928,Q99708,Q64FK2,Q3YB52,Q8IZK4,Q9P2H0,Q05086,Q12873,Q13133,Q3YB50,Q6IN79,Q5XLT4,P62837,Q7KYU6,Q2TAZ1,P14859,Q1RMC1,Q7Z606,P22314,Q3YB53,P51668,Q96RL1,P06748,Q5U3B7,Q96GD4,Q9BXW9,P20749,Q9Y2X7,Q8IU58,O95602,Q8IZK2,P46736,Q8N2W9,Q14676,Q4EW25,P16104,O95251,Q92993,Q5T3J3,Q3LRJ6,Q99689,…
Q9BZE3	O43513,
Q9UMQ3	P11831,
P80723	Q9Y572,Q9Y490,Q92905,
Q16520	P18848,P49716,P01100,Q10586,Q3B7B7,Q96JT8,P49715,P05412,P17676,P17275,P17535,O75971,P15336,Q16534,P80217,P35638,Q96AQ3,Q8TAR1,Q10587,Q15744,Q16649,Q16520,P53567,Q9NR55,Q9Y2D1,
Q8N1L9	P54253,Q15038,
Q9NR55	Q96JT8,Q16649,O43889,P49715,Q68CJ9,Q8TEY5,P15336,O15525,Q10587,Q96BA8,P17676,P17275,Q8TAR1,Q16534,P18847,Q10586,Q15744,P06401,P49716,Q96AQ3,Q9NR55,P17535,P53567,Q9Y2D1,P17544,P18848,P05412,P35638,O60675,Q16520,Q3B7B7,
Q07812	Q9BXH1,Q7L2J0,P62136,P37840,P22001,Q9NS69,Q7Z465,Q92934,P12235,P27348,Q9ULZ3,Q99814,Q8IVG9,Q14653,P31749,Q16548,O60936,O96008,P62988,Q02156,Q09472,Q5TC12,Q9Y371,Q13794,O75460,P55957,P31947,Q9HD36,Q16611,Q05513,
Q9NRL2	Q9NRF9,O15198,Q01826,Q15796,Q9UIG0,
Q9UIG0	P01871,Q9UIF9,Q02880,P28370,P03372,O14497,Q9Y5J5,Q13112,Q9UBC5,O00159,Q8TAQ2,O96019,P12882,Q9H9Y6,P43354,Q9H211,P12004,Q9UPN9,Q969G3,Q92922,Q12824,Q9NRL2,Q9Y5B9,Q96GM5,P11473,
Q9UIF9	Q9UIG0,Q15361,Q9UPN9,P16333,P00519,P06241,O60264,P62993,Q13547,P22087,
Q9UIF8	Q5SQP8,P10588,Q9H4A3,P04156,P56545,
Q9BXH1	Q07812,Q00653,Q01954,Q07820,P02768,Q92843,
A8MTZ0	Q9H0F7,
O75936	O75936,Q12988,
Q8NFJ9	Q14203,Q8N3I7,O75955,Q9BXB5,Q99814,Q8TAM2,Q53R12,Q93088,Q14145,Q96QF0,Q9Y613,Q8IWZ6,P05062,Q9BXC9,Q8IWL3,Q14152,Q99497,Q15154,Q9H0F7,P60709,Q3SYG4,Q9UPT5,P05783,Q02962,P06881,P68104,Q96RK4,
Q9BXC9	Q15154,Q3SYG4,Q99814,P61289,Q8NFJ9,Q8IWL3,P05783,Q03154,Q02962,P68104,P05062,O75955,Q9UPT5,Q9Y613,Q93088,
Q96RK4	Q02962,P60709,Q15154,Q8TAM2,Q8N3I7,Q3SYG4,P68104,Q9Y613,Q93088,Q96QF0,Q14203,Q8IWZ6,Q9UPT5,Q8IWL3,Q99814,O75955,Q9BSB4,Q03154,P05062,P06881,O15078,P05783,Q8NFJ9,Q14152,
Q8N3I7	Q3SYG4,Q8NFJ9,Q96RK4,
Q8IWZ6	Q9UPT5,Q96RK4,Q03154,Q8NFJ9,P05783,Q9Y613,O75955,P05062,Q02962,P05412,
Q3SYG4	Q8N3I7,Q96RK4,Q9BXC9,Q8NFJ9,Q8TAM2,
P50895	O15230,P11171,
Q96GW7	P61457,P09237,P09238,P98095,P08254,P22894,P08253,O75173,P45452,P03956,
Q9UHQ4	Q6P996,P51572,
P51572	P26038,P63027,P04439,P29466,P63261,Q13563,P23763,Q99942,P60468,P42574,Q6Y1H2,Q04941,P51572,Q9UHQ4,Q07817,P27824,P05067,Q15836,P35580,P13569,Q14164,Q15629,P63104,P10415,Q9UKE5,Q9BUN8,Q14790,P30480,
P56945	Q15942,Q06124,Q04917,Q15654,Q13905,P42574,P68363,Q9H0Q3,Q96IF1,Q96ID7,Q9HBL0,P03372,P00533,P63173,P11021,Q6UVK1,Q99877,Q9HD43,P06396,P08631,Q05209,Q14289,P31947,P84090,Q14209,P45983,O15357,P98161,P68366,P07332,O75807,P46109,Q96B97,O15117,Q9H270,P50281,Q9BRG2,O43281,P18433,Q8N5H7,A7KAX9,Q02363,Q9Y5K6,Q01105,P62314,P26641,P78371,P60709,P63104,P06239,O75815,P62993,P00519,P51813,P16403,Q14511,P62318,…
O75815	Q6P2Q9,P68363,Q14008,Q99460,P05386,P54136,Q86V81,P13010,P62081,Q16531,P04626,Q14558,P23526,P12268,Q92945,P47914,P60866,P15170,P30153,O60884,P41091,Q8NC51,Q13162,O15027,O43242,P10644,O95816,P05023,P62714,Q9H7D0,P62273,P29692,Q13151,Q01813,Q99877,Q15293,P49755,P53396,O15067,Q93077,P43243,P17707,P51114,Q96AV8,O60506,Q9Y4R8,Q9C073,Q9Y265,P18124,P63173,P25787,P26641,Q5H9R7,P21860,P06576,Q7L2H7,P38646,…
O75363	O75363,P63167,Q9Y230,P05412,
O75934	O43660,O15530,P06401,P03372,Q13131,Q92731,P23508,P51451,Q15428,
Q9H6U6	Q2TAZ0,
P54687	Q99717,
O15382	O15382,
Q9P287	Q96IP4,P35222,Q9GZZ9,Q2TAZ0,Q99877,P47756,Q9Y478,Q9BSB4,Q9NR46,Q9Y4P8,P24941,P51587,Q5TF85,Q16778,P56537,Q96DT6,Q06609,Q9NZM3,P38936,P21246,
P06276	P06276,Q9Y215,
P12694	O14874,
P21953	Q9Y4P8,
O14874	Q13501,Q9H9S4,O00442,Q5W0B1,Q9Y376,Q52LJ0,Q9BUZ4,P12694,
P10415	Q9HD36,P17252,Q12982,P35568,P62988,P05549,P17612,P99999,P17931,P04637,P01116,P00441,Q14318,P29590,O95817,P24941,P17676,Q13526,Q9NYF8,P06493,Q16539,Q13794,Q13625,O60238,Q16611,P63167,P50452,O00198,Q9Y287,P09874,P04049,P50416,P10301,Q12981,P01111,P27361,P08107,Q08209,Q7Z465,P29323,Q07820,P49023,P16615,Q96BY2,Q9Y4H2,P01106,P51572,P06400,Q15388,Q9HCN2,O95429,Q15257,P42574,Q9H2V7,Q9NQS1,P45983,P22736,…
Q16548	P25942,P51532,P22736,P07384,Q09472,Q04864,P52926,P21675,P17676,Q07812,P05412,Q92934,P20226,O00198,Q13794,Q00403,P62993,Q13323,
Q07817	P37840,Q12981,Q9NQC3,P21796,Q9BQ59,O15519,P55061,P02489,P63167,P04049,Q9HD36,Q13794,P00519,P55211,Q9NP97,O14727,Q7Z465,Q07817,Q16611,P51572,Q9NQS1,O60238,Q9Y4H2,Q9H6X2,P45983,Q9BZR8,Q14318,P35568,P99999,Q99638,P49810,Q09472,P49768,Q96HS1,Q9H2V7,P25054,Q96BY2,Q9UKT9,Q9C000,P02511,Q14790,P07384,Q8IVG9,P29466,Q16799,Q14457,Q07820,P51451,Q12983,Q9HB09,Q9NYF8,
Q92843	P55957,O00198,Q13794,Q16611,Q13323,Q9BXH1,
Q9HD36	P10415,Q9HD36,Q16611,Q07817,O14727,P22736,Q92934,Q8IVG9,Q07812,
O43521	P63244,P53779,P45984,Q15388,P31749,P14174,P21796,O43521,Q12778,Q92934,Q96FJ2,Q9NP97,Q86XN8,
Q9HB09	P08107,P62988,Q07817,
Q9BXK5	P60520,
Q9BZR8	Q14680,Q07817,P10415,
P20749	Q92793,P49841,Q9UBN7,Q86UW6,P19793,P01100,P05412,Q04206,P51151,Q13547,Q00653,Q92993,P06241,P35222,Q09472,P27361,Q99728,O95999,Q14686,P04637,Q00403,Q15788,O00625,Q04864,P62988,Q9Y230,O15379,P49840,Q01201,P20226,P19838,P52655,P29353,Q92905,
P41182	Q9BQF6,Q9NYK1,Q96T58,Q9HBZ2,Q9UBV4,Q9NQT8,P42224,Q15916,Q9UKI9,P08047,Q8WUI4,O14763,O14497,P26951,P05412,O94806,Q9UQL6,Q99677,Q9UBE0,Q9Y228,Q9NYC9,Q05516,O95630,Q9Y2K7,O15226,Q9H165,P28482,Q9NYH9,Q9Y618,Q9Y2A4,Q9BZK7,P17275,P17544,O00716,Q09472,Q96QZ0,Q9P2L0,Q13547,Q9UPT6,P06734,Q6W2J9,P41182,Q99836,Q96ST3,P16871,Q9NZJ5,Q96PZ7,O15519,Q13105,Q96RU7,Q9UMN6,Q9NR96,Q9BXS1,P17535,Q06455,Q9ULK4,Q9UH73,…
Q4VC05	P51531,Q01201,
Q8WUZ0	Q9Y3P9,
O00512	Q6P1J9,P35222,P15884,Q9BRQ0,Q9Y3Y4,
Q86UU0	P35222,
O95999	Q8NC81,P62807,Q13490,Q96LW7,Q12933,O95999,O00220,Q9NPP4,P98170,Q9H257,P61088,Q15819,O14733,Q14525,Q9BXL7,O15111,P55211,P20749,Q9BXL6,Q9Y6K9,O43353,Q9Y4K3,Q5SXM5,P62988,Q04206,Q15628,P19438,P45984,P31749,Q13489,
Q9H165	P41182,P10589,P24468,
Q9C0K0	Q12873,Q13330,O94776,Q92769,O95983,O15379,O43463,P24468,Q13547,P10589,P45973,
Q9NYF8	P10415,O14646,P50402,Q9Y490,P49759,Q9Y2U8,Q15287,P62993,P32121,Q13526,P61981,Q07817,P49407,
Q6W2J9	Q13547,Q9UBN7,Q9UQL6,Q93009,O15379,Q99829,Q96FN4,P34932,P41182,Q06587,P56524,P08047,Q96A23,P63208,Q9BSM1,Q8N488,
P11274	P19447,P49023,P51451,Q06124,P01106,Q07889,Q9UK41,P08631,Q96RT1,P29353,Q38SD2,P63104,Q5T2W1,Q13432,Q969F2,Q9UQC2,O96018,P11274,P61586,P13569,Q04917,O60674,Q00610,P53618,Q96ID5,P07332,P00519,Q8TAF3,Q13322,P04637,Q9UDY2,P60953,P62258,P62993,P32927,P12931,P29350,Q8WVZ9,O00238,Q9Y4K4,Q9Y2T1,P48736,Q12959,P31947,P20936,P10721,P55196,P20020,P18031,P61981,Q969G9,P08700,P27348,P20823,P48729,P35568,P36402,…
Q9Y276	Q9GZR7,Q13286,
P46663	P50148,Q16819,
P30411	P29474,P29475,Q05655,P34947,P32298,P12821,P30556,P29992,P43250,P35626,P25098,
P23560	Q99523,P13591,P03372,P20783,P34130,Q14703,P29474,Q86UW7,P23560,
A6H8Y1	P68400,Q9H1D9,O43298,P60953,P06400,
Q14457	O95490,P33993,Q6P2Q9,Q6P3X8,A0FGR8,Q9BUJ2,Q71U36,P53985,O00483,P35544,O60812,P19338,P24534,P40227,P16403,Q14204,P06748,Q8WVX9,P33992,P40429,P56199,Q9C0C7,P22626,Q9H4B7,P68366,P14625,P11142,Q16778,P11177,P50993,O95433,P26373,P40616,O75396,P13645,P08238,O00410,Q09028,P62995,P11021,Q9P2N5,P07437,Q5SRE5,P32119,Q02809,Q14257,Q8N1N4,P27348,P17987,P04350,P62851,Q96T76,P05387,Q13885,P62266,Q00610,Q00839,…
Q9BUH8	O14490,Q8TBE0,P28749,Q8TAU3,O95990,P14373,Q8NEC5,Q9P0T4,O75604,Q9NVF9,Q9UJX2,P05177,Q12959,Q9NTW7,Q5VTD9,O14964,Q9H4E7,O14777,P15622,Q7L590,O60941,Q9BUH8,Q8IV36,Q59HE9,P29972,Q9NPA5,Q04837,Q6ZU52,Q9BT92,P49910,Q9H0I2,Q96L14,Q96AW0,Q96CW1,Q5JWY3,Q8IW04,Q99598,O14639,Q6FG41,Q9H4K1,
Q8NDZ0	P54253,
Q5T5X7	P55854,Q9UK80,P63165,
Q7L4P6	Q9NSA3,Q08345,Q5VTD9,Q93009,O75791,O75604,
Q8N7W2	Q9H190,Q9H8W4,P26368,Q92530,Q9GZT8,P50402,
O76090	Q15172,P67775,
O15155	Q8N6Y0,Q13190,
Q9NYM9	O60763,Q13190,O95249,P53621,O15498,
Q9HBH7	P08138,
Q9BXY8	Q15834,P10644,Q8N6Y0,O15162,P25791,P43364,Q9UMX1,Q9BQ66,
Q9NWD9	Q05397,
Q9NZS9	B3KSH4,Q14790,P62837,Q92851,P61077,Q9Y2X8,P61086,Q5VVX9,Q96B02,P51668,P61088,P10415,
Q12934	Q12934,Q13515,P08670,O14733,
Q13515	Q12934,
P02818	P25774,Q13950,P38435,P07339,P07858,P09668,
P21810	P01137,P01375,P05067,P15502,P08572,Q16586,P02458,P55001,O95388,P04114,Q14118,P08123,P02452,Q8WXH2,P04054,P12644,
Q7RTS1	P15172,Q7RTS1,P15923,
Q6PI77	O00410,Q16537,
O14503	Q12873,Q00987,Q9UKY1,P04637,Q9BXH2,P40763,Q9C0J9,Q9NPI1,Q9H0E2,P63279,P08670,Q15047,O00327,
Q9C0J9	P15172,O14503,Q04206,
Q93088	Q96RK4,Q8NFJ9,Q9BXC9,
Q96G01	P53350,Q8N4C6,P62993,P49840,Q13561,P23258,P49841,P09923,O14576,Q8TD16,Q14203,Q9NRI5,O43747,Q96A23,
Q8TD16	Q8TD16,P53350,P61163,Q86SG6,Q9UBX3,P20340,Q8TD19,Q14203,Q96G01,Q14204,Q9UGI0,P49841,
P55957	P07384,P55957,Q86VP3,Q14790,Q67BC3,Q01954,P29466,Q92843,Q16611,P42574,P42575,Q92851,P67870,P48729,P17655,P49674,P19784,P20718,P68400,Q07812,Q07820,Q13535,
Q13323	Q01954,Q9H1R6,Q92843,Q16548,
O00499	O43150,P13010,Q13948,Q07889,P39880,Q8TB24,P17600,P01106,Q05397,P62834,O94973,P09467,P26006,P50570,Q13426,O95782,Q8IVH8,Q8WYP3,Q13393,P23229,P00519,O15350,Q9Y2H0,Q9UBW5,Q99700,O95219,P56199,O00499,P62993,Q99962,O14939,
Q9UBW5	O00499,
Q9NQY0	P84090,Q6XZF7,
Q13490	O95999,Q04323,P98170,P43364,Q13114,Q6GPH4,Q16186,Q05195,P61077,P14625,Q13490,A8K107,Q14790,O43353,P25942,P15170,Q15628,O95819,P01375,Q96B97,P14923,O15392,Q9Y4K3,Q9Y385,P42574,P04049,Q9Y3I1,O43464,O43557,P55210,P20333,O94888,O14757,Q99683,Q13546,P68036,Q9Y6K9,Q99558,O95166,P55211,P51668,Q96B02,Q13077,Q7Z434,P62988,P36941,
Q13489	P55211,P62837,P98170,Q09472,P42574,Q01201,O43353,Q9Y4K3,O15392,P25942,P62988,P04049,Q16695,O14920,Q9Y618,O43464,Q6GPH4,Q9UER7,P19438,O15379,Q8N668,Q7Z434,Q99558,P55210,Q13546,Q13489,Q13077,P15170,P17987,Q9BZK7,P61088,P61077,Q05195,Q04206,P62258,P51668,P19838,O15111,P68036,Q13114,O95999,
O15392	Q9NQS7,Q15853,Q96GD4,P55210,Q969L1,Q9NR09,Q53HL2,P06493,P55211,P24941,Q13489,P20936,Q99683,P98170,Q13490,P36873,O14980,P11802,Q9NR28,P42574,P07900,
Q9NR09	O15392,P06241,P40818,O43464,P61006,Q96GD4,O60645,Q13322,P98170,P53350,P55211,Q96A65,P42574,Q02241,P06493,Q9NR28,P52735,Q13439,Q02750,
Q96CA5	Q6GPH4,P55211,O43464,Q9NR28,Q15750,P35222,P61086,B3KSH4,P42574,Q96CA5,P55210,
Q96P09	P61088,P61077,Q9Y2X8,Q13404,Q96P09,B3KSH4,P55211,Q96B02,P51668,Q6GPH4,P62837,P61086,P60604,P51965,
P51451	P11274,P40259,Q05086,P00533,P04626,P31994,P22681,P12318,P10415,P11912,O75934,Q07817,
P54132	Q13472,P61956,O15360,Q14683,P42574,P39748,P54274,Q15554,Q14191,P20591,Q9UQ84,Q13315,P27694,P04637,Q13111,P43246,P40692,Q8IYD8,P55854,O14757,Q9BXW9,P16104,O43543,Q2NKX8,O75771,P35244,P15927,Q12888,Q9H9A7,
Q13867	Q9BXW4,P47914,Q13867,Q8WVZ9,O75962,Q6FI68,P62913,Q8NC44,P05067,P63279,Q70EK8,Q13131,
Q8WV28	P11912,P43405,P29350,P19174,Q13191,Q04864,P15498,P16333,Q13094,P28482,P46109,P04626,P21854,Q9GZY6,
P78537	P21246,Q9NUP1,Q13330,P78537,P61244,Q96EV8,Q8TDH9,P46531,P40425,Q9UL45,
Q6QNY1	Q9NUP1,Q96SU4,Q96EV8,Q8TDH9,Q9NWB7,Q9UL45,
Q6QNY0	Q6QNY0,Q8TDH9,Q96EV8,Q9UL45,
P53004	O75323,Q05513,Q9GZZ9,Q9BW61,P27361,Q9BSB4,Q02750,P28482,
P30043	P09601,
Q9H2G9	Q9H8Y8,Q12906,P61019,
Q96LC9	P63167,Q9Y4I1,P10275,P45983,Q9Y252,
P35226	P63279,Q5T3J3,Q05516,O00257,Q03164,P62988,O75461,Q06587,Q16644,P51965,P21246,P23771,P61077,Q9P2H0,O95931,Q92993,Q16891,Q16777,Q9HC52,
P13497	Q02388,P05997,P35348,Q9GZX9,Q13753,P20908,P55040,P98160,Q16787,P04637,Q9H2X0,P02452,Q13751,P49750,
P12643	P01137,Q9H772,Q13253,Q04771,Q9H2X0,P27037,P50553,P61160,P36894,P08493,Q13873,O60565,P61812,Q8N8U9,P17813,O00238,P02458,Q13705,
Q9NSY1	Q9UGL1,A9UF07,Q9NZM3,P02686,
P12645	P02462,P01137,P08572,
P12644	Q9BU40,P12644,Q9H772,P34820,Q9UGK3,O95405,Q13873,Q8N8U9,Q9GZX9,P21810,P36894,Q13253,
P22003	P19883,P36894,Q13253,
P22004	P27037,Q8N8U9,Q13705,Q9Y6Q9,P36894,Q6ZVN8,Q13873,Q99717,O00238,
P18075	O00238,Q13873,O15162,P27037,Q13253,P17813,Q99750,Q9Y6Q9,Q04771,P36894,Q96I24,Q13705,
P34820	P06241,P00519,P12644,P34820,
O95972	O95972,O60383,O00238,
Q8N8U9	P22004,P12644,P12643,
P36894	P01100,P68106,P43026,O00238,P62942,Q8WUH2,P22003,P22004,Q15326,O60383,P12643,Q15750,Q6KF10,P18075,Q15427,P31273,P36894,P12644,O15105,Q15797,
O00238	P18075,Q9UNH7,Q8TAI7,Q13153,Q6IBE0,O94921,O95747,Q9UF11,Q96B97,Q9NRW1,O95630,P62979,Q9H5K3,Q9Y4K3,P61962,Q6KF10,O00743,Q13873,P57735,Q8TE68,Q58WW2,Q15910,Q9P2F6,P46734,P36404,Q04323,O60383,Q9H0C8,P36894,Q9NR64,Q96AE7,Q8TAS1,Q9NYS0,P11802,Q8N653,Q70EL2,Q676U5,Q6P3X3,P43026,Q15052,O14544,P10114,Q7Z6B7,Q8TDR2,P11274,Q5T6F0,P36897,P67775,Q9H4M3,Q9HBH9,P48454,Q96D21,P62987,Q9NYN1,Q86X27,P26358,O95972,…
Q13873	P18075,O43390,O00238,Q6UWW8,P36896,P47871,Q04771,P36897,P00540,Q14192,Q2NL82,O60383,Q969L4,P12644,P15289,P63172,Q6KF10,P12643,P04003,P22004,Q13873,P04350,P43026,Q96RU7,A0AV47,O00567,P53667,Q13363,P12931,
Q14692	A2RUE3,P25054,Q9H9J4,Q14451,Q13322,
P51813	Q06187,P42680,O95163,P46108,P51813,B3KXB2,Q96T51,P00533,P11309,Q13153,P62834,P35968,P42229,P20333,P04637,Q05397,P25445,Q16825,Q13480,P40763,P42224,P12931,Q08881,P56945,P42574,Q03135,P04626,
Q01954	Q13323,Q9NRD5,P55957,Q9BXH1,O00198,
Q6ZN30	P06400,
Q12981	Q9P2W9,Q07817,Q12981,P10415,Q09161,
Q12982	P10415,O43889,Q07960,Q12982,P85298,Q09161,O60238,P11362,P60953,Q7Z465,Q6PJW1,
Q12983	Q12983,P17152,Q08722,O60238,Q09161,Q13547,Q07817,
O60238	Q6NUQ1,Q9H7E9,Q9UKL3,Q12824,Q9H492,Q01844,O60238,Q12983,P51532,P10415,Q07817,P17152,Q12982,Q658P3,Q9BWA2,Q9P104,Q15382,P02545,Q92934,
Q7Z465	Q07960,Q07812,Q07817,P10415,Q7Z465,P55789,Q12982,P60953,P14174,
Q9BWV1	P19022,P12830,Q5UIP0,Q5T3J3,Q4KMG0,P55291,P35222,
Q8NFC6	P52735,
Q9Y3E2	O76081,
Q9H3K6	P32121,
Q9H3K6	P32121,
Q8N9W6	Q86SG3,Q9NQZ3,
Q14137	P32121,Q92997,Q8TAF3,P49407,Q13322,
Q6PGQ7	Q9Y297,Q99689,O14965,P22607,P63208,Q13616,P53350,
P07738	P31749,P04406,P62993,
P17213	P07478,
O95861	Q9BW61,Q9GZZ9,Q9Y4K3,Q14164,
Q12830	P56270,P84243,Q14145,
O14599	Q66K74,Q05086,
O14599	Q66K74,Q05086,
O14599	Q66K74,Q05086,
P15056	Q93100,Q3ZCQ8,Q0VAB1,P06400,P38646,P31946,P11021,P47736,P17612,O95613,P00533,Q15382,P10398,O14807,O96028,P53667,Q02156,Q15349,P27348,P61981,O00141,O43482,P54274,P31947,P28482,Q330K1,Q96S59,P17252,P62988,P11142,Q13233,Q13177,Q16543,
Q7Z569	Q16531,P62256,P38398,P01112,Q8IVT5,
P38398	P52701,Q8TAF3,P17275,P27986,Q12962,P52292,Q9UHK0,P61956,P67870,P42229,P23258,P08047,P28749,P98170,Q16777,P49790,Q04206,P36873,P53803,Q13085,P46736,P49959,O75925,P00352,P31749,P07437,P17535,Q05086,Q9NXR7,O60934,Q13363,Q9HAW4,Q08211,P68400,P51948,P01574,P07602,P61077,Q00535,Q96HN9,P78527,O75486,Q7Z569,P68366,Q8NI51,Q14676,Q05048,Q13287,P54727,P06748,P19419,Q92903,P62988,Q92547,Q5U5U6,P23458,P25490,…
P51587	O60566,P24864,P20248,P46736,Q13535,P06241,Q8N1V2,O15287,P54277,Q92831,Q15796,P24941,P04637,P54278,P60896,P62993,Q7Z589,O96017,P06493,O94776,P62988,Q13309,P53350,Q9P287,P27694,P38398,Q99728,Q9P0W2,Q9NXR7,Q9BXW9,P00519,Q9HB96,Q86YC2,Q96GD4,Q14565,Q13315,P21333,P54725,P42229,P15927,P84022,
P46736	P38398,Q15329,P51587,O95299,Q9P2Y5,P34897,C9JYE9,P51668,P49736,P48047,Q96RL1,Q8IYI6,Q99728,O75971,P46379,P39656,Q86VP6,Q9Y5B9,P04637,Q15018,Q9NWV8,Q6UWZ7,Q9NXR7,Q06609,Q93009,
O95696	Q8WYH8,Q96KM6,Q99689,P08670,Q9P2H0,
P25440	Q8N257,Q9NPI1,Q13952,Q14209,P49336,Q01094,P62805,
Q15059	P05412,Q9NPI1,P01106,
O60885	O95832,O75448,O60563,P40937,Q9BPX7,Q9NVC6,Q71DI3,O14776,P35249,P50750,P40938,P62805,Q96EP1,Q93074,P62993,P46108,Q9UGL1,Q96FS4,P27986,O94992,P35251,O60244,O60583,P16333,O75400,P35250,
Q9NPI1	O00231,Q99728,P63279,P07196,P25440,P10644,P01106,Q16363,Q15102,P05386,Q5T3J3,Q4JM47,P54257,Q96QV6,Q9P2H0,P0C0S8,Q9BUJ2,P38398,O14503,P14316,Q6LET9,Q16778,Q6NS36,O95994,Q96A08,P51531,Q9BX70,P62805,P50453,Q9H213,Q15059,Q16695,P02794,Q5UIP0,P68431,
Q9H0E9	Q9Y4A5,Q96L91,Q15906,Q92993,Q9Y265,Q9UBU8,Q9NXR8,O96019,Q9H3D4,P04637,P19793,Q15014,O15350,P10828,Q9Y230,P37231,Q9NV56,P30291,Q9NPF5,
Q9H8M2	Q9UGJ0,P51531,
Q58F21	P52735,P62805,
Q9NXR7	Q93009,P35232,P34897,P38398,Q14318,P51668,Q9UNL2,Q06609,Q9NYU1,P04844,Q96AY4,Q13616,Q96T76,Q96RL1,Q9NWV8,P39656,Q9GZZ9,Q9UJS0,Q6IAN0,P42704,Q15018,P19438,Q6UWZ7,Q5VTD9,Q9BSB4,Q9BW61,P51587,Q2TAZ0,P62993,P25445,P04637,Q99728,P46736,Q96JJ7,
Q92994	P06400,Q92664,Q9UKN8,P04637,P19784,Q08999,Q96EV8,Q9Y5Q8,P68400,P28749,
P47974	Q04917,
Q9NQX7	Q9UBF6,P49286,P56817,P09958,P04899,P46977,
Q8WY22	Q9Y4K3,
Q9BX63	P54278,P38398,P40692,P54277,
Q8TDN6	Q13131,Q9Y5S2,P09326,Q13432,P61077,Q9NX58,Q9UBT2,P51668,Q15047,P35222,
Q8WUW1	Q9Y2A7,P16333,Q96F07,Q92558,
Q9HCU9	Q99471,P21675,O15379,P11142,Q13287,P07900,Q9H7L9,P68104,Q5JR01,Q9UK53,O15131,Q92769,Q9UBN7,Q5T3J3,Q14789,P29374,O75190,P56524,Q5PSV4,P35232,P09455,Q5UIP0,Q96ST3,Q09028,P25685,Q16576,Q969G3,Q13547,P53814,O75446,P34932,Q9UQL6,
Q5PSV4	Q92769,O75446,Q13547,P09455,Q09028,Q9HCU9,Q96ST3,Q16576,Q9H160,Q9UK53,
O95563	Q9BUV8,P05386,
Q9Y5U8	P68133,O95166,Q9Y5V3,P68032,
P55201	Q9BW61,Q8WYH8,Q9GZZ9,
Q9ULD4	P27986,P16333,Q8WYH8,P06241,P62993,P00519,
Q8TDC3	P30291,P62988,P30307,P30305,P08107,
Q8IWQ3	Q8WVZ9,P30307,P30291,P62988,P30305,
Q9NSI6	P51532,Q16531,O94888,Q13619,
Q6RI45	O94888,
Q96G97	Q6ZUV4,Q96HH6,Q8TAP4,P62988,P27824,Q8TCT9,Q9BVI4,Q9BZL3,Q13952,Q9NZ43,
Q9NW68	O95166,Q8IXK0,
P35613	P03956,Q13286,Q96RR4,Q9UGJ0,Q03135,O15427,P05556,Q9H1Y0,O14964,Q9H6Z4,Q2TAZ0,Q9NR12,P62937,O14593,Q13356,Q96DT6,P35613,Q9UBB4,Q9GZZ9,O00443,P30154,Q13153,P53985,P49459,Q9P2Y5,Q70EL3,O15374,Q9Y4P8,Q14457,P62988,Q9NR46,
Q9UPA5	P32121,O15083,Q86UR5,P20336,
Q8WZ55	P36405,P36404,
Q5W0U4	Q15942,P63104,
Q10588	Q03135,Q10588,
Q10589	P59901,
O14981	P01106,P53602,
Q9H0C5	Q9C035,Q7L5N1,Q9BX70,P11387,Q9Y2T1,
Q9BX70	Q9P078,P04637,P04406,Q04724,P11387,Q04727,Q8IWV7,Q5JR01,Q9GZT6,Q9C035,Q14194,Q5RL73,Q9UKR5,Q9H0C5,Q7L5N1,Q92905,O14641,Q13432,P21246,Q96ID5,Q04206,Q9NPI1,P68104,Q9BX70,Q15797,P36897,Q96KM6,Q04323,Q15047,Q15796,P32456,O60383,Q8N8V2,
Q9Y2F9	Q9ULL4,
Q5XKL5	Q9Y4P8,
Q96Q07	Q7L5N1,P19013,Q9UHP3,
Q9BSF8	Q8TDM6,O15230,Q9UKV3,P01100,P67775,Q5U4N9,
A6QL63	Q92796,
P35070	Q15303,P14780,P00533,P26447,P04626,
O00478	O75626,P10914,
P62324	P10276,P15173,P15172,P05412,Q9UIV1,Q9UFF9,P10827,P20248,P17482,P10828,
P78543	Q96LI5,Q9UFF9,Q9HBU9,P17482,A5YKK6,O15198,P17252,P31273,Q15797,
Q14201	Q01094,P54253,Q9UIV1,
Q9NY30	Q6ZMZ0,P62988,
Q06187	Q04759,P25445,P48023,P51617,Q03113,Q05513,Q08881,P51813,Q04206,P22681,P19174,Q03135,P10721,P59768,Q15139,Q6ZUJ8,Q9NR96,Q13191,B3Y640,P30273,O00220,Q8TBX8,Q9UBS0,Q02156,O14492,P43405,P23443,O60239,Q9H204,Q9UN19,P05771,P08631,O14986,P78356,P00519,O00206,P06241,P50148,Q9Y6W5,Q01844,P23458,P15498,P42229,Q99856,Q9NR97,P42680,P78347,P17252,P07948,Q9Y2C9,P04637,Q9P2D0,Q68EM7,P62873,P41182,Q99755,Q07666,…
Q7Z6A9	P29350,Q7Z7D3,Q92956,
Q13410	P47989,Q8IW35,P53350,
O00478	O75626,P10914,
Q9Y297	Q9H3D4,Q53EL6,Q9BT78,Q00987,Q9UBF6,P01730,Q9UKB1,P48729,Q00839,P19235,Q15653,Q8NF17,O14965,P48594,P62837,P18848,Q9BSJ2,Q6PGQ7,Q9H2X6,Q9UHD2,Q14145,P22314,Q9UMX1,P10912,Q12959,Q9UKT4,O43847,Q00653,Q9UH99,O95863,P14923,Q96K76,O60346,P35222,Q712K3,P42574,O76031,Q92997,Q96D09,O15169,O15294,Q9HAW4,Q9Y2T1,Q13127,Q13485,P25963,Q13616,O95997,O14920,P63208,Q9UHD9,Q09472,O95858,Q5XKE5,P10242,Q15398,Q9NX09,…
O43683	O43264,P53350,O95071,Q9Y6B7,Q9GZM8,O00203,P46108,P06493,Q96GA9,Q13547,Q8NG31,Q13541,O14777,Q9H081,Q12834,Q8NBT2,Q9BZD4,Q96IY1,P63010,O95229,O95376,Q9H410,Q10567,Q6P1K2,Q9NS73,P78406,Q9HBM1,O43684,O60566,P25054,
O60566	P51587,Q8NHZ8,Q02224,Q12834,O43684,Q6XZF7,O43264,Q10567,Q9UJX3,O00203,O60566,P63010,Q9UJX4,O76070,Q13042,Q9UJX2,Q9H081,O95229,Q96DE5,Q13547,P30260,P25054,O43683,Q9UJX5,Q9H1A4,Q9Y6B7,Q13257,Q4KMX6,Q9Y6R4,
O43684	Q9H1A4,Q8NHZ8,Q9NR46,Q9GZZ9,Q15428,Q16186,Q13042,O60566,Q9Y4P1,Q13547,Q9UJX2,Q92769,P09874,Q9UGJ0,Q9BSB4,Q8WWW0,Q7Z6L1,Q9BW61,P84022,Q9Y4K3,Q9UJX4,Q8TD19,O95166,Q9H492,Q15796,P25054,Q92636,O75554,O75323,Q9GZQ8,O43683,Q8WVZ9,Q9UKE5,P54619,O15355,Q9H0Y0,P51784,Q9UGN5,Q93009,Q9BQS8,
Q13895	P38432,Q13322,Q99558,Q12815,O94972,P05787,Q12816,
O95153	P30536,
Q7L1Q6	P24390,Q92611,Q99459,P52735,O43586,Q8TCU6,Q9Y6E2,Q14203,Q96QZ7,Q8N3K9,
Q9Y6E2	Q7L1Q6,O43586,
Q13901	O75376,Q9Y618,Q01780,Q13901,P10828,Q99598,P78527,
Q9NS00	Q96EU7,
Q96EU7	Q9NY97,Q9NS00,P17931,
Q9UBS9	O43586,
Q9BU76	O75143,Q8NHQ1,O15530,O75385,Q13131,Q9H190,Q9H1Y0,Q9NVV9,Q9Y3P9,Q15287,
Q8N6N3	P19838,P14921,
Q6IQ49	Q8IY92,P62993,Q7L2J0,P54646,
Q13536	Q00535,
Q9BUV0	P49761,
Q8N715	Q9NR12,Q99750,Q96LR2,Q13137,Q9BQD3,Q9BQ66,Q15834,P43364,P19012,
Q6P1W5	Q15038,P54253,Q9NRR5,Q8NDC0,Q93062,O60763,
Q3KP66	P31947,
Q5T0L3	Q15834,
Q5TID7	P62136,P61981,
Q9BW04	Q9NSB8,Q86YM7,
Q9NWV4	P38936,
Q9H040	Q9Y3C5,
Q5VWT5	P37268,
Q5RHP9	Q00987,
Q8IYL3	P26641,Q8NBJ4,Q92993,Q7L5N1,
Q96A04	Q96AW0,O60941,
Q9NTI7	Q9BX74,
Q96LR2	Q9BT49,Q9UL45,Q8N715,Q8NEF3,Q9Y5S2,Q96BY6,O95721,P26368,O14964,O75541,
Q5VU13	Q9Y4E8,
Q8TAB5	Q96L14,Q8N6Y0,P19012,Q5JR59,P62333,
P02745	P07585,P02741,P02647,Q9NPY3,P02458,P02746,Q6UVK1,P00736,Q9H422,P26022,P09871,P04196,Q15848,P02751,P17927,P02747,Q07021,P02743,
P02746	P00736,Q99972,P02745,P02747,P04196,P59665,P26022,
Q07021	P38432,Q9Y484,Q8WWW0,P48634,O43524,Q9UGJ0,Q2TAZ0,O95249,Q9BSB4,Q6ZNE5,Q676U5,Q96DT6,P54646,Q14103,Q9Y4P8,Q7Z434,Q99558,O95985,P18505,P19838,P00533,O95166,Q9UKV8,Q9P2Y5,P25208,P35638,Q9BQS8,Q8TDY2,P62834,Q13480,P20333,Q92636,Q01201,Q06413,P01106,P27361,O14920,P12830,Q13131,P61981,Q5JVS0,O00198,O43741,Q13242,Q00005,P32121,Q9H1Y0,Q9H0R8,Q99759,Q13501,Q13188,Q9Y572,Q05655,P22087,Q15139,Q13077,Q14457,…
P02747	P02647,P26022,P02746,P02745,P26885,
Q9BXJ1	P30518,O43765,Q9NRR5,
Q9BXJ0	Q9BXJ0,
P00736	P02746,P68400,P02745,P62993,P09871,P00736,P05155,
Q9NZP8	P00738,
P09871	P01024,P09871,P02745,P00736,P05155,P06681,
P06681	P01024,P48740,P0C0L5,O00187,P25789,P09871,P01031,
O14523	P11171,
P16383	Q9Y490,P54253,P06241,P54619,P46108,
Q8N357	P50454,P49903,P62380,Q9Y328,Q9GZW8,P13686,Q969U7,Q9Y349,Q6IAL2,Q7Z6U2,P05091,Q92628,Q9NPH0,Q14695,Q5T5U9,Q6IAM7,P67812,Q8N357,Q9NRX3,P04181,
Q6UW56	Q93052,
Q9H1Z8	P04637,
Q9H6R7	Q9Y265,P08631,Q9Y3C7,P53350,Q9Y230,Q15286,
Q8WWC4	Q15714,Q92956,
Q96LM6	P43364,Q15645,Q93062,
Q8N801	Q9Y375,
Q8NHS4	Q9H492,
Q8TC57	O43186,
A0AUZ9	P63000,
Q8N5S3	O94868,Q9P0V3,
Q9BSF0	P10644,
P01024	Q16581,Q92496,P20702,P09871,P08311,P15529,P05156,P40337,P00751,P06681,Q07954,Q9Y279,P48740,Q9BXR6,Q9P296,P27918,P00519,P17927,P11215,Q9NVP2,Q13219,Q6UX06,O00187,Q02985,P02774,P15169,O95973,P25391,P01871,P01031,
Q16581	P01024,Q13424,P0C0L4,
Q7Z4T9	Q92667,Q99417,
Q6NW34	P08047,Q9UN86,Q15020,
Q6PII3	P38919,
Q9BQ75	Q13131,Q9HCC6,Q9Y230,Q15020,Q9NX70,O15530,Q9Y2Q3,A0JLT2,
Q8NAT1	P46108,O15162,
Q8N9V7	P35638,
P0C0L4	P02652,P25054,P17927,Q9P296,P01034,Q16581,Q16594,P02768,
P0C0L5	P15529,P48740,P04003,P06681,P00751,P17927,P68104,
P04003	P0C0L5,Q07954,P07225,Q13873,P02743,
P20851	P07225,
Q8NC60	O95831,Q9NUQ8,Q9BV38,P07305,Q9UMS0,P11142,Q9H773,Q13368,Q9NUT2,P84077,Q14055,
Q53FE4	Q99963,Q12873,P68366,Q7L5N1,
Q9NWY4	P56537,Q13352,
Q96QK8	Q9Y4Z0,
Q7Z392	Q9H3D4,P02768,Q9H0R4,O15350,Q16659,O43617,Q7Z6L1,P04637,Q2VWA4,
Q0VAR9	O15162,Q9BQY4,
Q96EY4	Q9NX58,Q13283,Q13131,P23508,Q9Y6K9,Q06710,
Q8TDB4	P00533,
P01031	P21730,P10643,Q96IY4,P15169,P07358,P01031,P13671,P06681,P01024,P02748,
P21730	P21730,P01031,P04899,O00165,P49407,P39019,P42768,P32121,Q9P296,
Q16612	Q96ID5,
Q8NC54	Q02078,Q05397,
Q49AR2	O14978,P60002,Q9Y2W2,
Q8NDZ2	P63104,P68366,P61981,
Q96GV9	Q99750,
Q8IUR6	O95400,
A5PLN9	P48553,O43617,
A6NDU8	Q96RR4,
Q8N2X6	A8K107,Q15654,Q12933,
Q9BZL3	Q96G97,
P13671	P00519,O60502,P62993,P00734,P16333,P06241,P01031,
Q6UXA7	Q7L1I2,P21579,Q92186,
O95866	P29350,Q06124,
O95873	Q6FHV6,P09104,P22607,
Q9UBA6	Q96AP0,P13569,
Q9GZU0	Q9NRX3,
Q9NPB0	Q8IWF7,
Q5T9G4	P11308,P10275,
O43598	Q9UET6,O43598,Q9NZF1,
Q9BRT2	P40337,Q14164,
Q5TGL8	Q9Y3P9,
Q8IYR0	Q99750,O15350,Q8WVD3,Q5T124,
Q5TF21	Q96F24,
Q9P0P8	Q9Y3F4,
Q5SZL2	Q7KZI7,
Q9H993	Q14164,P62330,P43360,O00422,Q9Y2Q3,
P10643	P01031,P00747,P10909,
O96001	P17612,Q13976,
Q9BPX7	Q13885,Q9UM11,Q8WVB3,O60885,Q7KZS6,Q70Z53,Q9BPX7,Q14982,
Q96N11	Q8N291,Q9Y6K8,
Q96EH3	Q15819,Q9UQN3,
Q96L11	Q8WYS1,P10074,
Q9NRH1	Q70EK8,P08670,O94817,Q16890,Q9H1Y0,Q9BVC4,Q12873,Q9Y3P9,P60520,Q9P2H0,Q13286,
Q8WVR3	Q7RU07,Q8WVR3,O95807,
Q9BRJ6	Q15834,Q92636,P04156,Q9NX58,
Q5RL73	P21673,P17028,Q99963,Q9UN74,O15525,P78417,P51948,Q9H6J7,P49888,O00231,O14717,O95257,Q02363,P42773,P13727,Q9BX70,Q9C0J8,P52292,P00491,Q9H657,Q12972,Q96RU7,P51159,Q96SN8,Q9Y5I0,O43809,Q9H0Q3,P50591,P04183,Q3KQU3,P15927,P04792,Q14687,P84090,P42568,Q14061,P40937,Q9BWC9,Q5RL73,P50453,Q99547,Q6IB77,Q9NY59,Q15102,P08670,Q16594,Q12988,
P07357	P02748,P07360,P13987,P07358,
P07358	P10909,P01031,P07357,
P07360	P07357,Q99962,
Q9H7E9	O60238,Q99750,Q13131,O15530,Q9Y2X7,P54257,Q96AW1,Q5JY77,Q8WVZ9,O75385,
Q96LL4	Q99750,Q15834,
Q8WUY1	Q13286,P13569,
P02748	Q13131,P07357,P13987,P10909,O75385,O15530,P01031,
Q96E40	Q9GZR7,Q5T5U9,P49903,
Q9BUW7	Q96EK4,P35900,
Q8NCR6	P04278,Q9Y3Q8,
Q8IW50	Q14181,Q8IX03,O43924,
Q9HBL7	P12956,P21673,
Q5T6V5	Q9BSB4,Q96F24,
Q96LT7	Q8TDY2,
Q9NZ63	O00267,O94868,
Q9H8G2	P21246,O95251,Q13426,
Q3YEC7	Q0VDD7,P58062,Q99750,Q93062,Q13137,
Q96LW7	O95999,
Q8N4T4	Q93062,O00165,O14641,
Q96GE9	Q06413,
Q9BU70	Q99469,
Q8N9P6	P21796,Q38SD2,
Q9P1Z9	Q9P2Y5,Q16665,
Q96RR1	Q13501,O15198,P61956,P55854,Q9H8T0,
Q9NTK1	Q96PU8,Q8N6Y0,P36406,O15162,P08727,P19012,P43364,Q15834,Q99417,
Q8N655	Q96KQ7,Q15102,Q01844,Q9BWA2,
Q9H7M9	O15162,P84022,
Q5T681	Q99750,P51116,Q9BQ66,O15162,
Q8WW14	Q8IYF3,
Q9H8K7	Q00610,Q53GL0,Q16891,
Q7Z3E2	Q9HAU0,P84022,
Q9H5F2	Q15047,
Q9NQ32	Q01844,
Q7Z589	Q9H4Z2,Q15326,Q7Z589,Q8N163,P51587,P83916,Q9UBL3,Q15291,Q9Y4G8,
Q8IZQ5	Q9Y484,O15117,
Q6ZVL6	P62993,P54253,
Q9BQE6	O15530,Q13131,Q8IYT8,Q9C0C7,Q9NX58,O75385,
Q9H6J7	Q5RL73,O94989,P61247,Q9P078,P62917,P25786,Q6NXR8,Q9NRR5,
Q96A22	Q16539,
Q9H0W9	Q15645,
O00193	Q8TAF3,P30480,Q8IY92,Q13425,P23508,P01023,Q7KZI7,Q14164,
Q6P1R3	Q9NRL3,
Q6NUN7	P61244,
Q8NCR3	P63165,
Q9H3H3	Q06455,Q9Y2X8,Q99963,Q15056,Q6ZU52,
Q8N6T0	Q9Y3Q8,
Q6UW78	Q9Y5J5,
Q9BUA3	P32121,P62258,
Q9HB07	Q92905,
Q9NVM9	Q13951,Q8N720,
Q8TC90	Q99750,O15162,Q93062,
Q8WUH6	Q13286,P01241,Q676U5,
Q9HCM1	O60343,Q9NV70,P02768,
Q9BSB4	P04259,Q12769,O95670,P19013,P13861,P17812,Q15555,P53675,Q9UNE7,P40937,O00232,O60678,Q6P2Q9,P31943,P60866,P06733,Q9UMR2,P62263,O00442,Q14181,Q9NZI8,P29692,P40227,Q8NFH4,Q96KP4,O60812,P35998,O60343,Q13309,Q92597,O75385,P51571,P12004,Q9NSD9,P62913,Q15029,P23246,P32969,P33992,P08107,P26368,P35527,Q9UBS4,Q06210,Q14232,O15372,Q53GS9,P11217,P00492,Q15334,P09493,Q9H4A4,P08195,O00186,P07737,P62244,P43243,…
Q9H3J6	Q13952,
Q5VYS4	Q9Y4K3,
Q9UKR5	P21673,P63167,Q5T9P3,Q5T5U9,Q5JYX0,Q9BUJ2,P28328,Q9Y333,P17028,Q9BS75,P25445,Q9UN74,P14678,Q9UQB8,Q92734,P04183,Q12972,Q96M11,Q14061,O15235,Q9NPA5,P49903,P60953,P49888,P78560,Q9UIS4,Q9BX70,P46459,P51114,P55774,P09429,P61604,P31942,Q96SN8,Q5T7C6,P05091,O60828,Q9BTF3,Q9BWC9,Q92561,P50453,P33240,P19387,Q9H1D9,Q9Y2M5,P05109,Q9NRX3,Q96FJ2,Q96DV4,P31994,P51159,Q14164,P56282,P62308,Q9BTE0,Q99547,Q9Y5I0,…
Q6PJG2	Q16539,
Q8NCU1	Q96BD8,
Q6ZMZ3	P25963,
Q86SX3	P35638,
Q9H7Z3	Q15287,
Q9NWQ9	Q9C099,
Q96IT6	P50552,
Q9P0R6	P49840,Q9NRG4,P49841,
Q63HM2	Q96MT8,Q5VZC3,P09467,Q9NRI5,
Q9Y224	Q7L2J0,Q9Y224,Q9BVC4,P63104,Q6ZNE5,Q6PID8,O15530,Q8WVZ9,P18206,P54646,Q13131,Q99759,Q9NRI5,Q13501,Q8N4C6,Q9P2Y5,O75385,Q676U5,Q8IYT8,
Q9H6W3	A2RUE3,Q9H9J4,
Q9Y448	Q9NZW5,Q7LBR1,Q99547,
Q9NPA0	P62993,
Q9H079	O43570,P62258,P54257,O95251,
Q6ZRI6	P05386,
Q9Y2V0	Q9NVP2,
Q9NX55	Q96PU8,Q99750,Q8IXH7,O60739,P02774,Q12873,P41227,P42858,P61289,Q93062,Q9BQY4,
Q9Y2B5	P62993,
Q96MC5	Q6FHV6,P09104,
Q9H0I2	Q12933,O14641,Q9Y3Q8,Q13137,Q92997,Q99750,Q8NHQ1,O15162,Q15834,Q93062,Q9BUH8,P62258,Q96KQ7,Q9NR12,Q8TC92,
Q9BTK6	P04637,Q5VYV7,Q6ZW49,Q9BQ83,Q15788,P03372,
Q9BQ65	Q13485,
Q96GQ5	Q13286,
Q7L2K0	Q99689,
Q9BSU1	Q9P2E2,P54252,
Q96GX8	Q08209,Q13432,
Q9Y6A4	Q15428,P61981,
Q8IV36	Q99708,O15357,Q96D15,Q9BUH8,Q06609,P35520,Q8NHQ3,
Q96QE5	Q13501,Q15005,Q9H0R8,Q8WVZ9,
Q96GS4	P47712,
Q8N2U0	Q7L5D6,Q96BK8,Q8TCE6,Q9BTY7,
Q9BQA9	P14921,
Q495Z4	P04278,
Q0VG06	Q9HAU0,Q9NW38,Q8NB91,O15360,Q8IYD8,Q9BQ66,O15287,
Q9HAS0	Q9H0R8,Q9Y4P8,
Q9NQ92	P62805,Q53GS9,P62258,O14744,P68431,Q15464,P07947,P32121,
Q8TE02	P54253,
Q53F19	Q8IYT8,
Q96DM3	O00165,Q9BQS8,
Q68CL5	Q01844,
Q96ND0	Q9NWV8,
Q96B23	Q7KZS0,P63279,
Q8TCD1	O15530,Q9GZQ8,Q9Y4P8,Q13286,Q8IYT8,O75143,Q9H492,Q6PID8,Q6ZNE5,Q9UGJ0,Q92636,P46459,Q13131,Q96RR4,Q9BQS8,Q8WVZ9,Q9P2Y5,Q16665,P35638,Q9Y478,O43524,O75385,Q9Y3P9,P54646,O95149,Q9Y484,Q9C0C7,Q9BVC4,O75323,O43741,Q8TD19,
Q24JQ0	Q8IYF3,Q99750,
Q8IYD9	P43364,
Q9BVV7	O15162,
Q8TAI1	Q99750,P04156,
O94763	Q9NPF5,P13984,Q8IXW5,Q9ULZ2,Q96J02,P46934,Q99759,Q9HCN4,Q9Y265,Q9Y230,O94763,Q9UBK9,Q9H6T3,P19388,
Q4ZIN3	Q9Y4P8,P51690,
Q969H8	Q9NRR5,Q9Y4K3,P40337,P56537,P46379,
Q9NSK7	Q9Y6K9,
Q8IVT2	Q09666,P13797,P15328,
Q9UFG5	Q96L14,Q15834,O43264,Q0VDD7,
Q8WUQ7	Q15287,O00453,P18615,
Q9BTP7	Q8IYD8,O15360,Q9Y4K3,
Q9BQ61	Q15428,P09012,
Q9BQD3	Q9GZT8,Q9H8S9,Q9NYC6,Q8IYF1,P24278,Q96EZ8,P06753,Q14533,Q9Y427,Q6ZVK8,Q96L14,O75558,Q9UPT5,Q9NYH9,P09493,Q9UJ41,Q96BU6,Q8N5R6,O43395,Q9BWA2,Q01844,Q9GZQ8,Q8TBB1,Q8N715,Q8IY31,Q8TAP4,Q8WYH8,P51116,Q96LK0,Q9NQZ6,Q96D59,Q96MT8,
Q0VDD7	Q3YEC7,Q9Y3Q8,Q9UBV8,Q13155,P34947,Q9UFG5,Q06455,Q0VDD7,Q9Y6K9,P18206,Q13352,Q01844,P36406,Q9BT78,Q7L2Z9,Q13227,
Q96EN9	Q99750,O00487,
Q86XI8	P17275,
Q5XKP0	Q15714,Q96RR4,P30457,Q13286,Q92956,Q9BRX2,P40337,Q9Y4P8,
Q9HDC9	O43374,P58215,
Q9Y312	P36382,P62330,P54646,Q9Y4P8,O43741,Q14457,O75323,Q56P03,
Q9NWU2	O14641,Q9Y446,Q96S59,Q8IY92,P25054,Q92997,Q15287,
Q9NVP4	Q5VTD9,
Q9NV56	Q15906,O76021,Q9P0V3,Q9Y230,O95619,Q9HAF1,Q52LR7,Q9Y4A5,Q96JC9,Q9NRQ2,Q9Y265,Q96L91,Q9H2F5,P34931,Q9UK53,Q92993,Q9NXR8,O96019,Q9NPF5,P60709,Q15014,Q9H0E9,P07437,Q9UBU8,P52735,
Q9BUV8	Q8WVX9,Q6NXE6,Q9UGJ1,Q16740,O43242,Q5T9A4,O15269,Q9UBB4,Q9P035,Q9Y2G4,Q9UIA9,Q9Y5L0,P52272,O95563,P04844,Q9Y5J5,Q96G23,P28288,O95831,Q8N6L1,P57088,Q9NVI7,Q16540,O00571,Q9UI26,Q8N1F7,Q8IXM3,P40616,Q9UNL2,Q96IX5,Q92616,Q6P2I7,O75746,O76031,O95433,O14593,P04843,Q9NVI1,Q14204,Q9H223,Q8N163,P17844,O15260,P51571,
Q9GZN8	Q86SE5,Q93100,
Q96A57	P46779,P49703,Q8NI70,Q9P0T7,
Q9BY42	Q9P2S5,
Q9NUR3	P00519,
Q9BQP7	P43364,
Q5VYV7	P04843,Q9Y4P1,P19013,Q9NT62,Q92889,Q8WXH0,Q5VTR2,P13489,Q13616,P57775,O60930,Q13043,Q9BTK6,O95166,Q8IY92,P53350,Q9BQ83,Q9H0R8,Q9UBW8,
Q9NUG4	P62993,
Q9BVV2	Q9NR12,Q13137,P19012,O60232,Q15834,
P57077	P79483,Q13227,Q8N5C8,
P30042	Q70Z53,Q9BW61,Q13286,O75323,
Q9H0A9	O95453,
P58505	P62993,
P58658	Q7Z6E9,
Q9NV44	Q9Y6K9,Q96EK5,Q14582,
Q9NYK6	P62993,Q15834,
Q9H7H1	Q9Y5J5,
Q9Y3I0	P63104,Q13286,P46459,O15530,Q8WVZ9,Q6ZNE5,Q9Y484,O43524,Q9P2Y5,Q6PID8,Q9Y4P8,Q9BW61,O43741,Q2TAZ0,P54646,Q13131,O75385,Q9Y3P9,Q9Y371,Q7Z6L1,P18206,Q9UGJ0,Q96F24,Q13043,Q92636,Q8WWW0,Q13501,O15350,Q9Y490,Q96DT6,Q676U5,Q9BQS8,O75143,Q8IYT8,Q7L0Y3,
C9J442	Q15796,
P00918	Q9H9J4,Q9Y6R1,P19634,Q15233,P04920,Q15831,Q9P2K9,P35638,P02730,Q96DT6,P48751,Q9UGJ0,P10809,Q9H1Y0,Q2Y0W8,A2RUE3,Q9P2Y5,Q9NQU1,O00443,Q9H8Y5,P54646,
P07451	P07451,
P22748	Q9Y6R1,P02730,P48751,
P23280	Q99750,Q8N5Z5,P55899,O15162,P07910,
P35219	Q8TEE9,Q9GZZ9,O75427,
Q16790	P35221,P35222,P12830,
O75493	P04637,Q13546,Q00987,
O43570	P36542,O43147,Q9BYD2,Q9H079,Q96GM8,P39880,P47929,O43570,Q13948,
Q9Y376	Q9NZ47,Q06609,Q7RTN6,Q9Y3A3,Q15831,Q13617,Q9Y5L4,Q9C0K7,O14874,Q6P2I7,Q13131,P40337,
Q9H9S4	O14874,Q15831,
Q9Y6J0	Q13547,Q05193,P27348,Q96ST3,Q10567,Q02080,Q99962,P16298,Q9H4A3,Q08209,Q14814,Q16566,P49418,P62158,Q92769,Q9Y6J0,P48454,
Q8TDN4	P78396,P02768,O15350,P04637,Q8NHU6,P24864,
Q9BTV7	Q9BTV7,P04637,
Q9NZU7	P19784,O00555,Q9BY11,P63098,P34947,P01100,P30419,P08047,Q14573,Q14643,
Q9NPB3	P30419,Q13555,Q9NPB3,P63098,
P57796	O60840,
Q9NP86	P63098,
O75952	P49841,P05412,
Q5VU97	Q6VN20,P63000,Q9HCS7,Q9ULJ6,P30086,Q6AI39,
O00555	O00305,Q9NZU7,P62873,P59768,P21579,P35813,Q9UGL1,P41182,
Q00975	P28702,Q9Y605,Q96HC4,P54284,Q00975,O14924,P09471,Q02156,Q86UR5,P35813,P62873,O14936,
Q13936	P17612,P61457,P35813,P62873,P54284,Q96EB6,P30626,
Q01668	Q16623,P21802,
Q15878	Q15878,P08107,Q5JVL4,
O60840	P06241,P57796,
O43497	Q9NRR5,P63104,
O95180	Q12791,P59768,Q9UGL1,
Q9P0X4	P02768,Q96P56,Q8NEC5,
Q13698	P21817,Q9UQ26,P30626,
Q9NY47	P01876,
Q8IZS8	O43502,
Q02641	P55040,P54259,O75628,
Q08289	O75628,P17612,
P54284	P21579,Q00975,Q13936,P48023,
O00305	O00555,Q504X9,O75628,P21246,Q12788,Q9BX90,P78559,Q9Y3C7,P48023,P21579,
Q9Y698	P48058,P17612,Q12959,P42261,P42262,Q15700,Q8NI35,Q92796,
O60359	O00189,
Q9HB71	P01241,O60907,P30480,P04271,Q9Y478,Q9UGI0,Q8TD19,Q9UET6,P80511,Q96G74,P51784,P35222,Q14164,P62330,Q9Y4K3,Q13188,P25815,O15264,Q9H0Y0,Q9Y4P8,Q8IUQ4,Q9UKE5,P60763,P63208,P29372,P19532,Q13043,P01100,Q9UFF9,P23297,P11171,P56537,P22392,Q92995,O43255,O60739,P23508,
P27708	P17612,Q9Y371,Q9BVC4,Q00653,Q9NT62,Q9H492,Q12933,Q96F24,Q8WVZ9,Q8TDY2,Q99750,Q676U5,Q9C0C7,Q13233,Q96RR4,O94817,O00443,Q6R327,Q13286,P46934,Q8NEB9,P19438,Q9BSB4,Q14457,O43318,Q15831,Q15796,O00221,P29353,P35638,Q96DT6,Q9UGJ0,Q7Z6L1,Q00005,O43741,Q13322,P19838,P61981,Q15628,Q5MNZ9,Q6ZNE5,O43617,Q9GZQ8,Q9Y3P9,Q9BQS8,O75385,Q9H3D4,Q9Y4P8,Q9Y478,O75323,Q9H1Y0,Q13546,Q04206,Q9Y446,O15530,Q13131,Q9Y6K9,…
Q9BY67	O00560,Q9BY67,B3KQF8,Q9Y2J2,Q13368,Q6VMQ6,
Q8N126	P24723,
Q8NFZ8	Q969H4,
Q9ULU8	Q9Y383,Q99755,P14416,Q9HCM3,B6HY58,
Q86UW7	P51965,P51668,Q969T4,P62837,Q5VVX9,P61088,Q96B02,Q96KG7,Q9Y2X8,P61077,P14416,P23560,
P05937	Q9Y6K9,P29218,Q9H1D0,Q96S59,Q9NQA5,
P22676	P68366,P04264,
P01258	Q01814,O43847,P23634,O60894,P01258,Q16602,P30988,O60895,
Q9P1Z2	Q92793,Q99963,Q9Y573,P53672,P15407,O43739,P28482,P19012,Q09472,O14777,Q8WYA6,Q9HA65,Q7Z2E3,
Q13137	Q96S44,Q9H492,Q9HC39,Q5JZ02,Q86VP1,P51116,P60520,Q9BUY5,Q9BSM1,Q14296,Q9BWD7,Q9BVV2,Q06413,P25786,A8K107,A7MCY6,Q8TCX5,Q96GM5,Q9UBV8,P29353,Q9H0I2,O95990,O00214,Q8TES7,Q8WUM5,O95251,Q9UBL6,A6NLR5,Q9BQY9,Q7Z3B3,O95201,Q9H6S1,Q2VPB7,Q9Y3C5,P10589,Q8N715,Q9BUZ4,O14639,Q96F93,Q12933,Q8TBB1,Q9H918,Q9BUQ0,Q15038,Q8N2W9,Q8IZC7,Q9H9D4,Q5T189,P62988,P00533,Q96D16,Q13137,Q8IYF1,Q8N5R6,Q9UHD2,Q9Y4E5,Q8IZ48,…
P30988	Q96D09,P11226,Q5JY77,P04114,P07996,Q07954,P16473,P62158,A0AV47,O60896,P21333,P01258,O60894,
Q16602	O60895,P35318,O60896,O75575,O60894,P01258,
Q05682	P06493,P62993,P29353,P49407,P62158,
Q8IU99	Q8IU99,
Q9HA72	O15162,
P62158	Q03431,O95613,Q01970,P41594,P49815,P52888,Q14833,Q13033,Q15858,Q12933,P15173,Q13561,P20823,Q9BYF1,P06213,Q15051,P51178,Q9NR82,Q96HU8,P41220,Q92731,O60869,Q9NR46,Q01201,Q13233,P49407,Q9BYC9,B0I1T6,O75330,P20337,P14416,O43815,O43318,O43525,P08195,Q15750,Q9H0B3,Q14784,P41279,P29692,Q9BQ83,Q9HBA0,P32298,P18433,Q99929,P01375,Q99558,O95259,P25445,O14920,P53355,Q92844,P15884,P32241,O15111,Q92624,P48788,…
P62158	Q03431,O95613,Q01970,P41594,P49815,P52888,Q14833,Q13033,Q15858,Q12933,P15173,Q13561,P20823,Q9BYF1,P06213,Q15051,P51178,Q9NR82,Q96HU8,P41220,Q92731,O60869,Q9NR46,Q01201,Q13233,P49407,Q9BYC9,B0I1T6,O75330,P20337,P14416,O43815,O43318,O43525,P08195,Q15750,Q9H0B3,Q14784,P41279,P29692,Q9BQ83,Q9HBA0,P32298,P18433,Q99929,P01375,Q99558,O95259,P25445,O14920,P53355,Q92844,P15884,P32241,O15111,Q92624,P48788,…
P62158	Q03431,O95613,Q01970,P41594,P49815,P52888,Q14833,Q13033,Q15858,Q12933,P15173,Q13561,P20823,Q9BYF1,P06213,Q15051,P51178,Q9NR82,Q96HU8,P41220,Q92731,O60869,Q9NR46,Q01201,Q13233,P49407,Q9BYC9,B0I1T6,O75330,P20337,P14416,O43815,O43318,O43525,P08195,Q15750,Q9H0B3,Q14784,P41279,P29692,Q9BQ83,Q9HBA0,P32298,P18433,Q99929,P01375,Q99558,O95259,P25445,O14920,P53355,Q92844,P15884,P32241,O15111,Q92624,P48788,…
P27482	Q13501,O94782,Q8IY92,Q9H0B3,Q9Y4E8,Q9HD67,
Q9NZT1	Q9C0C7,Q9Y5V3,O75385,P18206,Q8IY92,Q9BSB4,Q15853,Q08188,O94782,O94817,P27348,P60510,O95249,
Q8TD86	Q15645,Q92624,
P27797	P16473,P48039,Q13087,P15813,P07996,P27797,Q9NR46,P27824,P10275,P02787,Q14162,P16104,Q99750,P01892,P06756,P13747,P60201,O15533,P04114,P05412,P04275,Q03518,P63104,P26006,Q9H1Y0,P04150,O60739,P10321,P11166,P11171,P78545,Q13177,P08514,Q07954,P00451,P06858,Q9H0R8,P31645,P25942,P30101,P00750,Q9UBN6,P02675,P12259,P35555,Q6EEV6,P43699,P04439,P11226,P14222,P61769,
O43852	P02743,P13569,Q9H492,O75815,Q9BW61,Q99959,P54646,
Q9NYX4	P21728,
Q14012	P17600,Q14012,P18846,O43432,P04406,Q9UQL6,P29475,
Q8IU85	Q8N5S9,
Q96NX5	P32121,
Q9UQM7	P23677,P04049,P29597,Q96S95,P17676,P29475,O75323,P05783,P16220,P49593,Q13501,P20941,P00533,O60260,Q13319,Q4LE30,Q00613,P14136,P18846,Q96PM5,Q96PV0,O14713,P48058,P11831,Q12959,Q9NZZ3,Q86UR5,Q9UIK4,Q13557,O43707,Q15796,Q9C0D5,P10636,P62158,P10588,Q92796,P16615,P28329,
Q13554	Q13501,Q96S95,P14921,P10828,P04406,Q01970,O43707,P48443,Q01955,P23677,Q13554,Q13557,Q12879,
Q13557	P23588,Q9Y4P8,Q13557,P35609,P31948,P32121,P42224,Q13501,Q03060,Q13485,P08670,Q9UQM7,P62993,Q9Y6K9,Q9NQC7,Q13554,P06127,P62269,Q9Y2T1,
Q13555	Q15121,Q13501,Q15796,Q13485,Q01970,Q13224,P55042,Q15746,P18846,Q13555,Q9NPB3,Q13286,O94966,P17600,P07101,P42261,Q03060,P42224,Q9Y4P8,P00533,O43707,P62158,P21817,P28329,P21333,P35609,Q13009,P84022,P48058,P35270,O60266,Q96NW7,P49674,Q16584,Q9UHD2,
Q7Z7J9	Q13224,
Q96S95	Q9UQM7,Q13554,A7KAX9,
Q16566	Q8N5S9,P29475,P56524,Q92793,Q96RR4,P04406,O14494,Q9Y6J0,Q04206,Q16566,
Q8N5S9	P31749,Q16566,O00141,P62158,Q8IU85,
Q96RR4	Q9H4A5,P01889,P35998,O95166,Q9H4B7,P60842,Q5T9A4,Q9UJS0,Q5HYK3,P51617,Q00325,P61978,Q13576,P12235,Q99714,P61513,P15924,P17612,Q9Y575,Q8N1F7,Q9BQE3,Q9NZI8,P43307,Q92820,Q09028,P53618,P25705,P05023,O75494,Q9Y3F4,Q8N3R9,Q9BUF5,P54886,P48643,O60762,P32322,O14949,Q9UHI6,P00492,Q9NZL9,P39023,O95678,P10644,O95433,Q00587,Q6ZRV2,Q12789,P47756,O75489,P62241,P39656,P35613,Q07020,Q14203,P43686,Q13043,Q00610,…
Q8NCB2	Q15560,Q86VL0,
P49069	P23284,O14836,Q8TCZ9,P46695,
Q96JM3	Q13526,
Q5T5Y3	Q15797,P12757,O15198,
Q08AD1	P61981,P29692,P01100,
Q9P1Y5	Q9BV28,Q6IQ23,P04350,Q13509,Q7KZS6,
Q9Y6Y1	P02768,P02649,Q9Y6Y1,
O94983	P52952,Q9UQL6,
Q86VP6	Q15560,Q9Y4P8,Q13618,Q96GG9,Q8IY92,Q13619,O75175,Q9GZZ9,P63104,Q7L2J0,Q9BW61,P62877,Q13620,P46736,Q86VP6,Q13616,Q13286,
O75155	Q15386,O75175,Q9Y490,P20226,
Q8WVQ1	Q8WVQ1,
P27824	P01266,P35638,O60831,Q9UQF2,Q9H0R8,Q14703,Q15306,P11166,P54646,O95990,Q9GZZ9,Q15831,P14314,P55072,P27797,O15264,P07998,O43741,Q92611,P16473,P04439,P49286,P04234,P60201,Q05586,P30101,Q9Y6K9,Q14457,Q8IVT5,Q9H1Y0,Q96G97,Q92887,Q6IAM1,P15260,P04114,Q9HBA0,Q96DT6,P02787,P09848,P00451,P51572,Q13162,P15813,P22888,P41143,O75323,P02766,P05556,P01009,Q13286,P16615,O00443,P08519,Q9NR46,Q9HAU4,Q9Y446,P23229,…
Q13114	P61964,Q05586,P26842,P42574,P08138,P37198,P05186,Q93009,P57078,Q13490,Q15628,P36941,Q92956,Q96CV9,Q99558,Q9Y5U5,Q00994,O00463,P62070,O15399,O94972,Q9NQC7,Q15326,O43734,Q02750,Q96G74,P51617,P12931,Q9UNE0,Q86WV6,Q9NWF9,Q9NP84,Q9HAV5,O43557,Q13546,O15519,Q8TDR0,P28908,Q13077,O43353,P20333,Q14164,O95551,O14836,Q99683,Q02223,Q9Y6K9,Q9NR28,Q96RJ3,Q13114,Q00653,Q13489,Q9NS68,
P40123	P78330,O75400,Q9NQ66,P62258,Q01518,
Q9BPX3	Q9UBC3,Q03933,P06748,Q9UGJ0,Q13322,O75365,P62330,Q9GZZ9,
P07384	Q14494,P55957,P22681,P25963,P04637,Q15078,P30084,P20810,Q01082,Q9NUQ7,Q16548,Q53Y47,Q6IAA8,Q13224,P49810,Q8NF91,Q53T40,P01583,P08670,P68032,P17661,P04632,P02461,P32121,P05106,Q2TSB7,Q96PE3,P55085,Q6UXB4,P01042,P53805,O75094,Q13813,Q14192,Q9BQY4,P02452,Q5TM15,P55822,Q14896,P25116,Q9GZM7,O14744,Q53QP3,P31944,P18031,P24298,Q07817,Q9UBI6,O75629,P41222,Q2I5I4,P53634,P35609,P62330,Q6I9R8,Q2XQU9,
P17655	P25963,Q96L46,P18031,Q9HBL0,P01042,Q16849,P55211,Q15078,P30419,P28482,P55957,P25098,P55085,P10415,P09651,O43903,
P20807	P27348,O75923,Q8WZ42,Q14315,Q7Z6G3,
Q9Y6Q1	P15311,Q13510,O14745,
Q9Y6W3	P40337,
P04632	P31785,P11802,Q7L5D6,P07384,Q9C099,Q7L2J0,P62879,Q96BE9,P36575,P48736,Q15052,P62820,Q9Y265,P13569,P56134,Q9Y295,P20810,P98170,P54274,
Q96L46	P17655,
Q14444	Q9Y484,Q13131,P60520,Q8WVZ9,Q14444,Q13526,P13569,Q99873,Q8IYT8,Q12933,Q96BK5,O15530,O75554,P35638,Q6Y7W6,P49023,O75385,Q05397,Q9C0C7,P30480,Q13283,
Q9ULU8	Q9Y383,Q99755,P14416,Q9HCM3,B6HY58,
Q86UW7	P51965,P51668,Q969T4,P62837,Q5VVX9,P61088,Q96B02,Q96KG7,Q9Y2X8,P61077,P14416,P23560,
P52907	Q9Y5K6,O15111,Q9UFF9,P20929,Q9Y572,Q9Y4K3,Q68EM7,P23508,Q9NR46,Q9Y6K9,P30480,B5MD87,P60709,Q9H1Y0,P68133,Q00005,P29372,Q9GZZ9,Q96RL1,O60739,Q6IBS0,P58546,P32121,P04271,Q9BW61,Q9UGJ0,Q99759,Q96B97,Q9Y478,P23297,P78396,Q9BSB4,Q14164,
P47755	P32121,Q7Z6E9,Q96KX2,P49023,P25054,
Q96KX2	P47755,P63261,
P47756	Q14164,Q7L2J0,Q96RR4,Q8WVZ9,Q9BQS8,Q09019,P21246,P01106,Q68EM7,Q8TD19,Q99759,P62993,Q9Y572,Q96RL1,Q9P287,P48736,Q9BSB4,Q9BYC9,Q00005,P23508,Q9H0Y0,Q9GZZ9,Q9Y4K3,P01241,
Q9BX69	Q9C000,Q13546,Q9Y239,Q9Y2G2,O43353,
Q9Y2G2	Q96P20,Q04206,P55211,Q9HC29,Q9Y2G2,P29466,P57730,Q9BX69,Q9Y6K9,Q5EG05,Q14192,Q9NX02,
Q9H257	Q15834,O95999,Q9HC29,O43353,Q5SXM5,Q6ZU52,Q9H257,P68400,P40337,
Q9BWT7	Q9Y6K9,
Q9BXL7	Q04759,O15530,Q9UDY8,P43403,P05771,O75083,Q92905,O95999,Q14790,Q13098,Q9Y6K9,Q8N5H7,
Q9BXL6	O95999,Q9BX82,Q15645,
Q5EG05	P29466,P57730,Q5XLA6,Q5EG05,Q9Y2G2,O43353,
Q5XLA6	P29466,Q5EG05,Q5XLA6,P57730,
P57730	P57730,Q5EG05,Q9Y2G2,Q5XLA6,P29466,
Q9Y2V2	Q99750,O76061,Q9BQ66,Q15418,P31749,O15162,Q92630,O00141,
Q86X55	Q9Y2X8,Q9H3D4,P61978,P04637,Q9Y6Q9,P48552,Q04206,
A5YM72	Q14669,
P49589	P26641,Q9UNF0,O43586,P01375,Q9BY11,Q9UKS6,
Q9HA77	Q7L0Y3,
O15234	Q9Y5S9,P61326,P38919,
Q6P4E1	P11473,
Q8NG31	Q9H410,O43683,Q9H081,P62136,O95229,
O14936	Q9UM82,Q14155,Q9P202,Q9UHC6,Q9HAP6,P22459,P78352,O14936,O94868,Q96RL1,O60500,Q9Y2J0,P41134,Q9Y624,Q96RT1,Q16650,P20336,Q9Y5K6,P18827,Q9C0D5,Q9BZL6,P11171,P31431,O14964,Q9H2G4,Q13002,Q12929,Q9UI32,Q12879,P25054,Q00975,
Q8WXD9	P06748,Q8N4C8,
Q8WXE0	Q9BY11,P36897,
P29466	P58753,P52565,Q14790,P01583,P51572,Q14116,P10144,Q16236,P10275,P21127,P49810,Q9Y239,P20810,Q9NWB7,Q8WX94,P02545,P09874,P42574,Q5EG05,P10636,Q9ULZ3,P55957,Q86W26,Q9NZH6,P29466,O43353,Q9NPP4,Q92851,Q9Y2G2,Q5XLA6,P54252,P47712,P00533,Q09472,Q7Z434,P51878,P31944,P42858,P05549,P09038,Q9UN21,Q07817,Q309B1,P54259,Q9C000,Q13153,P49768,O60260,O15553,P57730,P46934,
P42575	P78527,O15519,Q92851,Q14203,Q9Y239,P19438,P06400,O60936,Q8WU39,P18509,Q14790,P55957,Q9HB75,P15924,P55210,Q08378,P30281,P68400,Q9C000,P78560,P31944,
P42574	P08590,P02771,P28331,Q13489,Q15046,Q13114,Q13464,Q05513,P05067,O95926,Q9UKB1,P60953,Q9NP81,P52565,Q02078,O43823,Q9Y2W7,Q7L5N1,P56945,P15498,Q86TL0,P19525,O14727,P09429,P35251,P10636,Q14203,P26599,P06241,Q9UPT6,Q13492,P35637,P15976,Q14790,P23588,Q9BYP7,P20936,P49023,P51572,Q86W56,P06396,P14317,Q67BC3,P61289,P05783,P05549,O76094,P20700,P54132,P43146,Q9H2G2,P21980,Q16512,Q9UKV3,P38398,O60551,P32926,…
P49662	Q9Y5M8,Q9P035,P05067,O14727,Q6UB35,Q9NSA3,Q15008,Q9P031,P52701,P49768,P47712,P41091,Q9NZH6,Q04323,P21796,Q9Y277,Q9NTJ3,P06396,Q14683,P50453,Q14790,Q8TBZ2,Q14116,P98170,P15924,O95347,P31944,Q9Y239,Q9Y241,Q9HC29,Q9UQE7,P09661,P51571,P42574,Q9H936,Q93008,Q969L4,O94874,P11172,Q14203,P53007,Q9BVK8,P20618,Q92851,O75643,Q92616,Q9NU22,O14579,P01584,Q86Y56,P24941,Q8N1F7,
P51878	Q14116,Q9C000,O15553,Q8NEY8,P51878,P29466,P61244,
P55212	P20700,P42858,P49810,P06400,P46934,Q01826,P98170,P10809,Q7L5N1,P05067,P05549,Q05513,O60285,P05198,P11387,P55212,P10636,P49768,P80303,P05783,P49585,P42574,P15924,Q13077,Q92851,O60437,Q02818,O76094,Q8WUI4,P61289,O15519,Q12873,P08670,P11831,O95155,P02545,Q14790,
P55210	Q9Y6E0,P20810,P62805,O15392,P08311,Q02078,O15519,P06454,Q14814,Q9UN21,P60953,Q14164,P61289,P10275,O00273,Q8WUI4,P61244,P10636,Q05513,P20936,P09874,P80303,P19438,Q9BQQ3,P07948,Q9HAW4,Q08378,P24928,Q15185,P08670,O75475,Q7L5N1,Q13490,Q13489,O60216,P43364,P06400,Q96CA5,P42575,Q14203,Q92851,P63000,P52565,Q01094,P11831,Q9UBF6,P19525,P46934,P47712,P00533,Q14790,Q06609,P98170,P49768,P49810,P11021,O95155,…
Q14790	Q13418,Q13618,Q8WUI4,P51668,P29466,P47712,Q09472,P14316,P27361,O15111,Q99558,P11021,P55957,O00291,P12830,P11831,P10636,P46527,O14763,Q6GQQ9,P42574,P19338,Q13404,Q9NS56,P48023,P68036,P06400,Q9NZS9,P10914,Q05513,P62805,Q8N488,P63165,O75925,P49810,Q13492,P49662,P49768,Q13490,O75618,P09486,P28482,P27986,Q9UGN5,Q9HAV5,P49585,Q9UKL3,P21127,Q02818,P10144,P05783,O60763,P21580,Q16539,Q9BXL7,Q15149,Q96RI1,…
Q9UKL3	O60238,P23497,Q12933,Q13158,Q14790,P15104,Q9UKL3,Q9H4A3,P63279,Q12772,P25445,
P55211	P00519,Q67BC3,P99999,Q13489,Q9Y692,Q9NR28,Q09472,Q96CA5,P10144,O15392,P06400,P28482,Q13075,P11831,O00291,Q07817,Q9Y2G2,Q96P09,P08670,Q9C000,P17655,P55211,O95999,P10809,Q9NR09,P36507,Q8WUI4,P27361,P15924,Q05513,Q02750,Q13418,P42574,P07948,P98170,Q13490,P31749,P43146,P04049,Q8WU39,Q92851,Q14790,Q9Y239,
Q92851	P10144,Q13077,O15519,Q99558,P24928,P42575,O75618,P15924,P19438,P48023,Q9NWB7,P50591,Q9HAV5,Q92851,P31944,Q9NZS9,P29466,P42574,P55957,Q8N488,P25445,P55210,P55212,Q13158,O14763,P49662,P06400,Q8IX12,Q14790,Q8WXF8,P55211,O00220,Q13546,
P31944	Q70EK8,Q9BSB4,P49662,Q13131,O15530,Q9Y478,Q96FW1,Q92851,Q9NR46,Q14790,Q8WVZ9,P07384,P29466,P42575,
P31415	O14733,
O14958	Q15327,P19784,Q13061,P68400,
P41180	Q8TCG2,P62988,P05129,P21333,P55072,P41180,P05771,Q9NV58,C9JRL7,P17252,
Q9NQ75	P46108,
P20810	P55210,O75334,P29466,P07384,P19174,P62993,P16333,P06241,Q13136,P27986,P42574,Q92743,P00519,O75145,O75335,P12931,P04632,P46108,
P04040	O00443,P62993,Q9Y478,Q6EEV6,Q6ZVK8,Q70EK8,P00519,P50542,P42684,P05067,Q9BXR5,Q06124,Q9BSB4,Q8WVZ9,
Q8NEC5	Q9UKJ5,Q9BUH8,Q15654,Q6UY14,O95967,Q9BQ66,Q99750,Q9P0X4,
Q96P56	Q9P0X4,
Q03135	P09619,P21453,P10586,P41134,Q14108,Q14118,P36897,Q92482,P17612,P30939,P25942,Q9NRL3,Q06187,Q9UN21,P17936,P35613,Q07954,Q06124,P25098,P48995,Q92667,P10275,P17302,P04899,P08138,P08183,P20333,P11021,P00533,O75581,Q07889,P41240,P35568,Q10588,P24530,P03372,P05067,P19784,P06241,P60484,P29474,P37023,O75955,Q13418,P62136,P50281,P04626,Q14451,P08069,P29033,P27361,P12931,P61081,P01876,Q13393,P16234,P35968,…
P51636	Q14254,P00533,Q14789,P12931,P20936,P21728,P16333,Q13021,
P56539	P09619,Q9NSA0,P00533,P32418,P06213,P16234,Q5JWF2,O75923,P08237,Q14118,Q9BR39,
O43439	Q9Y2D9,P54259,Q99750,Q13951,O75081,Q01196,Q9UPN9,Q96ST3,Q9Y618,Q96HA8,Q9P2R6,Q06455,O75376,
O75081	O75376,O75081,P51805,O43439,Q9Y2D9,Q92769,Q06455,Q9UBN7,Q01196,Q9BY41,P13861,Q9UFB7,O15379,Q13547,P54259,Q9UPN9,
Q13951	Q9H2U1,Q03701,P22694,Q13761,O60861,P61019,P15172,O43439,P54136,P11137,P05067,Q9NVM9,P05060,P30101,Q03001,P42766,P05412,Q6U841,Q02388,P21579,Q14515,
P22681	Q04912,P05783,Q9H6Q3,Q9Y4K3,P08575,P07384,P52735,P29350,P41240,P42229,P16333,O14492,P23470,P07949,Q06187,Q53XJ8,P09619,Q9Y2R2,P02549,Q07666,P08581,A9UF07,P17252,P55085,Q99962,P09769,O00159,P61981,O75955,P15391,P19474,P25942,P08069,Q96SB3,P20138,Q9UEJ3,Q92772,P30530,Q13196,P63104,Q8WU20,P42338,P62837,P22314,P29376,P78314,P21802,Q15811,P19174,Q15262,P00519,Q59EB3,O94875,P16234,P19235,O15117,Q96RU3,…
Q13191	Q9Y6Q6,P16333,P20138,P46109,O15117,P16885,P29353,Q9ULH1,P07949,P46108,Q8WV28,Q06187,P62988,Q9Y3C5,P62993,P10721,P46934,P35568,Q99962,P43405,Q16526,Q14155,P15498,O43639,Q53TE3,P27986,O43150,Q9H8Y8,Q96B97,Q96FY4,P43403,P00533,O60504,O43597,A9UF07,P36888,
Q9ULV8	P61086,Q712K3,P46108,P12931,P07948,O14933,P00533,Q96J02,P06241,P62993,O43597,B3KSH4,P62256,P63279,P68036,
Q75N03	P63104,
P23435	Q6UW01,
Q8IUK8	Q6UW01,
Q6UW01	P23435,Q8IUK8,Q9NTU7,
Q9NTU7	Q6UW01,
P16152	P60520,P00533,Q9Y4P1,P21796,Q9Y4K3,O00443,O60739,Q96F24,Q9UET6,Q9UGJ0,Q9BW61,P22392,Q13216,Q9UKE5,Q14164,P56537,Q9Y478,Q9BSB4,P62993,O15264,O43524,P30504,P30480,O95166,O75323,P54646,P11171,P23508,Q9NR46,Q9GZZ9,P54619,
O75828	O00141,Q9Y6I4,Q9Y478,Q9Y4P1,Q9UGJ0,Q9BW61,O95166,Q9P2Y5,O95376,Q8WVZ9,O75323,Q9GZZ9,P54646,P54619,Q15286,O00443,Q9NR46,P35638,Q9BSB4,O43524,
P35520	Q9H0Y0,Q9Y5P4,P51116,Q9NZZ3,Q9Y580,Q99750,Q9NT62,O14964,Q9BQS8,P25786,Q9NP79,Q96F24,Q8IV36,Q9H492,Q9BW61,
Q9BRT8	P48507,Q9P003,P51571,
Q8IUF1	Q2TAZ0,P20333,P30084,P27348,Q504Q3,
Q5JTY5	P51965,
P83916	Q13185,O43463,P10588,Q9Y689,Q5UIP0,P09936,P10412,P15172,Q16695,Q9UPN9,P26358,P23497,Q9UBC3,P46013,Q9Y232,P11309,Q14739,Q7Z589,P06400,Q9Y6K1,Q92560,Q6R6M4,Q5T3J3,Q59FI9,P30050,
Q14781	Q9BQ66,P18206,Q99750,
Q13185	P83916,P49792,P06400,Q9Y468,Q06413,O75461,Q9BYE7,Q9H081,Q8IY57,P41229,P45973,Q92560,Q13129,Q96JM2,O15164,Q8IWI9,Q9GZZ9,P23497,Q9UPN9,Q13263,Q14739,Q16695,Q5T6C5,Q9Y689,P46013,Q9H410,P52757,Q969R5,O00268,Q06587,Q13322,Q96QK1,Q13185,Q7Z3K3,P10412,Q9BZ95,P20823,Q6KC79,P11309,
O00257	P06400,Q9UIS9,Q03164,Q9HC52,Q13363,P12757,P78364,Q16644,P63279,Q9NWA0,P35226,P56545,P63165,Q06587,O00257,Q13642,Q9UGL1,
P45973	Q13112,Q96IY1,Q13111,Q14828,P10412,P20226,Q13547,Q9Y468,Q8N257,Q9Y6K1,O95347,P84243,Q9UKV0,Q13185,Q9BWN1,Q7L7L0,Q16695,P06400,P62805,Q9H410,Q9UQL6,P23497,P08865,Q9Y689,Q71DI3,Q9UBC3,Q14739,P51608,Q8IYF1,P46013,P51532,Q9NQS7,Q9UIS9,P56524,P26358,P12956,Q9H081,Q9C0K0,P23945,O00268,
O95931	Q06587,O95931,P35226,Q9HC52,
Q9HC52	P42568,O00257,Q9UPN9,P35227,P26641,Q03111,O95251,Q13432,Q8IXK0,P78364,Q92993,Q15047,O95931,P54257,P35226,
Q9Y3M2	Q9UPW5,P35222,
Q6P1N0	Q96CF2,Q9BY43,
Q8IX12	Q9BQS8,Q969Q1,P62988,P27348,Q9HAU4,Q9BYV6,Q15428,Q9BTT4,Q676U5,P29692,Q92851,Q00987,P04637,Q9Y6K9,P31947,
Q6YP21	Q9Y478,O43524,Q8WVZ9,Q16665,Q9GZQ8,Q9H0R8,O95166,Q9BW61,Q13286,Q96DT6,Q9NT62,Q13131,Q9Y3P9,Q15831,P54646,O75385,P54619,Q9NR46,O15530,Q9GZZ9,Q8TDY2,Q92636,O94817,O00443,Q9H492,P47224,P35638,Q9Y4P8,O95249,Q8IYT8,Q9BVC4,Q6PID8,Q676U5,Q9UGJ0,Q5MNZ9,
Q9NPB9	O43927,O15444,P13500,P51671,Q99616,P13501,O00585,P80098,P80075,Q99731,
Q16204	Q93009,P60510,
Q96M83	O76071,Q9BWA2,Q01844,
Q96M91	Q8IYF3,Q15834,
Q49A88	P43364,Q9NRR5,Q96MT8,P09936,
Q96LX7	P22607,
O60826	Q99829,Q9BSM7,Q9UL45,Q96A23,
Q8N4L8	Q9NRI5,
Q86WR0	Q15796,
Q8IWP9	Q15653,
Q8N5R6	Q5JQ65,Q15834,Q8N6Y0,O60232,Q12933,O14641,Q9Y3Q8,O14964,Q96KQ7,P51116,Q9BQD3,Q7Z6G3,P38159,Q96BR9,O15162,Q9Y2I6,Q13137,Q9P2K3,Q9Y620,Q9NRR5,A8K107,Q15233,O75525,P20585,Q96ED9,
Q494V2	P16333,
Q4G0X9	Q13163,
Q96M95	Q9Y3Q8,
Q96A33	Q9BW61,Q5T8U3,P62330,Q8WVZ9,Q9HC24,Q9Y5J5,O75674,P62424,Q9Y2Q3,Q8IVM0,Q13286,Q9Y4P8,Q9Y446,P43360,
Q8IVM0	P68363,Q92616,P06576,P00533,Q00325,Q93077,P18124,Q9Y3U8,Q14257,O15397,Q13546,Q5VYK3,Q08211,Q96AV8,P41252,P62318,P62979,Q14008,P54886,P12956,P05141,P13010,Q6NXR8,P84090,Q02978,Q13263,P62244,Q16769,P29353,P62258,P04844,P09429,P21580,O60506,Q96A33,P52815,Q9BQG0,P61247,P62988,Q92947,P55072,P49327,P05023,P62081,P41091,P23246,Q14558,P61956,Q86V81,P16403,P43686,Q6GQQ9,P78527,Q99877,Q13200,P35637,Q99961,
Q9Y3C0	O14777,Q9NYB9,Q96AQ6,P11047,Q8TDY2,P02538,O75506,Q13802,Q96CV9,Q9UL45,O60383,Q9NP98,P37198,Q15154,P60880,P21246,Q9Y383,Q9P1R8,Q96EZ8,
Q4VC31	Q14164,
Q9P031	P49662,Q9P286,Q9Y4K3,O75618,O94817,Q9Y5V3,Q15714,Q9HAW0,P43699,P40337,Q92956,Q9Y3A3,Q12834,Q13418,Q9H6Y7,
Q05D60	O14879,Q15834,
A2IDD5	Q14814,
Q76M96	P49023,
Q8N4S0	P40337,Q01844,
Q15834	P08727,Q53TS8,P05783,P38936,O60941,Q7L5A3,P35900,O95990,Q8IWB3,Q04695,Q9HAF1,Q9BXY8,Q9BRK4,P20591,Q96N46,Q96H86,Q8TAP4,Q9Y3M9,O43395,Q07002,Q14966,Q14161,Q9UPT5,Q8N5R6,Q8IYI6,Q7Z3B3,Q9BT49,P29972,Q8TAU3,Q9BUY5,O60293,Q9GZT8,Q9H257,Q9UFG5,Q9UBZ4,O94868,Q8NHQ1,P13805,P48552,Q86TA5,Q9BT92,Q9NX63,Q8TES7,O95751,Q15910,Q8NEF3,Q9NS73,Q7L590,Q9P104,Q9BVR6,Q96IZ5,Q9H8W4,Q96GM5,Q9BRJ6,Q9H4K1,Q71SF7,Q8N302,…
Q9H6F5	P36957,Q86TQ8,
Q9NVE4	P50750,Q7L2J0,Q8N6L0,Q9Y265,Q9Y230,
Q3V6T2	Q9NRI5,Q9Y478,Q04917,Q9ULK8,Q8TEW0,P35638,P31749,Q86YH1,Q9NW05,O14997,Q9UI01,Q9GZM8,Q3V6T2,Q6PAV0,P37231,Q6DCA5,
A6NC98	P40425,Q9HAU0,Q96RT1,
Q9P219	O14640,
Q9GZT6	O15211,P20042,P04183,Q9BX70,P00491,O43261,Q9UHF0,Q92942,Q15714,Q13765,Q9NX18,P21673,Q9UN74,O60341,O15125,Q4JM47,Q9H0Q3,Q9Y5I0,P50453,O95994,Q9NXU5,P42772,Q8N5U6,O00231,P42773,P30044,Q6IAA8,Q15102,
Q7Z6B0	Q9BWA2,Q9UMZ2,Q9UJY5,Q96BS2,Q9UJY4,Q01844,
Q53HC0	Q9HAU0,P05060,
Q567U6	Q8TDR0,
Q96F63	Q16539,O00213,
Q96EA4	Q9P2H0,Q13227,
Q96ES7	Q9UPT9,O75528,Q5M9N0,Q14457,P31947,P19012,
Q96G28	P63000,O94868,
Q9BWC9	Q14194,Q5T3J3,Q7L5N1,Q5UIP0,Q9UKR5,Q92993,P26641,P04637,Q5RL73,P18848,Q15047,Q9BVJ6,
Q8WV48	Q9NRR5,
Q9NWR8	Q96T21,Q05516,
Q8NEF3	Q8N6V9,Q15834,Q96LR2,
Q9H0I3	Q16891,P35080,Q9Y2X7,P54257,
Q8IYX3	Q15834,Q99750,Q9BQ66,
Q96HB5	Q15038,P19012,Q99750,Q99418,O15162,Q96L14,Q8N6Y0,Q15834,
Q96CT7	Q13131,Q15831,
Q96BQ5	Q9Y3C5,
P13994	Q9Y2I6,Q5JR01,P17028,Q9BTE0,Q05516,A8K107,P49910,Q12933,Q8IY56,P68104,
Q9H6E4	Q9NRR5,
Q96JN2	P54253,Q9NRI5,Q99459,P38432,Q5VTD9,P25054,Q9NRR5,Q9H9D4,
Q6PK04	P56134,Q92636,Q13368,Q13131,
Q6ZP82	Q9NRI5,
Q8NFR7	P21673,
Q6ZUS6	P04156,
Q8N6L0	Q9NVE4,
Q5M9N0	Q9NR46,O94868,Q86YR5,Q9UJ70,Q96ES7,P01100,
Q9Y4B5	Q96L34,Q7KZI7,Q00005,
Q8TD31	Q9BUZ4,P05129,P49675,P19387,
Q13939	Q13939,P68133,
P06307	Q07075,Q16819,P32238,P16870,Q16820,P32239,
P32238	P32238,P32239,P06307,Q96SB3,
P32239	P62993,P16333,Q96SB3,P32238,P06241,P00519,Q06124,P32239,P01350,P06307,
P22362	P32246,Q7Z6Z7,
P13500	P51671,P46092,P32246,Q9NPB9,P13611,P51681,P13500,Q99616,O00590,P39900,Q16570,P19838,P80075,P03956,P41597,P22894,P42224,P51677,Q04206,P08254,
P10147	P10124,P10147,P32302,P51681,P17676,P51679,P51677,O00590,P32246,Q01196,P01137,P13236,
P16619	P27487,
P16619	P27487,
P13236	P10145,P51685,P13236,P32302,P10147,
P13501	P15336,P17676,P51679,O00590,Q13200,P18827,Q14653,P32246,P62993,P32302,P31431,P27986,P13611,P51677,P51681,Q9NPB9,Q92985,P13501,P16220,Q16270,P02776,P49682,Q01201,P01833,P10145,P27487,Q9Y3Q8,Q16570,
P80098	P80098,Q16570,Q08117,P03956,P45452,P50281,P08253,P46092,P51677,Q9NPB9,Q99689,P08254,P35222,P41597,P51681,P49682,O00590,P32246,P39900,
P80075	P32246,P13611,P51681,O00590,P39900,P13500,Q9NPB9,P51677,P80075,Q16570,P08254,P41597,
P51671	P51681,P51677,P13500,Q9NPB9,P27487,P60174,O00590,
Q99616	P51681,P49682,P31942,Q9NPB9,P03956,P41597,P13500,P51677,O00590,P39900,P08254,
Q16627	O00590,P32246,P51681,P49407,P51677,O00148,
Q16663	P51677,P32246,
O15467	P51685,Q9H3N8,P32246,P32302,P41597,P51681,
Q92583	P19320,Q16570,P51685,Q92583,P51679,Q01201,
P55774	Q5JR01,Q04727,P04637,P68104,Q9UKR5,Q13432,Q04724,Q14194,
Q99731	P52630,O00590,Q92985,O43927,O00626,P19838,Q99731,Q00653,Q14653,Q13568,Q04206,Q00978,Q01201,P42224,P46092,Q9NPB9,P10914,
P78556	P07858,Q15311,P13611,P19838,A6NMD0,Q9Y4K3,
O00585	P07339,Q9NRR5,O00590,P13611,Q9NPB9,P32248,Q16270,O43927,P46092,
O00626	P27487,P51679,P19320,Q99731,Q01201,Q04206,
P55773	P32246,
O00175	P51677,
O15444	Q9NPB9,P46092,O00590,
Q9Y258	P51677,P42226,P32246,
Q9Y4X3	O00590,
Q9NRJ3	P46092,O00590,P51677,
Q9BSQ5	Q9BUL8,O00506,O14713,
P78396	Q96A08,Q8TDN4,P39880,Q09472,Q9BWF3,Q9UJZ1,P49674,P22234,P46527,P27695,O60260,P10244,Q6PKN3,P42704,O43294,Q92615,Q01094,Q14697,Q08999,P23508,Q9BWD1,Q13347,P33991,P06400,P38398,O00303,Q8NEP7,Q9HAV4,P25205,Q02539,P00505,Q8NCQ7,Q0VD86,Q13309,P28749,P63244,Q05397,P78396,O15067,Q15008,Q96AG4,P49411,Q13415,Q9P253,P12956,P53396,P30304,P40337,Q13227,P48730,Q13263,Q8WWM7,Q68CP9,Q08050,P62714,P55735,Q9H211,…
P20248	P12004,P61024,Q12834,Q13111,Q08999,P51587,P49815,Q9UII4,Q99741,P54198,P63208,P06400,P24928,Q13616,Q00526,P46527,Q13309,P17480,Q9H211,O00716,P04637,O96020,P62158,P06454,P10244,Q13547,P21675,P30307,P62805,Q01094,Q13415,P39748,Q96TE0,P04198,P49918,P38398,P28749,P62324,P12931,P27694,P38936,Q96RL1,P06401,Q96EV8,Q13352,Q13416,Q09472,
P14635	Q9BQS8,P54725,Q9H1Y0,Q9UII4,P04637,Q92993,O95166,P24941,P41002,P38936,Q9UMX0,Q9P2Y5,Q9UM11,Q14643,P27816,Q14674,P53350,P30307,P37173,Q12778,Q9UQ07,Q02539,P21333,P25208,Q86WB0,Q9NPC3,Q06413,P23511,P04198,O95067,P30260,Q13526,Q92574,P06454,P49815,Q13950,P30304,P46527,Q9UNH5,P12004,Q96KB5,Q99640,O00418,P62805,P38398,Q04724,P33552,P55036,
Q9NPC3	P68036,Q9NPC3,P14635,
O95067	P24941,P49736,O75100,P37173,P14635,P38936,P21333,
P24863	O60244,Q96G25,Q9H204,Q15797,Q00526,Q15306,Q9NX70,Q92731,P03372,A0JLT2,P49736,
P24385	P35222,P49841,O15111,Q15788,Q9Y3I1,P10828,P12004,Q13616,Q15717,O14980,P05412,P19447,Q16695,P42229,Q00653,P51692,Q8N726,P17535,Q9UII4,P62140,P21675,O95273,Q9NQX5,P61024,Q9Y6Q9,P62158,P49815,P00533,P06493,Q9Y222,P08047,Q13761,P40763,P62877,P15884,O43929,P10827,P35251,Q14103,Q08999,Q01196,P10275,Q01101,Q6PML9,Q92793,P38398,P49918,Q13105,O43823,Q13562,Q7L590,P12931,Q99612,Q13526,P01100,O15379,Q92831,…
P30279	Q00535,P35227,Q01196,Q8N726,P42229,Q00534,P06400,Q96TE0,P49815,Q59ED0,P62877,Q9Y222,Q9NQX5,P24941,Q9UHV2,O43823,
P30281	O94921,Q08999,P38936,Q9H063,Q9UBQ5,P10276,Q7L590,Q9NQX5,P31152,P62877,P15514,P12004,Q96EV8,O95967,P21127,P49815,Q9Y2D1,O43823,P29373,Q9Y3I1,Q9Y222,P36542,P42575,P11473,P06400,Q01196,
O95273	P82933,P24385,Q9NV31,P53355,Q8N3P8,O75791,Q92905,Q9HCZ1,P15923,
P24864	Q6STE5,Q04864,Q12824,Q16254,Q01094,P38936,P10275,Q969H0,P51587,P78371,P38432,O60260,Q08999,P49841,Q13309,O75533,Q13618,Q9NYV6,Q969G3,P28749,Q08050,P62158,P10644,Q00526,P51532,O60934,Q09472,P50991,P49959,Q9UII4,Q13526,P51531,P10244,P30304,P38398,P62988,Q14186,Q8TDN4,Q92922,P46527,
O96020	P46527,O75100,Q08999,P61956,Q9UBD5,P55854,P20248,Q9H1K1,P49918,P38936,Q00526,
P41002	P14635,P06493,
P51959	Q00535,O14976,P30153,P00403,P67775,Q8N726,Q15257,
Q16589	P67775,Q15257,Q13309,Q15173,P63208,
P51946	Q92759,Q8IZL9,P33993,P32780,P10275,Q96JH8,P19447,O00267,Q96AE4,P29084,P25786,P49336,Q92530,Q13330,P03372,O60232,P04637,
Q14094	Q96MT8,
Q8IV13	Q9BQ66,O15162,Q9BQY4,
O75909	P24928,P50750,Q8IWB3,Q92997,Q8N6Y0,Q9NP66,P52954,Q8N5I3,Q8HWS3,Q13526,Q7Z6G3,Q15834,Q8TAP6,O95967,Q9UG07,Q9BQ66,Q93062,O75558,P54253,O75344,Q07002,Q9Y3Q8,Q9BQY4,
P49736	O14775,O43823,P32780,Q8WYH8,O00443,Q9BW61,O95067,P42771,P55199,P46736,P62805,Q10570,Q96F24,P11802,P54619,Q9GZZ9,O95251,Q8IXK0,Q16695,P15927,Q00534,Q9Y3A3,Q14164,Q8N726,Q15560,Q96H20,Q13535,P62701,Q00403,P20226,Q13368,Q08945,P43351,P53350,Q9Y5N6,P78396,P24863,Q13315,Q9BSB4,
Q96S94	Q9UQ88,P21127,Q16629,Q15287,Q13043,Q01130,Q13627,P24928,
P22674	P22674,P15927,P12004,Q15811,P52735,
O60563	O60885,P09651,P84022,O60563,O43719,Q03164,Q9UHK0,Q7L2J0,P20142,Q4G0J3,P19338,Q15797,P29590,P50750,Q15596,Q4V328,P54277,P15515,Q03111,O15350,Q15545,Q9UHB7,P35869,Q9P1T7,Q8TD98,Q96MH2,P03372,Q13309,P28799,Q00577,O94992,O00267,P51825,Q96JB3,
O60583	P06400,Q16512,Q7L2J0,P50750,O94992,O60885,
Q8ND76	P61981,
O43303	Q8ND90,Q9P0W5,P25189,Q9H1Y0,Q99996,Q8IW35,Q9BQS8,Q13188,Q9UBB9,Q8TD19,O95613,P61244,Q9Y484,P24941,Q96RR4,Q7Z6L1,P41208,Q9H0R8,
P32246	P80075,P22362,P13500,P23458,P55773,P40763,P13501,P42224,P32246,O60704,O60507,O15467,Q16627,Q9Y258,Q16663,O95837,Q04941,P10147,O43889,P80098,
P41597	P40763,Q99616,P41597,Q9BW27,P51681,P13500,O15467,P80098,P80075,P27986,
P51677	P51671,Q07325,O14625,P09769,Q16663,P80098,P51677,Q9Y258,P02778,P13501,Q99616,P08631,P10147,O00175,Q16627,P13500,P80075,Q9NRJ3,
Q9ULM6	Q9H9A5,Q9UIV1,Q9NZN8,Q9C0C2,Q13112,
P51681	P01730,P51671,Q99616,P35579,P02763,P63096,P06239,Q05397,P10147,O75915,P09471,O60831,P80075,P17676,P13500,P42224,P02771,P04899,P50148,O43889,P13501,P42681,P23458,P51681,P35626,Q16627,P41597,P25098,O00459,P51692,P61073,P08754,P50570,Q14289,P80098,P28066,P40763,O15467,O60674,P42229,P49407,
P51684	P60022,O15263,P81534,
P32248	O00585,P46092,
P51685	P13236,O15467,O60704,O60507,Q92583,P51685,
P46092	P13500,P06241,P80098,P16333,O15444,P48061,P48634,P62993,P32248,Q9NRJ3,Q99731,O43927,O00585,
Q9NPB9	O43927,O15444,P13500,P51671,Q99616,P13501,O00585,P80098,P80075,Q99731,
O14618	O14618,Q02410,P61981,P00441,
P78371	Q8NHY2,P67775,Q9Y446,Q99683,Q9Y3A3,O75323,Q9NRL3,P50613,Q9Y371,Q6EEV6,P24864,O43524,Q9UHD2,Q9BUL8,Q13177,P54619,Q8WZ74,O94817,P60510,Q14457,P48736,P60709,O75385,Q9BXW4,Q9Y484,P35638,O94868,Q96F24,Q96DT6,Q9H7D0,Q96RR4,Q9GZZ9,Q9BW61,Q9H1Y0,Q7L2J0,Q9H0Y0,Q9BSB4,Q99759,Q13033,O75400,Q9UGJ0,O00443,Q9H2J4,Q12933,P01106,Q9BVC4,Q9P2Y5,Q2TAZ0,O15264,Q92796,Q9Y4P8,Q8WVZ9,Q9H492,Q92636,Q9NT62,P61981,Q7Z6L1,…
P49368	Q15831,Q9H1Y0,P40337,Q92636,Q96F24,P35638,Q15464,Q00653,P68402,Q9NX70,P67775,Q96RR4,Q9UHD2,Q9Y3A3,Q7Z6L1,Q9H0Y0,Q8NEB9,Q8NHY2,O15360,Q13151,P01106,Q9NWA0,Q676U5,P50750,P63104,Q9P2Y5,Q8WVZ9,Q16665,P78318,Q13286,Q9P0V3,Q9NR46,O43524,Q16659,P49770,Q6IBR6,O75323,O00443,Q2TAZ0,Q92796,O15264,P11142,Q9H9G7,P54619,Q00005,Q9NRL3,Q9NT62,Q9Y4P8,P60510,O43741,Q14457,Q9UGJ0,Q9BSB4,P06241,Q15257,Q96DT6,Q9GZZ9,…
P50991	P54646,Q15831,Q8N1V2,Q8NEB9,Q9Y6E0,Q00005,O94885,Q9NRL3,Q13043,P50750,Q676U5,P35638,P62736,O95166,Q13033,Q96F24,Q9H0R8,Q9UHD2,Q8WWW0,Q7Z6L1,P78318,Q14457,Q13233,P63104,Q7L2J0,Q8IYT8,Q9GZZ9,Q8TD19,Q2TAZ0,P01106,P31943,Q99759,Q9NWA0,Q13501,P62714,O75400,O75385,P67775,Q9P2Y5,Q96RR4,Q9NT62,Q9BW61,Q8WVZ9,Q8NHY2,O75143,Q9HCN4,Q9C0C7,P24864,O43524,Q6PID8,P68133,Q92796,O15264,Q9H7D0,Q9NY27,Q9H0Y0,Q5VSL9,…
P48643	Q9Y228,Q14164,P06241,P16104,Q6EEV6,P46108,P62736,Q96RR4,P04637,Q9GZZ9,P46459,P67775,Q16891,Q5MNZ9,Q13033,O00443,Q15464,O95166,Q9Y371,Q9Y6E0,Q9HA65,O60232,Q9H7D0,P54619,Q9NRL3,Q6PID8,P48736,Q9Y4P8,P01106,Q9NT62,O75385,Q2TAZ0,P50750,P52757,Q9UHD2,Q8TDY2,Q13371,Q9Y572,Q8WVZ9,Q13233,Q8IXW5,Q15257,Q9BXW4,Q8IZH2,Q96DT6,Q9BSB4,Q7Z6L1,Q676U5,P60510,Q8NEB9,Q9ULQ0,Q9H1Y0,Q99959,P78318,P25054,Q13322,Q8WWW0,…
P40227	Q14457,Q9BSB4,Q9BVC4,Q99759,Q8WVZ9,Q92796,Q9H1Y0,O43741,Q9NRL3,Q9NR46,P67775,Q8TD19,Q15796,Q15257,Q96RR4,O94817,Q9BW61,Q9Y484,Q8WWW0,O43524,P35638,Q12933,Q9Y4P8,Q9Y3A3,Q9P2Y5,Q9BQS8,Q13286,Q8TDY2,P60510,Q9H492,Q15831,Q2TAZ0,O43815,Q9H7D0,P54619,Q9GZZ9,Q8WZ74,Q9Y6E0,P32121,Q9UGJ0,P63104,Q9BXW4,P25054,Q13033,O95166,Q96DT6,Q9BWH6,Q9NT62,P48736,Q00005,O75323,P07947,Q8NEB9,Q92636,Q6EEV6,P54646,Q676U5,…
Q92526	O43815,Q9Y3A3,
Q99832	Q92993,Q504Q3,Q9BQS8,Q9NRL3,P54646,Q9H1Y0,Q9Y6E0,Q13033,P07947,O43815,P46108,Q6EEV6,Q9BXW4,O43741,Q9Y3C7,Q9NR46,Q9UHD2,Q9Y572,Q96F24,Q9H7D0,P26641,Q8WWW0,P62714,Q9NT62,Q9BW61,Q9Y3A3,Q13286,P60510,O00443,Q00005,Q15257,P25054,Q9Y4P8,Q9P2Y5,O75400,Q99759,P06241,Q9Y446,Q9BSB4,Q14194,Q8NHY2,P63104,Q9UGJ0,Q96RR4,Q92636,O43524,P29692,O95166,Q15831,Q99959,P54619,P67775,Q7Z6L1,Q96DT6,P52757,Q99704,P29353,…
P50990	Q9BXW4,Q9NR46,O43524,Q9UHD2,Q8NEB9,Q9NT62,Q13033,Q9H0Y0,Q99759,Q9H3D4,O00443,P07947,Q9H7D0,P01106,P54646,O94817,Q04206,Q8TDY2,Q8WZ74,Q92796,Q9Y228,P50750,O15264,P63104,P17987,P48736,O43815,Q9C0C7,Q15464,Q9H1Y0,Q5MNZ9,P46459,Q8NHY2,Q13233,Q15257,Q676U5,Q9BQS8,Q6ZNE5,P67775,P54619,Q9Y4P8,Q9Y6E0,O75323,Q92636,Q2TAZ0,Q9HCN4,Q9Y3A3,Q9BW61,Q9UGJ0,Q9P2Y5,Q00005,Q9NRL3,P78318,Q8WWW0,Q9Y484,Q14457,P35638,…
P06126	P61769,
P29016	P61769,P07602,
P29017	P01732,
P15813	Q9NXG6,P07237,P27797,P08575,Q8N423,P27824,P04233,P15813,
P15812	P61769,
P06729	Q05195,O43586,Q96B97,O95400,Q6Y7W6,P06239,P08575,Q08881,P19397,P06241,P01730,P13987,P08047,Q9Y5K6,P09382,P20963,P06127,P19256,
Q9Y5K6	Q99816,P52907,P27986,Q9H9H4,Q96EY5,P22223,P22736,Q8WUM4,Q9NP85,P10144,Q07890,Q68EM7,O43248,P49116,O14936,Q14289,Q9UK41,P07947,O43586,P56945,O60381,P00519,P06241,Q07889,P06729,P12931,Q13094,O60500,P08631,
O95400	O43426,Q96DI7,P50053,Q96DG6,Q9UHX1,Q9BPU5,Q6P2Q9,P23246,P28749,P14678,Q15637,P07237,O43809,Q15182,Q15029,Q13286,P62308,P06729,P09012,P83876,P62306,Q7Z591,Q9Y2W2,Q14240,P81605,Q9Y620,O75643,Q53GS9,Q01844,P63162,Q9P2D0,Q15428,Q7Z6L1,Q8IUR6,Q07666,O95073,O43172,Q92530,O94906,P46934,Q9Y5V3,Q9BUQ8,P82279,Q15427,Q14558,Q9NTZ6,
P04234	P07766,Q14342,P04150,P55072,P01732,P10966,P27824,Q15011,Q13422,Q9UKV5,Q9BUN8,P20963,P62988,P09693,Q96CW1,
P07766	Q13424,P52333,P04234,Q02880,Q8TE67,P09382,Q9H6S3,P29353,P06239,P40259,P27986,P19338,Q9Y2R2,O15446,Q13432,Q12929,Q6PIZ9,P43405,P43403,Q8TE68,O43639,
O15446	P49407,O95602,Q15572,Q15573,Q9Y2S0,P17480,Q15653,P23025,P07766,P20226,Q9GZS1,O15160,
P09693	P43405,P43403,P04234,
P01730	P51681,P01589,P01906,P01920,P10747,P62988,Q13303,P19397,Q13432,Q9Y297,P14151,P07339,P27701,Q9P2E8,O00220,P01730,P16070,P08637,P27986,P42566,P60033,Q9NZD8,P12273,P27487,P43403,P09382,P08575,P42356,P20036,P06729,P02786,P06127,P43405,O43561,P61073,P48061,P60709,P04150,P28907,
P06127	P06239,P40259,P43403,P21854,P26842,O60880,P30203,P20963,P27986,P20936,P22681,P68400,P01730,P51808,P17252,P29350,P06241,P05771,Q00839,P11912,Q8NEB9,P05129,Q13557,P06729,
O43866	P29965,
P30203	Q13740,P01106,P06127,O00560,
P09564	Q8WVN6,O95721,P09382,P42356,P27986,Q9BTU6,P07711,
P01732	Q13547,P01732,O43561,P04234,P04439,P29017,Q07955,P01889,Q8WLS4,P10321,Q8WXA9,P61769,P08575,P09382,P17693,P13987,P13747,
P10966	P10966,P34947,Q11206,P04234,
P21926	P26006,P50454,Q06413,P18827,Q14005,Q9P2B2,Q99075,P15391,P08962,P23229,Q969P0,P27701,P28907,P16671,P16070,Q16630,O14817,Q99965,P13987,P60033,P17301,P10721,P08648,P05556,P19397,P05106,P15529,P17252,
P08571	Q08380,P18428,P08174,P02788,O15455,P05107,O60603,
P15391	P28482,P27701,P07948,P22681,P21926,P11912,P40259,P00519,Q07889,P60033,P06241,P52735,P15498,P62993,P43405,Q92569,P16885,P13164,P20273,P20023,
P20273	P20273,P00738,P15907,O95782,P23634,P15391,Q13094,P27986,
P25063	P09769,P16109,Q96LC7,P07948,
P26842	Q13114,P06127,O00463,Q13077,P32970,
P10747	P08575,Q08881,P01730,P29459,P19174,O75791,O95147,P46459,P42081,P48736,P20963,P06239,Q53EV4,O00459,P33681,P62993,
P20138	Q13191,P19174,O14543,Q06124,P43405,P22681,Q02817,P29350,P12931,P46109,
P28906	Q03060,Q8NCG5,Q9Y2D1,P46109,Q05655,
P16671	P06241,P42679,P23229,P08123,Q05397,O00206,P12931,P08514,P21926,P02452,P49023,P98155,P07996,P05556,P28845,P01130,P07948,P07947,P05106,
P11049	Q9BXN2,
P28907	P16284,P08637,P21926,P10914,P01911,P01730,
P25942	P51460,Q92636,Q16548,P27986,O43734,Q03135,Q9Y4E8,Q8NEW0,O75449,Q14974,Q99460,P52434,P40937,P52333,Q13489,P22681,Q5W0B1,P12956,P22061,O43353,Q13490,Q14686,Q13077,Q9BS26,O95551,O00571,Q99417,O00463,P34932,Q04864,P63165,O00141,Q9Y275,P13010,O15294,P10599,P27797,P11836,Q9NYU2,P52294,Q7Z591,P41279,Q92504,P22087,P29965,P24394,P11142,
P29965	Q13469,O95644,P26599,P29965,P04637,P18146,Q04864,Q06889,P00739,P02647,O43866,Q7Z591,P25942,P62988,P08648,Q8TEB7,
P16070	P02452,O00401,Q15303,P10124,P13598,P06241,Q92888,P37173,Q05707,P41250,P00533,P41240,P13611,Q9NZN5,P16157,P01730,Q16512,P14780,P26038,P09237,Q8IZE3,P61160,P04233,O60603,Q99075,P06239,Q13316,Q13477,P21926,P35240,P11171,P16581,P09038,P17936,P61158,P10451,P08123,P02751,P36897,O75330,P15311,P16070,P52735,P03956,P12931,P04626,Q9Y4K3,
P15529	P05156,P0C0L5,P01024,P60033,P17301,P12931,P05556,P78352,O14817,P15529,Q15334,P40763,P48509,P29350,P07947,P27701,Q9HD26,P26038,P21926,
Q08722	P07996,P16452,Q12983,P05106,Q02094,P25445,Q05397,P06756,P13612,P63096,P41231,Q9P1W8,
P09326	P20963,Q9H7G6,P06239,O95256,Q9NUW4,Q8TDN6,P29692,P08754,Q9BZW8,P06241,Q13478,
P19397	P17252,P01730,P05556,P05112,P06729,P60568,P19440,P21926,
P08174	P48960,P08571,P17927,P80108,P06239,P06241,P08174,
P19256	P31689,Q15011,P06729,
P13987	Q13485,O14931,P00533,P08754,P02748,P13569,P48029,P07357,P62993,P14317,P12931,P21926,P06729,O76036,P01732,
P08962	P01033,Q9BXN2,P11215,P13765,O00189,P23229,P01903,P21926,Q92574,P27701,P10721,Q9BTU6,Q9P2B2,P11831,P28068,P05556,
P34810	Q15306,Q01543,P32519,P17947,
Q07108	Q07108,Q09472,Q04206,
P32970	P26842,
P21854	P06127,Q92854,P29350,P43405,P62993,P07948,Q8WV28,
P04233	P04440,P33076,P01903,P01920,P61073,P01909,P14174,P16070,Q31604,P28068,Q9UBX1,P04233,P07711,P20036,P15813,
P11912	P06241,Q8WV28,O15360,P02760,P43405,P29350,P15391,P24071,P14317,P02751,P07948,P01833,P06239,P40259,P01591,P06127,P51451,P08575,P11912,
P40259	P06127,Q05397,P51451,P06239,P29350,P15391,P08575,P43403,P07766,P07948,P43405,P06241,P11912,
P33681	P16410,P42081,P33681,P10747,
P60033	P20023,Q99972,P13612,Q05516,P15529,Q969P0,P29353,P60033,Q9Y4K3,O14817,Q7Z6E9,P01730,P05556,P15391,P13164,Q8TEB7,P21926,P10721,Q9C086,Q9P2B2,P62988,P30480,Q8TDM6,
P27701	Q07954,P21860,P05556,P13612,P00533,P20701,P28068,P01730,P15391,Q9P2B2,P08962,Q99567,P21926,Q31604,P13765,P48509,Q969P0,P05107,Q99075,P27824,P26006,Q9NYJ8,P15529,Q8TAA9,P04626,P01903,P23229,
Q01151	Q15717,
Q9UIB8	O60880,O14796,Q9UIB8,Q06124,
P42081	P42081,Q5T0T0,P10747,P16410,P33681,
Q9NPY3	Q14031,P08123,P53420,P29400,P43487,Q96KG9,P01042,P11226,P02745,Q01955,P43627,P46108,P08572,P02452,P00748,O75143,P26038,P02462,Q53QZ3,
P40200	P15151,
P48960	P08174,P12931,
P14209	P62256,Q15645,Q96C92,P07355,Q14974,P62937,P02794,Q9NRR5,Q9UMX0,
Q93033	Q9UHX1,Q13243,P50502,Q99963,
P48509	P09237,P26006,P23229,P27701,P62988,P05556,Q9P2B2,P15529,
Q86VB7	P60953,P00738,P67870,P17252,P35579,
Q04900	P62993,Q9ULV0,
Q8N6Q3	P04278,Q9BWA2,Q01844,Q9Y2W7,
P41217	O43614,P10914,P42224,Q04206,
Q9NNX6	P13598,Q9NNX6,Q9H2X3,P13688,P11215,P32942,
Q15762	P15151,P05107,Q92692,P06241,
Q9BZW8	Q14155,O14796,P20963,P09326,O43561,
P20963	P09326,Q16553,P10144,Q99700,P51692,Q92608,P29353,P62993,Q9H6Q3,Q8TCG2,P06127,P41240,P26045,P42229,P42574,Q9UQC2,P10747,P20963,Q13432,Q9BZW8,Q9UQQ2,P08575,P58753,P04234,Q13239,Q9Y2R2,P02786,P52333,P06239,P29350,P08637,O76036,P06729,O14931,Q6PIZ9,
Q9HCU0	Q08380,
Q496F6	O43914,
A8K4G0	P06241,O43914,P62993,
Q9NPF0	P28749,
P32320	P52292,Q86UK7,
Q8IWY9	Q9BRD5,Q9NVP2,P12004,O95257,P24522,O15530,
Q99459	P11142,Q14687,Q9NRI5,P42771,O75334,Q8N726,Q9Y4E5,Q9UNY4,O43660,Q7L1Q6,Q12972,P62851,Q15428,P61981,O75385,O15297,P62249,P54277,P63104,P62318,O43741,Q96KQ4,P24941,P09012,Q8WVZ9,P38936,O75533,Q9C0C7,Q13415,Q96JN2,Q13535,P62316,P62136,O14782,Q15459,Q9UL68,P62314,Q13131,Q7Z627,Q07955,P33992,O60341,Q6AI39,Q99996,Q7L590,Q01082,Q9UPN6,Q14204,P30050,P38159,Q5VU43,P26373,Q8IYB3,Q9H211,P14921,P33176,Q92616,…
Q99741	Q9H211,Q9Y5N6,Q7L590,P20248,P42771,P54274,P01106,Q13315,P11801,Q06190,Q13535,Q9UJA3,P12004,Q9ULX6,P25205,P62979,P24941,P38936,P62988,Q8N726,Q9UBD5,Q7Z6Z7,Q9Y5P8,Q8WXE1,
O00311	Q7L590,Q9Y4P8,Q13111,P42771,O60610,P24941,Q8N726,P38936,Q8NFT6,O43913,Q9UBU7,P11802,Q8WVZ9,
Q9UNH5	P04637,B9EGS8,P14635,O95235,P06748,
O60729	P04637,Q8IXJ6,Q9UM11,P49454,
Q13042	Q15796,O95996,Q9H1A4,P12757,O43684,Q13257,Q8NHZ8,P12830,Q92793,Q09472,Q9BS18,P84022,Q9UJX3,Q12834,Q9UKT4,O60566,Q9UJX5,P51955,Q4KMX6,Q9UJX4,P53041,P33981,Q96DE5,
Q12834	Q9UGL1,Q9UM11,Q9NYG5,Q6X4U4,Q8NHZ8,Q9UJX4,Q9BYQ4,P20248,Q76KD6,O60566,Q13257,P17987,Q96JK9,O14965,Q9UM13,P38936,Q9Y2Z4,O43683,Q15323,Q9BYQ3,Q9P2B7,Q9UKT4,Q13042,Q14532,Q92769,Q12834,Q9UJX5,Q3LI72,Q92793,Q9BS18,P36897,Q09472,Q9UJX6,O95997,Q9UJX3,Q9UJX2,P30260,P78386,Q9H211,Q96DE5,Q9H1A4,O76009,Q13547,Q9NS23,Q9UI95,Q9P031,Q4KMX6,
Q9UJX2	Q13257,O14640,O43684,Q9UJX5,Q9H1A4,O15169,Q9Y620,Q9H211,Q96DE5,Q9BUH8,Q9UJX3,P12830,P13984,Q99750,O95996,O60566,Q9BS18,Q9Y2T1,Q8NHZ8,Q12834,Q9UJX4,A0JLT2,O14641,Q9Y3Q8,Q93062,O00409,
P30304	P62988,P11309,P63104,P04049,O14757,P39880,P84022,Q13616,P24941,Q13464,Q6P4J0,P00533,Q09472,Q99683,O96017,Q16667,P41227,P78396,P06493,Q9UKB1,P14635,P62258,P05783,P49137,P24864,P01112,P10275,Q9Y297,P63208,Q16539,P31946,
P30305	O14965,P10275,P31947,P06401,Q99623,Q9UKB1,P31946,Q13643,Q92608,P67870,P68400,Q92831,P03372,P63104,Q16539,P04049,Q8IWQ3,Q04917,P24941,Q92793,P78386,O14757,P27348,Q8TDC3,Q15323,Q92764,P01112,P06493,P62258,Q14680,
P30307	P04637,O14757,Q14738,Q9H4B4,P62258,Q8IWQ3,P06239,P12931,P12004,P14635,P63104,Q16512,P46934,P28482,Q13526,P20248,P27361,P01112,Q8TDC3,Q04917,Q9Y250,Q16539,O43741,O96017,P27448,P27348,
Q8NHZ8	Q9BS18,O43684,O60566,Q12834,Q13042,Q9UJX3,Q9UJX5,P12830,Q9UM11,O95996,Q9UKT4,P51955,P30260,Q9H1A4,Q9UM13,Q9UJX2,Q9UJX4,Q9UJX6,Q96DE5,
P30260	O95997,P53041,P54619,Q13257,P12757,Q15796,P33981,Q8WVZ9,Q13526,P51784,P42574,Q9UJX4,Q9BS18,Q76KD6,P14635,Q9UJX5,Q8NHZ8,P00519,Q9UKT4,P84022,Q4KMX6,P12830,O95996,Q9H1A4,P38936,Q12834,O60566,P06400,P06241,P27986,Q9NYD6,Q96DE5,Q9UI95,P62993,P16333,
P49427	P15172,P25963,P68400,P50750,P62877,Q9Y5L4,P63208,P46527,Q8ND25,Q9UBQ5,Q9Y3I1,Q15843,P10244,Q03060,Q9UKT7,Q13309,P28562,Q9UKT5,Q9Y2D1,Q9GZT9,P62988,Q9UKT8,P49427,Q9Y297,P67870,Q9P0S9,Q04206,P62140,Q6FIF0,Q13616,Q13464,
Q16543	Q9BW61,Q00535,P31948,O15519,O75385,Q9Y478,P54619,Q9H093,Q7L3B6,Q13233,Q9HC98,P12931,P11802,O43524,Q96RR4,P31751,P62258,Q14164,P04049,Q13131,Q9Y243,Q9Y6K9,Q9BQI3,Q9Y572,P34932,Q9NRG4,Q8IYT8,O15111,Q9UHD2,P31749,Q15831,Q9NYJ8,Q9UGJ0,Q92956,P10275,P16220,O94817,Q9BSB4,P51617,P41743,O75323,Q9GZZ9,P19784,P54646,Q9UET6,O95166,Q9GZS1,P68400,P06241,O43741,Q00534,Q9Y4K3,Q00526,Q09019,Q13501,P24941,Q99558,…
Q7L3B6	Q16543,Q7L3B6,P07900,
O60508	P49674,P42566,Q9HCE7,O15169,Q8NDD8,Q547Q3,P48729,Q15796,
P60953	Q2M1Z3,Q5UIP0,P42768,P01023,O95793,Q5T3J3,Q9H4E7,Q00005,Q02779,Q6DT37,Q8NEF9,Q96DI7,P62988,P42574,P21333,Q5HYK7,P62829,P22626,Q13393,Q8IWJ2,Q9NRR8,Q14204,O60890,P52306,Q92804,Q96PY5,P13693,Q86VB7,Q709F0,Q92993,Q15642,P46531,P55210,Q01968,P32121,Q68EM7,Q96EY1,Q96RU3,Q96GZ3,Q9H7P9,Q52LW3,Q15811,P23443,P17252,Q7Z7B0,P13804,P05814,Q9UKR5,Q96PK2,Q92574,Q9ULH1,Q99819,Q3LID9,Q8NF91,P11387,O60879,Q96L34,…
Q5VT25	Q92614,P53667,Q9BZL4,P10916,P24844,Q5VT25,P53671,P17081,P19105,
Q9Y5S2	P42766,Q8TDN6,P39023,Q13163,P81605,Q96LR2,Q8N1N4,Q92614,Q13546,Q9NR30,P60953,
Q6DT37	P60953,P31947,P17081,Q6DT37,P63000,
Q00587	O15162,Q96RR4,Q93062,Q13643,Q9BW61,Q2TAZ0,Q9BQ66,Q9BPZ7,Q5JYX0,Q99750,
O14613	P37840,P60953,P17081,Q14141,Q16181,
Q9UKI2	Q9UKI2,Q16181,P11172,P17081,P60953,P37840,Q14141,
Q9H3Q1	P36897,Q92997,Q6PKC6,Q9NNW5,Q9Y535,
Q6NZY7	Q16181,P35222,
Q9NRR8	P60953,P63000,P37840,
Q9NRR3	P63000,P60953,
O75419	Q15714,P09884,O43913,Q92547,P02768,Q13501,O76071,Q8N726,P42771,O43741,P11802,Q9UBD5,P60510,Q9Y4P8,Q13286,Q96DT6,P38936,
Q6P1J9	Q6PD62,O00512,Q9GZS3,P02774,Q7L2J0,P15976,P24928,Q01196,Q9ULH0,P23193,Q8IX03,Q03111,Q12809,Q9BRQ0,Q15388,P22557,P49792,Q9GZP4,P28328,P34932,B6HY58,P02679,P08133,Q03164,P04406,Q8WVC0,Q2Q440,P23769,P15884,P00738,P49459,P35222,P63146,Q92541,Q8N7H5,Q9HCM3,P50750,
O75794	Q96KM6,
Q69YH5	Q8TDY2,
Q99618	Q9GZU7,Q12933,A8K107,P30291,P63208,Q13616,
Q9BXL8	Q9Y2T4,Q9H7D0,Q00005,
Q96FF9	P12956,Q96FF9,Q9UQE7,
Q53HL2	Q96GD4,O15392,Q53HL2,Q9P258,Q5FBB7,Q9NQS7,Q562F6,P33981,
Q9H5V8	Q7Z333,Q9Y5Y6,P00533,P02768,P12931,P00747,Q05655,
P12830	P05549,Q99612,Q9UM54,P63261,P62136,Q9HBM0,O43707,P06241,P12814,Q13402,O95997,Q92688,Q14790,O60331,Q14511,Q86W91,Q13042,P00533,Q09472,P62988,Q14344,Q92930,Q96RT1,P49768,P16591,Q4KMX6,Q8NHZ8,Q68CZ2,Q07021,Q9UJX2,Q92769,Q01484,Q9BPW8,P35568,Q13443,P15311,P22223,Q92793,Q08050,P01876,P49748,P08107,P04626,P02545,P04264,Q01105,O75323,Q15139,Q9BWV1,P98161,Q15475,Q9NYG5,Q9H1A4,Q9UJX5,P42574,P38570,P21980,…
P19022	Q9BWV1,Q4KMG0,P29350,P14923,Q14344,Q96NW7,Q12913,P55287,Q86W91,P23470,P35221,P18031,Q15256,Q03113,Q05209,P23467,P35236,Q92793,Q13002,Q15262,P68133,P08575,O15399,Q16827,Q9Y2R2,O60331,P27986,Q92930,P22455,P10644,P00533,P55283,
P22223	P35222,Q9Y5K6,P22223,P14923,P12830,P35221,O60500,O60716,
P55283	P19022,
P33151	Q86W91,Q6LCG8,O60716,P02671,Q53TM5,Q8TEW0,P18146,P15924,P35221,P08670,Q99569,Q99571,Q96Q15,Q9BYG4,Q07157,O95645,P29317,Q9NPB6,P12931,O15547,O00254,Q06124,P29353,O60331,P35968,Q4W5T8,P14923,P41240,
P55285	Q9ULB4,Q9H159,P35222,Q9Y6N8,Q9ULB5,P55285,Q13634,
Q9ULB5	Q9ULB5,P55291,P35222,Q9ULB4,P55285,P55289,
P55286	P35222,
Q9ULB4	P55285,Q9Y6N8,Q13634,Q9ULB5,Q9ULB4,P55291,P35222,
Q9Y6N8	P21246,Q9ULB4,Q7L5N1,P35222,P55285,Q05397,
P55287	P19022,Q6VMQ6,P35222,P46108,
P55289	Q13634,P01857,Q9ULB5,
P55290	P55290,Q15848,
P55291	P35221,Q9ULB5,Q4KMG0,P14923,Q9BWV1,Q03113,P35222,Q9ULB4,
O75309	P35222,
Q12864	P35222,
Q13634	P55289,P35222,Q9ULB4,P55285,
Q9H251	Q13402,
Q86UP0	P35221,O60716,Q96I34,P35222,
Q9BYE9	Q6P0Q8,
O14735	P20333,P19438,Q9HCK5,
P06493	P41218,Q05682,Q8TEM1,Q02539,P19793,Q13112,Q14643,P06241,P07948,P33076,Q9Y6I3,Q14CA7,Q13950,P06748,Q01105,Q70EL2,O43524,Q9UGJ0,P32780,P54646,Q16667,Q96DT6,Q96GD4,O15392,P02545,P18754,Q9Y4P8,P49459,O43683,P00519,P05771,P18031,P15927,Q15149,P10415,P30153,Q2TAZ0,P29692,P05783,Q8NFH8,P47736,Q53EZ4,P10275,P68400,O43741,P31350,Q04724,P04637,Q03060,P27816,Q01094,P46013,Q06481,P67870,Q12778,P10636,Q9H8V3,…
P24941	Q14CX7,P07948,Q13416,Q8IZL9,O95067,Q13415,P35222,P38432,P54198,Q13111,Q96PU4,P18858,Q09472,Q9H2G4,P06748,P14635,P10415,P28340,P25205,O75365,Q96TE0,Q15796,P26038,O15392,Q13112,P62136,P13535,P22087,Q15714,Q0VD86,Q99523,P17706,P06454,P09884,P17480,Q01469,P00505,P49715,P30291,P36873,Q16667,O15350,Q04864,P07305,Q99459,Q9NQX5,P05109,P38398,P84022,P51587,P15172,P10644,P49459,P30304,P50613,Q9P2S5,P31939,…
O14519	P01876,P09884,P04745,O75956,P67870,O76071,P01877,P24941,
O75956	O14519,P23381,
Q00526	Q01094,Q14186,P38936,Q16667,P20248,P24863,P61024,P24864,P43629,Q96RR4,Q16543,P32121,P46527,Q14209,O96020,O00716,
P11802	Q15047,Q7Z6L1,P42773,Q9UGY1,P36897,P10644,Q96T76,Q8N726,P35606,P42772,Q9H1Y0,Q8TD19,P50613,Q12996,Q16543,Q8WVZ9,P30153,P04632,Q96TE0,P42771,Q9H0Y0,P35251,Q9Y4P8,Q9P1U1,P62136,P49736,P28749,Q96RR4,Q9NS64,P57678,Q15796,O00238,Q9NP79,Q9UDX5,Q13188,Q13501,P55273,Q9UHV2,P35249,P32121,P07900,O75419,Q8IZT6,P49918,P15172,P49715,O75323,Q9UIV1,O75832,P84022,O00311,O15392,O75694,P06454,P38398,Q9UJU6,P46379,…
Q00535	P49418,Q16543,Q02078,P30279,P46527,O60331,P12814,Q05193,P51959,P04637,Q02750,Q13536,P38398,P04198,P12931,P15311,Q12879,Q96SZ6,Q8IWU2,P21860,P10636,O43602,P38936,Q13188,Q6ZMQ8,P56524,Q00535,Q13153,Q9GZM8,P15882,Q13043,P06241,P00519,P49841,P48730,O14976,Q9BTV5,Q16623,P41236,P61764,Q96SN8,Q01105,P49768,P17600,P05067,O43426,Q13319,P17706,P12004,O75553,Q00536,Q9UD71,P53779,Q92558,P50613,
Q15078	P07384,Q01105,Q9Y3Q8,Q96SZ6,Q15078,P38936,P49418,P17655,Q8IWU2,P61764,Q9NNW5,Q6ZMQ8,Q96JB5,P15882,P50750,P35222,P46527,O95967,P12814,Q96SN8,Q5TCY1,Q13153,
Q13319	P15882,Q9UQM7,P12814,P60709,Q00535,
Q96SZ6	Q9NQT4,Q00535,Q15078,Q9NQT5,Q9P2Y5,
Q96SN8	Q9H213,Q9NRP7,Q8NFH8,Q9P2P6,P54257,Q9BZC7,P07196,Q92993,Q5RL73,Q9UKR5,O60343,P01106,O75312,Q14194,Q00535,Q15078,Q9P078,Q9HC28,P26641,Q9HC62,P21246,Q9Y383,
Q96JB5	O75940,Q9Y5M8,Q9H2U1,P50053,Q9Y3U8,O94874,P01876,Q9ULE0,P61960,Q01804,P08473,P02788,Q96HY6,Q7RTX8,Q14194,O75531,Q9Y3C8,Q15078,Q9Y478,P14923,Q04206,Q92793,P01834,Q9UGM3,Q9NRI5,P40616,
Q00534	P36897,Q9Y3I1,Q8N726,P67775,P30279,O75688,Q96TE0,P46527,P12004,P49736,P54253,Q7L590,P42771,P10275,Q01196,Q16543,Q00534,Q15306,Q9UIV1,P55273,P50613,P42773,
P50613	P03372,Q9HC98,P32121,P78371,P21127,P10827,P11802,Q01094,P07355,P32780,P10276,Q14847,P08238,Q8N163,Q14103,Q92759,P11473,P24941,Q00839,P38398,Q9BWU1,P33993,P10275,Q6IAW3,P23193,O00267,P19447,Q6ZYL4,P39880,P04637,Q92769,Q13330,Q9BYE7,Q16543,Q00534,Q13503,P06493,P50613,Q00535,P28715,
P49336	Q9Y2W1,Q9NWA0,P10827,P03372,Q93074,O75448,P42772,P17676,O60244,Q12824,Q9NVC6,Q71SY5,Q92585,Q9Y4A5,O00268,Q15648,Q92831,P36956,Q92793,P25440,Q9NX70,Q9UHV7,Q92731,P51946,Q9ULK4,Q9H204,Q12772,O95402,Q96RN5,Q15797,Q9H944,A0JLT2,Q96G25,Q9BWU1,Q9Y2X0,Q13503,Q9Y3C7,Q92830,
P50750	P68371,P50454,O95789,Q13263,P35249,P62701,Q8IVW6,P49427,O75909,P10809,P54277,Q7L2E3,P52292,Q03111,Q13309,P50991,Q14498,Q9NVE4,Q2Q440,O94992,P50750,Q4G0J3,P22557,Q8N163,P08107,Q03164,P51825,P20142,P50990,Q9Y5B9,Q13151,P17066,O60934,P49368,P09651,Q92600,P48643,Q00839,O00267,Q13503,Q15797,P10275,P23919,Q7L2J0,P17844,Q9UHB7,P06400,O43390,Q9NZI8,O60563,Q12933,Q9P1T7,P15976,P22626,Q14669,P08238,O60583,…
Q15131	P04049,P15036,
Q9UQ88	O00303,Q96S94,Q15287,Q15477,Q13526,Q13153,Q9UK58,P15291,P84022,
P21127	Q15560,O00303,P62258,P50613,P29466,Q13153,Q96S94,Q15287,P27348,O95251,Q13526,P31946,Q14790,P07101,Q04206,P42574,P61981,P30281,Q9BTM9,Q7L2J0,
Q9NYV4	Q13526,Q01130,P78386,P24928,Q9BYQ3,O75400,Q15323,Q07955,P02686,Q14532,
Q14004	P32121,O75400,Q9BY43,Q9UM73,
O94921	P30281,O00238,P06400,Q547Q3,Q9HCE7,P36897,P38936,Q04771,Q04917,P31946,P62258,P27348,P01877,Q8NDD8,Q92599,
Q96Q40	Q13043,Q8WWW0,P24941,
Q00536	Q15436,Q00536,P62258,P46379,P27348,O94855,P60903,P38398,Q92624,Q04917,P61981,P17612,Q00535,P63104,
Q00537	Q00537,P61981,Q01970,P36897,P63104,Q8NHU6,
Q07002	Q99750,Q15834,P63104,Q8N5Z5,O94855,Q15436,Q04917,O14640,O75909,
Q9BWU1	Q96RN5,O43513,Q6P2C8,O00303,Q9NPJ6,Q9NWA0,Q96HR3,O75448,Q16629,Q13503,Q93074,Q15528,P50613,Q9P086,Q71F56,O75586,Q9BTT4,Q9Y3C7,Q9UHV7,O95402,Q9NVC6,O60244,Q96G25,Q9H944,A0JLT2,Q9NX70,Q9BUE0,Q9Y2X0,P49336,Q9ULK4,Q9H204,Q15648,Q8TDY2,Q8TBZ2,
Q8IZL9	P51946,P24941,P67870,Q9UHL9,
Q5VV42	Q2TAZ0,
Q00532	Q92997,O14641,Q8NDD8,Q547Q3,P36897,Q9HCE7,
Q92772	P22681,
O76039	P06241,P62993,O76039,P51608,P00519,
P38936	Q15834,Q9Y5P6,P25788,P03372,Q00653,P24864,P05412,P38936,P68400,Q13616,Q00526,Q7Z419,Q7L5D6,P40763,P30281,P12004,P04183,P45983,Q99683,Q12834,P62988,P14635,Q09472,Q14103,O14757,Q13547,Q96CS2,Q13619,P63208,P09874,O75496,Q00535,Q02978,P12956,Q15078,Q99459,P62820,Q16531,Q6FI35,Q9NWV4,O43293,Q9UII4,P33993,Q00987,P49005,O94921,O00311,Q9NPI5,Q01105,Q96DB2,Q7L590,P43364,P04637,P67870,P42574,O75293,Q9H3D4,…
P46527	O96020,P31749,Q00535,P19474,P52292,Q12933,O00505,Q9Y3I1,P78396,Q14790,Q13616,Q09472,P62826,P61981,Q92574,P22314,P49427,P27348,Q9UKX7,O15131,Q14CA7,P31947,Q92905,P20248,P09936,Q00534,O00141,P62877,Q5MJ70,P61024,P62837,P62136,P62993,Q13619,P62258,Q04917,Q15078,P63146,P00519,P12931,P31946,P14635,P07948,O14980,Q13309,A8K107,Q96C32,P62988,Q00526,P52565,P07947,Q5T8J1,Q5U5U6,P24864,P61970,
P49918	P15172,P53667,Q13309,P45983,Q9NXK8,P28749,P53779,P33993,O96020,Q09472,P11802,P12004,P20248,P24385,Q13616,P10244,
Q8N726	Q6UB98,Q9UHV2,O75496,Q00534,P11802,Q99459,P08238,Q86WZ6,P29590,O43929,Q8N726,P61289,P01106,P24385,P04637,P30279,P04198,Q7Z6Z7,Q01094,Q00987,Q5RZ99,P62081,Q9UER7,P11387,P62140,P60174,O75419,Q16665,Q96SB3,O00311,Q14191,P19338,P18146,P49736,P42773,P61956,O14965,P51532,Q9UNL4,Q09666,P40855,P06748,P17980,Q86VK4,Q3YBR2,P62913,P36873,P49459,Q9NXV6,P33992,P51959,P02730,O15151,Q66K89,Q99741,Q5T5S1,P26885,…
Q9NXV6	Q8N726,
P42772	P49336,P11802,O15145,O95163,Q13105,Q9GZT6,Q9P2H0,P43364,
P42773	Q9NXS2,P11802,P55769,Q14919,Q9P078,Q5RL73,O60383,P51693,P04637,Q13432,Q5UIP0,Q04727,Q8N726,Q04724,Q9GZT6,Q7L5N1,Q00534,Q5T3J3,
P55273	Q9C005,Q96BE9,P11802,P63261,Q00534,Q9HA65,
Q16667	P06493,Q96HJ5,Q00526,P24941,P49715,P30304,Q16667,
Q16878	P40337,
Q4KMG0	P19022,P55291,Q9BWV1,P35222,P12830,
Q01850	P00966,Q16512,Q15014,O14596,
Q86X02	P61981,P62993,
Q92903	P38398,
O75420	Q02080,Q9C0C7,P54259,
Q15517	Q9NT62,Q9BSB4,Q8IY92,Q13131,Q9H492,Q9Y371,Q9Y478,O94817,O95249,Q5MNZ9,Q9C0C7,O75385,O15530,Q9NR46,Q9NRR5,Q15517,P49862,Q9H0R8,
Q9H211	Q99741,Q01094,Q9UJX4,P33993,Q16531,Q14974,Q9UM11,Q4KMX6,O15350,P52292,Q09472,Q9H211,P11387,Q9UJX2,P20248,P06493,Q13415,Q9UIG0,P33991,P06748,Q13309,Q99459,P24941,Q96DB2,P12004,P11388,Q13616,O60264,Q12834,Q9BQ67,P78396,Q96CS2,Q92831,Q9H3D4,P62988,
P47902	P49715,Q9UJU2,
Q99626	Q16539,P62988,P20823,P13569,P28482,Q09472,P49841,P24941,Q9BWD1,Q9UGL1,Q92793,Q99626,
O14627	P20719,
Q9Y6F8	Q16777,Q9Y6F8,P62805,
Q9Y6F8	Q16777,Q9Y6F8,P62805,
Q9Y232	Q92769,Q6R327,Q92743,P83916,P68431,Q13547,
P13688	P00533,P21333,P29350,P12931,Q9NNX6,P49023,Q02779,P40198,Q9H2X3,P07355,Q06124,P31997,P29353,P40199,P13688,
P40198	Q8N752,P12931,P13688,P05109,P43405,
P06731	Q01844,Q9BWA2,P52272,Q16665,Q9P2K9,
P40199	P31997,P13688,
P31997	P11215,P40199,P13688,
P49715	P17544,P49841,P15336,P45983,P20823,P04150,Q9NR55,P35251,P23769,Q13485,P53567,P10275,P18848,P35638,Q14686,P24941,P17676,P84022,P47902,Q16520,P17947,P03372,P35548,Q92793,P55854,P62988,P10826,Q10586,Q16667,P57073,P12956,P17480,P09874,P11802,Q9Y2D1,P56693,P35222,Q15744,Q01196,Q09472,P49716,P23511,Q96AQ3,O75925,P13010,
P17676	P10242,P17096,P45452,Q15744,Q10586,P18848,O43734,P42229,P15336,P13501,Q9Y2D1,O95998,Q9UQM7,P10415,P03372,P49336,O15553,P84022,Q9ULK4,P19838,P10147,Q9H7Z7,O75582,P51681,Q15306,Q04864,Q12824,P49715,Q13263,P05112,Q9NR55,P18146,P28482,Q92922,Q16548,Q13485,Q9NSC5,P02741,P16220,P04637,Q9HC16,Q16520,P42226,P10275,P49716,P51531,P08047,P35638,P27361,P04150,P10914,P61978,P19419,Q15418,Q01196,P00533,Q96AQ3,…
P49716	P06400,Q96AQ3,Q16520,P17947,Q13485,P53567,Q09472,P84022,P18848,Q9NR55,Q04206,P17676,P02741,Q9Y2D1,Q01094,P49716,Q15744,P49715,P35638,Q92793,
Q15744	P17676,Q15744,P15976,P55198,P53567,P17947,O75925,O95751,P10242,P18848,Q9NR55,P35638,P06400,Q9UBW7,O43166,P49715,Q16520,Q96AQ3,P49716,P05412,P63279,Q01094,
P53567	P55198,P18848,P0CAP1,Q15744,Q9Y2D1,P15407,P49715,Q68CJ9,Q16649,P0CAP2,O60675,P53567,Q16534,P49716,Q10586,P17544,O43889,Q3B7B7,P15408,P35638,Q96AQ3,P15336,Q8TEY5,Q9NR55,Q8TAR1,P17676,Q10587,P01100,P18847,Q16520,P13984,Q96JT8,Q96BA8,
Q03701	Q13951,P04637,P01106,O15350,P25208,P18627,
Q9BXF3	Q9UBK9,P42704,
Q9BXW7	Q9BW61,Q9Y4P8,P04278,Q9GZZ9,Q13286,Q9UGJ0,
Q9BXQ6	Q9UGL1,
P19835	P02788,
Q9UNI1	P05814,P19957,P01011,P01023,P01009,P08519,
Q92879	P02775,Q9GZZ9,Q09013,O75323,Q9NR56,Q96AE4,P31943,Q92879,O75674,Q9UGJ0,Q14694,Q9NR46,
O95319	P41238,P62993,Q9NQ94,Q15365,
Q5SZQ8	Q9NWB3,Q15365,Q04724,A7XYQ1,Q9NWB1,Q9UKR5,
Q9BZC1	Q99698,
Q9NYQ6	P07602,
Q9HCU4	Q99612,P41250,Q8WUB8,P46108,P12931,P16333,
Q9NYQ7	P16333,Q9H0H5,Q9BY12,Q9H254,Q14669,O94833,Q96RY7,P10914,O75153,O60318,P06241,Q9BZF9,Q03001,Q9UH65,P00519,O43147,Q5T8A7,Q9UJ04,O15020,P62993,
Q8N111	Q9NRR5,P00533,
P49450	P68431,O60610,P06241,P62805,P27694,Q9Y265,Q09028,P00519,O60879,Q9UGN5,P09874,Q96GD4,Q8NCD3,Q13111,P06748,
P07199	P22736,Q9BZD4,Q9H5J8,Q96CV9,P14921,P04150,P07199,Q5VTD9,P61296,P09874,O14777,Q9UGN5,
B2RD01	P40425,Q8IZH2,
Q03188	Q16539,Q9UER7,O95229,Q96IY1,Q9H081,
Q02224	O60566,Q9BZD4,P63208,Q02224,Q96BD8,P49454,Q9H3D4,O14777,
P49454	Q9GZM8,P06748,Q9UQN3,O95985,P57740,Q59H81,Q15714,P49356,P49454,Q9UM73,P32121,Q8WUM0,O60729,P49354,Q02224,
Q9H3R5	Q99661,Q8N766,Q9H3R5,O14777,Q15126,
Q9HC77	P18627,Q06124,P11171,P54259,Q99698,P63104,Q96RK0,Q5VTD9,P19419,P61981,Q92793,P23258,P51692,
Q9BS16	P35712,
Q96H22	Q9H8T0,P30626,
Q9BU64	Q7Z6G3,Q96L14,O75150,
Q7L2Z9	Q0VDD7,
Q96BT3	Q86VL0,Q7Z478,Q96CD2,Q16143,Q15560,Q96IZ0,
Q7Z7K6	P63165,
Q96LK0	Q9UNT1,Q9BQD3,
Q9C0F1	P45984,P02768,O76064,Q9P2A4,Q8NA61,Q59HE9,P15622,Q96EZ8,
Q53EZ4	Q96HA1,P06493,Q99816,Q8WUM4,Q86XT2,Q99996,P53350,Q9UK41,O95613,Q9H9H4,Q53EZ4,O14964,A5D8V6,A8CG34,O75340,P23258,P28482,
Q86XR8	P01106,Q96KG7,Q96RL1,P09038,
Q8IYX8	Q9NRI5,
Q96MT8	Q01082,P08621,Q63HM2,Q13813,Q14094,Q96RR4,Q8N6Y0,Q9NS73,Q49A88,Q14687,Q9UQE7,Q5JSJ4,Q9NRI5,Q9BQD3,
Q8NHQ1	P35900,P20585,Q9BVJ6,Q13136,Q15834,Q9BU76,P48552,Q9H9D4,Q05516,P38432,Q9H0I2,Q7L590,O95251,Q7Z3B3,Q96BR9,Q8IYF1,Q14134,Q9BUY5,Q9P2K3,Q8N5F7,P52737,
Q9P209	Q9UP60,Q8TAU3,Q6ZU52,Q7L590,Q8TBB1,O15535,Q05516,Q15154,Q9UM82,Q9P1R8,
Q8TAP6	Q8N656,P32321,Q9Y467,P38432,O75909,P22234,Q96EK5,P43364,P14136,
Q5JTW2	Q9P0V3,Q92997,Q13501,
Q96GE4	P61981,P62258,P63104,P62310,
Q8IW35	O43303,P53350,Q13410,
O60308	P10588,
Q8N960	Q8N0Z3,
Q66GS9	Q9P2S5,O15198,
O94986	Q9Y2J2,
Q9UPV0	Q9HAU0,
Q5SW79	Q9NRI5,P13569,Q8WVZ9,Q96L14,P52735,Q9P2Y5,Q9BQS8,P61981,P63104,
Q8TEP8	Q9NQC7,Q969T4,O14965,
Q9BV73	B3KQF8,P42224,P51955,Q15008,Q9HAU0,Q9H0K1,Q92831,Q6VMQ6,Q04917,P61981,Q6UVJ0,
O15078	Q15154,Q96RK4,
Q5VT06	Q7Z2E3,Q9HAU0,P37231,Q13133,
Q9Y6K0	Q2TAZ0,Q96RR4,P01106,Q9Y6K0,Q13286,Q9Y4P8,
O95813	O95813,
P23141	P08236,P23141,Q15645,
P23141	P08236,P23141,Q15645,
Q6UWW8	Q13873,
Q12798	P17612,Q70CQ1,Q9NVR7,
P41208	Q70CQ1,A8K8P3,Q9H0E7,Q01831,O43303,
O15182	Q6UVJ0,Q13432,O43924,O95229,Q9H0K1,Q676U5,Q5UIP0,Q9Y6K9,Q70CQ1,Q5T3J3,
P11597	O15145,P06858,P02647,Q01844,P11597,
P00751	P00751,P01024,P27918,P0C0L5,P02768,
P00746	P08697,P02768,Q9H0R4,P00746,Q2VWA4,
Q9UEE9	Q01844,P68400,P84022,Q9BWA2,
P08603	P02768,P07996,P11215,Q03591,P02741,P35318,P27918,P06870,Q13316,P62993,P14151,P42224,P26022,O43524,P05156,P10720,
Q03591	P18428,P08603,P02647,
P36980	O94817,
Q02985	P01024,
Q92496	P01024,P02741,P60953,Q92496,
Q9BXR6	P01024,
P05156	P15529,P01024,P17927,P08603,
P23528	P32121,Q9GZZ9,P54253,P68133,Q76I76,P53671,Q9BQS8,Q13322,Q9Y484,Q9NR46,P52757,O14939,P62993,Q15569,P68032,Q7Z6L1,P51795,Q6ZNE5,P54646,O75323,Q15831,P61981,Q13464,O00443,P49407,P25054,Q9H492,Q676U5,Q13393,Q7Z2Y5,Q9H0R8,Q01995,Q9BW61,O15530,Q8WYL5,P00533,Q9Y4P1,Q9H0Y0,P53667,P62736,Q9BSB4,Q9H1Y0,P46108,Q8TD19,Q15464,O95166,Q6PID8,Q9P2Y5,P60174,O43741,O95352,Q01518,Q13153,Q9Y4P8,Q96DT6,Q96S53,Q8TE77,…
Q9Y281	P35638,P63261,Q99759,P60709,P62993,
O15519	Q12933,Q16543,Q92851,O14763,P42575,P04049,Q8WXF8,Q9UH99,O00303,P49810,P55210,Q07817,O60496,P04637,O14733,P25445,P62988,O15519,Q99558,Q9Y4E8,P62273,Q15393,O00220,Q02750,P41182,P14174,Q16658,P22087,O75618,Q9Y239,P58107,O43353,Q96JH8,Q13114,P19838,O75533,O14920,P42574,Q13077,Q13546,Q14790,P49411,P14866,P55212,P45985,Q09472,Q9NT62,Q9UER7,
P27918	P00751,P01024,P08603,P42345,
P13569	O60884,Q9NQH7,P04080,Q13952,P11142,Q02817,P46934,P78527,Q14974,Q15599,Q7Z2H8,Q92905,Q7LBE3,P40424,P22061,Q8WWI1,P48048,P30154,Q12929,O95831,Q16236,Q8WWM7,Q96D71,Q9NZN1,P53618,O76024,P13861,Q14669,Q9UBY0,P08238,P15311,O75340,P34925,P14859,Q9BTV4,Q9BV40,P56470,P21333,Q14257,Q14444,Q15369,P11274,Q5SW79,Q92673,Q9Y6N5,Q5T2W1,P49711,P20823,P13987,P09496,Q9UNK0,Q16623,P07550,Q9H9S3,O95433,P63244,Q9UL46,…
P01215	P01225,P23945,P01215,P21246,Q05209,P01222,P01229,P01233,P22888,Q05AH0,
P01233	P22888,Q01844,P01215,P12277,P01225,
P01233	P22888,Q01844,P01215,P12277,P01225,
P01233	P22888,Q01844,P01215,P12277,P01225,
P01233	P22888,Q01844,P01215,P12277,P01225,
Q9UFW8	Q9H5I1,
Q9P2M7	Q9UDY2,Q07157,Q6MZU1,Q04917,P61981,Q9Y624,P31947,P31946,Q68DX9,P63104,Q92974,Q9H317,
Q0VF96	P62258,P63104,P25054,P61981,P62993,
Q99675	Q5VVX9,
Q9BUX1	Q9BQY4,
O15335	P02458,
Q13111	Q96LI5,P16333,P24941,P45973,Q9UIS9,P20248,P12004,P06241,P06748,Q15047,O00311,O14776,P28340,P54132,P68431,Q9H9D4,Q9UBU7,Q13111,P63104,P19174,P61981,P49450,Q9Y294,Q9NVP2,P62258,P27986,
Q13112	P45973,P06493,Q09028,P24941,Q9UIG0,Q9NVP2,Q96LI5,P68431,Q9GZZ9,Q9ULM6,
P28329	Q02156,Q14511,P17252,Q05655,Q13555,P05771,P05129,Q9UQM7,Q05513,
Q9Y6H1	Q96EB6,
Q9NX63	Q16891,O75431,Q15834,Q9Y512,P04899,Q9BQ66,
Q8N4Q1	O43741,
Q9BRQ6	Q16891,
O14646	P49407,Q15424,Q9NYF8,P84103,Q13547,Q16695,O75376,
Q86WJ1	Q9C0C9,Q9H4A3,
O14647	P05412,P63165,P35232,Q13177,
Q12873	Q76MU0,Q13227,Q2TAZ1,Q9C0K0,O60341,Q9UII2,O14776,Q13547,P37837,Q6I9Y2,P61956,P47914,Q7Z763,P42858,Q92956,Q8N634,Q8NC51,Q92769,O14503,P49641,Q8NC44,Q9Y2X7,Q06323,P21673,Q01826,O75400,Q8N6T7,Q9NS87,P21246,Q5JVS0,P07196,Q06609,O00757,P08670,P22061,O15525,Q9UBB5,Q9Y383,Q99728,O94776,Q13426,P12757,P22234,O14530,Q13263,Q9NRH1,P14780,Q9UKT9,P63165,P52292,Q8N2W9,Q13332,P17542,Q8NHZ7,P12236,P08047,P17844,…
Q14839	Q13422,P01106,Q9BSB4,Q13322,Q9UPN9,Q13535,Q9UGJ0,P51532,Q92769,Q8IZH2,O95983,Q9BQS8,P14373,Q16594,P22736,Q13330,O94776,Q9P275,Q9UKT9,P54619,Q13547,Q9H2S9,Q9H4A3,P51449,Q9BW61,Q9UKS7,Q09472,Q12873,O75323,Q01826,
Q8TD26	P63167,O43918,O95405,Q16236,Q9H0E2,P10398,
Q8TD26	P63167,O43918,O95405,Q16236,Q9H0E2,P10398,
Q9P2D1	P49711,
Q9HCK8	Q9H2Y7,P09012,P37231,O43290,Q9UBL3,P61964,P63165,P84022,P52747,Q14653,Q15291,P55854,
Q3L8U1	P19793,Q14994,P04150,Q07869,P03372,A0JLT2,
Q8NE62	Q99750,
O14757	P30307,Q13535,Q9H0Y0,P68400,P78527,P67870,P31947,P98170,Q13616,P62988,P30304,P38936,P52701,Q9HAW4,P08238,P31749,P07900,Q13485,Q9UNS1,Q8TD19,P13010,Q04206,Q9NY61,P06400,P43246,P54132,P38398,Q13490,P12956,P30305,Q13619,Q9UKI8,P61981,Q8IY92,O15151,Q13315,P04637,Q13501,P09884,O15111,
O96017	P06400,P52292,P63151,Q99638,Q9NY61,Q14676,Q03468,Q9BXA7,Q9H4B4,Q13315,Q13362,Q15172,P55072,P04637,O60934,Q9Y3F4,Q00987,P51587,Q16537,P30304,Q00005,Q12888,Q14738,O15151,Q15173,Q01094,Q15717,P22897,Q9UBU7,P43246,P38398,Q9Y248,P30307,
Q8IWX8	P25054,Q15428,O00213,P07947,O75554,
Q96EP1	P26641,P29590,P61088,Q13257,Q13547,P62988,Q9UBS5,Q8NHA5,P51965,P38570,Q9Y2X8,P61077,O60885,O14965,Q969T4,O94967,Q96B02,P13693,P51668,Q96LR5,P62837,Q96EP1,Q93009,
P10645	P00747,Q8WXD2,
P05060	P19388,Q14151,Q99685,Q9HCR8,Q6IBG9,Q53HC0,Q16635,P28340,Q99700,P05109,P48443,P27448,Q13951,Q6IBS0,P12236,Q7KZS6,P22607,P60484,Q13885,O15527,Q9NRB6,Q13724,Q15796,Q86YV5,P49750,Q9H5Q2,Q13085,P17480,
P36222	P36222,
Q9UKJ5	Q9UGJ1,Q9H8W4,O95967,Q99750,O14641,Q8NEC5,P32242,P26368,P49639,P05177,Q9BQ66,O95985,P11021,Q15717,
Q9BWS9	Q9NY15,
P35790	Q16665,O94868,P18754,
Q9Y259	P02768,
O00533	P05412,Q01094,P61981,
P24386	Q9NVU0,Q92890,O75592,P20337,P61020,O14802,Q9NXC5,Q9H7D7,P52948,P37198,Q9UMR2,Q9NW08,P20338,O75390,Q7Z309,O95716,Q9BZL6,Q5SRE5,Q99567,O95260,P53611,Q9NP72,O15504,P20336,Q6PJI9,P49642,Q15459,Q9UDY2,Q9Y535,Q2TAY7,P20339,P49643,Q96EE3,P20340,P61106,P09884,Q96S15,Q9UNN5,Q07157,O43290,Q15428,P46821,Q8IWA0,Q99627,P35658,Q96JG8,Q9Y5S9,Q7L5N1,Q14181,P62820,Q8N302,Q9H0U4,Q8IUR7,Q12874,O94806,P25325,Q13637,…
P26374	P20336,P53611,P20339,P20340,P62820,
Q9HD42	O95630,Q70EL1,P63279,P40818,Q7LBR1,Q9UN37,Q9C0E8,
Q7LBR1	Q02833,P53597,Q9NZZ3,Q9H9A5,Q9H444,O75351,Q9UN37,P62491,Q9HD42,Q9NP79,Q70EL1,Q7LBR1,O75643,Q9Y448,Q08945,O95630,P40818,
O43633	O94818,P61457,P40818,Q8WV92,Q13144,Q70EL1,O95630,Q9UN37,
Q9UQN3	Q70EL1,P40337,P49454,A8K107,P40818,Q12933,Q9C005,P36542,Q8ND90,Q9UQN3,O43175,Q96EH3,P22736,Q9Y3E7,
Q9Y3E7	Q659F9,Q70EL1,P01100,P40818,P52735,Q9Y5L0,P62491,Q99717,Q16270,Q9UQN3,Q15797,
Q9BY43	Q96CF2,Q6P1N0,P14921,Q6DKK2,Q96FZ7,Q14004,Q70EL1,Q9BSW7,Q9UN37,O95630,
Q9H444	Q7KZS0,Q96CF2,Q7LBR1,Q06265,P10644,P63279,P40818,Q9UN37,Q70EL1,Q9H3S7,Q9H2X6,O75928,
Q96CF2	P40818,Q9BY43,Q70EL1,Q6P1N0,Q9H444,Q8TEL6,O95630,P01876,Q9UN37,Q96CF2,Q8WUM4,
Q9NZZ3	P52746,P35520,Q7LBR1,Q05481,P63173,Q8TCY9,Q70EL1,Q9BUL8,Q92664,P40818,Q9UQM7,O95630,P51532,Q92624,
Q96FZ7	Q6DKJ4,Q9H1A3,P60002,Q86VN1,Q9BY43,Q9H0T7,P40818,Q96H20,Q70EL1,
Q8WUX9	Q15102,
P15882	Q13319,Q04771,P04626,O15169,Q00535,P36897,P61247,Q15078,Q969G9,Q6NXR8,P63000,O00238,Q12789,P16333,
P52757	P16403,P62314,P49327,P12956,P16333,O15397,P38919,Q07666,Q9ULV4,Q92945,P31749,P20700,P23528,O76021,P43243,P78527,P20936,P46379,P35659,Q99613,P23458,Q6P2Q9,Q92769,P13010,P55854,P07910,P63173,Q92499,Q86V81,P23246,Q9Y3U8,Q9UMS4,P48643,Q9Y5B9,Q09666,Q93077,P68363,P29692,Q96AV8,Q13263,P36897,P98179,Q8WWY3,Q01844,Q15464,Q96PK6,P62910,Q14558,Q96I24,P31689,Q13185,P55884,P63241,Q14008,P62244,P24534,Q15293,…
Q9UHD1	P54646,Q9UHD1,O43741,
Q8IZ52	Q13526,O15198,P12757,Q5RKV6,Q01780,
Q8WUD6	Q13286,
Q9H2X0	Q9GZX9,P12643,P00519,P16333,P62993,P13497,P54259,
Q9BU40	P12644,
Q6WN34	P08476,
P11229	P04899,Q5JY77,Q96D09,
P08172	Q96D09,P29992,P08172,P10523,P59768,P34947,O95837,Q5JY77,P30679,
P20309	Q67BC3,P48729,P43250,P84077,Q96SB3,P50148,Q8IZF0,Q5JY77,Q00987,P62330,
P08173	Q05639,Q5JY77,P62993,
P08912	Q5JY77,
P02708	P07510,Q07001,Q02556,Q04844,Q13683,
Q15822	P17787,P30926,
P32297	Q9UMX0,P30926,
[truncated: 9,880 more rows]
