# Supplementary material for: Novel semantic similarity measure improves an integrative approach to predicting gene functional associations
Source: BMC Syst Biol. 2013 Mar 14;7:22. doi: 10.1186/1752-0509-7-22 (PMC3663825; doi:10.1186/1752-0509-7-22)
Supplement: Additional file 3 — Lists for each of the 114 novel autism genes predicted by GAP, the gene name, its interacting partners from SFARI database, and supporting evidence, i.e., pathways, GO annotations, disease and drug information used by GAP to produce the predictions. [file 1752-0509-7-22-S3.txt]

%autism-novel	autism-known(SFARI)	evidence
%%%%%%%%%%%%%%%%%%%%%%%%%%%%%%%%%%%%%%%%%%%%%
ACPT	GRIN2B	1-GoPubMed-related-GO->GO:0016595[glutamate binding], 1-FACTA-related-disease->UMLS:C0012734[Disruptive Behavior Disorders],
ACPT	BAIAP2	1-FACTA-related-disease->UMLS:C1263846[Attention Deficit Disorder with Hyperactivity],
ACPT	SYNGAP1	1-FACTA-related-disease->UMLS:C0008074[Child Development Disorders, Pervasive],
ACPT	ALDH5A1	2-GoPubMed-related-disease->mesh:6948[Hyperkinesis],mesh:4832[Epilepsy, Absence],
ACPT	NRCAM	1-FACTA-related-disease->UMLS:C0600104[Compulsive Behavior],
ACPT	NBEA	2-GoPubMed-related-disease->mesh:7806[Language Disorders],mesh:3147[Communication Disorders],
ACPT	APBA2	1-FACTA-related-disease->UMLS:C0008074[Child Development Disorders, Pervasive],
ACPT	FOXP2	3-GoPubMed-related-disease->mesh:7806[Language Disorders],mesh:3147[Communication Disorders],mesh:4410[Dyslexia], 1-FACTA-related-drug->DrugBank:APRD00280[Frontal],
ACPT	NDNL2	2-GoPubMed-related-disease->mesh:7806[Language Disorders],mesh:3147[Communication Disorders],
ACPT	NRXN1	1-GoPubMed-related-disease->mesh:7806[Language Disorders], 1-FACTA-related-disease->UMLS:C0008074[Child Development Disorders, Pervasive],
ACPT	ROBO1	4-GoPubMed-related-disease->mesh:4410[Dyslexia],mesh:7859[Learning Disorders],mesh:7806[Language Disorders],mesh:3147[Communication Disorders],
ACPT	TPH2	1-GoPubMed-related-disease->mesh:6948[Hyperkinesis], 1-FACTA-related-disease->UMLS:C1263846[Attention Deficit Disorder with Hyperactivity], 1-FACTA-related-drug->DrugBank:APRD00280[Frontal],
ACPT	CACNA1G	2-GoPubMed-related-disease->mesh:4832[Epilepsy, Absence],mesh:4829[Epilepsy, Generalized], 1-FACTA-related-drug->DrugBank:EXPT01467[Forskolin],
ACPT	SLC1A1	2-GoPubMed-related-GO->GO:0016595[glutamate binding],GO:0016597[amino acid binding], 2-FACTA-related-disease->UMLS:C0008074[Child Development Disorders, Pervasive],UMLS:C0600104[Compulsive Behavior], 1-FACTA-related-drug->DrugBank:APRD00280[Frontal],
ACPT	HTR7	1-FACTA-related-disease->UMLS:C1263846[Attention Deficit Disorder with Hyperactivity], 1-FACTA-related-drug->DrugBank:APRD00657[Ritalin],
ACPT	DISC1	3-FACTA-related-drug->DrugBank:APRD00280[Frontal],DrugBank:EXPT01467[Forskolin],DrugBank:EXPT00494[Alanine],
ADRA2A	ALDH5A1	1-GoPubMed-related-disease->mesh:6948[Hyperkinesis], 1-FACTA-related-disease->UMLS:C1849843[HPA], 2-FACTA-related-drug->DrugBank:BIOD00057[Fragment],DrugBank:APRD00631[Gel],
ADRA2A	FLT1	3-FACTA-related-drug->DrugBank:EXPT00572[Asn],DrugBank:APRD00174[Clonidine],DrugBank:BIOD00057[Fragment],
ADRA2A	PIK3CG	4-FACTA-related-gene->HUMANGGP:025566[PIK3CG],HUMANGGP:042457[Platelet endothelial aggregation receptor 1],HUMANGGP:035544[MRVI1],HUMANGGP:010542[JMJD1C],
ADRA2A	DAB1	1-GoPubMed-related-disease->mesh:6972[Hypertelorism], 3-FACTA-related-drug->DrugBank:EXPT00572[Asn],DrugBank:BIOD00057[Fragment],DrugBank:APRD00631[Gel],
ADRA2A	KCNJ10	2-FACTA-related-drug->DrugBank:APRD00174[Clonidine],DrugBank:BIOD00057[Fragment],
ADRA2A	EN2	3-FACTA-related-drug->DrugBank:BIOD00057[Fragment],DrugBank:APRD00450[Norepinephrine],DrugBank:APRD00631[Gel],
ADRA2A	TPH2	1-GoPubMed-related-disease->mesh:6948[Hyperkinesis], 1-FACTA-related-disease->UMLS:C1263846[Attention Deficit Disorder with Hyperactivity], 2-FACTA-related-drug->DrugBank:APRD01072[HCH],DrugBank:APRD00450[Norepinephrine],
ADRA2A	GRIN2B	1-GoPubMed-related-disease->mesh:12798[Sialorrhea], 4-FACTA-related-drug->DrugBank:APRD01072[HCH],DrugBank:EXPT00572[Asn],DrugBank:BIOD00057[Fragment],DrugBank:APRD00631[Gel], 1-pathway->kegg:path:hsa04080[Neuroactive ligand-receptor interaction],
ADRA2A	HTR7	2-GoPubMed-related-GO->GO:0008227[G-protein coupled amine receptor activity],GO:0004930[G-protein coupled receptor activity], 2-FACTA-related-disease->UMLS:C0040517[Tourette Syndrome],UMLS:C1263846[Attention Deficit Disorder with Hyperactivity], 1-FACTA-related-drug->DrugBank:BIOD00057[Fragment], 1-pathway->kegg:path:hsa04080[Neuroactive ligand-receptor interaction],
ADRA2A	DPP6	1-FACTA-related-disease->UMLS:C0751265[learning disability],
ADRA2A	NRXN1	2-GoPubMed-related-disease->mesh:5879[Tourette Syndrome],mesh:13981[Tic Disorders],
ADRA2A	BAIAP2	1-FACTA-related-disease->UMLS:C1263846[Attention Deficit Disorder with Hyperactivity], 1-FACTA-related-drug->DrugBank:APRD00631[Gel],
ADRA2A	EGR2	3-FACTA-related-drug->DrugBank:APRD00674[DEX],DrugBank:APRD00423[Sterol],DrugBank:BIOD00057[Fragment],
ADRA2A	HTR2A	3-GoPubMed-related-GO->GO:0004937[alpha1-adrenergic receptor activity],GO:0008227[G-protein coupled amine receptor activity],GO:0004930[G-protein coupled receptor activity], 1-FACTA-related-gene->HUMANGGP:028713[PAPLN], 1-FACTA-related-disease->UMLS:C0036337[schizoaffective disorder], 3-FACTA-related-drug->DrugBank:APRD00685[Mirtazapine],DrugBank:APRD01072[HCH],DrugBank:BIOD00057[Fragment], 1-pat…
ADRA2A	HTR1B	1-GoPubMed-related-gene->1816[DRD5], 2-GoPubMed-related-GO->GO:0008227[G-protein coupled amine receptor activity],GO:0004930[G-protein coupled receptor activity], 1-FACTA-related-disease->UMLS:C1263846[Attention Deficit Disorder with Hyperactivity], 3-FACTA-related-drug->DrugBank:APRD01072[HCH],DrugBank:BIOD00057[Fragment],DrugBank:APRD00450[Norepinephrine], 2-pathway->kegg:path:hsa04080[Neuroact…
ADRA2A	CNTNAP2	2-GoPubMed-related-disease->mesh:5879[Tourette Syndrome],mesh:13981[Tic Disorders], 2-FACTA-related-disease->UMLS:C0454651[specific language impairment],UMLS:C0040517[Tourette Syndrome], 1-FACTA-related-drug->DrugBank:BIOD00057[Fragment],
ADRA2A	IMMP2L	2-GoPubMed-related-disease->mesh:5879[Tourette Syndrome],mesh:13981[Tic Disorders], 2-FACTA-related-disease->UMLS:C0040517[Tourette Syndrome],UMLS:C0751265[learning disability],
ADRA2A	WNT2	1-FACTA-related-disease->UMLS:C0454651[specific language impairment], 2-FACTA-related-drug->DrugBank:EXPT00572[Asn],DrugBank:BIOD00057[Fragment],
ADRA2A	ADRB2	1-GoPubMed-related-disease->mesh:3655[Decerebrate State], 3-FACTA-related-gene->HUMANGGP:039243[ADRA1B],HUMANGGP:011331[ADRA1C],HUMANGGP:016527[SLC8A1], 5-FACTA-related-drug->DrugBank:APRD00674[DEX],DrugBank:APRD01072[HCH],DrugBank:BIOD00057[Fragment],DrugBank:APRD00423[Sterol],DrugBank:EXPT01027[Glycerol],
ADRA2A	DRD3	1-GoPubMed-related-gene->1816[DRD5], 1-FACTA-related-gene->HUMANGGP:011331[ADRA1C], 4-FACTA-related-drug->DrugBank:APRD01072[HCH],DrugBank:BIOD00057[Fragment],DrugBank:APRD00450[Norepinephrine],DrugBank:APRD00631[Gel],
ADRA2A	AUTS2	2-GoPubMed-related-disease->mesh:5879[Tourette Syndrome],mesh:13981[Tic Disorders], 2-FACTA-related-disease->UMLS:C0036337[schizoaffective disorder],UMLS:C0040517[Tourette Syndrome],
ADRA2A	JMJD1C	4-FACTA-related-gene->HUMANGGP:010542[JMJD1C],HUMANGGP:042457[Platelet endothelial aggregation receptor 1],HUMANGGP:035544[MRVI1],HUMANGGP:025566[PIK3CG],
ADRA2A	ITGB3	1-GoPubMed-related-gene->81027[TUBB1], 1-FACTA-related-disease->UMLS:C1849843[HPA], 2-FACTA-related-drug->DrugBank:APRD00669[PFA],DrugBank:BIOD00057[Fragment],
ADRA2C	SLC9A9	1-FACTA-related-gene->HUMANGGP:031659[SLC6A2], 1-FACTA-related-disease->UMLS:C1263846[Attention Deficit Disorder with Hyperactivity], 1-FACTA-related-drug->DrugBank:APRD01072[HCH],
ADRA2C	SLC9A6	2-GoPubMed-related-GO->GO:0004937[alpha1-adrenergic receptor activity],GO:0004936[alpha-adrenergic receptor activity], 1-GoPubMed-related-disease->mesh:2303[Cardiac Output, Low],
ADRA2C	AUTS2	1-GoPubMed-related-gene->2560[GABRB1], 2-GoPubMed-related-disease->mesh:5879[Tourette Syndrome],mesh:13981[Tic Disorders], 1-FACTA-related-gene->HUMANGGP:004123[GABRB1], 1-FACTA-related-disease->UMLS:C0040517[Tourette Syndrome],
ADRA2C	NTRK3	3-FACTA-related-drug->DrugBank:EXPT01467[Forskolin],DrugBank:APRD00340[Reserpine],DrugBank:APRD00450[Norepinephrine],
ADRA2C	NLGN3	2-GoPubMed-related-disease->mesh:19970[Cocaine-Related Disorders],mesh:7859[Learning Disorders],
ADRA2C	GRIN2B	2-FACTA-related-drug->DrugBank:APRD01072[HCH],DrugBank:BIOD00057[Fragment], 1-pathway->kegg:path:hsa04080[Neuroactive ligand-receptor interaction],
ADRA2C	OXTR	2-FACTA-related-drug->DrugBank:APRD01072[HCH],DrugBank:EXPT01467[Forskolin], 1-pathway->kegg:path:hsa04080[Neuroactive ligand-receptor interaction],
ADRA2C	TPH2	2-GoPubMed-related-disease->mesh:6948[Hyperkinesis],mesh:19970[Cocaine-Related Disorders], 1-FACTA-related-disease->UMLS:C1263846[Attention Deficit Disorder with Hyperactivity], 2-FACTA-related-drug->DrugBank:APRD01072[HCH],DrugBank:APRD00450[Norepinephrine],
ADRA2C	BAIAP2	1-FACTA-related-disease->UMLS:C1263846[Attention Deficit Disorder with Hyperactivity],
ADRA2C	HTR7	2-GoPubMed-related-GO->GO:0008227[G-protein coupled amine receptor activity],GO:0004930[G-protein coupled receptor activity], 2-FACTA-related-disease->UMLS:C0040517[Tourette Syndrome],UMLS:C1263846[Attention Deficit Disorder with Hyperactivity], 1-FACTA-related-drug->DrugBank:BIOD00057[Fragment], 1-pathway->kegg:path:hsa04080[Neuroactive ligand-receptor interaction],
ADRA2C	IMMP2L	3-GoPubMed-related-disease->mesh:5879[Tourette Syndrome],mesh:13981[Tic Disorders],mesh:20323[Tics], 1-FACTA-related-disease->UMLS:C0040517[Tourette Syndrome],
ADRA2C	CNTNAP2	3-GoPubMed-related-disease->mesh:5879[Tourette Syndrome],mesh:13981[Tic Disorders],mesh:20323[Tics], 1-FACTA-related-disease->UMLS:C0040517[Tourette Syndrome], 1-FACTA-related-drug->DrugBank:BIOD00057[Fragment],
ADRA2C	NRXN1	2-GoPubMed-related-disease->mesh:5879[Tourette Syndrome],mesh:13981[Tic Disorders],
ADRA2C	CHRNA7	2-FACTA-related-drug->DrugBank:APRD01072[HCH],DrugBank:BIOD00057[Fragment], 1-pathway->kegg:path:hsa04080[Neuroactive ligand-receptor interaction],
ADRA2C	EN2	2-FACTA-related-drug->DrugBank:BIOD00057[Fragment],DrugBank:APRD00450[Norepinephrine],
ADRA2C	HTR3A	1-FACTA-related-disease->UMLS:C0040517[Tourette Syndrome], 2-FACTA-related-drug->DrugBank:APRD01072[HCH],DrugBank:APRD00450[Norepinephrine],
ADRA2C	HTR2A	3-GoPubMed-related-GO->GO:0004937[alpha1-adrenergic receptor activity],GO:0008227[G-protein coupled amine receptor activity],GO:0004930[G-protein coupled receptor activity], 3-FACTA-related-disease->UMLS:C1840994[HBB],UMLS:C1840993[HBB],UMLS:C1840958[HBB], 3-FACTA-related-drug->DrugBank:APRD01072[HCH],DrugBank:BIOD00057[Fragment],DrugBank:APRD00340[Reserpine], 1-pathway->kegg:path:hsa04080[Neuroa…
ADRA2C	HTR1B	2-GoPubMed-related-GO->GO:0008227[G-protein coupled amine receptor activity],GO:0004930[G-protein coupled receptor activity], 2-FACTA-related-gene->HUMANGGP:024926[DRD5],HUMANGGP:031659[SLC6A2], 1-FACTA-related-disease->UMLS:C1263846[Attention Deficit Disorder with Hyperactivity], 3-FACTA-related-drug->DrugBank:APRD01072[HCH],DrugBank:BIOD00057[Fragment],DrugBank:APRD00450[Norepinephrine], 2-path…
ADRA2C	ALDH5A1	1-GoPubMed-related-disease->mesh:6948[Hyperkinesis], 1-FACTA-related-drug->DrugBank:BIOD00057[Fragment],
ADRA2C	MAOA	1-GoPubMed-related-disease->mesh:20230[Serotonin Syndrome], 3-FACTA-related-drug->DrugBank:APRD01072[HCH],DrugBank:BIOD00057[Fragment],DrugBank:APRD00450[Norepinephrine],
ADRA2C	ADRB2	2-FACTA-related-gene->HUMANGGP:008161[ADRB3],HUMANGGP:011331[ADRA1C], 3-FACTA-related-drug->DrugBank:APRD01072[HCH],DrugBank:BIOD00057[Fragment],DrugBank:EXPT01467[Forskolin],
ADRA2C	DRD3	2-FACTA-related-gene->HUMANGGP:011331[ADRA1C],HUMANGGP:024926[DRD5], 3-FACTA-related-disease->UMLS:C1840958[HBB],UMLS:C1840993[HBB],UMLS:C1840994[HBB], 3-FACTA-related-drug->DrugBank:APRD01072[HCH],DrugBank:BIOD00057[Fragment],DrugBank:APRD00450[Norepinephrine],
ADRA2C	NLGN4X	3-GoPubMed-related-disease->mesh:7859[Learning Disorders],mesh:5879[Tourette Syndrome],mesh:20323[Tics],
ADRA2C	GABRB1	4-FACTA-related-gene->HUMANGGP:004123[GABRB1],HUMANGGP:003403[ADRA2C],HUMANGGP:024653[HYD1],HUMANGGP:013695[IDUA], 1-FACTA-related-disease->UMLS:C0020179[Huntington's disease], 1-FACTA-related-drug->DrugBank:BIOD00057[Fragment], 1-pathway->kegg:path:hsa04080[Neuroactive ligand-receptor interaction],
ADRA2C	TDO2	2-GoPubMed-related-disease->mesh:20230[Serotonin Syndrome],mesh:5879[Tourette Syndrome], 2-FACTA-related-gene->HUMANGGP:003403[ADRA2C],HUMANGGP:024926[DRD5], 3-FACTA-related-disease->UMLS:C0040517[Tourette Syndrome],UMLS:C1263846[Attention Deficit Disorder with Hyperactivity],UMLS:C1260899[DBA],
ADRA2C	MED12	1-FACTA-related-disease->UMLS:C0004930[Behavior Disorders], 1-FACTA-related-drug->DrugBank:BIOD00057[Fragment],
ADRB3	MBD1	1-FACTA-related-drug->DrugBank:APRD00530[Portal],
ADRB3	HTR1B	2-GoPubMed-related-GO->GO:0008227[G-protein coupled amine receptor activity],GO:0004930[G-protein coupled receptor activity], 4-FACTA-related-drug->DrugBank:BIOD00057[Fragment],DrugBank:APRD00530[Portal],DrugBank:EXPT00494[Alanine],DrugBank:APRD00450[Norepinephrine], 1-pathway->kegg:path:hsa04080[Neuroactive ligand-receptor interaction],
ADRB3	HSD11B1	3-FACTA-related-gene->HUMANGGP:011799[GHRL],HUMANGGP:017427[SHC1],HUMANGGP:007089[GJA4], 4-FACTA-related-disease->UMLS:C1862639[APOA1],UMLS:C0206081[hyperandrogenism],UMLS:C0032460[polycystic ovary syndrome],UMLS:C0948265[metabolic syndrome],
ADRB3	DISC1	3-FACTA-related-drug->DrugBank:BIOD00060[IL-1ra],DrugBank:BIOD00057[Fragment],DrugBank:EXPT00494[Alanine],
ADRB3	ADRB2	5-GoPubMed-related-GO->GO:0004941[beta2-adrenergic receptor activity],GO:0040009[regulation of growth rate],GO:0004939[beta-adrenergic receptor activity],GO:0004940[beta1-adrenergic receptor activity],GO:0015052[beta3-adrenergic receptor activity], 4-FACTA-related-gene->HUMANGGP:039243[ADRA1B],HUMANGGP:008161[ADRB3],HUMANGGP:020893[ADRA1A],HUMANGGP:016527[SLC8A1], 2-FACTA-related-disease->UMLS:C0…
ADRB3	NRP2	1-FACTA-related-disease->UMLS:C0282488[interstitial cystitis], 1-FACTA-related-drug->DrugBank:APRD01015[Histamine],
ADRB3	MAOA	4-FACTA-related-drug->DrugBank:APRD00499[AraC],DrugBank:BIOD00057[Fragment],DrugBank:APRD00450[Norepinephrine],DrugBank:APRD00530[Portal],
ADRB3	MTHFR	2-FACTA-related-gene->HUMANGGP:036941[adrenergic, beta-3-, receptor],HUMANGGP:006455[cholesteryl ester transfer protein, plasma], 2-FACTA-related-drug->DrugBank:BIOD00057[Fragment],DrugBank:BIOD00060[IL-1ra],
ADRB3	ERBB4	1-FACTA-related-drug->DrugBank:BIOD00060[IL-1ra], 2-pathway->kegg:path:hsa04144[Endocytosis],kegg:path:hsa04020[Calcium signaling pathway],
ADRB3	NPAS2	2-FACTA-related-drug->DrugBank:APRD00530[Portal],DrugBank:EXPT00494[Alanine],
ADRB3	EN2	1-GoPubMed-related-GO->GO:0004939[beta-adrenergic receptor activity], 2-FACTA-related-drug->DrugBank:BIOD00057[Fragment],DrugBank:APRD00450[Norepinephrine],
ADRB3	ALOX5AP	3-FACTA-related-drug->DrugBank:APRD00553[Albuterol],DrugBank:BIOD00057[Fragment],DrugBank:APRD01015[Histamine],
ADRB3	TPH2	2-FACTA-related-drug->DrugBank:APRD00530[Portal],DrugBank:APRD00450[Norepinephrine],
ADRB3	ATP2B2	1-FACTA-related-drug->DrugBank:BIOD00057[Fragment], 2-pathway->kegg:path:hsa04970[Salivary secretion],kegg:path:hsa04020[Calcium signaling pathway],
ADRB3	HTR7	2-GoPubMed-related-GO->GO:0008227[G-protein coupled amine receptor activity],GO:0004930[G-protein coupled receptor activity], 1-FACTA-related-disease->UMLS:C0282488[interstitial cystitis], 1-FACTA-related-drug->DrugBank:BIOD00057[Fragment], 3-pathway->kegg:path:hsa04080[Neuroactive ligand-receptor interaction],kegg:path:hsa04020[Calcium signaling pathway],reactome:REACT_19327[],
ADRB3	KCNMA1	1-GoPubMed-related-gene->10242[KCNMB2], 1-GoPubMed-related-disease->mesh:53202[Urinary Incontinence, Urge], 2-FACTA-related-drug->DrugBank:APRD00530[Portal],DrugBank:APRD01015[Histamine], 1-pathway->kegg:path:hsa04970[Salivary secretion],
ALCAM	NTRK1	1-FACTA-related-gene->HUMANGGP:021114[GOLGA5], 4-FACTA-related-drug->DrugBank:BIOD00052[p75],DrugBank:APRD00627[Progesterone],DrugBank:APRD00506[Spectrum],DrugBank:APRD00631[Gel],
ALCAM	NLGN3	1-pathway->kegg:path:hsa04514[Cell adhesion molecules (CAMs)],
ALCAM	NLGN1	1-FACTA-related-disease->UMLS:C0001511[Adhesion], 1-pathway->kegg:path:hsa04514[Cell adhesion molecules (CAMs)],
ALCAM	GRPR	3-GoPubMed-related-disease->mesh:1063[Appendiceal Neoplasms],mesh:2430[Cecal Neoplasms],mesh:15831[Osteochondroma], 2-FACTA-related-drug->DrugBank:APRD00627[Progesterone],DrugBank:APRD00631[Gel],
ALCAM	NRP2	2-GoPubMed-related-disease->mesh:2804[Chondroblastoma],mesh:15831[Osteochondroma],
ALCAM	CNTNAP2	1-FACTA-related-drug->DrugBank:APRD00506[Spectrum], 1-pathway->kegg:path:hsa04514[Cell adhesion molecules (CAMs)],
ALCAM	DHCR7	4-FACTA-related-drug->DrugBank:BIOD00052[p75],DrugBank:BIOD00035[CSF],DrugBank:APRD00627[Progesterone],DrugBank:APRD00506[Spectrum],
ALCAM	CTNNA3	1-GoPubMed-related-gene->1496[CTNNA2], 1-FACTA-related-drug->DrugBank:BIOD00035[CSF],
ALCAM	NRXN2	1-FACTA-related-disease->UMLS:C0001511[Adhesion], 1-pathway->kegg:path:hsa04514[Cell adhesion molecules (CAMs)],
ALCAM	NRXN1	1-pathway->kegg:path:hsa04514[Cell adhesion molecules (CAMs)],
ALCAM	CD44	3-GoPubMed-related-GO->GO:0043854[cyclic nucleotide-gated mechanosensitive ion channel activity],GO:0043855[cyclic nucleotide-gated ion channel activity],GO:0008381[mechanically-gated ion channel activity], 1-GoPubMed-related-disease->mesh:15838[Chondromatosis, Synovial], 3-FACTA-related-drug->DrugBank:APRD00328[Selectin],DrugBank:BIOD00082[IL-2],DrugBank:BIOD00017[IFN-gamma],
ALCAM	RPS6KA2	5-FACTA-related-gene->HUMANGGP:006284[RPS6KA2],HUMANGGP:014823[VCAN],HUMANGGP:038143[SDC4],HUMANGGP:018018[DUSP16],HUMANGGP:000545[CD166], 2-FACTA-related-drug->DrugBank:BIOD00018[Menotropins],DrugBank:APRD00627[Progesterone],
ALCAM	DAB1	3-FACTA-related-disease->UMLS:C1521924[Ganglioglioma],UMLS:C0206716[ganglioglioma],UMLS:C0001511[Adhesion], 2-FACTA-related-drug->DrugBank:APRD00627[Progesterone],DrugBank:APRD00631[Gel],
ALCAM	HMGN1	4-FACTA-related-drug->DrugBank:BIOD00018[Menotropins],DrugBank:APRD00396[Estrogens],DrugBank:APRD00627[Progesterone],DrugBank:APRD00631[Gel],
ALCAM	NLGN4X	1-FACTA-related-drug->DrugBank:APRD00506[Spectrum], 1-pathway->kegg:path:hsa04514[Cell adhesion molecules (CAMs)],
ALCAM	PTGS2	2-FACTA-related-drug->DrugBank:BIOD00018[Menotropins],DrugBank:APRD00627[Progesterone],
ALDH3A2	NSD1	1-FACTA-related-disease->UMLS:C0424605[developmental delay], 2-FACTA-related-drug->DrugBank:APRD00506[Spectrum],DrugBank:APRD00552[Spectrum], 1-pathway->kegg:path:hsa00310[Lysine degradation],
ALDH3A2	CNTNAP2	2-FACTA-related-drug->DrugBank:APRD00506[Spectrum],DrugBank:APRD00552[Spectrum],
ALDH3A2	CACNA1G	2-FACTA-related-drug->DrugBank:APRD00506[Spectrum],DrugBank:APRD00552[Spectrum],
ALDH3A2	NTRK1	2-FACTA-related-drug->DrugBank:APRD00506[Spectrum],DrugBank:APRD00552[Spectrum],
ALDH3A2	CHD7	2-FACTA-related-drug->DrugBank:APRD00506[Spectrum],DrugBank:APRD00552[Spectrum],
ALDH3A2	NPAS2	2-FACTA-related-drug->DrugBank:APRD00506[Spectrum],DrugBank:APRD00552[Spectrum],
ALDH3A2	FABP5	2-GoPubMed-related-GO->GO:0033561[regulation of water loss via skin],GO:0060361[flight], 1-GoPubMed-related-disease->mesh:17453[Dermatitis, Irritant],
ALDH3A2	HOXB1	2-FACTA-related-drug->DrugBank:APRD00506[Spectrum],DrugBank:APRD00552[Spectrum],
ALDH3A2	ALDH5A1	2-GoPubMed-related-gene->4329[ALDH6A1],219[ALDH1B1], 1-GoPubMed-related-GO->GO:0004030[aldehyde dehydrogenase [NAD(P)+] activity], 5-FACTA-related-gene->HUMANGGP:034633[ALDH5A1],HUMANGGP:020284[ALDH4A1],HUMANGGP:042427[ALDH6A1],HUMANGGP:017519[ALDH3A2],HUMANGGP:000911[ALDH3A1], 2-FACTA-related-disease->UMLS:C0268528[hyperprolinemia],UMLS:C0424605[developmental delay], 1-pathway->kegg:path:hsa0110…
ALDH3A2	NLGN4X	1-GoPubMed-related-disease->mesh:7057[Ichthyosis], 3-FACTA-related-disease->UMLS:C0020758[ichthyosis],UMLS:C0020757[ichthyosis],UMLS:C0917816[mental retardation], 2-FACTA-related-drug->DrugBank:APRD00506[Spectrum],DrugBank:APRD00552[Spectrum],
ALDH3A2	DHCR7	1-FACTA-related-disease->UMLS:C0917816[mental retardation], 2-FACTA-related-drug->DrugBank:APRD00506[Spectrum],DrugBank:APRD00552[Spectrum], 1-pathway->kegg:path:hsa01100[Metabolic pathways],
ALDH3A2	CA6	2-FACTA-related-drug->DrugBank:APRD00506[Spectrum],DrugBank:APRD00552[Spectrum],
ALDH3A2	AHI1	2-FACTA-related-drug->DrugBank:APRD00506[Spectrum],DrugBank:APRD00552[Spectrum],
ALDH3A2	PITX1	1-FACTA-related-drug->DrugBank:APRD00201[GEO],
ALDH3A2	TH	1-FACTA-related-disease->UMLS:C1858142[LI3],
ALDH3A2	PON1	1-GoPubMed-related-disease->mesh:18489[Space Motion Sickness],
ALDH3A2	CADM1	2-FACTA-related-drug->DrugBank:APRD00506[Spectrum],DrugBank:APRD00552[Spectrum],
ALDH3A2	ANKRD11	1-GoPubMed-related-disease->mesh:3963[Diaper Rash], 1-FACTA-related-disease->UMLS:C0917816[mental retardation],
APBA1	FOXP2	1-FACTA-related-drug->DrugBank:APRD00280[Frontal],
APBA1	DRD3	2-FACTA-related-gene->HUMANGGP:007874[DRD3],HUMANGGP:024926[DRD5], 1-FACTA-related-drug->DrugBank:APRD00280[Frontal],
APBA1	TDO2	1-FACTA-related-gene->HUMANGGP:024926[DRD5], 2-FACTA-related-disease->UMLS:C0004352[autism],UMLS:C0036341[schizophrenia], 1-FACTA-related-drug->DrugBank:APRD00280[Frontal],
APBA1	RELN	3-GoPubMed-related-GO->GO:0001784[phosphotyrosine binding],GO:0045309[protein phosphorylated amino acid binding],GO:0051219[phosphoprotein binding], 1-FACTA-related-drug->DrugBank:APRD00280[Frontal],
APBA1	HMGN1	1-FACTA-related-disease->UMLS:C0002622[amnesia],
APBA1	SYNGAP1	3-FACTA-related-disease->UMLS:C0004352[autism],UMLS:C0009241[Cognition Disorders],UMLS:C0036341[schizophrenia],
APBA1	DISC1	1-FACTA-related-disease->UMLS:C0036341[schizophrenia], 1-FACTA-related-drug->DrugBank:APRD00280[Frontal],
APBA1	SLC1A1	1-FACTA-related-disease->UMLS:C0004352[autism], 1-FACTA-related-drug->DrugBank:APRD00280[Frontal],
APBA1	ADSL	1-GoPubMed-related-disease->mesh:18253[Adenoma, Villous],
APBA1	CTNNA3	2-FACTA-related-disease->UMLS:C0002395[Alzheimer's disease],UMLS:C0497327[dementia],
APBA1	ANKRD11	4-FACTA-related-disease->UMLS:C0004352[autism],UMLS:C0338656[cognitive impairment],UMLS:C0009241[Cognition Disorders],UMLS:C0027651[tumor],
APBA1	CNTNAP2	3-GoPubMed-related-gene->85445[CNTNAP4],80262[C16orf70],79937[CNTNAP3], 1-GoPubMed-related-GO->GO:0050126[N-carbamoylputrescine amidase activity], 1-FACTA-related-disease->UMLS:C0004352[autism],
APBA1	GABRA4	2-FACTA-related-disease->UMLS:C0004352[autism],UMLS:C0002622[amnesia],
APBA1	CACNA1G	1-GoPubMed-related-gene->321[APBA2], 4-GoPubMed-related-GO->GO:0044027[hypermethylation of CpG island],GO:0003908[methylated-DNA-[protein]-cysteine S-methyltransferase activity],GO:0008172[S-methyltransferase activity],GO:0044026[DNA hypermethylation], 2-GoPubMed-related-disease->mesh:53842[Microsatellite Instability],mesh:42822[Genomic Instability], 1-FACTA-related-gene->HUMANGGP:031986[MINT2],
APBA1	RIMS3	3-FACTA-related-disease->UMLS:C0004352[autism],UMLS:C0036341[schizophrenia],UMLS:C0027651[tumor],
APBA1	APBA2	4-GoPubMed-related-gene->9413[FAM189A2],23359[FAM189A1],9546[APBA3],8913[CACNA1G], 10-GoPubMed-related-GO->GO:0001784[phosphotyrosine binding],GO:0045309[protein phosphorylated amino acid binding],GO:0051219[phosphoprotein binding],GO:0003908[methylated-DNA-[protein]-cysteine S-methyltransferase activity],GO:0042982[amyloid precursor protein metabolic process],GO:0008172[S-methyltransferase activ…
ARHGEF6	OPHN1	3-GoPubMed-related-gene->5063[PAK3],7592[ZNF41],11141[IL1RAPL1], 9-GoPubMed-related-GO->GO:0005100[Rho GTPase activator activity],GO:0005089[Rho guanyl-nucleotide exchange factor activity],GO:0005099[Ras GTPase activator activity],GO:0005088[Ras guanyl-nucleotide exchange factor activity],GO:0005092[GDP-dissociation inhibitor activity],GO:0048489[synaptic vesicle transport],GO:0005085[guanyl-nucl…
ARHGEF6	NTNG1	4-GoPubMed-related-disease->mesh:38901[Mental Retardation, X-Linked],mesh:8607[Mental Retardation],mesh:40181[Genetic Diseases, X-Linked],mesh:20271[Heredodegenerative Disorders, Nervous System], 2-FACTA-related-disease->UMLS:C0917816[mental retardation],UMLS:C0025362[Mental Retardation],
ARHGEF6	RFWD2	1-GoPubMed-related-GO->GO:0005085[guanyl-nucleotide exchange factor activity], 2-GoPubMed-related-disease->mesh:24182[Uniparental Disomy],mesh:9630[Nondisjunction, Genetic],
ARHGEF6	TSPAN7	6-GoPubMed-related-gene->24140[FTSJ1],7592[ZNF41],11141[IL1RAPL1],4983[OPHN1],79659[DYNC2H1],5063[PAK3], 6-GoPubMed-related-GO->GO:0005092[GDP-dissociation inhibitor activity],GO:0005089[Rho guanyl-nucleotide exchange factor activity],GO:0048489[synaptic vesicle transport],GO:0005088[Ras guanyl-nucleotide exchange factor activity],GO:0005083[small GTPase regulator activity],GO:0005085[guanyl-nucl…
ARHGEF6	IL1RAPL2	1-GoPubMed-related-gene->11141[IL1RAPL1], 3-GoPubMed-related-disease->mesh:38901[Mental Retardation, X-Linked],mesh:8607[Mental Retardation],mesh:40181[Genetic Diseases, X-Linked], 1-FACTA-related-gene->HUMANGGP:007566[IL1RAPL1], 3-FACTA-related-disease->UMLS:C1136249[Mental Retardation, X-Linked],UMLS:C0917816[mental retardation],UMLS:C0025362[Mental Retardation],
ARHGEF6	IL1RAPL1	3-GoPubMed-related-gene->7592[ZNF41],24140[FTSJ1],4983[OPHN1], 6-GoPubMed-related-GO->GO:0048489[synaptic vesicle transport],GO:0005092[GDP-dissociation inhibitor activity],GO:0005089[Rho guanyl-nucleotide exchange factor activity],GO:0005088[Ras guanyl-nucleotide exchange factor activity],GO:0005083[small GTPase regulator activity],GO:0005085[guanyl-nucleotide exchange factor activity], 3-GoPubM…
ARHGEF6	DLGAP2	4-GoPubMed-related-disease->mesh:5600[Fragile X Syndrome],mesh:25064[Sex Chromosome Disorders],mesh:38901[Mental Retardation, X-Linked],mesh:8607[Mental Retardation], 2-FACTA-related-disease->UMLS:C0917816[mental retardation],UMLS:C0025362[Mental Retardation],
ARHGEF6	NLGN4X	1-GoPubMed-related-gene->7592[ZNF41], 2-GoPubMed-related-GO->GO:0005092[GDP-dissociation inhibitor activity],GO:0005083[small GTPase regulator activity], 9-FACTA-related-gene->HUMANGGP:006914[ZNF81],HUMANGGP:040636[FTSJ1],HUMANGGP:015143[DLG3],HUMANGGP:027462[ZNF41],HUMANGGP:007783[ARHGEF6],HUMANGGP:020388[TM4SF2],HUMANGGP:028523[FACL4],HUMANGGP:039910[OPHN1],HUMANGGP:002027[RPS6KA3], 4-FACTA-rel…
ARHGEF6	ARX	5-GoPubMed-related-gene->24140[FTSJ1],11141[IL1RAPL1],7592[ZNF41],347344[ZNF81],4983[OPHN1], 2-GoPubMed-related-GO->GO:0005092[GDP-dissociation inhibitor activity],GO:0048489[synaptic vesicle transport], 1-GoPubMed-related-disease->mesh:38901[Mental Retardation, X-Linked], 7-FACTA-related-gene->HUMANGGP:007783[ARHGEF6],HUMANGGP:039910[OPHN1],HUMANGGP:002027[RPS6KA3],HUMANGGP:020388[TM4SF2],HUMANG…
ARHGEF6	SLC6A8	1-GoPubMed-related-gene->7592[ZNF41], 2-GoPubMed-related-GO->GO:0005092[GDP-dissociation inhibitor activity],GO:0005083[small GTPase regulator activity], 8-FACTA-related-gene->HUMANGGP:039910[OPHN1],HUMANGGP:002027[RPS6KA3],HUMANGGP:007783[ARHGEF6],HUMANGGP:020388[TM4SF2],HUMANGGP:040636[FTSJ1],HUMANGGP:028523[FACL4],HUMANGGP:015143[DLG3],HUMANGGP:027462[ZNF41], 4-FACTA-related-disease->UMLS:C113…
ARHGEF6	RAB39B	4-GoPubMed-related-disease->mesh:38901[Mental Retardation, X-Linked],mesh:40181[Genetic Diseases, X-Linked],mesh:8607[Mental Retardation],mesh:20271[Heredodegenerative Disorders, Nervous System], 3-FACTA-related-disease->UMLS:C1136249[Mental Retardation, X-Linked],UMLS:C0917816[mental retardation],UMLS:C0025362[Mental Retardation],
ARHGEF6	AGTR2	2-GoPubMed-related-gene->7592[ZNF41],24140[FTSJ1], 8-FACTA-related-gene->HUMANGGP:007783[ARHGEF6],HUMANGGP:020388[TM4SF2],HUMANGGP:040636[FTSJ1],HUMANGGP:039910[OPHN1],HUMANGGP:028523[FACL4],HUMANGGP:002027[RPS6KA3],HUMANGGP:015143[DLG3],HUMANGGP:027462[ZNF41], 2-FACTA-related-disease->UMLS:C1845055[ATRX],UMLS:C1136249[Mental Retardation, X-Linked],
ARHGEF6	FGD1	4-GoPubMed-related-gene->7592[ZNF41],347344[ZNF81],24140[FTSJ1],11141[IL1RAPL1], 6-GoPubMed-related-GO->GO:0005089[Rho guanyl-nucleotide exchange factor activity],GO:0005088[Ras guanyl-nucleotide exchange factor activity],GO:0005085[guanyl-nucleotide exchange factor activity],GO:0046847[filopodium assembly],GO:0030035[microspike assembly],GO:0005083[small GTPase regulator activity], 9-FACTA-relat…
ARHGEF6	NLGN3	2-GoPubMed-related-GO->GO:0005092[GDP-dissociation inhibitor activity],GO:0005083[small GTPase regulator activity], 3-GoPubMed-related-disease->mesh:5600[Fragile X Syndrome],mesh:25064[Sex Chromosome Disorders],mesh:8607[Mental Retardation], 6-FACTA-related-gene->HUMANGGP:040636[FTSJ1],HUMANGGP:015143[DLG3],HUMANGGP:027462[ZNF41],HUMANGGP:007783[ARHGEF6],HUMANGGP:020388[TM4SF2],HUMANGGP:039910[OP…
ARHGEF6	RPL10	2-GoPubMed-related-disease->mesh:24182[Uniparental Disomy],mesh:9630[Nondisjunction, Genetic], 2-FACTA-related-disease->UMLS:C1136249[Mental Retardation, X-Linked],UMLS:C0917816[mental retardation],
ARHGEF6	SYN1	2-GoPubMed-related-gene->347344[ZNF81],7592[ZNF41], 1-GoPubMed-related-GO->GO:0005092[GDP-dissociation inhibitor activity], 4-FACTA-related-gene->HUMANGGP:006914[ZNF81],HUMANGGP:027462[ZNF41],HUMANGGP:040636[FTSJ1],HUMANGGP:015143[DLG3], 3-FACTA-related-disease->UMLS:C1845055[ATRX],UMLS:C1136249[Mental Retardation, X-Linked],UMLS:C0016667[Fragile X Syndrome],
ASCL1	GTF2I	1-FACTA-related-drug->DrugBank:APRD00256[Valproic Acid],
ASCL1	HOXA1	2-GoPubMed-related-disease->mesh:7040[Hypoventilation],mesh:18243[Teratocarcinoma], 4-FACTA-related-drug->DrugBank:APRD00017[Tretinoin],DrugBank:APRD00140[Tretinoin],DrugBank:APRD00256[Valproic Acid],DrugBank:EXPT02079[lysine],
ASCL1	RELN	1-FACTA-related-disease->UMLS:C0220620[GCT], 3-FACTA-related-drug->DrugBank:APRD00256[Valproic Acid],DrugBank:APRD00140[Tretinoin],DrugBank:APRD00017[Tretinoin],
ASCL1	NRCAM	1-GoPubMed-related-gene->27097[TAF5L], 3-FACTA-related-gene->HUMANGGP:035843[NRCAM],HUMANGGP:013454[PHF20],HUMANGGP:033100[TAF5L],
ASCL1	NRXN1	2-FACTA-related-disease->UMLS:C1739393[Hopkins syndrome],UMLS:C0028043[nicotine addiction], 1-FACTA-related-drug->DrugBank:APRD00256[Valproic Acid],
ASCL1	TBX1	3-FACTA-related-drug->DrugBank:APRD00140[Tretinoin],DrugBank:APRD00017[Tretinoin],DrugBank:EXPT02079[lysine],
ASCL1	HTR3A	2-FACTA-related-drug->DrugBank:APRD01072[HCH],DrugBank:APRD00450[Norepinephrine],
ASCL1	EN2	1-GoPubMed-related-GO->GO:0005112[Notch binding], 3-FACTA-related-drug->DrugBank:APRD00140[Tretinoin],DrugBank:APRD00017[Tretinoin],DrugBank:APRD00450[Norepinephrine],
ASCL1	HTR1B	2-FACTA-related-drug->DrugBank:APRD01072[HCH],DrugBank:APRD00450[Norepinephrine],
ASCL1	DLX2	4-FACTA-related-drug->DrugBank:APRD00504[ID2],DrugBank:APRD00140[Tretinoin],DrugBank:APRD00017[Tretinoin],DrugBank:EXPT02079[lysine],
ASCL1	DISC1	1-GoPubMed-related-disease->mesh:7644[Keratosis Follicularis], 1-FACTA-related-drug->DrugBank:EXPT02079[lysine],
ASCL1	ALDH5A1	1-GoPubMed-related-disease->mesh:20182[Sleep Apnea, Central],
ASCL1	BAIAP2	1-GoPubMed-related-gene->63974[NEUROD6], 1-FACTA-related-gene->HUMANGGP:006897[NEUROD6], 1-FACTA-related-drug->DrugBank:APRD00504[ID2],
ASCL1	SCN2A	4-FACTA-related-drug->DrugBank:EXPT02079[lysine],DrugBank:APRD00256[Valproic Acid],DrugBank:APRD00140[Tretinoin],DrugBank:APRD00017[Tretinoin],
ASCL1	UBE3A	1-FACTA-related-disease->UMLS:C1739393[Hopkins syndrome], 1-FACTA-related-drug->DrugBank:APRD00256[Valproic Acid],
ASCL1	MECP2	1-GoPubMed-related-GO->GO:0003360[brainstem development], 1-FACTA-related-disease->UMLS:C1739393[Hopkins syndrome], 3-FACTA-related-drug->DrugBank:APRD00504[ID2],DrugBank:EXPT02079[lysine],DrugBank:APRD00256[Valproic Acid],
AVPR1B	NLGN4Y	1-GoPubMed-related-gene->57502[NLGN4X], 1-FACTA-related-disease->UMLS:C0236792[Asperger Syndrome],
AVPR1B	NLGN4X	2-GoPubMed-related-GO->GO:0060134[prepulse inhibition],GO:0001964[startle response], 1-FACTA-related-gene->HUMANGGP:038063[AVPR1B], 2-FACTA-related-disease->UMLS:C0233639[Autism],UMLS:C0236792[Asperger Syndrome], 2-FACTA-related-drug->DrugBank:APRD00506[Spectrum],DrugBank:APRD00552[Spectrum],
AVPR1B	TPH2	1-FACTA-related-gene->HUMANGGP:042269[CRHBP], 1-FACTA-related-disease->UMLS:C0525045[Mood Disorders], 1-FACTA-related-drug->DrugBank:APRD00530[Portal],
AVPR1B	KCNMA1	1-FACTA-related-disease->UMLS:C0233639[Autism], 1-FACTA-related-drug->DrugBank:APRD00530[Portal], 1-pathway->kegg:path:hsa04270[Vascular smooth muscle contraction],
AVPR1B	HTR1B	1-FACTA-related-drug->DrugBank:APRD00530[Portal], 1-pathway->kegg:path:hsa04080[Neuroactive ligand-receptor interaction],
AVPR1B	CADM1	1-FACTA-related-disease->UMLS:C0233639[Autism], 2-FACTA-related-drug->DrugBank:APRD00506[Spectrum],DrugBank:APRD00552[Spectrum],
AVPR1B	CREBBP	2-FACTA-related-drug->DrugBank:APRD00506[Spectrum],DrugBank:APRD00552[Spectrum],
AVPR1B	NSD1	2-FACTA-related-drug->DrugBank:APRD00506[Spectrum],DrugBank:APRD00552[Spectrum],
AVPR1B	CA6	2-FACTA-related-drug->DrugBank:APRD00506[Spectrum],DrugBank:APRD00552[Spectrum],
AVPR1B	MBD1	1-FACTA-related-disease->UMLS:C0233639[Autism], 1-FACTA-related-drug->DrugBank:APRD00530[Portal],
AVPR1B	CNTNAP2	2-GoPubMed-related-GO->GO:0022831[narrow pore, gated channel activity],GO:0022842[narrow pore channel activity], 1-FACTA-related-disease->UMLS:C0233639[Autism], 2-FACTA-related-drug->DrugBank:APRD00506[Spectrum],DrugBank:APRD00552[Spectrum],
AVPR1B	CHD7	2-FACTA-related-drug->DrugBank:APRD00506[Spectrum],DrugBank:APRD00552[Spectrum],
AVPR1B	CACNA1G	1-FACTA-related-disease->UMLS:C0233639[Autism], 2-FACTA-related-drug->DrugBank:APRD00506[Spectrum],DrugBank:APRD00552[Spectrum], 1-pathway->kegg:path:hsa04020[Calcium signaling pathway],
AVPR1B	MAOA	1-FACTA-related-gene->HUMANGGP:026425[MAOB], 1-FACTA-related-drug->DrugBank:APRD00530[Portal],
AVPR1B	PTGS2	1-GoPubMed-related-disease->mesh:4412[Dysmenorrhea],
AVPR1B	IL1RAPL2	1-FACTA-related-disease->UMLS:C0236792[Asperger Syndrome],
AVPR1B	NTRK1	2-FACTA-related-gene->HUMANGGP:009070[NTRK1],HUMANGGP:038063[AVPR1B], 2-FACTA-related-drug->DrugBank:APRD00506[Spectrum],DrugBank:APRD00552[Spectrum],
AVPR1B	NPAS2	1-FACTA-related-disease->UMLS:C0233639[Autism], 3-FACTA-related-drug->DrugBank:APRD00506[Spectrum],DrugBank:APRD00552[Spectrum],DrugBank:APRD00530[Portal],
AVPR1B	CHRNA7	1-GoPubMed-related-GO->GO:0022831[narrow pore, gated channel activity], 2-pathway->kegg:path:hsa04080[Neuroactive ligand-receptor interaction],kegg:path:hsa04020[Calcium signaling pathway],
AVPR1B	HOXB1	1-GoPubMed-related-gene->3198[HOXA1], 1-FACTA-related-gene->HUMANGGP:025411[HOXA1], 1-FACTA-related-disease->UMLS:C0236792[Asperger Syndrome], 2-FACTA-related-drug->DrugBank:APRD00506[Spectrum],DrugBank:APRD00552[Spectrum],
AVPR1B	HOXA1	1-GoPubMed-related-GO->GO:0004708[MAP kinase kinase activity], 2-FACTA-related-gene->HUMANGGP:025411[HOXA1],HUMANGGP:038063[AVPR1B], 2-FACTA-related-disease->UMLS:C0236792[Asperger Syndrome],UMLS:C0233639[Autism], 2-FACTA-related-drug->DrugBank:APRD00506[Spectrum],DrugBank:APRD00552[Spectrum],
AVPR1B	SHANK3	1-GoPubMed-related-gene->57502[NLGN4X], 2-FACTA-related-disease->UMLS:C0233639[Autism],UMLS:C0236792[Asperger Syndrome], 2-FACTA-related-drug->DrugBank:APRD00506[Spectrum],DrugBank:APRD00552[Spectrum],
AVPR1B	RBMS3	1-FACTA-related-disease->UMLS:C0001807[aggression],
AVPR1B	OXTR	1-GoPubMed-related-gene->552[AVPR1A], 3-GoPubMed-related-disease->mesh:7752[Obstetric Labor, Premature],mesh:4412[Dysmenorrhea],mesh:17699[Pelvic Pain], 1-FACTA-related-gene->HUMANGGP:038063[AVPR1B], 2-FACTA-related-disease->UMLS:C0233639[Autism],UMLS:C0236792[Asperger Syndrome], 4-pathway->kegg:path:hsa04080[Neuroactive ligand-receptor interaction],reactome:REACT_18283[],kegg:path:hsa04020[Calci…
AVPR1B	DHCR7	2-FACTA-related-drug->DrugBank:APRD00506[Spectrum],DrugBank:APRD00552[Spectrum],
BPHL	CHD7	3-FACTA-related-drug->DrugBank:EXPT02079[lysine],DrugBank:APRD00506[Spectrum],DrugBank:APRD00552[Spectrum],
BPHL	MYO1A	2-FACTA-related-drug->DrugBank:EXPT00573[Aspartic Acid],DrugBank:APRD00631[Gel],
BPHL	CA6	3-FACTA-related-drug->DrugBank:APRD00506[Spectrum],DrugBank:APRD00552[Spectrum],DrugBank:APRD00631[Gel],
BPHL	CDH9	2-GoPubMed-related-GO->GO:0003823[antigen binding],GO:0005488[binding], 5-GoPubMed-related-disease->mesh:2292[Carcinoma, Renal Cell],mesh:7680[Kidney Neoplasms],mesh:14571[Urologic Neoplasms],mesh:5355[Fibrosis],mesh:2277[Carcinoma],
BPHL	AHI1	3-FACTA-related-drug->DrugBank:APRD00506[Spectrum],DrugBank:APRD00552[Spectrum],DrugBank:APRD00631[Gel],
BPHL	CREBBP	3-FACTA-related-drug->DrugBank:EXPT02079[lysine],DrugBank:APRD00506[Spectrum],DrugBank:APRD00552[Spectrum],
BPHL	HEPACAM	1-GoPubMed-related-gene->1462[VCAN], 1-FACTA-related-disease->UMLS:C0007134[renal cell carcinoma],
BPHL	FBXO40	1-GoPubMed-related-disease->mesh:1284[Atrophy],
BPHL	NTRK1	4-FACTA-related-drug->DrugBank:EXPT02079[lysine],DrugBank:APRD00506[Spectrum],DrugBank:APRD00552[Spectrum],DrugBank:APRD00631[Gel],
BPHL	NPAS2	3-FACTA-related-drug->DrugBank:APRD00506[Spectrum],DrugBank:APRD00552[Spectrum],DrugBank:APRD00631[Gel],
BPHL	HOXB1	4-FACTA-related-drug->DrugBank:EXPT02079[lysine],DrugBank:APRD00506[Spectrum],DrugBank:APRD00631[Gel],DrugBank:APRD00552[Spectrum],
BPHL	CNTNAP2	2-FACTA-related-drug->DrugBank:APRD00506[Spectrum],DrugBank:APRD00552[Spectrum],
BPHL	ALDH5A1	2-GoPubMed-related-gene->4329[ALDH6A1],55856[ACOT13], 1-FACTA-related-gene->HUMANGGP:042427[ALDH6A1], 1-FACTA-related-drug->DrugBank:APRD00631[Gel],
BPHL	NSD1	3-FACTA-related-drug->DrugBank:EXPT02079[lysine],DrugBank:APRD00506[Spectrum],DrugBank:APRD00552[Spectrum],
BPHL	GRIP1	1-FACTA-related-drug->DrugBank:APRD00263[Ganciclovir],
BPHL	MKL2	1-GoPubMed-related-disease->mesh:1284[Atrophy], 3-FACTA-related-disease->UMLS:C0018799[heart disease],UMLS:C0007097[carcinoma],UMLS:C0006826[cancer],
BPHL	GRID2	2-GoPubMed-related-GO->GO:0003823[antigen binding],GO:0005488[binding],
BPHL	PLN	1-FACTA-related-gene->HUMANGGP:033470[biphenyl hydrolase-like],
CACNB4	DMD	3-pathway->kegg:path:hsa05410[Hypertrophic cardiomyopathy (HCM)],kegg:path:hsa05414[Dilated cardiomyopathy],kegg:path:hsa05412[Arrhythmogenic right ventricular cardiomyopathy (ARVC)],
CACNB4	CACNA1F	4-GoPubMed-related-GO->GO:0007416[synapse assembly],GO:0050808[synapse organization],GO:0043062[extracellular structure organization],GO:0015267[channel activity], 1-FACTA-related-disease->UMLS:C0270862[hemiplegic migraine], 6-pathway->kegg:path:hsa05410[Hypertrophic cardiomyopathy (HCM)],kegg:path:hsa04010[MAPK signaling pathway],kegg:path:hsa05414[Dilated cardiomyopathy],kegg:path:hsa05412[Arrh…
CACNB4	AHI1	1-FACTA-related-drug->DrugBank:APRD00552[Spectrum],
CACNB4	CACNA1D	2-GoPubMed-related-disease->mesh:15624[Lambert-Eaton Myasthenic Syndrome],mesh:20361[Paraneoplastic Syndromes, Nervous System], 6-pathway->kegg:path:hsa05410[Hypertrophic cardiomyopathy (HCM)],kegg:path:hsa04010[MAPK signaling pathway],kegg:path:hsa05414[Dilated cardiomyopathy],kegg:path:hsa05412[Arrhythmogenic right ventricular cardiomyopathy (ARVC)],kegg:path:hsa04260[Cardiac muscle contraction…
CACNB4	CADM1	1-GoPubMed-related-GO->GO:0004385[guanylate kinase activity], 1-FACTA-related-drug->DrugBank:APRD00552[Spectrum],
CACNB4	TNIP2	2-GoPubMed-related-disease->mesh:15419[Spastic Paraplegia, Hereditary],mesh:4831[Epilepsies, Myoclonic],
CACNB4	CHRNA7	1-GoPubMed-related-GO->GO:0022831[narrow pore, gated channel activity], 3-GoPubMed-related-disease->mesh:20190[Myoclonic Epilepsy, Juvenile],mesh:17034[Epilepsy, Frontal Lobe],mesh:4831[Epilepsies, Myoclonic], 1-FACTA-related-gene->HUMANGGP:008639[CHRNA1], 2-FACTA-related-disease->UMLS:C0270853[juvenile myoclonic epilepsy],UMLS:C0014548[Epilepsy, Generalized],
CACNB4	SCN1A	3-GoPubMed-related-GO->GO:0022831[narrow pore, gated channel activity],GO:0022842[narrow pore channel activity],GO:0007416[synapse assembly], 4-GoPubMed-related-disease->mesh:3294[Seizures, Febrile],mesh:4831[Epilepsies, Myoclonic],mesh:20190[Myoclonic Epilepsy, Juvenile],mesh:4832[Epilepsy, Absence], 1-FACTA-related-drug->DrugBank:APRD00552[Spectrum],
CACNB4	SLC4A10	1-GoPubMed-related-disease->mesh:17034[Epilepsy, Frontal Lobe], 1-FACTA-related-disease->UMLS:C0014544[epilepsy],
CACNB4	NTRK1	1-FACTA-related-drug->DrugBank:APRD00552[Spectrum], 1-pathway->kegg:path:hsa04010[MAPK signaling pathway],
CACNB4	NLGN4X	3-GoPubMed-related-GO->GO:0007416[synapse assembly],GO:0050808[synapse organization],GO:0043062[extracellular structure organization], 1-FACTA-related-disease->UMLS:C0014544[epilepsy], 1-FACTA-related-drug->DrugBank:APRD00552[Spectrum],
CACNB4	CACNA1G	2-GoPubMed-related-disease->mesh:4832[Epilepsy, Absence],mesh:20190[Myoclonic Epilepsy, Juvenile], 3-FACTA-related-disease->UMLS:C0270862[hemiplegic migraine],UMLS:C0270853[juvenile myoclonic epilepsy],UMLS:C0014553[Epilepsy, Absence], 1-FACTA-related-drug->DrugBank:APRD00552[Spectrum], 2-pathway->kegg:path:hsa04010[MAPK signaling pathway],reactome:REACT_18312[],
CACNB4	CACNA1C	1-GoPubMed-related-GO->GO:0004385[guanylate kinase activity], 1-FACTA-related-gene->HUMANGGP:002682[CACNB2], 1-FACTA-related-disease->UMLS:C0270862[hemiplegic migraine], 6-pathway->kegg:path:hsa05410[Hypertrophic cardiomyopathy (HCM)],kegg:path:hsa04010[MAPK signaling pathway],kegg:path:hsa05414[Dilated cardiomyopathy],kegg:path:hsa05412[Arrhythmogenic right ventricular cardiomyopathy (ARVC)],keg…
CACNB4	ITGB7	3-pathway->kegg:path:hsa05410[Hypertrophic cardiomyopathy (HCM)],kegg:path:hsa05414[Dilated cardiomyopathy],kegg:path:hsa05412[Arrhythmogenic right ventricular cardiomyopathy (ARVC)],
CACNB4	ITGB3	1-GoPubMed-related-GO->GO:0042615[CD154 receptor binding], 3-pathway->kegg:path:hsa05410[Hypertrophic cardiomyopathy (HCM)],kegg:path:hsa05414[Dilated cardiomyopathy],kegg:path:hsa05412[Arrhythmogenic right ventricular cardiomyopathy (ARVC)],
CACNB4	ITGA4	3-pathway->kegg:path:hsa05410[Hypertrophic cardiomyopathy (HCM)],kegg:path:hsa05414[Dilated cardiomyopathy],kegg:path:hsa05412[Arrhythmogenic right ventricular cardiomyopathy (ARVC)],
CACNB4	SLC9A6	1-FACTA-related-disease->UMLS:C0028738[nystagmus], 1-pathway->kegg:path:hsa04260[Cardiac muscle contraction],
CACNB4	CACNA1H	4-GoPubMed-related-disease->mesh:4832[Epilepsy, Absence],mesh:20190[Myoclonic Epilepsy, Juvenile],mesh:3294[Seizures, Febrile],mesh:4831[Epilepsies, Myoclonic], 4-FACTA-related-disease->UMLS:C0014553[Epilepsy, Absence],UMLS:C0014548[Epilepsy, Generalized],UMLS:C0270853[juvenile myoclonic epilepsy],UMLS:C0014544[epilepsy], 2-pathway->kegg:path:hsa04010[MAPK signaling pathway],reactome:REACT_18312[…
CACNB4	CNTNAP2	2-GoPubMed-related-GO->GO:0022831[narrow pore, gated channel activity],GO:0022842[narrow pore channel activity], 1-FACTA-related-drug->DrugBank:APRD00552[Spectrum],
CACNG2	NBEA	1-GoPubMed-related-GO->GO:0043495[protein anchor], 1-FACTA-related-disease->UMLS:C0260662[Hearing Disorders],
CACNG2	TDO2	2-FACTA-related-disease->UMLS:C0005586[Bipolar Disorder],UMLS:C0036341[schizophrenia], 1-FACTA-related-drug->DrugBank:APRD00280[Frontal],
CACNG2	CACNA1F	4-GoPubMed-related-GO->GO:0007268[synaptic transmission],GO:0050808[synapse organization],GO:0019226[transmission of nerve impulse],GO:0043062[extracellular structure organization], 1-GoPubMed-related-disease->mesh:53447[Channelopathies], 5-pathway->kegg:path:hsa05410[Hypertrophic cardiomyopathy (HCM)],kegg:path:hsa04010[MAPK signaling pathway],kegg:path:hsa05414[Dilated cardiomyopathy],kegg:path…
CACNG2	CACNA1D	5-pathway->kegg:path:hsa05410[Hypertrophic cardiomyopathy (HCM)],kegg:path:hsa04010[MAPK signaling pathway],kegg:path:hsa05414[Dilated cardiomyopathy],kegg:path:hsa05412[Arrhythmogenic right ventricular cardiomyopathy (ARVC)],kegg:path:hsa04260[Cardiac muscle contraction],
CACNG2	RELN	1-FACTA-related-drug->DrugBank:APRD00280[Frontal],
CACNG2	DISC1	2-FACTA-related-disease->UMLS:C0036341[schizophrenia],UMLS:C0005586[Bipolar Disorder], 1-FACTA-related-drug->DrugBank:APRD00280[Frontal],
CACNG2	DMD	3-pathway->kegg:path:hsa05410[Hypertrophic cardiomyopathy (HCM)],kegg:path:hsa05414[Dilated cardiomyopathy],kegg:path:hsa05412[Arrhythmogenic right ventricular cardiomyopathy (ARVC)],
CACNG2	SLC9A6	1-pathway->kegg:path:hsa04260[Cardiac muscle contraction],
CACNG2	CACNA1G	2-GoPubMed-related-disease->mesh:4832[Epilepsy, Absence],mesh:4829[Epilepsy, Generalized], 1-FACTA-related-disease->UMLS:C0014553[Epilepsy, Absence], 1-pathway->kegg:path:hsa04010[MAPK signaling pathway],
CACNG2	ITGB7	2-FACTA-related-disease->UMLS:C0001511[Adhesion],UMLS:C0006826[cancer], 3-pathway->kegg:path:hsa05410[Hypertrophic cardiomyopathy (HCM)],kegg:path:hsa05414[Dilated cardiomyopathy],kegg:path:hsa05412[Arrhythmogenic right ventricular cardiomyopathy (ARVC)],
CACNG2	CACNA1C	1-GoPubMed-related-disease->mesh:53447[Channelopathies], 1-FACTA-related-disease->UMLS:C0005586[Bipolar Disorder], 5-pathway->kegg:path:hsa05410[Hypertrophic cardiomyopathy (HCM)],kegg:path:hsa04010[MAPK signaling pathway],kegg:path:hsa05414[Dilated cardiomyopathy],kegg:path:hsa05412[Arrhythmogenic right ventricular cardiomyopathy (ARVC)],kegg:path:hsa04260[Cardiac muscle contraction],
CACNG2	SYNGAP1	1-GoPubMed-related-GO->GO:0050877[neurological system process], 3-GoPubMed-related-disease->mesh:9461[Neurologic Manifestations],mesh:12816[Signs and Symptoms],mesh:9422[Nervous System Diseases], 1-FACTA-related-disease->UMLS:C0036341[schizophrenia],
CACNG2	NTNG1	1-GoPubMed-related-GO->GO:0060074[synapse maturation], 2-GoPubMed-related-disease->mesh:12640[Seizures],mesh:4827[Epilepsy], 3-FACTA-related-disease->UMLS:C0036341[schizophrenia],UMLS:C0005586[Bipolar Disorder],UMLS:C0014544[epilepsy],
CACNG2	SLC1A1	1-FACTA-related-drug->DrugBank:APRD00280[Frontal],
CACNG2	CACNA1H	4-GoPubMed-related-disease->mesh:4832[Epilepsy, Absence],mesh:4829[Epilepsy, Generalized],mesh:53447[Channelopathies],mesh:4827[Epilepsy], 2-FACTA-related-disease->UMLS:C0014553[Epilepsy, Absence],UMLS:C0014544[epilepsy], 1-pathway->kegg:path:hsa04010[MAPK signaling pathway],
CACNG2	FOXP2	1-FACTA-related-drug->DrugBank:APRD00280[Frontal],
CACNG2	SHANK2	1-GoPubMed-related-gene->85358[SHANK3], 1-FACTA-related-drug->DrugBank:APRD00280[Frontal],
CAMK2A	DISC1	1-GoPubMed-related-GO->GO:0016358[dendrite development], 2-FACTA-related-disease->UMLS:C0036341[schizophrenia],UMLS:C0005586[Bipolar Disorder], 2-FACTA-related-drug->DrugBank:APRD00280[Frontal],DrugBank:BIOD00057[Fragment],
CAMK2A	CREBBP	2-GoPubMed-related-disease->mesh:12415[Rubinstein-Taybi Syndrome],mesh:4413[Dysostoses], 5-pathway->kegg:path:hsa04916[Melanogenesis],kegg:path:hsa04310[Wnt signaling pathway],kegg:path:hsa05152[Tuberculosis],nci_nature_pid:IFN-gamma_pathway[],kegg:path:hsa04720[Long-term potentiation],
CAMK2A	NSD1	2-GoPubMed-related-gene->84254[CAMKK1],10645[CAMKK2], 1-GoPubMed-related-GO->GO:0004683[calmodulin-dependent protein kinase activity], 1-GoPubMed-related-disease->mesh:12415[Rubinstein-Taybi Syndrome],
CAMK2A	MED12	1-FACTA-related-drug->DrugBank:BIOD00057[Fragment],
CAMK2A	MECP2	1-GoPubMed-related-disease->mesh:12415[Rubinstein-Taybi Syndrome], 1-FACTA-related-drug->DrugBank:APRD00280[Frontal],
CAMK2A	PTGS2	1-FACTA-related-gene->HUMANGGP:033431[prostaglandin-endoperoxide synthase 2],
CAMK2A	PLCD1	1-FACTA-related-drug->DrugBank:BIOD00057[Fragment], 1-pathway->kegg:path:hsa04020[Calcium signaling pathway],
CAMK2A	LRRC1	1-FACTA-related-disease->UMLS:C0014544[epilepsy], 1-FACTA-related-drug->DrugBank:BIOD00057[Fragment],
CAMK2A	MAOA	3-FACTA-related-drug->DrugBank:APRD00753[Flurbiprofen],DrugBank:BIOD00057[Fragment],DrugBank:APRD00280[Frontal],
CAMK2A	SLC1A1	1-FACTA-related-drug->DrugBank:APRD00280[Frontal],
CAMK2A	SHANK3	1-GoPubMed-related-gene->10369[CACNG2], 2-GoPubMed-related-GO->GO:0048813[dendrite morphogenesis],GO:0016358[dendrite development], 2-FACTA-related-drug->DrugBank:APRD00280[Frontal],DrugBank:BIOD00057[Fragment],
CAMK2A	APBA2	1-FACTA-related-gene->HUMANGGP:031986[MINT2], 1-FACTA-related-disease->UMLS:C0036341[schizophrenia],
CAMK2A	RELN	1-FACTA-related-drug->DrugBank:APRD00280[Frontal],
CAMK2A	FOXP2	2-FACTA-related-drug->DrugBank:APRD00280[Frontal],DrugBank:BIOD00057[Fragment],
CAMK2A	OXTR	1-FACTA-related-drug->DrugBank:APRD00753[Flurbiprofen], 1-pathway->kegg:path:hsa04020[Calcium signaling pathway],
CAMK2A	GABRB1	3-GoPubMed-related-GO->GO:0016934[extracellular-glycine-gated chloride channel activity],GO:0016933[extracellular-glycine-gated ion channel activity],GO:0005237[inhibitory extracellular ligand-gated ion channel activity], 1-FACTA-related-disease->UMLS:C0005586[Bipolar Disorder], 1-FACTA-related-drug->DrugBank:BIOD00057[Fragment],
CAMK2A	TPH2	2-GoPubMed-related-disease->mesh:6948[Hyperkinesis],mesh:11180[Postmortem Changes], 2-FACTA-related-disease->UMLS:C1269683[major depression],UMLS:C0812393[suicide], 1-FACTA-related-drug->DrugBank:APRD00280[Frontal],
CAMK2A	ATP2B2	1-GoPubMed-related-GO->GO:0005516[calmodulin binding], 1-FACTA-related-drug->DrugBank:BIOD00057[Fragment], 1-pathway->kegg:path:hsa04020[Calcium signaling pathway],
CD109	NTRK1	3-FACTA-related-drug->DrugBank:APRD00506[Spectrum],DrugBank:APRD00552[Spectrum],DrugBank:APRD00631[Gel],
CD109	NPAS2	1-GoPubMed-related-disease->mesh:12892[Sleep Deprivation], 3-FACTA-related-drug->DrugBank:APRD00506[Spectrum],DrugBank:APRD00552[Spectrum],DrugBank:APRD00631[Gel],
CD109	HOXB1	3-FACTA-related-drug->DrugBank:APRD00506[Spectrum],DrugBank:APRD00631[Gel],DrugBank:APRD00552[Spectrum],
CD109	ITGB3	1-GoPubMed-related-GO->GO:0043863[4-hydroxy-2-ketopimelate aldolase activity], 1-GoPubMed-related-disease->mesh:5331[Fetomaternal Transfusion], 1-FACTA-related-disease->UMLS:C1849843[HPA], 1-FACTA-related-drug->DrugBank:BIOD00057[Fragment],
CD109	AHI1	2-GoPubMed-related-GO->GO:0001578[microtubule bundle formation],GO:0046876[3,4-didehydroretinal binding], 3-FACTA-related-drug->DrugBank:APRD00506[Spectrum],DrugBank:APRD00552[Spectrum],DrugBank:APRD00631[Gel],
CD109	SYNE1	3-GoPubMed-related-gene->9754[STARD8],11074[TRIM31],26038[CHD5], 3-FACTA-related-gene->HUMANGGP:001444[SYNE1],HUMANGGP:004013[LGR6],HUMANGGP:022787[CHD5], 1-FACTA-related-disease->UMLS:C0403592[CAN],
CD109	CREBBP	2-FACTA-related-drug->DrugBank:APRD00506[Spectrum],DrugBank:APRD00552[Spectrum],
CD109	DHCR7	3-FACTA-related-drug->DrugBank:BIOD00057[Fragment],DrugBank:APRD00506[Spectrum],DrugBank:APRD00552[Spectrum],
CD109	NFIA	2-GoPubMed-related-disease->mesh:12892[Sleep Deprivation],mesh:18287[Carcinoma, Large Cell],
CD109	CADM1	2-FACTA-related-drug->DrugBank:APRD00506[Spectrum],DrugBank:APRD00552[Spectrum],
CD109	CA6	3-FACTA-related-drug->DrugBank:APRD00506[Spectrum],DrugBank:APRD00552[Spectrum],DrugBank:APRD00631[Gel],
CD109	CHD7	2-FACTA-related-drug->DrugBank:APRD00506[Spectrum],DrugBank:APRD00552[Spectrum],
CD109	CAMTA1	1-GoPubMed-related-gene->26038[CHD5], 1-FACTA-related-gene->HUMANGGP:022787[CHD5],
CD109	SHANK3	3-FACTA-related-drug->DrugBank:BIOD00057[Fragment],DrugBank:APRD00506[Spectrum],DrugBank:APRD00552[Spectrum],
CD109	CNTNAP2	3-FACTA-related-drug->DrugBank:BIOD00057[Fragment],DrugBank:APRD00506[Spectrum],DrugBank:APRD00552[Spectrum],
CD109	HRAS	1-GoPubMed-related-gene->54922[RASIP1], 1-FACTA-related-drug->DrugBank:BIOD00057[Fragment],
CEP290	CNTNAP2	2-FACTA-related-drug->DrugBank:APRD00506[Spectrum],DrugBank:APRD00552[Spectrum],
CEP290	HTR1B	1-FACTA-related-drug->DrugBank:APRD00530[Portal],
CEP290	AHI1	4-GoPubMed-related-gene->200894[ARL13B],57545[CC2D2A],91147[TMEM67],23322[RPGRIP1L], 3-GoPubMed-related-GO->GO:0007099[centriole replication],GO:0042384[cilium assembly],GO:0060271[cilium morphogenesis], 5-GoPubMed-related-disease->mesh:17689[Polydactyly],mesh:21782[Multicystic Dysplastic Kidney],mesh:4677[Encephalocele],mesh:9123[Muscle Hypotonia],mesh:20788[Bardet-Biedl Syndrome], 6-FACTA-relat…
CEP290	SHANK3	2-GoPubMed-related-disease->mesh:9123[Muscle Hypotonia],mesh:3103[Coloboma], 2-FACTA-related-drug->DrugBank:APRD00506[Spectrum],DrugBank:APRD00552[Spectrum],
CEP290	CREBBP	2-FACTA-related-drug->DrugBank:APRD00506[Spectrum],DrugBank:APRD00552[Spectrum],
CEP290	NLGN4X	2-FACTA-related-drug->DrugBank:APRD00506[Spectrum],DrugBank:APRD00552[Spectrum],
CEP290	NTRK1	2-FACTA-related-drug->DrugBank:APRD00506[Spectrum],DrugBank:APRD00552[Spectrum],
CEP290	CADM1	2-FACTA-related-drug->DrugBank:APRD00506[Spectrum],DrugBank:APRD00552[Spectrum],
CEP290	NPAS2	3-FACTA-related-drug->DrugBank:APRD00506[Spectrum],DrugBank:APRD00552[Spectrum],DrugBank:APRD00530[Portal],
CEP290	HOXB1	2-FACTA-related-drug->DrugBank:APRD00506[Spectrum],DrugBank:APRD00552[Spectrum],
CEP290	CACNA1G	2-FACTA-related-drug->DrugBank:APRD00506[Spectrum],DrugBank:APRD00552[Spectrum],
CEP290	DHCR7	2-GoPubMed-related-disease->mesh:17689[Polydactyly],mesh:17880[Limb Deformities, Congenital], 2-FACTA-related-drug->DrugBank:APRD00506[Spectrum],DrugBank:APRD00552[Spectrum],
CEP290	NSD1	2-FACTA-related-drug->DrugBank:APRD00506[Spectrum],DrugBank:APRD00552[Spectrum],
CEP290	MBD1	1-FACTA-related-drug->DrugBank:APRD00530[Portal],
CEP290	FOXG1	1-FACTA-related-drug->DrugBank:APRD00530[Portal],
CEP290	CHD7	1-GoPubMed-related-disease->mesh:3103[Coloboma], 2-FACTA-related-drug->DrugBank:APRD00506[Spectrum],DrugBank:APRD00552[Spectrum],
CHI3L1	NSD1	3-FACTA-related-drug->DrugBank:APRD00506[Spectrum],DrugBank:APRD00552[Spectrum],DrugBank:APRD00080[Freeze],
CHI3L1	KCNMA1	1-GoPubMed-related-gene->84417[C2orf40], 1-FACTA-related-drug->DrugBank:APRD00631[Gel],
CHI3L1	DHCR7	1-FACTA-related-disease->UMLS:C0263541[Founder], 4-FACTA-related-drug->DrugBank:APRD00627[Progesterone],DrugBank:APRD00506[Spectrum],DrugBank:APRD00080[Freeze],DrugBank:APRD00552[Spectrum],
CHI3L1	NRP2	1-GoPubMed-related-gene->223117[SEMA3D], 3-GoPubMed-related-GO->GO:0030247[polysaccharide binding],GO:0001871[pattern binding],GO:0005125[cytokine activity], 1-FACTA-related-disease->UMLS:C0238478[TEC],
CHI3L1	CREBBP	3-FACTA-related-drug->DrugBank:APRD00506[Spectrum],DrugBank:APRD00552[Spectrum],DrugBank:APRD00627[Progesterone],
CHI3L1	AHI1	3-FACTA-related-drug->DrugBank:APRD00506[Spectrum],DrugBank:APRD00552[Spectrum],DrugBank:APRD00631[Gel],
CHI3L1	ALOX5AP	2-GoPubMed-related-gene->526[ATP6V1B2],7805[LAPTM5], 2-FACTA-related-disease->UMLS:C0158168[villonodular synovitis],UMLS:C0039106[Synovitis, Pigmented Villonodular],
CHI3L1	HRAS	2-FACTA-related-gene->HUMANGGP:030554[PLEKHA8],HUMANGGP:019184[FAM46A], 1-FACTA-related-drug->DrugBank:APRD00627[Progesterone],
CHI3L1	CA6	3-FACTA-related-drug->DrugBank:APRD00506[Spectrum],DrugBank:APRD00552[Spectrum],DrugBank:APRD00631[Gel],
CHI3L1	CNTNAP2	2-FACTA-related-drug->DrugBank:APRD00506[Spectrum],DrugBank:APRD00552[Spectrum],
CHI3L1	DCX	3-FACTA-related-gene->HUMANGGP:003561[C20orf42],HUMANGGP:012891[GALNT13],HUMANGGP:015105[RNF135], 1-FACTA-related-drug->DrugBank:APRD00106[Norplant],
CHI3L1	CTTNBP2	5-FACTA-related-gene->HUMANGGP:019471[CTTNBP2],HUMANGGP:003561[C20orf42],HUMANGGP:012891[GALNT13],HUMANGGP:015105[RNF135],HUMANGGP:037959[CHI3L1], 2-FACTA-related-disease->UMLS:C1336751[PLAT],UMLS:C0017636[glioblastoma], 1-FACTA-related-drug->DrugBank:APRD00106[Norplant],
CHI3L1	NTRK1	4-FACTA-related-drug->DrugBank:APRD00627[Progesterone],DrugBank:APRD00506[Spectrum],DrugBank:APRD00552[Spectrum],DrugBank:APRD00631[Gel],
CHI3L1	NPAS2	3-FACTA-related-drug->DrugBank:APRD00506[Spectrum],DrugBank:APRD00552[Spectrum],DrugBank:APRD00631[Gel],
CHI3L1	HOXB1	5-FACTA-related-drug->DrugBank:BIOD00030[Urokinase],DrugBank:APRD00506[Spectrum],DrugBank:APRD00631[Gel],DrugBank:APRD00552[Spectrum],DrugBank:APRD00627[Progesterone],
CHI3L1	F13A1	2-FACTA-related-disease->UMLS:C0795800[trisomy 1q],UMLS:C1852996[COL2A1], 2-FACTA-related-drug->DrugBank:BIOD00030[Urokinase],DrugBank:APRD00631[Gel],
CHRM2	PLCD1	1-GoPubMed-related-GO->GO:0004703[G-protein coupled receptor kinase activity], 1-FACTA-related-drug->DrugBank:BIOD00057[Fragment], 1-pathway->kegg:path:hsa04020[Calcium signaling pathway],
CHRM2	LRRC1	1-FACTA-related-drug->DrugBank:BIOD00057[Fragment],
CHRM2	MARK1	1-FACTA-related-disease->UMLS:C1332347[ADH],
CHRM2	OPRM1	2-GoPubMed-related-GO->GO:0043279[response to alkaloid],GO:0035094[response to nicotine], 1-GoPubMed-related-disease->mesh:6556[Heroin Dependence], 2-FACTA-related-gene->HUMANGGP:016831[PDYN],HUMANGGP:034085[CHRM1], 2-FACTA-related-disease->UMLS:C1510472[drug addiction],UMLS:C0019337[Heroin Dependence], 1-FACTA-related-drug->DrugBank:BIOD00057[Fragment], 2-pathway->kegg:path:hsa04080[Neuroactive …
CHRM2	SLC1A1	1-FACTA-related-disease->UMLS:C0149654[conduct disorder], 1-FACTA-related-drug->DrugBank:APRD00280[Frontal],
CHRM2	CHRNA7	1-GoPubMed-related-disease->mesh:14029[Tobacco Use Disorder], 1-FACTA-related-gene->HUMANGGP:034085[CHRM1], 1-FACTA-related-disease->UMLS:C0028043[nicotine addiction], 1-FACTA-related-drug->DrugBank:BIOD00057[Fragment], 2-pathway->kegg:path:hsa04080[Neuroactive ligand-receptor interaction],kegg:path:hsa04020[Calcium signaling pathway],
CHRM2	FOXP2	2-FACTA-related-drug->DrugBank:APRD00280[Frontal],DrugBank:BIOD00057[Fragment],
CHRM2	ATP2B2	1-FACTA-related-drug->DrugBank:BIOD00057[Fragment], 1-pathway->kegg:path:hsa04020[Calcium signaling pathway],
CHRM2	HTR3A	3-FACTA-related-gene->HUMANGGP:014538[HTR3A],HUMANGGP:036176[SLC29A1],HUMANGGP:020893[ADRA1A], 3-FACTA-related-disease->UMLS:C0233523[antisocial behavior],UMLS:C1510472[drug addiction],UMLS:C0019337[Heroin Dependence],
CHRM2	HTR1B	1-FACTA-related-disease->UMLS:C0233523[antisocial behavior], 1-FACTA-related-drug->DrugBank:BIOD00057[Fragment], 2-pathway->kegg:path:hsa04080[Neuroactive ligand-receptor interaction],reactome:REACT_19231[],
CHRM2	GABRB1	1-GoPubMed-related-gene->2555[GABRA2], 1-GoPubMed-related-disease->mesh:437[Alcoholism], 1-FACTA-related-gene->HUMANGGP:023025[GABRA2], 3-FACTA-related-disease->UMLS:C1332347[ADH],UMLS:C0001973[Alcoholism],UMLS:C0003431[Antisocial Personality Disorder], 1-FACTA-related-drug->DrugBank:BIOD00057[Fragment], 1-pathway->kegg:path:hsa04080[Neuroactive ligand-receptor interaction],
CHRM2	GABRA4	1-GoPubMed-related-gene->2555[GABRA2], 2-GoPubMed-related-disease->mesh:14029[Tobacco Use Disorder],mesh:437[Alcoholism], 1-FACTA-related-gene->HUMANGGP:023025[GABRA2], 3-FACTA-related-disease->UMLS:C0028043[nicotine addiction],UMLS:C1510472[drug addiction],UMLS:C0525045[Mood Disorders], 1-pathway->kegg:path:hsa04080[Neuroactive ligand-receptor interaction],
CHRM2	TDO2	3-FACTA-related-disease->UMLS:C1510472[drug addiction],UMLS:C1269683[major depression],UMLS:C0001973[Alcoholism], 1-FACTA-related-drug->DrugBank:APRD00280[Frontal],
CHRM2	SLC6A4	1-FACTA-related-disease->UMLS:C0233523[antisocial behavior], 2-FACTA-related-drug->DrugBank:APRD00280[Frontal],DrugBank:BIOD00057[Fragment],
CHRM2	RELN	1-GoPubMed-related-disease->mesh:2828[Choristoma], 1-FACTA-related-drug->DrugBank:APRD00280[Frontal],
CHRM2	SLC9A9	2-FACTA-related-gene->HUMANGGP:020893[ADRA1A],HUMANGGP:039570[GRIN2A],
CHRNA4	SCN2A	3-GoPubMed-related-disease->mesh:20936[Epilepsy, Benign Neonatal],mesh:3294[Seizures, Febrile],mesh:53447[Channelopathies], 1-FACTA-related-gene->HUMANGGP:036212[CHRNB], 4-FACTA-related-disease->UMLS:C0220669[Benign Familial Neonatal Convulsions],UMLS:C0270851[Epilepsy, Benign Neonatal],UMLS:C1720983[Channelopathies],UMLS:C0270850[IGE], 1-FACTA-related-drug->DrugBank:BIOD00057[Fragment],
CHRNA4	SCN1A	4-GoPubMed-related-GO->GO:0022831[narrow pore, gated channel activity],GO:0022842[narrow pore channel activity],GO:0050893[sensory processing],GO:0051899[membrane depolarization], 5-GoPubMed-related-disease->mesh:3294[Seizures, Febrile],mesh:20936[Epilepsy, Benign Neonatal],mesh:20190[Myoclonic Epilepsy, Juvenile],mesh:53447[Channelopathies],mesh:4832[Epilepsy, Absence], 1-FACTA-related-gene->HUM…
CHRNA4	GRIN2B	2-GoPubMed-related-GO->GO:0004972[N-methyl-D-aspartate selective glutamate receptor activity],GO:0004970[ionotropic glutamate receptor activity], 1-FACTA-related-disease->UMLS:C0028043[nicotine addiction], 3-FACTA-related-drug->DrugBank:APRD01072[HCH],DrugBank:BIOD00057[Fragment],DrugBank:APRD00631[Gel], 1-pathway->kegg:path:hsa04080[Neuroactive ligand-receptor interaction],
CHRNA4	CACNA1G	2-GoPubMed-related-disease->mesh:4832[Epilepsy, Absence],mesh:20190[Myoclonic Epilepsy, Juvenile], 1-FACTA-related-disease->UMLS:C0270853[juvenile myoclonic epilepsy],
CHRNA4	CACNA1H	5-GoPubMed-related-disease->mesh:4832[Epilepsy, Absence],mesh:20936[Epilepsy, Benign Neonatal],mesh:20190[Myoclonic Epilepsy, Juvenile],mesh:53447[Channelopathies],mesh:3294[Seizures, Febrile], 1-FACTA-related-disease->UMLS:C0270853[juvenile myoclonic epilepsy],
CHRNA4	EN2	3-FACTA-related-drug->DrugBank:BIOD00057[Fragment],DrugBank:APRD00450[Norepinephrine],DrugBank:APRD00631[Gel],
CHRNA4	ALDH5A1	2-GoPubMed-related-disease->mesh:4832[Epilepsy, Absence],mesh:20190[Myoclonic Epilepsy, Juvenile], 1-FACTA-related-disease->UMLS:C0270853[juvenile myoclonic epilepsy], 2-FACTA-related-drug->DrugBank:BIOD00057[Fragment],DrugBank:APRD00631[Gel],
CHRNA4	SLC1A1	2-GoPubMed-related-GO->GO:0004972[N-methyl-D-aspartate selective glutamate receptor activity],GO:0004970[ionotropic glutamate receptor activity], 2-FACTA-related-drug->DrugBank:EXPT00573[Aspartic Acid],DrugBank:APRD00280[Frontal],
CHRNA4	CHRNA7	7-GoPubMed-related-gene->1142[CHRNB3],55584[CHRNA9],8973[CHRNA6],57053[CHRNA10],1135[CHRNA2],1141[CHRNB2],1138[CHRNA5], 4-GoPubMed-related-GO->GO:0050893[sensory processing],GO:0050000[chromosome localization],GO:0051640[organelle localization],GO:0022831[narrow pore, gated channel activity], 4-GoPubMed-related-disease->mesh:20190[Myoclonic Epilepsy, Juvenile],mesh:20936[Epilepsy, Benign Neonatal…
CHRNA4	FOXP2	1-FACTA-related-disease->UMLS:C1838601[RP11], 2-FACTA-related-drug->DrugBank:APRD00280[Frontal],DrugBank:BIOD00057[Fragment],
CHRNA4	MYO1A	2-FACTA-related-drug->DrugBank:EXPT00573[Aspartic Acid],DrugBank:APRD00631[Gel],
CHRNA4	OXTR	2-FACTA-related-drug->DrugBank:APRD01072[HCH],DrugBank:APRD00396[Estrogens], 1-pathway->kegg:path:hsa04080[Neuroactive ligand-receptor interaction],
CHRNA4	SLC4A10	1-GoPubMed-related-GO->GO:0022857[transmembrane transporter activity], 1-GoPubMed-related-disease->mesh:17034[Epilepsy, Frontal Lobe], 1-FACTA-related-disease->UMLS:C0085541[Epilepsy, Frontal Lobe],
CHRNA4	TPH2	1-GoPubMed-related-GO->GO:0005484[SNAP receptor activity], 1-GoPubMed-related-disease->mesh:14029[Tobacco Use Disorder], 1-FACTA-related-gene->HUMANGGP:012079[GFOD1], 4-FACTA-related-drug->DrugBank:APRD01072[HCH],DrugBank:APRD00280[Frontal],DrugBank:APRD00396[Estrogens],DrugBank:APRD00450[Norepinephrine],
CHRNA4	HTR3A	2-GoPubMed-related-GO->GO:0022831[narrow pore, gated channel activity],GO:0022842[narrow pore channel activity], 2-FACTA-related-drug->DrugBank:APRD01072[HCH],DrugBank:APRD00450[Norepinephrine],
CHRNA4	HTR1B	1-GoPubMed-related-GO->GO:0005484[SNAP receptor activity], 4-FACTA-related-drug->DrugBank:APRD01072[HCH],DrugBank:BIOD00057[Fragment],DrugBank:EXPT00494[Alanine],DrugBank:APRD00450[Norepinephrine], 1-pathway->kegg:path:hsa04080[Neuroactive ligand-receptor interaction],
CHRNA4	RAI1	1-FACTA-related-disease->UMLS:C0752287[Sleep Disorders, Intrinsic], 1-FACTA-related-drug->DrugBank:APRD00631[Gel],
CHRNA4	GABRB1	1-FACTA-related-drug->DrugBank:BIOD00057[Fragment], 1-pathway->kegg:path:hsa04080[Neuroactive ligand-receptor interaction],
CHRNA4	GABRA4	1-GoPubMed-related-gene->1142[CHRNB3], 2-GoPubMed-related-GO->GO:0007268[synaptic transmission],GO:0019226[transmission of nerve impulse], 1-GoPubMed-related-disease->mesh:14029[Tobacco Use Disorder], 1-FACTA-related-gene->HUMANGGP:028113[CHRNA5], 1-FACTA-related-disease->UMLS:C0028043[nicotine addiction], 1-FACTA-related-drug->DrugBank:APRD00631[Gel], 1-pathway->kegg:path:hsa04080[Neuroactive li…
CHRNA4	DISC1	5-FACTA-related-drug->DrugBank:APRD00280[Frontal],DrugBank:EXPT00573[Aspartic Acid],DrugBank:BIOD00057[Fragment],DrugBank:EXPT00494[Alanine],DrugBank:APRD00631[Gel],
CHRNA5	FGD1	1-FACTA-related-drug->DrugBank:APRD00627[Progesterone],
CHRNA5	BZRAP1	2-GoPubMed-related-disease->mesh:437[Alcoholism],mesh:19966[Substance-Related Disorders],
CHRNA5	CHRNA7	6-GoPubMed-related-gene->1142[CHRNB3],55584[CHRNA9],8973[CHRNA6],57053[CHRNA10],1135[CHRNA2],1141[CHRNB2], 3-GoPubMed-related-GO->GO:0050000[chromosome localization],GO:0051640[organelle localization],GO:0008134[transcription factor binding], 2-GoPubMed-related-disease->mesh:14029[Tobacco Use Disorder],mesh:17034[Epilepsy, Frontal Lobe], 5-FACTA-related-gene->HUMANGGP:017687[CHRNA6],HUMANGGP:0362…
CHRNA5	MED12	1-FACTA-related-drug->DrugBank:BIOD00057[Fragment],
CHRNA5	SLC4A10	1-GoPubMed-related-disease->mesh:17034[Epilepsy, Frontal Lobe], 1-FACTA-related-disease->UMLS:C0085541[Epilepsy, Frontal Lobe],
CHRNA5	PLCD1	1-FACTA-related-disease->UMLS:C0242379[lung cancer], 1-FACTA-related-drug->DrugBank:BIOD00057[Fragment],
CHRNA5	LRRC1	1-GoPubMed-related-GO->GO:0051641[cellular localization], 1-GoPubMed-related-disease->mesh:4827[Epilepsy], 1-FACTA-related-drug->DrugBank:BIOD00057[Fragment],
CHRNA5	NLGN3	1-GoPubMed-related-disease->mesh:19970[Cocaine-Related Disorders], 2-FACTA-related-disease->UMLS:C0600427[cocaine addiction],UMLS:C0236736[Cocaine-Related Disorders],
CHRNA5	NLGN1	1-GoPubMed-related-disease->mesh:19970[Cocaine-Related Disorders], 2-FACTA-related-disease->UMLS:C0600427[cocaine addiction],UMLS:C0236736[Cocaine-Related Disorders],
CHRNA5	MARK1	2-FACTA-related-disease->UMLS:C0040336[Tobacco Use Disorder],UMLS:C0007131[non-small cell lung cancer],
CHRNA5	OPRM1	1-GoPubMed-related-gene->1135[CHRNA2], 2-FACTA-related-disease->UMLS:C0600427[cocaine addiction],UMLS:C0038586[substance use disorders], 2-FACTA-related-drug->DrugBank:BIOD00057[Fragment],DrugBank:APRD00627[Progesterone], 1-pathway->kegg:path:hsa04080[Neuroactive ligand-receptor interaction],
CHRNA5	GABRB1	1-GoPubMed-related-disease->mesh:437[Alcoholism], 1-FACTA-related-disease->UMLS:C0036337[schizoaffective disorder], 1-FACTA-related-drug->DrugBank:BIOD00057[Fragment], 1-pathway->kegg:path:hsa04080[Neuroactive ligand-receptor interaction],
CHRNA5	GABRA4	1-GoPubMed-related-gene->1142[CHRNB3], 4-GoPubMed-related-disease->mesh:14029[Tobacco Use Disorder],mesh:19966[Substance-Related Disorders],mesh:437[Alcoholism],mesh:4828[Epilepsies, Partial], 2-FACTA-related-gene->HUMANGGP:042295[KCNJ6],HUMANGGP:028113[CHRNA5], 3-FACTA-related-disease->UMLS:C0028043[nicotine addiction],UMLS:C0036337[schizoaffective disorder],UMLS:C0040336[Tobacco Use Disorder], …
CHRNA5	PDZD4	3-GoPubMed-related-disease->mesh:8175[Lung Neoplasms],mesh:12142[Respiratory Tract Neoplasms],mesh:13899[Thoracic Neoplasms],
CHRNA5	LAMB1	1-GoPubMed-related-GO->GO:0050000[chromosome localization], 2-FACTA-related-disease->UMLS:C0600427[cocaine addiction],UMLS:C0236736[Cocaine-Related Disorders], 1-FACTA-related-drug->DrugBank:BIOD00057[Fragment],
CHRNA5	NRXN1	1-GoPubMed-related-disease->mesh:14029[Tobacco Use Disorder], 2-FACTA-related-disease->UMLS:C0028043[nicotine addiction],UMLS:C0040336[Tobacco Use Disorder],
CHRNA5	CNTN4	1-FACTA-related-drug->DrugBank:BIOD00057[Fragment],
CHRNB2	DISC1	2-FACTA-related-drug->DrugBank:APRD00280[Frontal],DrugBank:BIOD00057[Fragment],
CHRNB2	CACNA1C	2-GoPubMed-related-disease->mesh:53447[Channelopathies],mesh:20385[Myokymia],
CHRNB2	SCN2A	3-GoPubMed-related-disease->mesh:20936[Epilepsy, Benign Neonatal],mesh:3294[Seizures, Febrile],mesh:53447[Channelopathies], 2-FACTA-related-gene->HUMANGGP:020586[SCN1B],HUMANGGP:023447[GABRA1], 2-FACTA-related-disease->UMLS:C0270851[Epilepsy, Benign Neonatal],UMLS:C0270850[IGE], 1-FACTA-related-drug->DrugBank:BIOD00057[Fragment],
CHRNB2	SLC1A1	1-FACTA-related-drug->DrugBank:APRD00280[Frontal],
CHRNB2	SCN1A	2-GoPubMed-related-GO->GO:0022831[narrow pore, gated channel activity],GO:0022842[narrow pore channel activity], 3-GoPubMed-related-disease->mesh:3294[Seizures, Febrile],mesh:20936[Epilepsy, Benign Neonatal],mesh:53447[Channelopathies], 1-FACTA-related-gene->HUMANGGP:020586[SCN1B], 1-FACTA-related-drug->DrugBank:BIOD00057[Fragment],
CHRNB2	ATP2B2	1-FACTA-related-drug->DrugBank:BIOD00057[Fragment],
CHRNB2	PLCD1	1-FACTA-related-drug->DrugBank:BIOD00057[Fragment],
CHRNB2	CACNA1H	3-GoPubMed-related-disease->mesh:20936[Epilepsy, Benign Neonatal],mesh:53447[Channelopathies],mesh:3294[Seizures, Febrile],
CHRNB2	LRRC1	3-GoPubMed-related-GO->GO:0003774[motor activity],GO:0017111[nucleoside-triphosphatase activity],GO:0051641[cellular localization], 1-FACTA-related-drug->DrugBank:BIOD00057[Fragment],
CHRNB2	GABRB1	1-FACTA-related-gene->HUMANGGP:023447[GABRA1], 1-FACTA-related-drug->DrugBank:BIOD00057[Fragment], 1-pathway->kegg:path:hsa04080[Neuroactive ligand-receptor interaction],
CHRNB2	GABRA4	1-GoPubMed-related-gene->1142[CHRNB3], 3-GoPubMed-related-GO->GO:0007268[synaptic transmission],GO:0019226[transmission of nerve impulse],GO:0050877[neurological system process], 1-GoPubMed-related-disease->mesh:14029[Tobacco Use Disorder], 2-FACTA-related-gene->HUMANGGP:023447[GABRA1],HUMANGGP:028113[CHRNA5], 2-FACTA-related-disease->UMLS:C0028043[nicotine addiction],UMLS:C0040336[Tobacco Use Di…
CHRNB2	RAI1	1-FACTA-related-disease->UMLS:C0752287[Sleep Disorders, Intrinsic],
CHRNB2	CHRNA7	5-GoPubMed-related-gene->1142[CHRNB3],55584[CHRNA9],8973[CHRNA6],57053[CHRNA10],1135[CHRNA2], 3-GoPubMed-related-GO->GO:0050000[chromosome localization],GO:0051640[organelle localization],GO:0022831[narrow pore, gated channel activity], 3-GoPubMed-related-disease->mesh:20936[Epilepsy, Benign Neonatal],mesh:14029[Tobacco Use Disorder],mesh:17034[Epilepsy, Frontal Lobe], 5-FACTA-related-gene->HUMAN…
CHRNB2	SLC4A10	1-GoPubMed-related-GO->GO:0022857[transmembrane transporter activity], 1-GoPubMed-related-disease->mesh:17034[Epilepsy, Frontal Lobe], 1-FACTA-related-disease->UMLS:C0085541[Epilepsy, Frontal Lobe],
CHRNB2	FOXP2	2-FACTA-related-drug->DrugBank:APRD00280[Frontal],DrugBank:BIOD00057[Fragment],
CHRNB2	NRXN1	1-GoPubMed-related-disease->mesh:14029[Tobacco Use Disorder], 2-FACTA-related-disease->UMLS:C0028043[nicotine addiction],UMLS:C0040336[Tobacco Use Disorder],
CHRNB3	ARHGAP15	1-GoPubMed-related-GO->GO:0005488[binding],
CHRNB3	CDH8	1-GoPubMed-related-GO->GO:0005488[binding],
CHRNB3	BZRAP1	1-GoPubMed-related-GO->GO:0005488[binding], 1-GoPubMed-related-disease->mesh:19966[Substance-Related Disorders], 1-FACTA-related-disease->UMLS:C0004352[autism],
CHRNB3	SLC4A10	1-GoPubMed-related-disease->mesh:17034[Epilepsy, Frontal Lobe], 1-FACTA-related-disease->UMLS:C0085541[Epilepsy, Frontal Lobe],
CHRNB3	GPR139	1-GoPubMed-related-GO->GO:0005488[binding],
CHRNB3	SCN1A	4-GoPubMed-related-disease->mesh:4831[Epilepsies, Myoclonic],mesh:20190[Myoclonic Epilepsy, Juvenile],mesh:4829[Epilepsy, Generalized],mesh:4832[Epilepsy, Absence], 1-FACTA-related-drug->DrugBank:BIOD00057[Fragment],
CHRNB3	PLCD1	1-FACTA-related-drug->DrugBank:BIOD00057[Fragment],
CHRNB3	LRRC1	2-GoPubMed-related-GO->GO:0051641[cellular localization],GO:0005488[binding], 4-GoPubMed-related-disease->mesh:20190[Myoclonic Epilepsy, Juvenile],mesh:4831[Epilepsies, Myoclonic],mesh:4830[Epilepsy, Tonic-Clonic],mesh:4829[Epilepsy, Generalized], 1-FACTA-related-disease->UMLS:C0270853[juvenile myoclonic epilepsy], 1-FACTA-related-drug->DrugBank:BIOD00057[Fragment],
CHRNB3	NLGN1	1-GoPubMed-related-GO->GO:0005488[binding], 1-FACTA-related-disease->UMLS:C0004352[autism],
CHRNB3	PCDH19	2-GoPubMed-related-disease->mesh:4831[Epilepsies, Myoclonic],mesh:12640[Seizures], 2-FACTA-related-disease->UMLS:C0014550[Epilepsies, Myoclonic],UMLS:C0004352[autism],
CHRNB3	ALDH5A1	2-GoPubMed-related-disease->mesh:4832[Epilepsy, Absence],mesh:20190[Myoclonic Epilepsy, Juvenile], 2-FACTA-related-disease->UMLS:C0270853[juvenile myoclonic epilepsy],UMLS:C0014549[Epilepsy, Tonic-Clonic], 1-FACTA-related-drug->DrugBank:BIOD00057[Fragment],
CHRNB3	SEMA5A	1-GoPubMed-related-GO->GO:0005488[binding], 2-FACTA-related-disease->UMLS:C0014550[Epilepsies, Myoclonic],UMLS:C0004352[autism], 1-FACTA-related-drug->DrugBank:BIOD00057[Fragment],
CHRNB3	RBMS3	1-GoPubMed-related-GO->GO:0005488[binding],
CHRNB3	CHRNA7	7-GoPubMed-related-gene->55584[CHRNA9],8973[CHRNA6],57053[CHRNA10],1135[CHRNA2],1141[CHRNB2],1138[CHRNA5],5533[PPP3CC], 2-GoPubMed-related-GO->GO:0050000[chromosome localization],GO:0051640[organelle localization], 4-GoPubMed-related-disease->mesh:20190[Myoclonic Epilepsy, Juvenile],mesh:14029[Tobacco Use Disorder],mesh:17034[Epilepsy, Frontal Lobe],mesh:4831[Epilepsies, Myoclonic], 6-FACTA-relat…
CHRNB3	NLGN4Y	1-GoPubMed-related-GO->GO:0005488[binding], 1-FACTA-related-disease->UMLS:C0004352[autism],
CHRNB3	GRID2	1-GoPubMed-related-GO->GO:0005488[binding],
CHRNB3	NBEA	1-GoPubMed-related-GO->GO:0005488[binding], 1-FACTA-related-disease->UMLS:C0004352[autism],
CHRNE	HTR1B	2-FACTA-related-drug->DrugBank:BIOD00057[Fragment],DrugBank:APRD00530[Portal], 1-pathway->kegg:path:hsa04080[Neuroactive ligand-receptor interaction],
CHRNE	CNTNAP2	3-GoPubMed-related-GO->GO:0022831[narrow pore, gated channel activity],GO:0022842[narrow pore channel activity],GO:0008037[cell recognition], 3-FACTA-related-drug->DrugBank:BIOD00057[Fragment],DrugBank:APRD00506[Spectrum],DrugBank:APRD00552[Spectrum],
CHRNE	CADM1	2-FACTA-related-drug->DrugBank:APRD00506[Spectrum],DrugBank:APRD00552[Spectrum],
CHRNE	SHANK3	1-GoPubMed-related-disease->mesh:9123[Muscle Hypotonia], 1-FACTA-related-disease->UMLS:C0236792[Asperger Syndrome], 3-FACTA-related-drug->DrugBank:BIOD00057[Fragment],DrugBank:APRD00506[Spectrum],DrugBank:APRD00552[Spectrum],
CHRNE	CHD7	2-FACTA-related-drug->DrugBank:APRD00506[Spectrum],DrugBank:APRD00552[Spectrum],
CHRNE	NSD1	2-FACTA-related-drug->DrugBank:APRD00506[Spectrum],DrugBank:APRD00552[Spectrum],
CHRNE	MBD1	1-FACTA-related-drug->DrugBank:APRD00530[Portal],
CHRNE	NPAS2	3-FACTA-related-drug->DrugBank:APRD00506[Spectrum],DrugBank:APRD00552[Spectrum],DrugBank:APRD00530[Portal],
CHRNE	HOXB1	1-FACTA-related-disease->UMLS:C0236792[Asperger Syndrome], 2-FACTA-related-drug->DrugBank:APRD00506[Spectrum],DrugBank:APRD00552[Spectrum],
CHRNE	NLGN4X	1-FACTA-related-disease->UMLS:C0236792[Asperger Syndrome], 2-FACTA-related-drug->DrugBank:APRD00506[Spectrum],DrugBank:APRD00552[Spectrum],
CHRNE	GABRB1	1-FACTA-related-drug->DrugBank:BIOD00057[Fragment], 1-pathway->kegg:path:hsa04080[Neuroactive ligand-receptor interaction],
CHRNE	GABRA4	3-GoPubMed-related-GO->GO:0004707[MAP kinase activity],GO:0004702[receptor signaling protein serine/threonine kinase activity],GO:0005057[receptor signaling protein activity], 1-pathway->kegg:path:hsa04080[Neuroactive ligand-receptor interaction],
CHRNE	IL1RAPL2	1-FACTA-related-disease->UMLS:C0236792[Asperger Syndrome],
CHRNE	NRCAM	1-FACTA-related-disease->UMLS:C0751882[Myasthenic Syndromes, Congenital],
CHRNE	DHCR7	1-FACTA-related-disease->UMLS:C0263541[Founder], 3-FACTA-related-drug->DrugBank:BIOD00057[Fragment],DrugBank:APRD00506[Spectrum],DrugBank:APRD00552[Spectrum],
CHRNE	CACNA1D	2-GoPubMed-related-disease->mesh:15624[Lambert-Eaton Myasthenic Syndrome],mesh:20361[Paraneoplastic Syndromes, Nervous System],
CHRNE	CHRNA7	1-GoPubMed-related-GO->GO:0022831[narrow pore, gated channel activity], 2-FACTA-related-gene->HUMANGGP:036210[CHRNB1],HUMANGGP:008639[CHRNA1], 1-FACTA-related-drug->DrugBank:BIOD00057[Fragment], 1-pathway->kegg:path:hsa04080[Neuroactive ligand-receptor interaction],
CHRNE	CREBBP	1-FACTA-related-disease->UMLS:C0175699[SCS], 2-FACTA-related-drug->DrugBank:APRD00506[Spectrum],DrugBank:APRD00552[Spectrum],
CHRNE	AHI1	1-GoPubMed-related-disease->mesh:9123[Muscle Hypotonia], 2-FACTA-related-drug->DrugBank:APRD00506[Spectrum],DrugBank:APRD00552[Spectrum],
CLN8	NTRK1	3-FACTA-related-drug->DrugBank:APRD00506[Spectrum],DrugBank:APRD00552[Spectrum],DrugBank:APRD00631[Gel],
CLN8	NLGN4X	2-FACTA-related-drug->DrugBank:APRD00506[Spectrum],DrugBank:APRD00552[Spectrum],
CLN8	NPAS2	3-FACTA-related-drug->DrugBank:APRD00506[Spectrum],DrugBank:APRD00552[Spectrum],DrugBank:APRD00631[Gel],
CLN8	HOXB1	3-FACTA-related-drug->DrugBank:APRD00506[Spectrum],DrugBank:APRD00631[Gel],DrugBank:APRD00552[Spectrum],
CLN8	HOXA1	4-FACTA-related-drug->DrugBank:EXPT01468[Folic Acid],DrugBank:APRD00506[Spectrum],DrugBank:APRD00631[Gel],DrugBank:APRD00552[Spectrum],
CLN8	DHCR7	2-FACTA-related-drug->DrugBank:APRD00506[Spectrum],DrugBank:APRD00552[Spectrum],
CLN8	CREBBP	2-FACTA-related-drug->DrugBank:APRD00506[Spectrum],DrugBank:APRD00552[Spectrum],
CLN8	NSD1	2-FACTA-related-drug->DrugBank:APRD00506[Spectrum],DrugBank:APRD00552[Spectrum],
CLN8	CADM1	2-FACTA-related-drug->DrugBank:APRD00506[Spectrum],DrugBank:APRD00552[Spectrum],
CLN8	RFWD2	2-GoPubMed-related-disease->mesh:24182[Uniparental Disomy],mesh:9630[Nondisjunction, Genetic],
CLN8	CNTNAP2	2-FACTA-related-drug->DrugBank:APRD00506[Spectrum],DrugBank:APRD00552[Spectrum],
CLN8	CACNA1G	1-GoPubMed-related-disease->mesh:4832[Epilepsy, Absence], 2-FACTA-related-drug->DrugBank:APRD00506[Spectrum],DrugBank:APRD00552[Spectrum],
CLN8	CHD7	2-FACTA-related-drug->DrugBank:APRD00506[Spectrum],DrugBank:APRD00552[Spectrum],
CLN8	PCDH19	1-GoPubMed-related-disease->mesh:9207[Myoclonus],
CLN8	SLC25A12	1-GoPubMed-related-disease->mesh:14855[Wallerian Degeneration],
CLN8	AHI1	3-FACTA-related-drug->DrugBank:APRD00506[Spectrum],DrugBank:APRD00552[Spectrum],DrugBank:APRD00631[Gel],
CSTB	HOXB1	3-FACTA-related-drug->DrugBank:APRD00017[Tretinoin],DrugBank:APRD00140[Tretinoin],DrugBank:APRD00256[Valproic Acid],
CSTB	GTF2I	2-FACTA-related-drug->DrugBank:APRD00256[Valproic Acid],DrugBank:BIOD00057[Fragment],
CSTB	NRP2	1-GoPubMed-related-disease->mesh:8204[Lymphangiosarcoma], 1-FACTA-related-disease->UMLS:C0270853[juvenile myoclonic epilepsy],
CSTB	CHRNA7	3-GoPubMed-related-disease->mesh:20190[Myoclonic Epilepsy, Juvenile],mesh:20936[Epilepsy, Benign Neonatal],mesh:4831[Epilepsies, Myoclonic], 1-FACTA-related-disease->UMLS:C0270853[juvenile myoclonic epilepsy], 1-FACTA-related-drug->DrugBank:BIOD00057[Fragment],
CSTB	EN2	3-FACTA-related-drug->DrugBank:APRD00140[Tretinoin],DrugBank:APRD00017[Tretinoin],DrugBank:BIOD00057[Fragment],
CSTB	RELN	3-FACTA-related-drug->DrugBank:APRD00256[Valproic Acid],DrugBank:APRD00140[Tretinoin],DrugBank:APRD00017[Tretinoin],
CSTB	NRXN2	1-FACTA-related-drug->DrugBank:APRD00256[Valproic Acid],
CSTB	SCN2A	1-GoPubMed-related-disease->mesh:20936[Epilepsy, Benign Neonatal], 4-FACTA-related-drug->DrugBank:BIOD00057[Fragment],DrugBank:APRD00256[Valproic Acid],DrugBank:APRD00140[Tretinoin],DrugBank:APRD00017[Tretinoin],
CSTB	SCN1A	1-GoPubMed-related-GO->GO:0008138[protein tyrosine/serine/threonine phosphatase activity], 4-GoPubMed-related-disease->mesh:4831[Epilepsies, Myoclonic],mesh:20936[Epilepsy, Benign Neonatal],mesh:20190[Myoclonic Epilepsy, Juvenile],mesh:20192[Lafora Disease], 2-FACTA-related-drug->DrugBank:BIOD00057[Fragment],DrugBank:APRD00623[ROC],
CSTB	TBX1	2-FACTA-related-drug->DrugBank:APRD00140[Tretinoin],DrugBank:APRD00017[Tretinoin],
CSTB	EGR2	4-FACTA-related-drug->DrugBank:APRD00256[Valproic Acid],DrugBank:BIOD00057[Fragment],DrugBank:APRD00140[Tretinoin],DrugBank:APRD00017[Tretinoin],
CSTB	PCDH19	2-GoPubMed-related-disease->mesh:4831[Epilepsies, Myoclonic],mesh:9207[Myoclonus], 1-FACTA-related-disease->UMLS:C0014550[Epilepsies, Myoclonic],
CSTB	UBE3A	1-FACTA-related-disease->UMLS:C0085859[Autoimmune polyendocrinopathy-candidiasis-ectodermal dystrophy], 2-FACTA-related-drug->DrugBank:APRD00256[Valproic Acid],DrugBank:BIOD00057[Fragment],
CSTB	PARK2	2-GoPubMed-related-disease->mesh:20192[Lafora Disease],mesh:20191[Myoclonic Epilepsies, Progressive], 1-FACTA-related-drug->DrugBank:BIOD00057[Fragment],
CSTB	NFIA	2-FACTA-related-drug->DrugBank:APRD00140[Tretinoin],DrugBank:APRD00017[Tretinoin],
CSTB	LRRC1	2-GoPubMed-related-disease->mesh:20190[Myoclonic Epilepsy, Juvenile],mesh:4831[Epilepsies, Myoclonic], 1-FACTA-related-disease->UMLS:C0270853[juvenile myoclonic epilepsy], 1-FACTA-related-drug->DrugBank:BIOD00057[Fragment],
CSTB	CACNA1H	3-GoPubMed-related-disease->mesh:20936[Epilepsy, Benign Neonatal],mesh:20190[Myoclonic Epilepsy, Juvenile],mesh:4831[Epilepsies, Myoclonic], 1-FACTA-related-disease->UMLS:C0270853[juvenile myoclonic epilepsy],
CYFIP1	SLC25A12	1-GoPubMed-related-disease->mesh:9123[Muscle Hypotonia], 3-FACTA-related-disease->UMLS:C0233639[Autism],UMLS:C0004352[autism],UMLS:C0008074[Child Development Disorders, Pervasive],
CYFIP1	UBE2H	2-GoPubMed-related-disease->mesh:17204[Angelman Syndrome],mesh:25063[Chromosome Disorders], 2-FACTA-related-disease->UMLS:C0162635[Angelman syndrome],UMLS:C0004352[autism],
CYFIP1	SLC1A1	5-FACTA-related-disease->UMLS:C0028768[obsessive-compulsive disorder],UMLS:C0008074[Child Development Disorders, Pervasive],UMLS:C0233639[Autism],UMLS:C0600104[Compulsive Behavior],UMLS:C0004352[autism],
CYFIP1	DLGAP2	1-GoPubMed-related-GO->GO:0016791[phosphatase activity], 4-GoPubMed-related-disease->mesh:5600[Fragile X Syndrome],mesh:25064[Sex Chromosome Disorders],mesh:8607[Mental Retardation],mesh:25063[Chromosome Disorders], 4-FACTA-related-disease->UMLS:C0008074[Child Development Disorders, Pervasive],UMLS:C0233639[Autism],UMLS:C0004352[autism],UMLS:C0917816[mental retardation],
CYFIP1	RPL10	2-GoPubMed-related-disease->mesh:24182[Uniparental Disomy],mesh:9630[Nondisjunction, Genetic], 3-FACTA-related-disease->UMLS:C0233639[Autism],UMLS:C0004352[autism],UMLS:C0917816[mental retardation], 1-FACTA-related-drug->DrugBank:APRD00631[Gel],
CYFIP1	SHANK2	1-GoPubMed-related-disease->mesh:5600[Fragile X Syndrome], 4-FACTA-related-disease->UMLS:C0008074[Child Development Disorders, Pervasive],UMLS:C0004352[autism],UMLS:C1855900[HCG],UMLS:C0917816[mental retardation],
CYFIP1	APBA2	1-GoPubMed-related-disease->mesh:17204[Angelman Syndrome], 4-FACTA-related-disease->UMLS:C0008074[Child Development Disorders, Pervasive],UMLS:C1855900[HCG],UMLS:C0004352[autism],UMLS:C0917816[mental retardation],
CYFIP1	OPHN1	3-GoPubMed-related-disease->mesh:5600[Fragile X Syndrome],mesh:8607[Mental Retardation],mesh:9123[Muscle Hypotonia], 3-FACTA-related-disease->UMLS:C0917816[mental retardation],UMLS:C0036857[severe mental retardation],UMLS:C0016667[Fragile X Syndrome],
CYFIP1	NRCAM	3-FACTA-related-disease->UMLS:C0233639[Autism],UMLS:C0600104[Compulsive Behavior],UMLS:C0004352[autism],
CYFIP1	ATP10A	5-GoPubMed-related-disease->mesh:17204[Angelman Syndrome],mesh:11218[Prader-Willi Syndrome],mesh:24182[Uniparental Disomy],mesh:9630[Nondisjunction, Genetic],mesh:25063[Chromosome Disorders], 3-FACTA-related-disease->UMLS:C0162635[Angelman syndrome],UMLS:C0004352[autism],UMLS:C0917816[mental retardation],
CYFIP1	MCPH1	1-GoPubMed-related-GO->GO:0016791[phosphatase activity], 1-FACTA-related-drug->DrugBank:APRD00631[Gel],
CYFIP1	FMR1	3-GoPubMed-related-gene->123720[WHAMM],151556[GPR155],390535[GOLGA8E], 4-GoPubMed-related-GO->GO:0050658[RNA transport],GO:0051236[establishment of RNA localization],GO:0050657[nucleic acid transport],GO:0006403[RNA localization], 4-GoPubMed-related-disease->mesh:5600[Fragile X Syndrome],mesh:25064[Sex Chromosome Disorders],mesh:25063[Chromosome Disorders],mesh:8607[Mental Retardation], 3-FACTA-r…
CYFIP1	SLC9A9	2-GoPubMed-related-disease->mesh:17204[Angelman Syndrome],mesh:25063[Chromosome Disorders],
CYFIP1	SLC9A6	1-GoPubMed-related-disease->mesh:17204[Angelman Syndrome], 4-FACTA-related-disease->UMLS:C0162635[Angelman syndrome],UMLS:C0036857[severe mental retardation],UMLS:C0917816[mental retardation],UMLS:C0004352[autism],
CYFIP1	NDNL2	5-GoPubMed-related-GO->GO:0004066[asparagine synthase (glutamine-hydrolyzing) activity],GO:0016884[carbon-nitrogen ligase activity, with glutamine as amido-N-donor],GO:0007417[central nervous system development],GO:0016879[ligase activity, forming carbon-nitrogen bonds],GO:0016874[ligase activity], 4-GoPubMed-related-disease->mesh:17204[Angelman Syndrome],mesh:11218[Prader-Willi Syndrome],mesh:25…
CYFIP1	NRXN1	2-GoPubMed-related-disease->mesh:5600[Fragile X Syndrome],mesh:8607[Mental Retardation], 6-FACTA-related-disease->UMLS:C0233639[Autism],UMLS:C0008074[Child Development Disorders, Pervasive],UMLS:C0036857[severe mental retardation],UMLS:C0004352[autism],UMLS:C1855900[HCG],UMLS:C0917816[mental retardation],
DFFB	CNTNAP2	2-FACTA-related-drug->DrugBank:APRD00506[Spectrum],DrugBank:APRD00552[Spectrum],
DFFB	SHANK3	2-FACTA-related-drug->DrugBank:APRD00506[Spectrum],DrugBank:APRD00552[Spectrum],
DFFB	NSD1	2-FACTA-related-drug->DrugBank:APRD00506[Spectrum],DrugBank:APRD00552[Spectrum],
DFFB	AHI1	2-FACTA-related-drug->DrugBank:APRD00506[Spectrum],DrugBank:APRD00552[Spectrum],
DFFB	MBD4	1-GoPubMed-related-disease->mesh:1926[Brain Death],
DFFB	NLGN4X	1-GoPubMed-related-GO->GO:0005092[GDP-dissociation inhibitor activity], 2-FACTA-related-drug->DrugBank:APRD00506[Spectrum],DrugBank:APRD00552[Spectrum],
DFFB	CREBBP	2-FACTA-related-drug->DrugBank:APRD00506[Spectrum],DrugBank:APRD00552[Spectrum],
DFFB	CAMTA1	1-GoPubMed-related-gene->55966[AJAP1], 1-FACTA-related-gene->HUMANGGP:001285[TNFRSF25], 5-FACTA-related-disease->UMLS:C1521891[Oligodendroglioma],UMLS:C0028945[Oligodendroglioma],UMLS:C1524043[Neuroblastoma],UMLS:C0700095[Neuroblastoma],UMLS:C0027819[neuroblastoma],
DFFB	NTRK1	2-FACTA-related-drug->DrugBank:APRD00506[Spectrum],DrugBank:APRD00552[Spectrum], 1-pathway->kegg:path:hsa04210[Apoptosis],
DFFB	HOXB1	2-FACTA-related-drug->DrugBank:APRD00506[Spectrum],DrugBank:APRD00552[Spectrum],
DFFB	SLC9A6	1-GoPubMed-related-disease->mesh:2303[Cardiac Output, Low],
DFFB	CA6	2-FACTA-related-drug->DrugBank:APRD00506[Spectrum],DrugBank:APRD00552[Spectrum],
DFFB	DHCR7	2-FACTA-related-drug->DrugBank:APRD00506[Spectrum],DrugBank:APRD00552[Spectrum],
DFFB	CADM1	2-FACTA-related-drug->DrugBank:APRD00506[Spectrum],DrugBank:APRD00552[Spectrum],
DFFB	CACNA1G	2-FACTA-related-drug->DrugBank:APRD00506[Spectrum],DrugBank:APRD00552[Spectrum],
DFFB	CHD7	2-FACTA-related-drug->DrugBank:APRD00506[Spectrum],DrugBank:APRD00552[Spectrum],
DLG3	OPHN1	3-GoPubMed-related-gene->266678[MRX81],641339[ZNF674],55998[NXF5], 8-GoPubMed-related-GO->GO:0060997[dendritic spine morphogenesis],GO:0060996[dendritic spine development],GO:0048813[dendrite morphogenesis],GO:0015881[creatine transport],GO:0016358[dendrite development],GO:0005089[Rho guanyl-nucleotide exchange factor activity],GO:0005092[GDP-dissociation inhibitor activity],GO:0048489[synaptic v…
DLG3	NRCAM	1-FACTA-related-disease->UMLS:C0233639[Autism], 1-pathway->reactome:REACT_22329[],
DLG3	SUCLG2	1-FACTA-related-drug->DrugBank:APRD00631[Gel],
DLG3	FOXG1	1-GoPubMed-related-GO->GO:0050175[phenylalanine dehydrogenase activity], 1-FACTA-related-disease->UMLS:C0683322[intellectual impairment],
DLG3	TSPAN7	1-GoPubMed-related-gene->54328[GPR173], 3-GoPubMed-related-GO->GO:0005092[GDP-dissociation inhibitor activity],GO:0005089[Rho guanyl-nucleotide exchange factor activity],GO:0048489[synaptic vesicle transport], 2-GoPubMed-related-disease->mesh:38901[Mental Retardation, X-Linked],mesh:5600[Fragile X Syndrome], 1-FACTA-related-gene->HUMANGGP:020388[TM4SF2], 2-FACTA-related-disease->UMLS:C1136249[Men…
DLG3	ATRX	1-GoPubMed-related-GO->GO:0050175[phenylalanine dehydrogenase activity], 2-GoPubMed-related-disease->mesh:8265[Macrostomia],mesh:38921[Coffin-Lowry Syndrome], 3-FACTA-related-gene->HUMANGGP:039910[OPHN1],HUMANGGP:002027[RPS6KA3],HUMANGGP:007783[ARHGEF6], 2-FACTA-related-disease->UMLS:C1845055[ATRX],UMLS:C1136249[Mental Retardation, X-Linked], 1-FACTA-related-drug->DrugBank:APRD00631[Gel],
DLG3	NLGN4X	1-GoPubMed-related-gene->641339[ZNF674], 2-GoPubMed-related-GO->GO:0042043[neurexin binding],GO:0005092[GDP-dissociation inhibitor activity], 10-FACTA-related-gene->HUMANGGP:014727[NLGN3],HUMANGGP:006914[ZNF81],HUMANGGP:040636[FTSJ1],HUMANGGP:015143[DLG3],HUMANGGP:027462[ZNF41],HUMANGGP:007783[ARHGEF6],HUMANGGP:020388[TM4SF2],HUMANGGP:028523[FACL4],HUMANGGP:039910[OPHN1],HUMANGGP:002027[RPS6KA3],…
DLG3	CREBBP	1-GoPubMed-related-gene->170261[ZCCHC12], 1-GoPubMed-related-disease->mesh:5660[Funnel Chest],
DLG3	SLC6A8	3-GoPubMed-related-GO->GO:0015881[creatine transport],GO:0042043[neurexin binding],GO:0005092[GDP-dissociation inhibitor activity], 1-GoPubMed-related-disease->mesh:38921[Coffin-Lowry Syndrome], 8-FACTA-related-gene->HUMANGGP:039910[OPHN1],HUMANGGP:002027[RPS6KA3],HUMANGGP:007783[ARHGEF6],HUMANGGP:020388[TM4SF2],HUMANGGP:040636[FTSJ1],HUMANGGP:028523[FACL4],HUMANGGP:015143[DLG3],HUMANGGP:027462[Z…
DLG3	FGD1	1-GoPubMed-related-GO->GO:0005089[Rho guanyl-nucleotide exchange factor activity], 1-GoPubMed-related-disease->mesh:5146[Facial Asymmetry], 9-FACTA-related-gene->HUMANGGP:006914[ZNF81],HUMANGGP:040636[FTSJ1],HUMANGGP:015143[DLG3],HUMANGGP:027462[ZNF41],HUMANGGP:007783[ARHGEF6],HUMANGGP:020388[TM4SF2],HUMANGGP:039910[OPHN1],HUMANGGP:028523[FACL4],HUMANGGP:002027[RPS6KA3], 2-FACTA-related-disease->…
DLG3	AGTR2	9-FACTA-related-gene->HUMANGGP:007783[ARHGEF6],HUMANGGP:020388[TM4SF2],HUMANGGP:040636[FTSJ1],HUMANGGP:039910[OPHN1],HUMANGGP:028523[FACL4],HUMANGGP:002027[RPS6KA3],HUMANGGP:015143[DLG3],HUMANGGP:027462[ZNF41],HUMANGGP:014727[NLGN3], 2-FACTA-related-disease->UMLS:C1845055[ATRX],UMLS:C1136249[Mental Retardation, X-Linked],
DLG3	SYN1	2-GoPubMed-related-gene->54328[GPR173],8552[INE1], 2-GoPubMed-related-GO->GO:0042043[neurexin binding],GO:0005092[GDP-dissociation inhibitor activity], 4-FACTA-related-gene->HUMANGGP:006914[ZNF81],HUMANGGP:027462[ZNF41],HUMANGGP:040636[FTSJ1],HUMANGGP:015143[DLG3], 3-FACTA-related-disease->UMLS:C1845055[ATRX],UMLS:C1136249[Mental Retardation, X-Linked],UMLS:C0016667[Fragile X Syndrome], 1-FACTA-r…
DLG3	ARX	4-GoPubMed-related-GO->GO:0015881[creatine transport],GO:0042043[neurexin binding],GO:0005092[GDP-dissociation inhibitor activity],GO:0048489[synaptic vesicle transport], 3-GoPubMed-related-disease->mesh:6832[Hydranencephaly],mesh:38921[Coffin-Lowry Syndrome],mesh:38901[Mental Retardation, X-Linked], 7-FACTA-related-gene->HUMANGGP:007783[ARHGEF6],HUMANGGP:039910[OPHN1],HUMANGGP:002027[RPS6KA3],HU…
DLG3	PARK2	1-GoPubMed-related-gene->158787[RIBC1], 1-FACTA-related-drug->DrugBank:APRD00631[Gel],
DLG3	TBC1D4	1-FACTA-related-drug->DrugBank:APRD00631[Gel],
DLG3	NLGN3	2-GoPubMed-related-GO->GO:0042043[neurexin binding],GO:0005092[GDP-dissociation inhibitor activity], 1-GoPubMed-related-disease->mesh:5600[Fragile X Syndrome], 7-FACTA-related-gene->HUMANGGP:014727[NLGN3],HUMANGGP:040636[FTSJ1],HUMANGGP:015143[DLG3],HUMANGGP:027462[ZNF41],HUMANGGP:007783[ARHGEF6],HUMANGGP:020388[TM4SF2],HUMANGGP:039910[OPHN1], 5-FACTA-related-disease->UMLS:C1845055[ATRX],UMLS:C02…
DLG3	IL1RAPL2	2-GoPubMed-related-disease->mesh:12729[Sex Chromosome Aberrations],mesh:38901[Mental Retardation, X-Linked], 2-FACTA-related-disease->UMLS:C1136249[Mental Retardation, X-Linked],UMLS:C0917816[mental retardation],
DLG3	IL1RAPL1	4-GoPubMed-related-GO->GO:0008887[glycerate kinase activity],GO:0048489[synaptic vesicle transport],GO:0005092[GDP-dissociation inhibitor activity],GO:0005089[Rho guanyl-nucleotide exchange factor activity], 4-GoPubMed-related-disease->mesh:38921[Coffin-Lowry Syndrome],mesh:38901[Mental Retardation, X-Linked],mesh:12729[Sex Chromosome Aberrations],mesh:5600[Fragile X Syndrome], 6-FACTA-related-ge…
DLX5	MECP2	1-GoPubMed-related-GO->GO:0008327[methyl-CpG binding], 1-GoPubMed-related-disease->mesh:15518[Rett Syndrome], 3-FACTA-related-disease->UMLS:C0035372[Rett syndrome],UMLS:C1136249[Mental Retardation, X-Linked],UMLS:C0162635[Angelman syndrome], 4-FACTA-related-drug->DrugBank:APRD00504[ID2],DrugBank:APRD00953[ETS],DrugBank:APRD00280[Frontal],DrugBank:BIOD00001[DNase I],
DLX5	HDAC4	6-FACTA-related-drug->DrugBank:APRD00764[Orphan],DrugBank:APRD00369[ROS],DrugBank:APRD00140[Tretinoin],DrugBank:APRD00017[Tretinoin],DrugBank:EXPT01467[Forskolin],DrugBank:APRD00627[Progesterone],
DLX5	DLX6	3-GoPubMed-related-gene->1746[DLX2],1745[DLX1],7979[SHFM1], 5-GoPubMed-related-GO->GO:0008327[methyl-CpG binding],GO:0030900[forebrain development],GO:0060173[limb development],GO:0048736[appendage development],GO:0001649[osteoblast differentiation], 7-GoPubMed-related-disease->mesh:6228[Hand Deformities, Congenital],mesh:38062[Upper Extremity Deformities, Congenital],mesh:5532[Foot Deformities, …
DLX5	MBD4	1-GoPubMed-related-GO->GO:0008327[methyl-CpG binding], 1-GoPubMed-related-disease->mesh:15518[Rett Syndrome], 1-FACTA-related-disease->UMLS:C0035372[Rett syndrome],
DLX5	MBD1	1-GoPubMed-related-GO->GO:0008327[methyl-CpG binding], 2-GoPubMed-related-disease->mesh:15518[Rett Syndrome],mesh:6226[Hand Deformities], 2-FACTA-related-disease->UMLS:C0035372[Rett syndrome],UMLS:C0233639[Autism],
DLX5	AUTS2	2-FACTA-related-gene->HUMANGGP:001496[AUTS2],HUMANGGP:036672[DLX5], 2-FACTA-related-disease->UMLS:C1846330[AUTS2],UMLS:C0233639[Autism],
DLX5	GABRB1	1-GoPubMed-related-gene->26053[AUTS2], 1-FACTA-related-gene->HUMANGGP:001496[AUTS2], 2-FACTA-related-disease->UMLS:C1846330[AUTS2],UMLS:C0233639[Autism],
DLX5	DLX2	2-GoPubMed-related-gene->1745[DLX1],1750[DLX6], 3-GoPubMed-related-GO->GO:0060173[limb development],GO:0048736[appendage development],GO:0030900[forebrain development], 2-GoPubMed-related-disease->mesh:5532[Foot Deformities, Congenital],mesh:38061[Lower Extremity Deformities, Congenital], 3-FACTA-related-gene->HUMANGGP:034360[DLX2],HUMANGGP:015560[DLX1],HUMANGGP:014649[DLX3], 4-FACTA-related-dise…
DLX5	NTNG1	1-GoPubMed-related-disease->mesh:15518[Rett Syndrome], 1-FACTA-related-disease->UMLS:C0035372[Rett syndrome],
DLX5	FOXP2	5-GoPubMed-related-GO->GO:0042043[neurexin binding],GO:0022833[mechanically gated channel activity],GO:0043854[cyclic nucleotide-gated mechanosensitive ion channel activity],GO:0043855[cyclic nucleotide-gated ion channel activity],GO:0008381[mechanically-gated ion channel activity], 1-FACTA-related-disease->UMLS:C1846330[AUTS2], 1-FACTA-related-drug->DrugBank:APRD00280[Frontal],
DLX5	RELN	1-GoPubMed-related-GO->GO:0042043[neurexin binding], 1-GoPubMed-related-disease->mesh:16142[Holoprosencephaly], 4-FACTA-related-disease->UMLS:C0266463[lissencephaly],UMLS:C0233639[Autism],UMLS:C0497552[Nervous System Malformations],UMLS:C1136249[Mental Retardation, X-Linked], 4-FACTA-related-drug->DrugBank:BIOD00001[DNase I],DrugBank:APRD00280[Frontal],DrugBank:APRD00140[Tretinoin],DrugBank:APRD0…
DLX5	GNAS	1-GoPubMed-related-GO->GO:0008757[S-adenosylmethionine-dependent methyltransferase activity], 1-FACTA-related-disease->UMLS:C1272677[MEST], 6-FACTA-related-drug->DrugBank:APRD00134[Activin],DrugBank:BIOD00001[DNase I],DrugBank:EXPT01467[Forskolin],DrugBank:APRD00140[Tretinoin],DrugBank:APRD00017[Tretinoin],DrugBank:APRD00627[Progesterone],
DLX5	FOXG1	1-GoPubMed-related-GO->GO:0030900[forebrain development], 1-GoPubMed-related-disease->mesh:15518[Rett Syndrome], 2-FACTA-related-disease->UMLS:C0035372[Rett syndrome],UMLS:C1855792[CIE], 1-FACTA-related-drug->DrugBank:APRD00627[Progesterone],
DLX5	PITX1	1-GoPubMed-related-gene->9096[TBX18], 2-GoPubMed-related-GO->GO:0060173[limb development],GO:0048736[appendage development], 5-FACTA-related-drug->DrugBank:APRD00134[Activin],DrugBank:APRD00140[Tretinoin],DrugBank:APRD00017[Tretinoin],DrugBank:APRD00396[Estrogens],DrugBank:APRD00627[Progesterone],
DLX5	RAPGEF4	2-GoPubMed-related-gene->1745[DLX1],1746[DLX2],
DLX5	EN2	1-GoPubMed-related-disease->mesh:16142[Holoprosencephaly], 3-FACTA-related-disease->UMLS:C0233639[Autism],UMLS:C0497552[Nervous System Malformations],UMLS:C1855792[CIE], 2-FACTA-related-drug->DrugBank:APRD00140[Tretinoin],DrugBank:APRD00017[Tretinoin],
DLX5	DLX1	2-GoPubMed-related-gene->1746[DLX2],1750[DLX6], 2-GoPubMed-related-GO->GO:0060173[limb development],GO:0048736[appendage development], 2-GoPubMed-related-disease->mesh:5532[Foot Deformities, Congenital],mesh:38061[Lower Extremity Deformities, Congenital], 2-FACTA-related-gene->HUMANGGP:015560[DLX1],HUMANGGP:034360[DLX2], 2-FACTA-related-disease->UMLS:C0162635[Angelman syndrome],UMLS:C0497552[Nerv…
DLX5	IMMP2L	1-GoPubMed-related-gene->26053[AUTS2], 1-GoPubMed-related-disease->mesh:15518[Rett Syndrome], 1-FACTA-related-gene->HUMANGGP:001496[AUTS2], 3-FACTA-related-disease->UMLS:C1846330[AUTS2],UMLS:C0233639[Autism],UMLS:C0035372[Rett syndrome],
DLX5	SLC1A1	1-FACTA-related-gene->HUMANGGP:042167[SLC38A4], 1-FACTA-related-disease->UMLS:C0233639[Autism], 4-FACTA-related-drug->DrugBank:APRD00140[Tretinoin],DrugBank:APRD00017[Tretinoin],DrugBank:APRD00280[Frontal],DrugBank:APRD00627[Progesterone],
DLX5	PCDH19	1-GoPubMed-related-disease->mesh:15518[Rett Syndrome], 2-FACTA-related-disease->UMLS:C1136249[Mental Retardation, X-Linked],UMLS:C0035372[Rett syndrome],
DRD1	DISC1	1-GoPubMed-related-gene->63915[MUTED], 4-GoPubMed-related-GO->GO:0042420[dopamine catabolic process],GO:0042424[catecholamine catabolic process],GO:0019614[catechol catabolic process],GO:0034313[diol catabolic process], 1-FACTA-related-gene->HUMANGGP:036486[SYNGR1], 5-FACTA-related-drug->DrugBank:APRD00280[Frontal],DrugBank:BIOD00057[Fragment],DrugBank:EXPT02079[lysine],DrugBank:EXPT00494[Alanine…
DRD1	TPH2	3-GoPubMed-related-gene->9145[SYNGR1],23316[CUX2],57132[CHMP1B], 1-GoPubMed-related-GO->GO:0005484[SNAP receptor activity], 2-GoPubMed-related-disease->mesh:14029[Tobacco Use Disorder],mesh:6556[Heroin Dependence], 4-FACTA-related-gene->HUMANGGP:036486[SYNGR1],HUMANGGP:014007[CUX2],HUMANGGP:022732[NAPG],HUMANGGP:010722[GRM4], 3-FACTA-related-drug->DrugBank:APRD01072[HCH],DrugBank:APRD00280[Fronta…
DRD1	NRXN1	3-GoPubMed-related-disease->mesh:14029[Tobacco Use Disorder],mesh:5879[Tourette Syndrome],mesh:13981[Tic Disorders],
DRD1	HTR2A	1-GoPubMed-related-gene->63915[MUTED], 1-FACTA-related-gene->HUMANGGP:036486[SYNGR1], 5-FACTA-related-disease->UMLS:C1840994[HBB],UMLS:C1840993[HBB],UMLS:C1840958[HBB],UMLS:C0392702[abnormal involuntary movements],UMLS:C0600241[heroin abuse], 2-FACTA-related-drug->DrugBank:APRD01072[HCH],DrugBank:BIOD00057[Fragment],
DRD1	HTR1B	1-GoPubMed-related-gene->1816[DRD5], 1-GoPubMed-related-GO->GO:0005484[SNAP receptor activity], 1-FACTA-related-gene->HUMANGGP:024926[DRD5], 3-FACTA-related-disease->UMLS:C1851920[DRD],UMLS:C0338480[common migraine],UMLS:C0001956[alcohol use disorder], 4-FACTA-related-drug->DrugBank:APRD01072[HCH],DrugBank:BIOD00057[Fragment],DrugBank:EXPT00494[Alanine],DrugBank:APRD00450[Norepinephrine],
DRD1	CNTNAP2	3-GoPubMed-related-disease->mesh:5879[Tourette Syndrome],mesh:12148[Restless Legs Syndrome],mesh:13981[Tic Disorders], 1-FACTA-related-drug->DrugBank:BIOD00057[Fragment],
DRD1	PCDH9	1-FACTA-related-gene->HUMANGGP:024970[PCDH9], 1-FACTA-related-disease->UMLS:C0019556[Hip Dysplasia, Canine],
DRD1	SLC9A9	2-FACTA-related-gene->HUMANGGP:035830[ARRB2],HUMANGGP:020893[ADRA1A], 1-FACTA-related-drug->DrugBank:APRD01072[HCH],
DRD1	AUTS2	3-GoPubMed-related-disease->mesh:12148[Restless Legs Syndrome],mesh:5879[Tourette Syndrome],mesh:13981[Tic Disorders],
DRD1	GRIN2B	1-GoPubMed-related-disease->mesh:430[Alcohol Withdrawal Delirium], 4-FACTA-related-gene->HUMANGGP:010722[GRM4],HUMANGGP:036486[SYNGR1],HUMANGGP:014007[CUX2],HUMANGGP:022732[NAPG], 1-FACTA-related-disease->UMLS:C1851920[DRD], 4-FACTA-related-drug->DrugBank:APRD01072[HCH],DrugBank:BIOD00057[Fragment],DrugBank:EXPT02079[lysine],DrugBank:APRD00631[Gel],
DRD1	DRD3	1-GoPubMed-related-gene->1816[DRD5], 3-GoPubMed-related-GO->GO:0042417[dopamine metabolic process],GO:0033736[L-lysine 6-oxidase activity],GO:0005484[SNAP receptor activity], 3-FACTA-related-gene->HUMANGGP:007874[DRD3],HUMANGGP:023786[DRD1],HUMANGGP:024926[DRD5], 5-FACTA-related-disease->UMLS:C1851920[DRD],UMLS:C0392702[abnormal involuntary movements],UMLS:C1840958[HBB],UMLS:C1840993[HBB],UMLS:C1…
DRD1	OPRM1	1-GoPubMed-related-disease->mesh:6556[Heroin Dependence], 1-FACTA-related-gene->HUMANGGP:035830[ARRB2], 1-FACTA-related-disease->UMLS:C0600241[heroin abuse], 3-FACTA-related-drug->DrugBank:BIOD00057[Fragment],DrugBank:EXPT02079[lysine],DrugBank:EXPT00494[Alanine],
DRD1	ADRB2	2-FACTA-related-gene->HUMANGGP:039243[ADRA1B],HUMANGGP:020893[ADRA1A], 2-FACTA-related-drug->DrugBank:APRD01072[HCH],DrugBank:BIOD00057[Fragment],
DRD1	EN2	1-GoPubMed-related-disease->mesh:17689[Polydactyly], 3-FACTA-related-drug->DrugBank:BIOD00057[Fragment],DrugBank:APRD00450[Norepinephrine],DrugBank:APRD00631[Gel],
DRD1	IMMP2L	3-GoPubMed-related-disease->mesh:5879[Tourette Syndrome],mesh:12148[Restless Legs Syndrome],mesh:13981[Tic Disorders],
DRD1	FOXP2	1-GoPubMed-related-disease->mesh:13342[Stuttering], 2-FACTA-related-drug->DrugBank:APRD00280[Frontal],DrugBank:BIOD00057[Fragment],
DRD1	RBFOX1	2-GoPubMed-related-disease->mesh:12148[Restless Legs Syndrome],mesh:5879[Tourette Syndrome],
DRD4	GRIN2B	1-GoPubMed-related-disease->mesh:19969[Amphetamine-Related Disorders], 2-FACTA-related-disease->UMLS:C1851920[DRD],UMLS:C0029121[oppositional defiant disorder], 4-FACTA-related-drug->DrugBank:APRD01072[HCH],DrugBank:BIOD00057[Fragment],DrugBank:APRD01322[Potassium Chloride],DrugBank:APRD00631[Gel],
DRD4	MBD1	3-FACTA-related-drug->DrugBank:APRD00326[Factor II],DrugBank:APRD00530[Portal],DrugBank:APRD00631[Gel],
DRD4	NPAS2	3-FACTA-related-drug->DrugBank:APRD00326[Factor II],DrugBank:APRD00530[Portal],DrugBank:APRD00631[Gel],
DRD4	OPRM1	1-GoPubMed-related-GO->GO:0004952[dopamine receptor activity], 3-GoPubMed-related-disease->mesh:9293[Opioid-Related Disorders],mesh:6556[Heroin Dependence],mesh:19969[Amphetamine-Related Disorders], 1-FACTA-related-gene->HUMANGGP:035830[ARRB2], 2-FACTA-related-disease->UMLS:C0028047[Nicotine withdrawal],UMLS:C0600241[heroin abuse], 1-FACTA-related-drug->DrugBank:BIOD00057[Fragment],
DRD4	MAOA	2-GoPubMed-related-GO->GO:0004952[dopamine receptor activity],GO:0001591[dopamine receptor activity, coupled via Gi/Go], 1-FACTA-related-disease->UMLS:C1851920[DRD], 7-FACTA-related-drug->DrugBank:APRD01072[HCH],DrugBank:APRD00753[Flurbiprofen],DrugBank:BIOD00057[Fragment],DrugBank:APRD00450[Norepinephrine],DrugBank:APRD00530[Portal],DrugBank:APRD00280[Frontal],DrugBank:BIOD00035[CSF],
DRD4	CNTNAP2	3-GoPubMed-related-disease->mesh:5879[Tourette Syndrome],mesh:13981[Tic Disorders],mesh:20323[Tics], 1-FACTA-related-drug->DrugBank:BIOD00057[Fragment],
DRD4	IMMP2L	3-GoPubMed-related-disease->mesh:5879[Tourette Syndrome],mesh:13981[Tic Disorders],mesh:20323[Tics],
DRD4	TDO2	1-GoPubMed-related-disease->mesh:5879[Tourette Syndrome], 2-FACTA-related-gene->HUMANGGP:003403[ADRA2C],HUMANGGP:024926[DRD5], 1-FACTA-related-disease->UMLS:C1263846[Attention Deficit Disorder with Hyperactivity], 2-FACTA-related-drug->DrugBank:APRD00280[Frontal],DrugBank:APRD00631[Gel],
DRD4	FOXG1	1-FACTA-related-drug->DrugBank:APRD00530[Portal],
DRD4	HRAS	3-FACTA-related-disease->UMLS:C1840993[HBB],UMLS:C1840994[HBB],UMLS:C1840958[HBB], 2-FACTA-related-drug->DrugBank:BIOD00057[Fragment],DrugBank:BIOD00039[Secretin],
DRD4	BAIAP2	1-FACTA-related-disease->UMLS:C1263846[Attention Deficit Disorder with Hyperactivity], 1-FACTA-related-drug->DrugBank:APRD00631[Gel],
DRD4	OXTR	2-FACTA-related-drug->DrugBank:APRD00753[Flurbiprofen],DrugBank:APRD01072[HCH],
DRD4	NRXN1	3-GoPubMed-related-disease->mesh:14029[Tobacco Use Disorder],mesh:5879[Tourette Syndrome],mesh:13981[Tic Disorders],
DRD4	ADRB2	1-FACTA-related-gene->HUMANGGP:011331[ADRA1C], 2-FACTA-related-drug->DrugBank:APRD01072[HCH],DrugBank:BIOD00057[Fragment],
DRD4	HTR2A	1-GoPubMed-related-disease->mesh:19969[Amphetamine-Related Disorders], 4-FACTA-related-disease->UMLS:C1840994[HBB],UMLS:C1840993[HBB],UMLS:C1840958[HBB],UMLS:C0600241[heroin abuse], 3-FACTA-related-drug->DrugBank:APRD01072[HCH],DrugBank:BIOD00057[Fragment],DrugBank:APRD00530[Portal],
DRD4	HTR1B	1-GoPubMed-related-gene->1816[DRD5], 1-GoPubMed-related-GO->GO:0005484[SNAP receptor activity], 1-FACTA-related-gene->HUMANGGP:024926[DRD5], 2-FACTA-related-disease->UMLS:C1851920[DRD],UMLS:C1263846[Attention Deficit Disorder with Hyperactivity], 5-FACTA-related-drug->DrugBank:APRD01072[HCH],DrugBank:BIOD00057[Fragment],DrugBank:APRD00530[Portal],DrugBank:BIOD00035[CSF],DrugBank:APRD00450[Norepin…
DRD4	TPH2	1-GoPubMed-related-GO->GO:0005484[SNAP receptor activity], 3-GoPubMed-related-disease->mesh:6948[Hyperkinesis],mesh:14029[Tobacco Use Disorder],mesh:6556[Heroin Dependence], 1-FACTA-related-disease->UMLS:C1263846[Attention Deficit Disorder with Hyperactivity], 5-FACTA-related-drug->DrugBank:APRD01072[HCH],DrugBank:APRD00530[Portal],DrugBank:APRD00280[Frontal],DrugBank:APRD00450[Norepinephrine],Dr…
DRD4	ALDH5A1	1-GoPubMed-related-disease->mesh:6948[Hyperkinesis], 3-FACTA-related-drug->DrugBank:BIOD00035[CSF],DrugBank:BIOD00057[Fragment],DrugBank:APRD00631[Gel],
DRD4	DRD3	5-GoPubMed-related-gene->1812[DRD1],83855[KLF16],1816[DRD5],8677[STX10],1813[DRD2], 10-GoPubMed-related-GO->GO:0035240[dopamine binding],GO:0032099[negative regulation of appetite],GO:0032096[negative regulation of response to food],GO:0032105[negative regulation of response to extracellular stimulus],GO:0032108[negative regulation of response to nutrient levels],GO:0043178[alcohol binding],GO:00…
DRD4	HTR7	1-GoPubMed-related-disease->mesh:14029[Tobacco Use Disorder], 1-FACTA-related-disease->UMLS:C1263846[Attention Deficit Disorder with Hyperactivity], 2-FACTA-related-drug->DrugBank:APRD00657[Ritalin],DrugBank:BIOD00057[Fragment],
DRD4	NLGN4X	2-GoPubMed-related-disease->mesh:5879[Tourette Syndrome],mesh:20323[Tics],
DRD4	GABRA4	1-GoPubMed-related-gene->2561[GABRB2], 1-GoPubMed-related-disease->mesh:14029[Tobacco Use Disorder], 2-FACTA-related-drug->DrugBank:APRD01322[Potassium Chloride],DrugBank:APRD00631[Gel],
DRD4	SLC6A4	1-GoPubMed-related-disease->mesh:19969[Amphetamine-Related Disorders], 1-FACTA-related-gene->HUMANGGP:032072[SLC6A3], 5-FACTA-related-disease->UMLS:C1851920[DRD],UMLS:C0206042[FFI],UMLS:C1840958[HBB],UMLS:C1840993[HBB],UMLS:C1840994[HBB], 5-FACTA-related-drug->DrugBank:APRD01072[HCH],DrugBank:APRD00530[Portal],DrugBank:APRD00280[Frontal],DrugBank:APRD00450[Norepinephrine],DrugBank:BIOD00057[Fragm…
DRP2	CHD7	2-FACTA-related-drug->DrugBank:APRD00506[Spectrum],DrugBank:APRD00552[Spectrum],
DRP2	CNTNAP2	4-GoPubMed-related-GO->GO:0047801[L-cysteine:2-oxoglutarate aminotransferase activity],GO:0019228[regulation of action potential in neuron],GO:0001508[regulation of action potential],GO:0003840[gamma-glutamyltransferase activity], 2-FACTA-related-drug->DrugBank:APRD00506[Spectrum],DrugBank:APRD00552[Spectrum],
DRP2	FOXP2	1-FACTA-related-drug->DrugBank:APRD00280[Frontal],
DRP2	IL1RAPL2	4-GoPubMed-related-disease->mesh:20388[Muscular Dystrophy, Duchenne],mesh:40181[Genetic Diseases, X-Linked],mesh:9136[Muscular Dystrophies],mesh:20966[Muscular Disorders, Atrophic], 1-FACTA-related-disease->UMLS:C1138434[Genetic Diseases, X-Linked],
DRP2	NSD1	2-FACTA-related-drug->DrugBank:APRD00506[Spectrum],DrugBank:APRD00552[Spectrum],
DRP2	FOXG1	1-FACTA-related-drug->DrugBank:APRD00530[Portal],
DRP2	AHI1	3-FACTA-related-drug->DrugBank:APRD00506[Spectrum],DrugBank:APRD00552[Spectrum],DrugBank:APRD00631[Gel],
DRP2	CREBBP	2-FACTA-related-drug->DrugBank:APRD00506[Spectrum],DrugBank:APRD00552[Spectrum],
DRP2	SLC1A1	1-FACTA-related-drug->DrugBank:APRD00280[Frontal],
DRP2	DHCR7	2-FACTA-related-drug->DrugBank:APRD00506[Spectrum],DrugBank:APRD00552[Spectrum],
DRP2	DMD	1-GoPubMed-related-gene->7402[UTRN], 5-GoPubMed-related-disease->mesh:20388[Muscular Dystrophy, Duchenne],mesh:9137[Muscular Dystrophy, Animal],mesh:9136[Muscular Dystrophies],mesh:20966[Muscular Disorders, Atrophic],mesh:40181[Genetic Diseases, X-Linked], 2-FACTA-related-disease->UMLS:C0013264[Duchenne muscular dystrophy],UMLS:C0026850[Muscular Dystrophies],
DRP2	SHANK3	1-GoPubMed-related-gene->26047[CNTNAP2], 3-FACTA-related-drug->DrugBank:APRD00280[Frontal],DrugBank:APRD00506[Spectrum],DrugBank:APRD00552[Spectrum],
DRP2	RELN	2-FACTA-related-drug->DrugBank:APRD00280[Frontal],DrugBank:APRD00631[Gel],
DRP2	CA6	3-FACTA-related-drug->DrugBank:APRD00506[Spectrum],DrugBank:APRD00552[Spectrum],DrugBank:APRD00631[Gel],
DRP2	NTRK1	3-FACTA-related-drug->DrugBank:APRD00506[Spectrum],DrugBank:APRD00552[Spectrum],DrugBank:APRD00631[Gel],
DRP2	HOXB1	1-GoPubMed-related-disease->mesh:2607[Charcot-Marie-Tooth Disease], 2-FACTA-related-disease->UMLS:C0741036[PNS],UMLS:C0007959[Charcot-Marie-Tooth Disease], 3-FACTA-related-drug->DrugBank:APRD00506[Spectrum],DrugBank:APRD00631[Gel],DrugBank:APRD00552[Spectrum],
DRP2	TPH2	2-FACTA-related-drug->DrugBank:APRD00530[Portal],DrugBank:APRD00280[Frontal],
EMX2	RAI1	1-GoPubMed-related-disease->mesh:9123[Muscle Hypotonia], 4-FACTA-related-drug->DrugBank:APRD00362[Retinoic Acid],DrugBank:APRD00140[Tretinoin],DrugBank:APRD00017[Tretinoin],DrugBank:APRD00631[Gel],
EMX2	CDKL5	1-GoPubMed-related-GO->GO:0030900[forebrain development], 3-GoPubMed-related-disease->mesh:13036[Spasms, Infantile],mesh:4829[Epilepsy, Generalized],mesh:9123[Muscle Hypotonia], 2-FACTA-related-disease->UMLS:C0036857[severe mental retardation],UMLS:C1843916[LIS1],
EMX2	NSD1	4-FACTA-related-drug->DrugBank:APRD00162[MRC],DrugBank:APRD00362[Retinoic Acid],DrugBank:APRD00140[Tretinoin],DrugBank:APRD00017[Tretinoin],
EMX2	DCX	3-GoPubMed-related-disease->mesh:20828[Pseudobulbar Palsy],mesh:13036[Spasms, Infantile],mesh:14402[Tuberous Sclerosis], 1-FACTA-related-gene->HUMANGGP:027188[XLIS], 5-FACTA-related-disease->UMLS:C1848199[XLIS],UMLS:C1843916[LIS1],UMLS:C0266463[lissencephaly],UMLS:C0266483[pachygyria],UMLS:C0497552[Nervous System Malformations], 2-FACTA-related-drug->DrugBank:APRD00140[Tretinoin],DrugBank:APRD000…
EMX2	NTRK1	5-FACTA-related-drug->DrugBank:BIOD00052[p75],DrugBank:APRD00953[ETS],DrugBank:APRD00627[Progesterone],DrugBank:APRD00691[Estradiol],DrugBank:APRD00631[Gel],
EMX2	DLX2	1-GoPubMed-related-GO->GO:0030900[forebrain development], 2-FACTA-related-disease->UMLS:C0266463[lissencephaly],UMLS:C0497552[Nervous System Malformations], 5-FACTA-related-drug->DrugBank:BIOD00052[p75],DrugBank:APRD00140[Tretinoin],DrugBank:BIOD00001[DNase I],DrugBank:APRD00017[Tretinoin],DrugBank:APRD00631[Gel],
EMX2	HOXA1	1-FACTA-related-disease->UMLS:C0497552[Nervous System Malformations], 8-FACTA-related-drug->DrugBank:APRD00017[Tretinoin],DrugBank:APRD00140[Tretinoin],DrugBank:APRD00362[Retinoic Acid],DrugBank:APRD00700[Medroxyprogesterone Acetate],DrugBank:EXPT01468[Folic Acid],DrugBank:APRD00627[Progesterone],DrugBank:APRD00631[Gel],DrugBank:APRD00691[Estradiol],
EMX2	ARX	2-GoPubMed-related-GO->GO:0007405[neuroblast proliferation],GO:0030900[forebrain development], 3-GoPubMed-related-disease->mesh:13036[Spasms, Infantile],mesh:4829[Epilepsy, Generalized],mesh:20828[Pseudobulbar Palsy], 1-FACTA-related-gene->HUMANGGP:034445[RAB3GAP1], 2-FACTA-related-disease->UMLS:C1848199[XLIS],UMLS:C0266463[lissencephaly], 2-FACTA-related-drug->DrugBank:BIOD00052[p75],DrugBank:AP…
EMX2	CA6	5-FACTA-related-drug->DrugBank:APRD00162[MRC],DrugBank:BIOD00001[DNase I],DrugBank:APRD00140[Tretinoin],DrugBank:APRD00017[Tretinoin],DrugBank:APRD00631[Gel],
EMX2	MEF2C	2-FACTA-related-disease->UMLS:C0410174[Fukuyama congenital muscular dystrophy],UMLS:C0036857[severe mental retardation], 4-FACTA-related-drug->DrugBank:APRD00362[Retinoic Acid],DrugBank:APRD00017[Tretinoin],DrugBank:APRD00627[Progesterone],DrugBank:APRD00140[Tretinoin],
EMX2	DISC1	2-FACTA-related-disease->UMLS:C1843916[LIS1],UMLS:C0266463[lissencephaly], 4-FACTA-related-drug->DrugBank:BIOD00052[p75],DrugBank:APRD00280[Frontal],DrugBank:APRD00627[Progesterone],DrugBank:APRD00631[Gel],
EMX2	EN2	1-GoPubMed-related-gene->85416[ZIC5], 2-FACTA-related-disease->UMLS:C0236970[Alcohol-Induced Disorders],UMLS:C0497552[Nervous System Malformations], 4-FACTA-related-drug->DrugBank:APRD00140[Tretinoin],DrugBank:APRD00017[Tretinoin],DrugBank:APRD00362[Retinoic Acid],DrugBank:APRD00631[Gel],
EMX2	DLX6	2-GoPubMed-related-gene->10668[CGRRF1],8545[CGGBP1], 1-GoPubMed-related-GO->GO:0030900[forebrain development], 1-GoPubMed-related-disease->mesh:18240[Endodermal Sinus Tumor], 2-FACTA-related-gene->HUMANGGP:002915[HOXB5],HUMANGGP:013660[SORBS1], 2-FACTA-related-disease->UMLS:C0497552[Nervous System Malformations],UMLS:C0036857[severe mental retardation], 2-FACTA-related-drug->DrugBank:BIOD00001[DN…
EMX2	FOXP2	1-GoPubMed-related-gene->2016[EMX1], 1-FACTA-related-drug->DrugBank:APRD00280[Frontal],
EMX2	RELN	3-GoPubMed-related-disease->mesh:20828[Pseudobulbar Palsy],mesh:14402[Tuberous Sclerosis],mesh:13036[Spasms, Infantile], 1-FACTA-related-gene->HUMANGGP:034445[RAB3GAP1], 7-FACTA-related-disease->UMLS:C1848199[XLIS],UMLS:C1843916[LIS1],UMLS:C0266483[pachygyria],UMLS:C0266463[lissencephaly],UMLS:C0266484[schizencephaly],UMLS:C0497552[Nervous System Malformations],UMLS:C0033790[pseudobulbar palsy], …
EMX2	LAMB1	1-GoPubMed-related-GO->GO:0001656[metanephros development], 7-FACTA-related-drug->DrugBank:APRD00700[Medroxyprogesterone Acetate],DrugBank:APRD00362[Retinoic Acid],DrugBank:APRD00140[Tretinoin],DrugBank:BIOD00001[DNase I],DrugBank:APRD00017[Tretinoin],DrugBank:APRD00691[Estradiol],DrugBank:APRD00631[Gel],
EMX2	FOXG1	1-GoPubMed-related-GO->GO:0030900[forebrain development], 1-FACTA-related-disease->UMLS:C0036857[severe mental retardation], 2-FACTA-related-drug->DrugBank:APRD00162[MRC],DrugBank:APRD00627[Progesterone],
EN1	NFIA	2-FACTA-related-disease->UMLS:C0497552[Nervous System Malformations],UMLS:C0153640[Cerebellum], 2-FACTA-related-drug->DrugBank:APRD00140[Tretinoin],DrugBank:APRD00017[Tretinoin],
EN1	GRIP1	3-FACTA-related-drug->DrugBank:APRD00362[Retinoic Acid],DrugBank:APRD00017[Tretinoin],DrugBank:APRD00263[Ganciclovir],
EN1	DLX6	1-FACTA-related-disease->UMLS:C0497552[Nervous System Malformations], 2-FACTA-related-drug->DrugBank:BIOD00001[DNase I],DrugBank:APRD00140[Tretinoin],
EN1	DCX	1-FACTA-related-disease->UMLS:C0497552[Nervous System Malformations], 4-FACTA-related-drug->DrugBank:APRD00106[Norplant],DrugBank:APRD00140[Tretinoin],DrugBank:APRD00263[Ganciclovir],DrugBank:APRD00017[Tretinoin],
EN1	PITX1	1-GoPubMed-related-disease->mesh:4480[Ectromelia], 1-FACTA-related-gene->HUMANGGP:023475[EVX1], 3-FACTA-related-drug->DrugBank:APRD00140[Tretinoin],DrugBank:APRD00017[Tretinoin],DrugBank:APRD00627[Progesterone],
EN1	RELN	2-FACTA-related-disease->UMLS:C0497552[Nervous System Malformations],UMLS:C0265210[Weaver], 4-FACTA-related-drug->DrugBank:BIOD00001[DNase I],DrugBank:APRD00140[Tretinoin],DrugBank:APRD00017[Tretinoin],DrugBank:APRD00631[Gel],
EN1	GNAS	1-GoPubMed-related-disease->mesh:11556[Pseudopseudohypoparathyroidism], 2-FACTA-related-disease->UMLS:C0033806[pseudohypoparathyroidism],UMLS:C0033835[Pseudopseudohypoparathyroidism], 5-FACTA-related-drug->DrugBank:BIOD00001[DNase I],DrugBank:BIOD00057[Fragment],DrugBank:APRD00140[Tretinoin],DrugBank:APRD00017[Tretinoin],DrugBank:APRD00627[Progesterone],
EN1	DLX1	1-FACTA-related-gene->HUMANGGP:015295[GSX2], 1-FACTA-related-disease->UMLS:C0497552[Nervous System Malformations], 3-FACTA-related-drug->DrugBank:APRD00140[Tretinoin],DrugBank:BIOD00001[DNase I],DrugBank:APRD00017[Tretinoin],
EN1	EN2	3-GoPubMed-related-gene->2636[GBX1],2637[GBX2],56751[BARHL1], 2-GoPubMed-related-GO->GO:0008039[synaptic target recognition],GO:0008038[neuron recognition], 2-GoPubMed-related-disease->mesh:46151[Lingual Thyroid],mesh:50033[Thyroid Dysgenesis], 7-FACTA-related-gene->HUMANGGP:033836[EN2],HUMANGGP:003993[ESG2],HUMANGGP:017730[EN1],HUMANGGP:007238[ESG1],HUMANGGP:033838[Engrailed-2],HUMANGGP:002869[B…
EN1	HDAC4	1-FACTA-related-gene->HUMANGGP:012592[STK25], 3-FACTA-related-disease->UMLS:C0265218[NLS],UMLS:C0795864[SMS],UMLS:C0033806[pseudohypoparathyroidism], 4-FACTA-related-drug->DrugBank:APRD00362[Retinoic Acid],DrugBank:APRD00140[Tretinoin],DrugBank:APRD00017[Tretinoin],DrugBank:APRD00627[Progesterone],
EN1	RAI1	1-FACTA-related-disease->UMLS:C0795864[SMS], 4-FACTA-related-drug->DrugBank:APRD00362[Retinoic Acid],DrugBank:APRD00140[Tretinoin],DrugBank:APRD00017[Tretinoin],DrugBank:APRD00631[Gel],
EN1	MARK1	2-FACTA-related-drug->DrugBank:APRD01322[Potassium Chloride],DrugBank:APRD00631[Gel],
EN1	HOXA1	1-GoPubMed-related-gene->2636[GBX1], 1-FACTA-related-gene->HUMANGGP:023475[EVX1], 1-FACTA-related-disease->UMLS:C0497552[Nervous System Malformations], 5-FACTA-related-drug->DrugBank:APRD00017[Tretinoin],DrugBank:APRD00140[Tretinoin],DrugBank:APRD00362[Retinoic Acid],DrugBank:APRD00627[Progesterone],DrugBank:APRD00631[Gel],
EN1	F13A1	4-FACTA-related-drug->DrugBank:APRD00362[Retinoic Acid],DrugBank:BIOD00057[Fragment],DrugBank:APRD00017[Tretinoin],DrugBank:APRD00631[Gel],
EN1	TBX1	4-FACTA-related-drug->DrugBank:APRD00140[Tretinoin],DrugBank:APRD00017[Tretinoin],DrugBank:APRD00627[Progesterone],DrugBank:APRD00631[Gel],
EN1	DLX2	1-FACTA-related-gene->HUMANGGP:015295[GSX2], 2-FACTA-related-disease->UMLS:C0268503[OAR],UMLS:C0497552[Nervous System Malformations], 4-FACTA-related-drug->DrugBank:APRD00140[Tretinoin],DrugBank:BIOD00001[DNase I],DrugBank:APRD00017[Tretinoin],DrugBank:APRD00631[Gel],
EN1	GRIN2B	1-FACTA-related-disease->UMLS:C0178417[anhedonia], 4-FACTA-related-drug->DrugBank:BIOD00057[Fragment],DrugBank:APRD01322[Potassium Chloride],DrugBank:APRD00627[Progesterone],DrugBank:APRD00631[Gel],
FGF8	FMR1	4-FACTA-related-drug->DrugBank:APRD00264[Bayer],DrugBank:APRD00256[Valproic Acid],DrugBank:BIOD00001[DNase I],DrugBank:EXPT01467[Forskolin],
FGF8	RELN	1-GoPubMed-related-disease->mesh:16142[Holoprosencephaly], 4-FACTA-related-drug->DrugBank:APRD00256[Valproic Acid],DrugBank:BIOD00001[DNase I],DrugBank:APRD00140[Tretinoin],DrugBank:APRD00017[Tretinoin],
FGF8	GNAS	7-FACTA-related-drug->DrugBank:APRD00134[Activin],DrugBank:APRD00326[Factor II],DrugBank:BIOD00001[DNase I],DrugBank:EXPT01467[Forskolin],DrugBank:APRD00140[Tretinoin],DrugBank:APRD00017[Tretinoin],DrugBank:APRD00627[Progesterone],
FGF8	CACNA1G	6-FACTA-related-drug->DrugBank:APRD00362[Retinoic Acid],DrugBank:APRD00326[Factor II],DrugBank:APRD00017[Tretinoin],DrugBank:EXPT00514[Amiloride],DrugBank:APRD00790[Amiloride],DrugBank:EXPT01467[Forskolin], 1-pathway->kegg:path:hsa04010[MAPK signaling pathway],
FGF8	CHD7	2-GoPubMed-related-disease->mesh:2754[Choanal Atresia],mesh:17436[Kallmann Syndrome], 4-FACTA-related-disease->UMLS:C1563720[KAL2],UMLS:C0162809[Kallmann's syndrome],UMLS:C0271623[Hypogonadotropic hypogonadism],UMLS:C0012236[DiGeorge Syndrome], 1-FACTA-related-drug->DrugBank:BIOD00001[DNase I],
FGF8	PITX1	1-GoPubMed-related-disease->mesh:25962[Septo-Optic Dysplasia], 3-FACTA-related-disease->UMLS:C0496842[Pituitary gland],UMLS:C0496901[Pituitary gland],UMLS:C0496944[Pituitary gland], 4-FACTA-related-drug->DrugBank:APRD00134[Activin],DrugBank:APRD00140[Tretinoin],DrugBank:APRD00017[Tretinoin],DrugBank:APRD00627[Progesterone],
FGF8	EGR2	7-FACTA-related-drug->DrugBank:APRD00953[ETS],DrugBank:APRD00326[Factor II],DrugBank:APRD00256[Valproic Acid],DrugBank:BIOD00001[DNase I],DrugBank:EXPT01467[Forskolin],DrugBank:APRD00140[Tretinoin],DrugBank:APRD00017[Tretinoin],
FGF8	NLGN4X	1-GoPubMed-related-disease->mesh:17436[Kallmann Syndrome], 1-FACTA-related-disease->UMLS:C0162809[Kallmann's syndrome],
FGF8	JMJD1C	1-FACTA-related-gene->HUMANGGP:000310[JMJD1B],
FGF8	MECP2	4-FACTA-related-drug->DrugBank:APRD00953[ETS],DrugBank:APRD00256[Valproic Acid],DrugBank:APRD00326[Factor II],DrugBank:BIOD00001[DNase I],
FGF8	DLX2	4-FACTA-related-drug->DrugBank:BIOD00052[p75],DrugBank:APRD00140[Tretinoin],DrugBank:BIOD00001[DNase I],DrugBank:APRD00017[Tretinoin],
FGF8	TTN	3-FACTA-related-drug->DrugBank:EXPT00514[Amiloride],DrugBank:APRD00790[Amiloride],DrugBank:APRD00326[Factor II],
FGF8	NTRK1	1-FACTA-related-gene->HUMANGGP:000310[JMJD1B], 3-FACTA-related-drug->DrugBank:BIOD00052[p75],DrugBank:APRD00953[ETS],DrugBank:APRD00627[Progesterone], 2-pathway->kegg:path:hsa05200[Pathways in cancer],kegg:path:hsa04010[MAPK signaling pathway],
FGF8	HOXB1	1-FACTA-related-disease->UMLS:C0012236[DiGeorge Syndrome], 5-FACTA-related-drug->DrugBank:APRD00017[Tretinoin],DrugBank:APRD00140[Tretinoin],DrugBank:APRD00362[Retinoic Acid],DrugBank:APRD00256[Valproic Acid],DrugBank:APRD00627[Progesterone],
FGF8	EN2	2-GoPubMed-related-gene->2637[GBX2],56751[BARHL1], 4-GoPubMed-related-GO->GO:0021903[rostrocaudal neural tube patterning],GO:0030917[midbrain-hindbrain boundary development],GO:0021532[neural tube patterning],GO:0046875[ephrin receptor binding], 1-GoPubMed-related-disease->mesh:16142[Holoprosencephaly], 3-FACTA-related-drug->DrugBank:APRD00140[Tretinoin],DrugBank:APRD00017[Tretinoin],DrugBank:APR…
FGF8	CD44	1-FACTA-related-disease->UMLS:C1864968[DFNB51],
FKRP	SHANK3	1-GoPubMed-related-GO->GO:0016301[kinase activity], 1-GoPubMed-related-disease->mesh:9123[Muscle Hypotonia], 2-FACTA-related-drug->DrugBank:APRD00506[Spectrum],DrugBank:APRD00552[Spectrum],
FKRP	AHI1	1-GoPubMed-related-disease->mesh:9123[Muscle Hypotonia], 2-FACTA-related-drug->DrugBank:APRD00506[Spectrum],DrugBank:APRD00552[Spectrum],
FKRP	CREBBP	2-FACTA-related-drug->DrugBank:APRD00506[Spectrum],DrugBank:APRD00552[Spectrum],
FKRP	NLGN4X	2-FACTA-related-drug->DrugBank:APRD00506[Spectrum],DrugBank:APRD00552[Spectrum],
FKRP	NTRK1	2-FACTA-related-drug->DrugBank:APRD00506[Spectrum],DrugBank:APRD00552[Spectrum],
FKRP	NPAS2	3-FACTA-related-drug->DrugBank:APRD00506[Spectrum],DrugBank:APRD00552[Spectrum],DrugBank:EXPT00494[Alanine],
FKRP	HOXB1	3-FACTA-related-drug->DrugBank:EXPT00494[Alanine],DrugBank:APRD00506[Spectrum],DrugBank:APRD00552[Spectrum],
FKRP	DHCR7	2-FACTA-related-drug->DrugBank:APRD00506[Spectrum],DrugBank:APRD00552[Spectrum],
FKRP	MEF2C	1-GoPubMed-related-disease->mesh:49288[Muscular Dystrophies, Limb-Girdle], 1-FACTA-related-disease->UMLS:C0410174[Fukuyama congenital muscular dystrophy],
FKRP	CA6	2-FACTA-related-drug->DrugBank:APRD00506[Spectrum],DrugBank:APRD00552[Spectrum],
FKRP	NSD1	1-GoPubMed-related-disease->mesh:8260[Macroglossia], 2-FACTA-related-drug->DrugBank:APRD00506[Spectrum],DrugBank:APRD00552[Spectrum],
FKRP	CADM1	2-FACTA-related-drug->DrugBank:APRD00506[Spectrum],DrugBank:APRD00552[Spectrum],
FKRP	MYO1A	1-FACTA-related-drug->DrugBank:EXPT00573[Aspartic Acid],
FKRP	CHD7	2-FACTA-related-drug->DrugBank:APRD00506[Spectrum],DrugBank:APRD00552[Spectrum],
FKRP	FBXO40	4-GoPubMed-related-disease->mesh:49288[Muscular Dystrophies, Limb-Girdle],mesh:9136[Muscular Dystrophies],mesh:20966[Muscular Disorders, Atrophic],mesh:9135[Muscular Diseases], 1-FACTA-related-disease->UMLS:C0686353[limb-girdle muscular dystrophy],
FKRP	CNTNAP2	1-GoPubMed-related-GO->GO:0001764[neuron migration], 2-FACTA-related-drug->DrugBank:APRD00506[Spectrum],DrugBank:APRD00552[Spectrum],
FOXE1	AHI1	2-FACTA-related-drug->DrugBank:APRD00506[Spectrum],DrugBank:APRD00552[Spectrum],
FOXE1	CADM1	1-GoPubMed-related-gene->121643[FOXN4], 2-FACTA-related-drug->DrugBank:APRD00506[Spectrum],DrugBank:APRD00552[Spectrum],
FOXE1	NLGN4X	2-FACTA-related-drug->DrugBank:APRD00506[Spectrum],DrugBank:APRD00552[Spectrum],
FOXE1	NTRK1	2-FACTA-related-drug->DrugBank:APRD00506[Spectrum],DrugBank:APRD00552[Spectrum],
FOXE1	NPAS2	2-FACTA-related-drug->DrugBank:APRD00506[Spectrum],DrugBank:APRD00552[Spectrum],
FOXE1	HOXB1	2-FACTA-related-drug->DrugBank:APRD00506[Spectrum],DrugBank:APRD00552[Spectrum],
FOXE1	DLX2	1-GoPubMed-related-GO->GO:0003677[DNA binding], 1-FACTA-related-disease->UMLS:C0016632[Fox], 2-FACTA-related-drug->DrugBank:APRD00504[ID2],DrugBank:BIOD00001[DNase I],
FOXE1	HOXA1	2-GoPubMed-related-disease->mesh:2754[Choanal Atresia],mesh:16569[Blepharophimosis], 2-FACTA-related-drug->DrugBank:APRD00506[Spectrum],DrugBank:APRD00552[Spectrum],
FOXE1	ARNT2	3-GoPubMed-related-disease->mesh:2972[Cleft Palate],mesh:7569[Jaw Abnormalities],mesh:19767[Maxillofacial Abnormalities],
FOXE1	CHD7	1-GoPubMed-related-disease->mesh:2754[Choanal Atresia], 3-FACTA-related-disease->UMLS:C1535927[HHS],UMLS:C0265354[CHARGE association],UMLS:C0158646[cleft lip/palate], 3-FACTA-related-drug->DrugBank:BIOD00001[DNase I],DrugBank:APRD00506[Spectrum],DrugBank:APRD00552[Spectrum],
FOXE1	NSD1	2-FACTA-related-drug->DrugBank:APRD00506[Spectrum],DrugBank:APRD00552[Spectrum],
FOXE1	BAIAP2	1-FACTA-related-drug->DrugBank:APRD00504[ID2],
FOXE1	ESRRB	1-FACTA-related-drug->DrugBank:BIOD00001[DNase I],
FOXE1	CNTNAP2	2-FACTA-related-drug->DrugBank:APRD00506[Spectrum],DrugBank:APRD00552[Spectrum],
FOXE1	FOXP2	6-GoPubMed-related-gene->27023[FOXB1],286380[FOXD4L3],116113[FOXP4],22887[FOXJ3],200350[FOXD4L1],121643[FOXN4], 1-GoPubMed-related-GO->GO:0003677[DNA binding], 1-GoPubMed-related-disease->mesh:16569[Blepharophimosis], 6-FACTA-related-gene->HUMANGGP:026116[FOXD4L3],HUMANGGP:004581[FOXP4],HUMANGGP:033853[MLLT7],HUMANGGP:023561[FOXD4L1],HUMANGGP:006514[FOXN2],HUMANGGP:040868[FOXO6], 1-FACTA-related-…
FOXE1	FOXP1	5-GoPubMed-related-gene->27023[FOXB1],286380[FOXD4L3],116113[FOXP4],22887[FOXJ3],200350[FOXD4L1], 1-GoPubMed-related-GO->GO:0004996[thyroid-stimulating hormone receptor activity], 1-GoPubMed-related-disease->mesh:16569[Blepharophimosis], 4-FACTA-related-gene->HUMANGGP:026116[FOXD4L3],HUMANGGP:004581[FOXP4],HUMANGGP:033853[MLLT7],HUMANGGP:023561[FOXD4L1], 1-FACTA-related-disease->UMLS:C0016632[Fox…
FOXE1	CREBBP	3-FACTA-related-drug->DrugBank:BIOD00001[DNase I],DrugBank:APRD00506[Spectrum],DrugBank:APRD00552[Spectrum],
FOXE1	FOXG1	7-GoPubMed-related-gene->27023[FOXB1],286380[FOXD4L3],22887[FOXJ3],116113[FOXP4],200350[FOXD4L1],121643[FOXN4],100132074[FOXO6], 10-FACTA-related-gene->HUMANGGP:026116[FOXD4L3],HUMANGGP:023561[FOXD4L1],HUMANGGP:033853[MLLT7],HUMANGGP:006514[FOXN2],HUMANGGP:040868[FOXO6],HUMANGGP:022781[FOXN4],HUMANGGP:004581[FOXP4],HUMANGGP:005137[FOXK1],HUMANGGP:034707[FOXR1],HUMANGGP:023562[FOXD4], 2-FACTA-rela…
FOXE1	DLX6	1-GoPubMed-related-GO->GO:0003677[DNA binding], 1-FACTA-related-disease->UMLS:C0158646[cleft lip/palate], 1-FACTA-related-drug->DrugBank:BIOD00001[DNase I],
FOXF1	FOXG1	6-GoPubMed-related-gene->27023[FOXB1],286380[FOXD4L3],22887[FOXJ3],116113[FOXP4],200350[FOXD4L1],121643[FOXN4], 5-FACTA-related-gene->HUMANGGP:026116[FOXD4L3],HUMANGGP:023561[FOXD4L1],HUMANGGP:033853[MLLT7],HUMANGGP:006514[FOXN2],HUMANGGP:017016[FOXF2],
FOXF1	NF1	1-GoPubMed-related-GO->GO:0043871[delta1-piperideine-6-carboxylate dehydrogenase activity], 2-FACTA-related-drug->DrugBank:BIOD00001[DNase I],DrugBank:APRD00017[Tretinoin], 1-pathway->nci_nature_pid:FOXA2_and_FOXA3_transcription_factor_networks[],
FOXF1	PITX1	3-FACTA-related-drug->DrugBank:APRD00134[Activin],DrugBank:APRD00140[Tretinoin],DrugBank:APRD00017[Tretinoin],
FOXF1	DAB1	3-GoPubMed-related-disease->mesh:6972[Hypertelorism],mesh:3394[Craniofacial Dysostosis],mesh:2972[Cleft Palate], 1-FACTA-related-disease->UMLS:C0221355[macrocephaly],
FOXF1	EN2	2-FACTA-related-disease->UMLS:C0206655[Rhabdomyosarcoma, Alveolar],UMLS:C0026106[mild mental retardation], 2-FACTA-related-drug->DrugBank:APRD00140[Tretinoin],DrugBank:APRD00017[Tretinoin],
FOXF1	RELN	3-FACTA-related-drug->DrugBank:BIOD00001[DNase I],DrugBank:APRD00140[Tretinoin],DrugBank:APRD00017[Tretinoin],
FOXF1	SYN1	1-GoPubMed-related-GO->GO:0005484[SNAP receptor activity], 1-FACTA-related-disease->UMLS:C0221355[macrocephaly], 1-FACTA-related-drug->DrugBank:APRD00953[ETS],
FOXF1	DHCR7	1-GoPubMed-related-disease->mesh:3616[Dandy-Walker Syndrome], 1-FACTA-related-disease->UMLS:C0026351[moderate mental retardation], 1-FACTA-related-drug->DrugBank:BIOD00001[DNase I],
FOXF1	DCX	1-GoPubMed-related-gene->9832[JAKMIP2], 1-GoPubMed-related-GO->GO:0043871[delta1-piperideine-6-carboxylate dehydrogenase activity], 1-FACTA-related-gene->HUMANGGP:008518[JAKMIP2], 2-FACTA-related-drug->DrugBank:APRD00140[Tretinoin],DrugBank:APRD00017[Tretinoin],
FOXF1	DLX2	4-FACTA-related-drug->DrugBank:APRD00504[ID2],DrugBank:APRD00140[Tretinoin],DrugBank:BIOD00001[DNase I],DrugBank:APRD00017[Tretinoin],
FOXF1	DLX1	3-FACTA-related-drug->DrugBank:APRD00140[Tretinoin],DrugBank:BIOD00001[DNase I],DrugBank:APRD00017[Tretinoin],
FOXF1	SHANK3	1-GoPubMed-related-disease->mesh:3103[Coloboma], 2-FACTA-related-disease->UMLS:C0221355[macrocephaly],UMLS:C0026106[mild mental retardation],
FOXF1	FGD1	2-GoPubMed-related-disease->mesh:6972[Hypertelorism],mesh:3394[Craniofacial Dysostosis], 1-FACTA-related-disease->UMLS:C0221355[macrocephaly],
FOXF1	BAIAP2	1-FACTA-related-drug->DrugBank:APRD00504[ID2],
FOXF1	NRCAM	1-GoPubMed-related-gene->9832[JAKMIP2], 1-GoPubMed-related-GO->GO:0043871[delta1-piperideine-6-carboxylate dehydrogenase activity], 1-FACTA-related-gene->HUMANGGP:008518[JAKMIP2], 2-FACTA-related-disease->UMLS:C0206655[Rhabdomyosarcoma, Alveolar],UMLS:C0206656[embryonal rhabdomyosarcoma],
FOXF1	NFIA	1-FACTA-related-disease->UMLS:C0221355[macrocephaly], 2-FACTA-related-drug->DrugBank:APRD00140[Tretinoin],DrugBank:APRD00017[Tretinoin],
FOXF1	ABAT	1-GoPubMed-related-gene->9832[JAKMIP2], 1-GoPubMed-related-GO->GO:0043871[delta1-piperideine-6-carboxylate dehydrogenase activity], 2-FACTA-related-gene->HUMANGGP:008518[JAKMIP2],HUMANGGP:034649[FOXF1], 2-FACTA-related-disease->UMLS:C0206655[Rhabdomyosarcoma, Alveolar],UMLS:C0206656[embryonal rhabdomyosarcoma],
FOXF1	FOXP1	6-GoPubMed-related-gene->27023[FOXB1],286380[FOXD4L3],116113[FOXP4],22887[FOXJ3],200350[FOXD4L1],2306[FOXD2], 3-FACTA-related-gene->HUMANGGP:026116[FOXD4L3],HUMANGGP:033853[MLLT7],HUMANGGP:023561[FOXD4L1], 1-FACTA-related-drug->DrugBank:APRD00953[ETS],
FOXF1	DLX6	2-FACTA-related-drug->DrugBank:BIOD00001[DNase I],DrugBank:APRD00140[Tretinoin],
FOXL2	WNT2	4-FACTA-related-drug->DrugBank:APRD00433[Methyltestosterone],DrugBank:APRD00017[Tretinoin],DrugBank:APRD00691[Estradiol],DrugBank:APRD00396[Estrogens],
FOXL2	ST7	3-FACTA-related-drug->DrugBank:APRD00433[Methyltestosterone],DrugBank:APRD00631[Gel],DrugBank:EXPT00494[Alanine],
FOXL2	ATRX	1-GoPubMed-related-disease->mesh:7829[Laryngostenosis], 2-FACTA-related-drug->DrugBank:EXPT02079[lysine],DrugBank:APRD00631[Gel],
FOXL2	HMGN1	1-FACTA-related-disease->UMLS:C0018054[Gonadal Dysgenesis, 46,XY], 5-FACTA-related-drug->DrugBank:APRD00362[Retinoic Acid],DrugBank:APRD00017[Tretinoin],DrugBank:EXPT02079[lysine],DrugBank:APRD00396[Estrogens],DrugBank:APRD00631[Gel],
FOXL2	CA6	4-FACTA-related-drug->DrugBank:APRD00017[Tretinoin],DrugBank:APRD00506[Spectrum],DrugBank:APRD00552[Spectrum],DrugBank:APRD00631[Gel],
FOXL2	ARNT2	3-FACTA-related-drug->DrugBank:APRD00396[Estrogens],DrugBank:APRD00691[Estradiol],DrugBank:APRD00631[Gel],
FOXL2	FOXG1	7-GoPubMed-related-gene->27023[FOXB1],286380[FOXD4L3],22887[FOXJ3],116113[FOXP4],200350[FOXD4L1],121643[FOXN4],100132074[FOXO6], 6-FACTA-related-gene->HUMANGGP:026116[FOXD4L3],HUMANGGP:023561[FOXD4L1],HUMANGGP:033853[MLLT7],HUMANGGP:006514[FOXN2],HUMANGGP:040868[FOXO6],HUMANGGP:022781[FOXN4], 1-FACTA-related-drug->DrugBank:EXPT02079[lysine],
FOXL2	FGD1	1-GoPubMed-related-disease->mesh:1763[Blepharoptosis],
FOXL2	NTRK1	5-FACTA-related-drug->DrugBank:EXPT02079[lysine],DrugBank:APRD00506[Spectrum],DrugBank:APRD00552[Spectrum],DrugBank:APRD00691[Estradiol],DrugBank:APRD00631[Gel],
FOXL2	NPAS2	4-FACTA-related-drug->DrugBank:APRD00506[Spectrum],DrugBank:APRD00552[Spectrum],DrugBank:EXPT00494[Alanine],DrugBank:APRD00631[Gel],
FOXL2	HOXB1	1-GoPubMed-related-GO->GO:0050254[rhodopsin kinase activity], 7-FACTA-related-drug->DrugBank:APRD00017[Tretinoin],DrugBank:APRD00362[Retinoic Acid],DrugBank:EXPT02079[lysine],DrugBank:EXPT00494[Alanine],DrugBank:APRD00506[Spectrum],DrugBank:APRD00631[Gel],DrugBank:APRD00552[Spectrum],
FOXL2	HOXA1	1-GoPubMed-related-disease->mesh:16569[Blepharophimosis], 8-FACTA-related-drug->DrugBank:APRD00017[Tretinoin],DrugBank:APRD00362[Retinoic Acid],DrugBank:EXPT02079[lysine],DrugBank:EXPT00494[Alanine],DrugBank:APRD00506[Spectrum],DrugBank:APRD00631[Gel],DrugBank:APRD00552[Spectrum],DrugBank:APRD00691[Estradiol],
FOXL2	EGR2	1-GoPubMed-related-disease->mesh:20331[Mobius Syndrome], 1-FACTA-related-drug->DrugBank:APRD00017[Tretinoin],
FOXL2	MCPH1	1-GoPubMed-related-disease->mesh:16569[Blepharophimosis], 2-FACTA-related-disease->UMLS:C0265202[Seckel syndrome],UMLS:C0265237[blepharophimosis-ptosis-epicanthus inversus syndrome], 1-FACTA-related-drug->DrugBank:APRD00631[Gel],
FOXL2	FOXP2	6-GoPubMed-related-gene->27023[FOXB1],286380[FOXD4L3],116113[FOXP4],22887[FOXJ3],200350[FOXD4L1],121643[FOXN4], 1-GoPubMed-related-disease->mesh:16569[Blepharophimosis], 5-FACTA-related-gene->HUMANGGP:026116[FOXD4L3],HUMANGGP:033853[MLLT7],HUMANGGP:023561[FOXD4L1],HUMANGGP:006514[FOXN2],HUMANGGP:040868[FOXO6],
FOXL2	FOXP1	5-GoPubMed-related-gene->27023[FOXB1],286380[FOXD4L3],116113[FOXP4],22887[FOXJ3],200350[FOXD4L1], 1-GoPubMed-related-disease->mesh:16569[Blepharophimosis], 3-FACTA-related-gene->HUMANGGP:026116[FOXD4L3],HUMANGGP:033853[MLLT7],HUMANGGP:023561[FOXD4L1], 2-FACTA-related-drug->DrugBank:APRD00396[Estrogens],DrugBank:APRD00691[Estradiol],
FOXL2	NIPBL	1-GoPubMed-related-disease->mesh:1763[Blepharoptosis],
FOXL2	NSD1	1-FACTA-related-disease->UMLS:C0751156[FRAXA], 5-FACTA-related-drug->DrugBank:EXPT02079[lysine],DrugBank:APRD00362[Retinoic Acid],DrugBank:APRD00017[Tretinoin],DrugBank:APRD00506[Spectrum],DrugBank:APRD00552[Spectrum],
FOXL2	AHI1	1-GoPubMed-related-GO->GO:0008792[arginine decarboxylase activity], 3-FACTA-related-drug->DrugBank:APRD00506[Spectrum],DrugBank:APRD00552[Spectrum],DrugBank:APRD00631[Gel],
FOXL2	PITX1	1-GoPubMed-related-GO->GO:0004760[serine-pyruvate transaminase activity], 2-FACTA-related-disease->UMLS:C0154208[ovarian dysfunction],UMLS:C1522297[Granulosa Cell Tumor], 4-FACTA-related-drug->DrugBank:APRD00134[Activin],DrugBank:APRD00017[Tretinoin],DrugBank:EXPT02079[lysine],DrugBank:APRD00396[Estrogens],
FOXQ1	SLC1A1	3-FACTA-related-drug->DrugBank:APRD00362[Retinoic Acid],DrugBank:APRD00140[Tretinoin],DrugBank:APRD00017[Tretinoin],
FOXQ1	DAB1	2-GoPubMed-related-GO->GO:0030228[lipoprotein receptor activity],GO:0008034[lipoprotein binding], 1-GoPubMed-related-disease->mesh:6972[Hypertelorism], 1-FACTA-related-disease->UMLS:C0221355[macrocephaly],
FOXQ1	EN2	1-FACTA-related-disease->UMLS:C0026106[mild mental retardation], 3-FACTA-related-drug->DrugBank:APRD00140[Tretinoin],DrugBank:APRD00017[Tretinoin],DrugBank:APRD00362[Retinoic Acid],
FOXQ1	SHANK3	1-GoPubMed-related-disease->mesh:3103[Coloboma], 2-FACTA-related-disease->UMLS:C0221355[macrocephaly],UMLS:C0026106[mild mental retardation],
FOXQ1	DCTN5	2-GoPubMed-related-disease->mesh:3616[Dandy-Walker Syndrome],mesh:5124[Eye Abnormalities],
FOXQ1	FOXP1	6-GoPubMed-related-gene->27023[FOXB1],286380[FOXD4L3],116113[FOXP4],22887[FOXJ3],200350[FOXD4L1],2306[FOXD2], 1-GoPubMed-related-GO->GO:0030225[macrophage differentiation], 1-GoPubMed-related-disease->mesh:16569[Blepharophimosis], 4-FACTA-related-gene->HUMANGGP:026116[FOXD4L3],HUMANGGP:004581[FOXP4],HUMANGGP:033853[MLLT7],HUMANGGP:023561[FOXD4L1], 1-FACTA-related-disease->UMLS:C0016632[Fox],
FOXQ1	DLX1	2-FACTA-related-drug->DrugBank:APRD00140[Tretinoin],DrugBank:APRD00017[Tretinoin],
FOXQ1	FOXG1	8-GoPubMed-related-gene->27023[FOXB1],286380[FOXD4L3],22887[FOXJ3],116113[FOXP4],200350[FOXD4L1],121643[FOXN4],100132074[FOXO6],2299[FOXI1], 12-FACTA-related-gene->HUMANGGP:026116[FOXD4L3],HUMANGGP:023561[FOXD4L1],HUMANGGP:033853[MLLT7],HUMANGGP:006514[FOXN2],HUMANGGP:040868[FOXO6],HUMANGGP:022781[FOXN4],HUMANGGP:004581[FOXP4],HUMANGGP:005137[FOXK1],HUMANGGP:034707[FOXR1],HUMANGGP:023562[FOXD4],H…
FOXQ1	FGD1	2-GoPubMed-related-disease->mesh:6972[Hypertelorism],mesh:1763[Blepharoptosis], 1-FACTA-related-disease->UMLS:C0221355[macrocephaly],
FOXQ1	FOXP2	6-GoPubMed-related-gene->27023[FOXB1],286380[FOXD4L3],116113[FOXP4],22887[FOXJ3],200350[FOXD4L1],121643[FOXN4], 2-GoPubMed-related-GO->GO:0003677[DNA binding],GO:0003676[nucleic acid binding], 1-GoPubMed-related-disease->mesh:16569[Blepharophimosis], 6-FACTA-related-gene->HUMANGGP:026116[FOXD4L3],HUMANGGP:004581[FOXP4],HUMANGGP:033853[MLLT7],HUMANGGP:023561[FOXD4L1],HUMANGGP:006514[FOXN2],HUMANGG…
FOXQ1	VASH1	2-FACTA-related-disease->UMLS:C0154025[Conjunctiva],UMLS:C0153628[Conjunctiva],
FOXQ1	RAI1	3-FACTA-related-drug->DrugBank:APRD00362[Retinoic Acid],DrugBank:APRD00140[Tretinoin],DrugBank:APRD00017[Tretinoin],
FOXQ1	NIPBL	1-GoPubMed-related-disease->mesh:1763[Blepharoptosis],
FOXQ1	TBX1	1-FACTA-related-disease->UMLS:C0016632[Fox], 2-FACTA-related-drug->DrugBank:APRD00140[Tretinoin],DrugBank:APRD00017[Tretinoin],
FOXQ1	NSD1	1-FACTA-related-disease->UMLS:C0221355[macrocephaly], 3-FACTA-related-drug->DrugBank:APRD00362[Retinoic Acid],DrugBank:APRD00140[Tretinoin],DrugBank:APRD00017[Tretinoin],
FOXQ1	NFIA	1-FACTA-related-disease->UMLS:C0221355[macrocephaly], 2-FACTA-related-drug->DrugBank:APRD00140[Tretinoin],DrugBank:APRD00017[Tretinoin],
FOXQ1	F13A1	2-FACTA-related-drug->DrugBank:APRD00362[Retinoic Acid],DrugBank:APRD00017[Tretinoin],
FTSJ1	IL1RAPL1	3-GoPubMed-related-gene->7592[ZNF41],4983[OPHN1],9459[ARHGEF6], 2-GoPubMed-related-GO->GO:0005092[GDP-dissociation inhibitor activity],GO:0005083[small GTPase regulator activity], 4-GoPubMed-related-disease->mesh:38901[Mental Retardation, X-Linked],mesh:12729[Sex Chromosome Aberrations],mesh:5600[Fragile X Syndrome],mesh:8607[Mental Retardation], 8-FACTA-related-gene->HUMANGGP:013204[FRMPD4],HUMA…
FTSJ1	CACNA1H	1-GoPubMed-related-gene->8242[KDM5C], 2-FACTA-related-disease->UMLS:C0004352[autism],UMLS:C0338656[cognitive impairment],
FTSJ1	MECP2	3-GoPubMed-related-disease->mesh:38901[Mental Retardation, X-Linked],mesh:40181[Genetic Diseases, X-Linked],mesh:8607[Mental Retardation], 1-FACTA-related-gene->HUMANGGP:013204[FRMPD4], 3-FACTA-related-disease->UMLS:C1845055[ATRX],UMLS:C1136249[Mental Retardation, X-Linked],UMLS:C1859974[FGD1],
FTSJ1	ARX	4-GoPubMed-related-gene->11141[IL1RAPL1],7592[ZNF41],347344[ZNF81],4983[OPHN1], 1-GoPubMed-related-GO->GO:0005092[GDP-dissociation inhibitor activity], 1-GoPubMed-related-disease->mesh:38901[Mental Retardation, X-Linked], 7-FACTA-related-gene->HUMANGGP:007783[ARHGEF6],HUMANGGP:039910[OPHN1],HUMANGGP:002027[RPS6KA3],HUMANGGP:020388[TM4SF2],HUMANGGP:040636[FTSJ1],HUMANGGP:028523[FACL4],HUMANGGP:015…
FTSJ1	NLGN3	1-GoPubMed-related-gene->57502[NLGN4X], 3-GoPubMed-related-GO->GO:0005092[GDP-dissociation inhibitor activity],GO:0005083[small GTPase regulator activity],GO:0030695[GTPase regulator activity], 3-GoPubMed-related-disease->mesh:5600[Fragile X Syndrome],mesh:25064[Sex Chromosome Disorders],mesh:8607[Mental Retardation], 7-FACTA-related-gene->HUMANGGP:014727[NLGN3],HUMANGGP:040636[FTSJ1],HUMANGGP:01…
FTSJ1	FGD1	5-GoPubMed-related-gene->7592[ZNF41],347344[ZNF81],57502[NLGN4X],11141[IL1RAPL1],8242[KDM5C], 3-GoPubMed-related-GO->GO:0005083[small GTPase regulator activity],GO:0030695[GTPase regulator activity],GO:0060589[nucleoside-triphosphatase regulator activity], 9-FACTA-related-gene->HUMANGGP:006914[ZNF81],HUMANGGP:040636[FTSJ1],HUMANGGP:015143[DLG3],HUMANGGP:027462[ZNF41],HUMANGGP:007783[ARHGEF6],HUMA…
FTSJ1	DLGAP2	4-GoPubMed-related-disease->mesh:5600[Fragile X Syndrome],mesh:25064[Sex Chromosome Disorders],mesh:38901[Mental Retardation, X-Linked],mesh:8607[Mental Retardation], 3-FACTA-related-disease->UMLS:C0004352[autism],UMLS:C0917816[mental retardation],UMLS:C0025362[Mental Retardation],
FTSJ1	FRMPD4	2-GoPubMed-related-GO->GO:0030695[GTPase regulator activity],GO:0060589[nucleoside-triphosphatase regulator activity], 5-FACTA-related-gene->HUMANGGP:013204[FRMPD4],HUMANGGP:022463[REPS2],HUMANGGP:040636[FTSJ1],HUMANGGP:034035[PQBP1],HUMANGGP:007566[IL1RAPL1], 3-FACTA-related-disease->UMLS:C0796085[NHS],UMLS:C0917816[mental retardation],UMLS:C0025362[Mental Retardation],
FTSJ1	SYN1	3-GoPubMed-related-gene->54328[GPR173],347344[ZNF81],7592[ZNF41], 1-GoPubMed-related-GO->GO:0005092[GDP-dissociation inhibitor activity], 4-FACTA-related-gene->HUMANGGP:006914[ZNF81],HUMANGGP:027462[ZNF41],HUMANGGP:040636[FTSJ1],HUMANGGP:015143[DLG3], 3-FACTA-related-disease->UMLS:C1845055[ATRX],UMLS:C1136249[Mental Retardation, X-Linked],UMLS:C0016667[Fragile X Syndrome],
FTSJ1	OPHN1	4-GoPubMed-related-gene->9459[ARHGEF6],7592[ZNF41],11141[IL1RAPL1],57502[NLGN4X], 2-GoPubMed-related-GO->GO:0005092[GDP-dissociation inhibitor activity],GO:0005083[small GTPase regulator activity], 4-GoPubMed-related-disease->mesh:38901[Mental Retardation, X-Linked],mesh:5600[Fragile X Syndrome],mesh:8607[Mental Retardation],mesh:40181[Genetic Diseases, X-Linked], 8-FACTA-related-gene->HUMANGGP:0…
FTSJ1	NTNG1	5-GoPubMed-related-disease->mesh:38901[Mental Retardation, X-Linked],mesh:8607[Mental Retardation],mesh:40181[Genetic Diseases, X-Linked],mesh:20271[Heredodegenerative Disorders, Nervous System],mesh:19954[Neurobehavioral Manifestations], 3-FACTA-related-disease->UMLS:C0036857[severe mental retardation],UMLS:C0917816[mental retardation],UMLS:C0025362[Mental Retardation],
FTSJ1	TSPAN7	5-GoPubMed-related-gene->54328[GPR173],7592[ZNF41],9459[ARHGEF6],11141[IL1RAPL1],4983[OPHN1], 2-GoPubMed-related-GO->GO:0005092[GDP-dissociation inhibitor activity],GO:0005083[small GTPase regulator activity], 2-GoPubMed-related-disease->mesh:38901[Mental Retardation, X-Linked],mesh:5600[Fragile X Syndrome], 1-FACTA-related-gene->HUMANGGP:020388[TM4SF2], 4-FACTA-related-disease->UMLS:C1136249[Men…
FTSJ1	NLGN4X	1-GoPubMed-related-gene->7592[ZNF41], 4-GoPubMed-related-GO->GO:0005092[GDP-dissociation inhibitor activity],GO:0005083[small GTPase regulator activity],GO:0030695[GTPase regulator activity],GO:0060589[nucleoside-triphosphatase regulator activity], 10-FACTA-related-gene->HUMANGGP:014727[NLGN3],HUMANGGP:006914[ZNF81],HUMANGGP:040636[FTSJ1],HUMANGGP:015143[DLG3],HUMANGGP:027462[ZNF41],HUMANGGP:0077…
FTSJ1	AGTR2	2-GoPubMed-related-gene->7592[ZNF41],57502[NLGN4X], 9-FACTA-related-gene->HUMANGGP:007783[ARHGEF6],HUMANGGP:020388[TM4SF2],HUMANGGP:040636[FTSJ1],HUMANGGP:039910[OPHN1],HUMANGGP:028523[FACL4],HUMANGGP:002027[RPS6KA3],HUMANGGP:015143[DLG3],HUMANGGP:027462[ZNF41],HUMANGGP:014727[NLGN3], 2-FACTA-related-disease->UMLS:C1845055[ATRX],UMLS:C1136249[Mental Retardation, X-Linked],
FTSJ1	SLC6A8	1-GoPubMed-related-gene->7592[ZNF41], 2-GoPubMed-related-GO->GO:0005092[GDP-dissociation inhibitor activity],GO:0005083[small GTPase regulator activity], 8-FACTA-related-gene->HUMANGGP:039910[OPHN1],HUMANGGP:002027[RPS6KA3],HUMANGGP:007783[ARHGEF6],HUMANGGP:020388[TM4SF2],HUMANGGP:040636[FTSJ1],HUMANGGP:028523[FACL4],HUMANGGP:015143[DLG3],HUMANGGP:027462[ZNF41], 5-FACTA-related-disease->UMLS:C113…
FTSJ1	NRXN1	1-GoPubMed-related-GO->GO:0016776[phosphotransferase activity, phosphate group as acceptor], 2-GoPubMed-related-disease->mesh:5600[Fragile X Syndrome],mesh:8607[Mental Retardation], 1-FACTA-related-gene->HUMANGGP:014727[NLGN3], 4-FACTA-related-disease->UMLS:C0036857[severe mental retardation],UMLS:C0004352[autism],UMLS:C1855900[HCG],UMLS:C0917816[mental retardation],
GABRA1	CHRNA7	1-GoPubMed-related-GO->GO:0022831[narrow pore, gated channel activity], 3-GoPubMed-related-disease->mesh:20190[Myoclonic Epilepsy, Juvenile],mesh:20936[Epilepsy, Benign Neonatal],mesh:4831[Epilepsies, Myoclonic], 2-FACTA-related-disease->UMLS:C0270853[juvenile myoclonic epilepsy],UMLS:C0014548[Epilepsy, Generalized], 2-FACTA-related-drug->DrugBank:APRD01072[HCH],DrugBank:BIOD00057[Fragment], 1-pa…
GABRA1	SLC1A1	1-FACTA-related-gene->HUMANGGP:021476[SLC1A6], 1-FACTA-related-drug->DrugBank:APRD00280[Frontal],
GABRA1	FOXP2	2-FACTA-related-drug->DrugBank:APRD00280[Frontal],DrugBank:BIOD00057[Fragment],
GABRA1	SCN2A	1-GoPubMed-related-gene->2566[GABRG2], 3-GoPubMed-related-disease->mesh:20936[Epilepsy, Benign Neonatal],mesh:3294[Seizures, Febrile],mesh:53447[Channelopathies], 3-FACTA-related-gene->HUMANGGP:007992[GABRG2],HUMANGGP:033825[EFHC1],HUMANGGP:023447[GABRA1], 2-FACTA-related-disease->UMLS:C1858671[GEFS+],UMLS:C0270850[IGE], 2-FACTA-related-drug->DrugBank:BIOD00057[Fragment],DrugBank:APRD00256[Valpro…
GABRA1	SCN1A	2-GoPubMed-related-gene->2566[GABRG2],80258[EFHC2], 2-GoPubMed-related-GO->GO:0022831[narrow pore, gated channel activity],GO:0022842[narrow pore channel activity], 7-GoPubMed-related-disease->mesh:3294[Seizures, Febrile],mesh:4831[Epilepsies, Myoclonic],mesh:20936[Epilepsy, Benign Neonatal],mesh:20190[Myoclonic Epilepsy, Juvenile],mesh:4829[Epilepsy, Generalized],mesh:53447[Channelopathies],mesh…
GABRA1	MECP2	2-FACTA-related-drug->DrugBank:APRD00256[Valproic Acid],DrugBank:APRD00280[Frontal],
GABRA1	GABRB1	3-GoPubMed-related-gene->2570[GABRR2],2559[GABRA6],2568[GABRP], 1-GoPubMed-related-GO->GO:0071514[genetic imprinting], 5-FACTA-related-gene->HUMANGGP:004123[GABRB1],HUMANGGP:021907[GABRP],HUMANGGP:036164[GABRA6],HUMANGGP:023447[GABRA1],HUMANGGP:041448[GABRB2], 1-FACTA-related-disease->UMLS:C0043207[Wolfram syndrome], 1-FACTA-related-drug->DrugBank:BIOD00057[Fragment], 1-pathway->kegg:path:hsa0408…
GABRA1	GABRA4	4-GoPubMed-related-gene->2560[GABRB1],2570[GABRR2],2561[GABRB2],2568[GABRP], 6-FACTA-related-gene->HUMANGGP:004123[GABRB1],HUMANGGP:021907[GABRP],HUMANGGP:041448[GABRB2],HUMANGGP:036164[GABRA6],HUMANGGP:023447[GABRA1],HUMANGGP:007992[GABRG2], 1-FACTA-related-disease->UMLS:C0043207[Wolfram syndrome], 1-FACTA-related-drug->DrugBank:APRD00631[Gel], 1-pathway->kegg:path:hsa04080[Neuroactive ligand-re…
GABRA1	KCNMA1	2-FACTA-related-drug->DrugBank:APRD00382[Pilocarpine],DrugBank:APRD00631[Gel],
GABRA1	CACNA1G	3-GoPubMed-related-disease->mesh:4832[Epilepsy, Absence],mesh:20190[Myoclonic Epilepsy, Juvenile],mesh:4829[Epilepsy, Generalized], 2-FACTA-related-disease->UMLS:C0270853[juvenile myoclonic epilepsy],UMLS:C0014553[Epilepsy, Absence],
GABRA1	OPRM1	2-GoPubMed-related-gene->80258[EFHC2],163175[LGI4], 1-FACTA-related-gene->HUMANGGP:015890[EFHC2], 1-FACTA-related-disease->UMLS:C0014548[Epilepsy, Generalized], 1-FACTA-related-drug->DrugBank:BIOD00057[Fragment], 1-pathway->kegg:path:hsa04080[Neuroactive ligand-receptor interaction],
GABRA1	GTF2I	3-FACTA-related-drug->DrugBank:APRD00256[Valproic Acid],DrugBank:BIOD00057[Fragment],DrugBank:APRD00631[Gel],
GABRA1	KCNJ10	2-GoPubMed-related-gene->80258[EFHC2],163175[LGI4], 2-GoPubMed-related-GO->GO:0005243[gap junction channel activity],GO:0022831[narrow pore, gated channel activity], 1-GoPubMed-related-disease->mesh:20190[Myoclonic Epilepsy, Juvenile], 1-FACTA-related-gene->HUMANGGP:015890[EFHC2], 3-FACTA-related-disease->UMLS:C0270850[IGE],UMLS:C0521785[unilateral deafness],UMLS:C0014548[Epilepsy, Generalized], …
GABRA1	ABAT	1-GoPubMed-related-gene->2570[GABRR2], 1-GoPubMed-related-disease->mesh:16750[Stiff-Person Syndrome], 1-FACTA-related-gene->HUMANGGP:041448[GABRB2], 1-FACTA-related-drug->DrugBank:BIOD00057[Fragment],
GABRA1	GRIN2B	3-FACTA-related-drug->DrugBank:APRD01072[HCH],DrugBank:BIOD00057[Fragment],DrugBank:APRD00631[Gel], 1-pathway->kegg:path:hsa04080[Neuroactive ligand-receptor interaction],
GABRA1	MEF2C	2-FACTA-related-drug->DrugBank:APRD00382[Pilocarpine],DrugBank:APRD00256[Valproic Acid],
GABRA1	CACNA1H	7-GoPubMed-related-disease->mesh:4832[Epilepsy, Absence],mesh:4829[Epilepsy, Generalized],mesh:20936[Epilepsy, Benign Neonatal],mesh:20190[Myoclonic Epilepsy, Juvenile],mesh:53447[Channelopathies],mesh:3294[Seizures, Febrile],mesh:4831[Epilepsies, Myoclonic], 1-FACTA-related-gene->HUMANGGP:033825[EFHC1], 3-FACTA-related-disease->UMLS:C0014553[Epilepsy, Absence],UMLS:C0014548[Epilepsy, Generalized…
GABRA1	ALDH5A1	1-GoPubMed-related-gene->2570[GABRR2], 2-GoPubMed-related-disease->mesh:4832[Epilepsy, Absence],mesh:20190[Myoclonic Epilepsy, Juvenile], 1-FACTA-related-gene->HUMANGGP:036718[SYN2], 2-FACTA-related-disease->UMLS:C0270853[juvenile myoclonic epilepsy],UMLS:C0014548[Epilepsy, Generalized], 2-FACTA-related-drug->DrugBank:BIOD00057[Fragment],DrugBank:APRD00631[Gel],
GABRA1	RELN	3-FACTA-related-drug->DrugBank:APRD00256[Valproic Acid],DrugBank:APRD00280[Frontal],DrugBank:APRD00631[Gel],
GABRA1	OXTR	1-FACTA-related-drug->DrugBank:APRD01072[HCH], 1-pathway->kegg:path:hsa04080[Neuroactive ligand-receptor interaction],
GABRA2	HTR1B	2-FACTA-related-disease->UMLS:C0024517[major depressive episode],UMLS:C0001956[alcohol use disorder], 1-pathway->kegg:path:hsa04080[Neuroactive ligand-receptor interaction],
GABRA2	CHRNA7	4-GoPubMed-related-GO->GO:0070238[activated T cell autonomous cell death],GO:0007417[central nervous system development],GO:0043029[T cell homeostasis],GO:0022831[narrow pore, gated channel activity], 1-GoPubMed-related-disease->mesh:14029[Tobacco Use Disorder], 1-FACTA-related-disease->UMLS:C0028043[nicotine addiction], 1-pathway->kegg:path:hsa04080[Neuroactive ligand-receptor interaction],
GABRA2	FOXP2	1-FACTA-related-drug->DrugBank:APRD00280[Frontal],
GABRA2	TDO2	1-FACTA-related-disease->UMLS:C1510472[drug addiction], 2-FACTA-related-drug->DrugBank:APRD00280[Frontal],DrugBank:APRD00631[Gel],
GABRA2	BZRAP1	3-GoPubMed-related-disease->mesh:437[Alcoholism],mesh:19973[Alcohol-Related Disorders],mesh:19966[Substance-Related Disorders], 1-FACTA-related-disease->UMLS:C0233639[Autism],
GABRA2	RELN	1-FACTA-related-disease->UMLS:C0233639[Autism], 2-FACTA-related-drug->DrugBank:APRD00280[Frontal],DrugBank:APRD00631[Gel],
GABRA2	NLGN3	1-GoPubMed-related-disease->mesh:19970[Cocaine-Related Disorders], 2-FACTA-related-disease->UMLS:C0233639[Autism],UMLS:C0600427[cocaine addiction],
GABRA2	NLGN1	1-GoPubMed-related-disease->mesh:19970[Cocaine-Related Disorders], 2-FACTA-related-disease->UMLS:C0600427[cocaine addiction],UMLS:C0233639[Autism],
GABRA2	OXTR	2-FACTA-related-disease->UMLS:C0233639[Autism],UMLS:C0871388[social stress], 1-pathway->kegg:path:hsa04080[Neuroactive ligand-receptor interaction],
GABRA2	OPRM1	1-GoPubMed-related-GO->GO:0016524[latrotoxin receptor activity], 1-GoPubMed-related-disease->mesh:6556[Heroin Dependence], 3-FACTA-related-gene->HUMANGGP:027640[ELTD1],HUMANGGP:016831[PDYN],HUMANGGP:021746[GRIK1], 4-FACTA-related-disease->UMLS:C0687132[heavy drinking],UMLS:C1510472[drug addiction],UMLS:C0600427[cocaine addiction],UMLS:C0038586[substance use disorders], 1-pathway->kegg:path:hsa040…
GABRA2	SLC1A1	2-FACTA-related-disease->UMLS:C0233639[Autism],UMLS:C0149654[conduct disorder], 1-FACTA-related-drug->DrugBank:APRD00280[Frontal],
GABRA2	TPH2	3-GoPubMed-related-disease->mesh:14029[Tobacco Use Disorder],mesh:6556[Heroin Dependence],mesh:19970[Cocaine-Related Disorders], 1-FACTA-related-drug->DrugBank:APRD00280[Frontal],
GABRA2	GABRB1	6-GoPubMed-related-gene->2565[GABRG1],2557[GABRA4],2570[GABRR2],2569[GABRR1],2559[GABRA6],2568[GABRP], 4-GoPubMed-related-GO->GO:0047636[alanopine dehydrogenase activity],GO:0004022[alcohol dehydrogenase (NAD) activity],GO:0016646[oxidoreductase activity, acting on the CH-NH group of donors, NAD or NADP as acceptor],GO:0016645[oxidoreductase activity, acting on the CH-NH group of donors], 3-GoPub…
GABRA2	GABRA4	7-GoPubMed-related-gene->2565[GABRG1],2560[GABRB1],2564[GABRE],2570[GABRR2],2569[GABRR1],2567[GABRG3],2568[GABRP], 3-GoPubMed-related-disease->mesh:14029[Tobacco Use Disorder],mesh:19966[Substance-Related Disorders],mesh:437[Alcoholism], 9-FACTA-related-gene->HUMANGGP:004123[GABRB1],HUMANGGP:011821[GABRE],HUMANGGP:023025[GABRA2],HUMANGGP:021907[GABRP],HUMANGGP:035315[GABRR1],HUMANGGP:041448[GABRB…
GABRA2	ABAT	3-GoPubMed-related-gene->2570[GABRR2],2569[GABRR1],2557[GABRA4], 2-FACTA-related-gene->HUMANGGP:035315[GABRR1],HUMANGGP:041448[GABRB2], 1-FACTA-related-disease->UMLS:C0233639[Autism],
GABRA2	DISC1	1-GoPubMed-related-disease->mesh:14929[Wolfram Syndrome], 1-FACTA-related-disease->UMLS:C0043207[Wolfram syndrome], 2-FACTA-related-drug->DrugBank:APRD00280[Frontal],DrugBank:APRD00631[Gel],
GABRA2	LAMB1	1-GoPubMed-related-GO->GO:0033780[taurochenodeoxycholate 6alpha-hydroxylase activity], 2-FACTA-related-disease->UMLS:C0600427[cocaine addiction],UMLS:C0233639[Autism], 1-FACTA-related-drug->DrugBank:APRD00631[Gel],
GABRA2	NRXN1	1-GoPubMed-related-GO->GO:0016524[latrotoxin receptor activity], 1-GoPubMed-related-disease->mesh:14029[Tobacco Use Disorder], 2-FACTA-related-disease->UMLS:C0233639[Autism],UMLS:C0028043[nicotine addiction],
GABRA5	RPL10	2-GoPubMed-related-disease->mesh:24182[Uniparental Disomy],mesh:9630[Nondisjunction, Genetic], 2-FACTA-related-disease->UMLS:C0233639[Autism],UMLS:C0004352[autism], 1-FACTA-related-drug->DrugBank:APRD00631[Gel],
GABRA5	CHRNA7	1-GoPubMed-related-GO->GO:0022831[narrow pore, gated channel activity], 1-GoPubMed-related-disease->mesh:20190[Myoclonic Epilepsy, Juvenile], 4-FACTA-related-disease->UMLS:C0270853[juvenile myoclonic epilepsy],UMLS:C0162635[Angelman syndrome],UMLS:C0036337[schizoaffective disorder],UMLS:C0014548[Epilepsy, Generalized], 2-FACTA-related-drug->DrugBank:APRD01072[HCH],DrugBank:BIOD00057[Fragment], 1-…
GABRA5	GABRB1	2-GoPubMed-related-GO->GO:0071514[genetic imprinting],GO:0048532[anatomical structure arrangement], 6-FACTA-related-gene->HUMANGGP:004123[GABRB1],HUMANGGP:023013[GABRA5],HUMANGGP:021907[GABRP],HUMANGGP:035315[GABRR1],HUMANGGP:036164[GABRA6],HUMANGGP:023447[GABRA1], 3-FACTA-related-disease->UMLS:C0233639[Autism],UMLS:C0036337[schizoaffective disorder],UMLS:C0004352[autism], 1-FACTA-related-drug->D…
GABRA5	FOXP2	2-FACTA-related-drug->DrugBank:APRD00280[Frontal],DrugBank:BIOD00057[Fragment],
GABRA5	OXTR	2-FACTA-related-disease->UMLS:C0233639[Autism],UMLS:C0004352[autism], 2-FACTA-related-drug->DrugBank:APRD01072[HCH],DrugBank:APRD00627[Progesterone], 1-pathway->kegg:path:hsa04080[Neuroactive ligand-receptor interaction],
GABRA5	SLC9A9	2-GoPubMed-related-disease->mesh:17204[Angelman Syndrome],mesh:25063[Chromosome Disorders], 1-FACTA-related-drug->DrugBank:APRD01072[HCH],
GABRA5	PLN	2-FACTA-related-drug->DrugBank:APRD00512[Phenytoin],DrugBank:APRD01072[HCH],
GABRA5	SLC25A12	3-FACTA-related-disease->UMLS:C0233639[Autism],UMLS:C0004352[autism],UMLS:C0008074[Child Development Disorders, Pervasive],
GABRA5	AUTS2	1-GoPubMed-related-gene->2560[GABRB1], 2-GoPubMed-related-GO->GO:0007268[synaptic transmission],GO:0019226[transmission of nerve impulse], 1-FACTA-related-gene->HUMANGGP:004123[GABRB1], 3-FACTA-related-disease->UMLS:C0233639[Autism],UMLS:C0004352[autism],UMLS:C0036337[schizoaffective disorder],
GABRA5	APBA2	1-GoPubMed-related-disease->mesh:17204[Angelman Syndrome], 2-FACTA-related-disease->UMLS:C0008074[Child Development Disorders, Pervasive],UMLS:C0004352[autism],
GABRA5	ASMT	4-FACTA-related-disease->UMLS:C0008074[Child Development Disorders, Pervasive],UMLS:C0014548[Epilepsy, Generalized],UMLS:C0079588[STS],UMLS:C0004352[autism], 1-FACTA-related-drug->DrugBank:APRD00627[Progesterone],
GABRA5	ATP10A	5-GoPubMed-related-disease->mesh:17204[Angelman Syndrome],mesh:11218[Prader-Willi Syndrome],mesh:24182[Uniparental Disomy],mesh:9630[Nondisjunction, Genetic],mesh:25063[Chromosome Disorders], 2-FACTA-related-disease->UMLS:C0162635[Angelman syndrome],UMLS:C0004352[autism],
GABRA5	TPH2	2-GoPubMed-related-gene->9145[SYNGR1],23316[CUX2], 4-FACTA-related-gene->HUMANGGP:036486[SYNGR1],HUMANGGP:014007[CUX2],HUMANGGP:022732[NAPG],HUMANGGP:010722[GRM4], 3-FACTA-related-drug->DrugBank:APRD01072[HCH],DrugBank:APRD00280[Frontal],DrugBank:APRD00627[Progesterone],
GABRA5	NDNL2	4-GoPubMed-related-GO->GO:0004066[asparagine synthase (glutamine-hydrolyzing) activity],GO:0016884[carbon-nitrogen ligase activity, with glutamine as amido-N-donor],GO:0016879[ligase activity, forming carbon-nitrogen bonds],GO:0016874[ligase activity], 3-GoPubMed-related-disease->mesh:17204[Angelman Syndrome],mesh:11218[Prader-Willi Syndrome],mesh:25063[Chromosome Disorders], 1-FACTA-related-dise…
GABRA5	CACNA1G	3-GoPubMed-related-disease->mesh:4832[Epilepsy, Absence],mesh:20190[Myoclonic Epilepsy, Juvenile],mesh:4829[Epilepsy, Generalized], 3-FACTA-related-disease->UMLS:C0270853[juvenile myoclonic epilepsy],UMLS:C0014553[Epilepsy, Absence],UMLS:C0233639[Autism],
GABRA5	SYNGAP1	2-FACTA-related-disease->UMLS:C0008074[Child Development Disorders, Pervasive],UMLS:C0004352[autism],
GABRA5	HTR1B	1-FACTA-related-disease->UMLS:C0730321[PIC], 2-FACTA-related-drug->DrugBank:APRD01072[HCH],DrugBank:BIOD00057[Fragment], 1-pathway->kegg:path:hsa04080[Neuroactive ligand-receptor interaction],
GABRA5	GABRA4	2-GoPubMed-related-gene->2560[GABRB1],2567[GABRG3], 2-GoPubMed-related-GO->GO:0007268[synaptic transmission],GO:0019226[transmission of nerve impulse], 1-GoPubMed-related-disease->mesh:11218[Prader-Willi Syndrome], 6-FACTA-related-gene->HUMANGGP:004123[GABRB1],HUMANGGP:021907[GABRP],HUMANGGP:035315[GABRR1],HUMANGGP:023013[GABRA5],HUMANGGP:036164[GABRA6],HUMANGGP:023447[GABRA1], 3-FACTA-related-di…
GABRA5	GLO1	1-FACTA-related-disease->UMLS:C0016689[freckles], 2-FACTA-related-drug->DrugBank:BIOD00057[Fragment],DrugBank:APRD00631[Gel],
GABRA5	ABAT	1-GoPubMed-related-gene->9908[G3BP2], 2-FACTA-related-gene->HUMANGGP:032215[G3BP2],HUMANGGP:035315[GABRR1], 2-FACTA-related-disease->UMLS:C0342788[SCD],UMLS:C0233639[Autism], 2-FACTA-related-drug->DrugBank:BIOD00057[Fragment],DrugBank:APRD00627[Progesterone],
GABRA5	CACNA1H	3-GoPubMed-related-disease->mesh:4832[Epilepsy, Absence],mesh:4829[Epilepsy, Generalized],mesh:20190[Myoclonic Epilepsy, Juvenile], 5-FACTA-related-disease->UMLS:C0014553[Epilepsy, Absence],UMLS:C0014548[Epilepsy, Generalized],UMLS:C0270853[juvenile myoclonic epilepsy],UMLS:C0233639[Autism],UMLS:C0004352[autism],
GABRA5	SLC1A1	3-FACTA-related-disease->UMLS:C0008074[Child Development Disorders, Pervasive],UMLS:C0233639[Autism],UMLS:C0004352[autism], 2-FACTA-related-drug->DrugBank:APRD00280[Frontal],DrugBank:APRD00627[Progesterone],
GABRA5	SCN1A	2-GoPubMed-related-GO->GO:0022831[narrow pore, gated channel activity],GO:0022842[narrow pore channel activity], 3-GoPubMed-related-disease->mesh:20190[Myoclonic Epilepsy, Juvenile],mesh:4829[Epilepsy, Generalized],mesh:4832[Epilepsy, Absence], 2-FACTA-related-drug->DrugBank:APRD00512[Phenytoin],DrugBank:BIOD00057[Fragment],
GABRA5	DISC1	1-FACTA-related-gene->HUMANGGP:036486[SYNGR1], 1-FACTA-related-disease->UMLS:C0036337[schizoaffective disorder], 4-FACTA-related-drug->DrugBank:APRD00280[Frontal],DrugBank:BIOD00057[Fragment],DrugBank:APRD00627[Progesterone],DrugBank:APRD00631[Gel],
GABRA5	UBE2H	2-GoPubMed-related-disease->mesh:17204[Angelman Syndrome],mesh:25063[Chromosome Disorders], 2-FACTA-related-disease->UMLS:C0162635[Angelman syndrome],UMLS:C0004352[autism],
GABRA5	LRRC1	2-GoPubMed-related-disease->mesh:20190[Myoclonic Epilepsy, Juvenile],mesh:4829[Epilepsy, Generalized], 1-FACTA-related-disease->UMLS:C0270853[juvenile myoclonic epilepsy], 1-FACTA-related-drug->DrugBank:BIOD00057[Fragment],
GABRD	GPR139	1-GoPubMed-related-GO->GO:0005488[binding],
GABRD	GABRA4	3-GoPubMed-related-GO->GO:0007268[synaptic transmission],GO:0019226[transmission of nerve impulse],GO:0050877[neurological system process], 1-GoPubMed-related-disease->mesh:13226[Status Epilepticus], 3-FACTA-related-gene->HUMANGGP:023013[GABRA5],HUMANGGP:023447[GABRA1],HUMANGGP:007992[GABRG2], 1-FACTA-related-drug->DrugBank:APRD01322[Potassium Chloride], 1-pathway->kegg:path:hsa04080[Neuroactive …
GABRD	NBEA	1-GoPubMed-related-GO->GO:0005488[binding],
GABRD	FMR1	1-GoPubMed-related-disease->mesh:5600[Fragile X Syndrome], 2-FACTA-related-gene->HUMANGGP:005638[PPP1R9B],HUMANGGP:002294[UNC13B], 1-FACTA-related-disease->UMLS:C0016667[Fragile X Syndrome], 2-FACTA-related-drug->DrugBank:APRD00280[Frontal],DrugBank:APRD01322[Potassium Chloride],
GABRD	SLC1A1	1-FACTA-related-drug->DrugBank:APRD00280[Frontal],
GABRD	ARX	3-GoPubMed-related-disease->mesh:13036[Spasms, Infantile],mesh:4829[Epilepsy, Generalized],mesh:4831[Epilepsies, Myoclonic],
GABRD	SCN1A	2-GoPubMed-related-gene->6324[SCN1B],2566[GABRG2], 5-GoPubMed-related-disease->mesh:3294[Seizures, Febrile],mesh:4831[Epilepsies, Myoclonic],mesh:20190[Myoclonic Epilepsy, Juvenile],mesh:4829[Epilepsy, Generalized],mesh:4832[Epilepsy, Absence], 3-FACTA-related-gene->HUMANGGP:014156[SCN1A],HUMANGGP:020586[SCN1B],HUMANGGP:007992[GABRG2], 1-FACTA-related-disease->UMLS:C1858671[GEFS+],
GABRD	ARNT2	1-GoPubMed-related-GO->GO:0005488[binding], 1-FACTA-related-disease->UMLS:C0020505[hyperphagia], 1-FACTA-related-drug->DrugBank:APRD00396[Estrogens],
GABRD	ALDH5A1	3-GoPubMed-related-disease->mesh:6948[Hyperkinesis],mesh:4832[Epilepsy, Absence],mesh:20190[Myoclonic Epilepsy, Juvenile], 3-FACTA-related-disease->UMLS:C0270853[juvenile myoclonic epilepsy],UMLS:C0014548[Epilepsy, Generalized],UMLS:C0424605[developmental delay],
GABRD	RELN	1-GoPubMed-related-disease->mesh:13036[Spasms, Infantile], 1-FACTA-related-drug->DrugBank:APRD00280[Frontal],
GABRD	ARHGAP15	1-GoPubMed-related-GO->GO:0005488[binding],
GABRD	LRRC1	1-GoPubMed-related-GO->GO:0005488[binding], 3-GoPubMed-related-disease->mesh:20190[Myoclonic Epilepsy, Juvenile],mesh:4831[Epilepsies, Myoclonic],mesh:4829[Epilepsy, Generalized], 2-FACTA-related-disease->UMLS:C0270853[juvenile myoclonic epilepsy],UMLS:C0014544[epilepsy],
GABRD	FOXP2	1-FACTA-related-drug->DrugBank:APRD00280[Frontal],
GABRD	ESRRB	1-FACTA-related-drug->DrugBank:APRD00396[Estrogens],
GABRD	NLGN1	1-GoPubMed-related-GO->GO:0005488[binding], 1-FACTA-related-disease->UMLS:C0917816[mental retardation],
GABRD	CDH8	1-GoPubMed-related-GO->GO:0005488[binding],
GABRD	TPH2	1-GoPubMed-related-disease->mesh:6948[Hyperkinesis], 2-FACTA-related-drug->DrugBank:APRD00280[Frontal],DrugBank:APRD00396[Estrogens],
GABRD	NLGN4Y	1-GoPubMed-related-GO->GO:0005488[binding], 1-FACTA-related-disease->UMLS:C0917816[mental retardation],
GABRD	RBMS3	1-GoPubMed-related-GO->GO:0005488[binding],
GABRD	CHRNA7	1-GoPubMed-related-GO->GO:0050890[cognition], 2-GoPubMed-related-disease->mesh:20190[Myoclonic Epilepsy, Juvenile],mesh:4831[Epilepsies, Myoclonic], 4-FACTA-related-disease->UMLS:C0270853[juvenile myoclonic epilepsy],UMLS:C0162635[Angelman syndrome],UMLS:C0424605[developmental delay],UMLS:C0014548[Epilepsy, Generalized], 1-pathway->kegg:path:hsa04080[Neuroactive ligand-receptor interaction],
GABRD	GRIN2B	1-FACTA-related-drug->DrugBank:APRD01322[Potassium Chloride], 1-pathway->kegg:path:hsa04080[Neuroactive ligand-receptor interaction],
GABRD	GRID2	1-GoPubMed-related-GO->GO:0005488[binding], 1-GoPubMed-related-disease->mesh:13226[Status Epilepticus],
GABRD	CDKL5	3-GoPubMed-related-disease->mesh:13036[Spasms, Infantile],mesh:4829[Epilepsy, Generalized],mesh:4831[Epilepsies, Myoclonic], 2-FACTA-related-disease->UMLS:C0036857[severe mental retardation],UMLS:C0162635[Angelman syndrome],
GARS	RFWD2	2-FACTA-related-disease->UMLS:C1510586[Autism spectrum disorder],UMLS:C0233639[Autism],
GARS	CHRNA7	2-FACTA-related-drug->DrugBank:EXPT02427[Atropine],DrugBank:BIOD00057[Fragment],
GARS	DPYD	1-GoPubMed-related-disease->mesh:20424[Ulnar Neuropathies], 1-FACTA-related-disease->UMLS:C1510586[Autism spectrum disorder], 1-FACTA-related-drug->DrugBank:BIOD00057[Fragment],
GARS	FBXO40	2-FACTA-related-disease->UMLS:C1510586[Autism spectrum disorder],UMLS:C0233639[Autism],
GARS	ASTN2	2-FACTA-related-disease->UMLS:C1510586[Autism spectrum disorder],UMLS:C0233639[Autism],
GARS	CNTNAP2	2-FACTA-related-disease->UMLS:C1510586[Autism spectrum disorder],UMLS:C0233639[Autism], 3-FACTA-related-drug->DrugBank:BIOD00057[Fragment],DrugBank:APRD00506[Spectrum],DrugBank:APRD00552[Spectrum],
GARS	EGR2	2-GoPubMed-related-gene->57716[PRX],54332[GDAP1], 6-GoPubMed-related-disease->mesh:2607[Charcot-Marie-Tooth Disease],mesh:15417[Hereditary Motor and Sensory Neuropathies],mesh:20968[Brachial Plexus Neuritis],mesh:9477[Hereditary Sensory and Autonomic Neuropathies],mesh:1405[Reflex, Babinski],mesh:20516[Brachial Plexus Neuropathies], 6-FACTA-related-disease->UMLS:C1832274[CMT2D],UMLS:C1832399[CMT4…
GARS	NTRK1	1-GoPubMed-related-disease->mesh:9477[Hereditary Sensory and Autonomic Neuropathies], 3-FACTA-related-drug->DrugBank:APRD00506[Spectrum],DrugBank:APRD00552[Spectrum],DrugBank:APRD00631[Gel],
GARS	MARK1	1-GoPubMed-related-gene->55699[IARS2], 2-FACTA-related-disease->UMLS:C1510586[Autism spectrum disorder],UMLS:C0233639[Autism], 1-FACTA-related-drug->DrugBank:APRD00631[Gel],
GARS	ADSL	2-FACTA-related-gene->HUMANGGP:021686[GARS-AIRS-GART],HUMANGGP:009042[GART], 1-FACTA-related-disease->UMLS:C0233639[Autism], 3-FACTA-related-drug->DrugBank:EXPT00512[Adenosine Monophosphate],DrugBank:APRD00080[Freeze],DrugBank:APRD00631[Gel],
GARS	HOXB1	1-GoPubMed-related-disease->mesh:2607[Charcot-Marie-Tooth Disease], 1-FACTA-related-disease->UMLS:C0007959[Charcot-Marie-Tooth Disease], 4-FACTA-related-drug->DrugBank:EXPT00494[Alanine],DrugBank:APRD00506[Spectrum],DrugBank:APRD00631[Gel],DrugBank:APRD00552[Spectrum],
GARS	NSD1	3-FACTA-related-drug->DrugBank:APRD00506[Spectrum],DrugBank:APRD00552[Spectrum],DrugBank:APRD00080[Freeze],
GARS	ADRB2	3-FACTA-related-drug->DrugBank:APRD00553[Albuterol],DrugBank:BIOD00057[Fragment],DrugBank:EXPT01467[Forskolin],
GARS	DHCR7	4-FACTA-related-drug->DrugBank:BIOD00057[Fragment],DrugBank:APRD00506[Spectrum],DrugBank:APRD00080[Freeze],DrugBank:APRD00552[Spectrum],
GARS	ALOX5AP	2-FACTA-related-drug->DrugBank:APRD00553[Albuterol],DrugBank:BIOD00057[Fragment],
GARS	EN2	2-FACTA-related-disease->UMLS:C1510586[Autism spectrum disorder],UMLS:C0233639[Autism], 3-FACTA-related-drug->DrugBank:BIOD00057[Fragment],DrugBank:APRD00450[Norepinephrine],DrugBank:APRD00631[Gel],
GDF3	HOXB1	1-GoPubMed-related-disease->mesh:18243[Teratocarcinoma], 3-FACTA-related-disease->UMLS:C0206664[Teratocarcinoma],UMLS:C0206659[embryonal carcinoma],UMLS:C0036631[seminoma], 2-FACTA-related-drug->DrugBank:APRD00017[Tretinoin],DrugBank:APRD00140[Tretinoin],
GDF3	DLX2	3-FACTA-related-drug->DrugBank:APRD00140[Tretinoin],DrugBank:BIOD00001[DNase I],DrugBank:APRD00017[Tretinoin],
GDF3	MACROD2	1-FACTA-related-disease->UMLS:C0014175[endometriosis],
GDF3	DLX6	1-FACTA-related-disease->UMLS:C0206659[embryonal carcinoma], 2-FACTA-related-drug->DrugBank:BIOD00001[DNase I],DrugBank:APRD00140[Tretinoin],
GDF3	PINX1	1-FACTA-related-disease->UMLS:C1326912[tumorigenesis], 3-FACTA-related-drug->DrugBank:BIOD00001[DNase I],DrugBank:APRD00140[Tretinoin],DrugBank:APRD00017[Tretinoin],
GDF3	SHANK3	1-GoPubMed-related-disease->mesh:3103[Coloboma],
GDF3	DLX1	5-GoPubMed-related-GO->GO:0005160[transforming growth factor beta receptor binding],GO:0004707[MAP kinase activity],GO:0004702[receptor signaling protein serine/threonine kinase activity],GO:0005057[receptor signaling protein activity],GO:0004674[protein serine/threonine kinase activity], 1-FACTA-related-disease->UMLS:C1855900[HCG], 3-FACTA-related-drug->DrugBank:APRD00140[Tretinoin],DrugBank:BIO…
GDF3	RELN	3-FACTA-related-drug->DrugBank:BIOD00001[DNase I],DrugBank:APRD00140[Tretinoin],DrugBank:APRD00017[Tretinoin],
GDF3	GNAS	4-FACTA-related-drug->DrugBank:APRD00134[Activin],DrugBank:BIOD00001[DNase I],DrugBank:APRD00140[Tretinoin],DrugBank:APRD00017[Tretinoin],
GDF3	PITX1	1-GoPubMed-related-GO->GO:0007369[gastrulation], 3-FACTA-related-drug->DrugBank:APRD00134[Activin],DrugBank:APRD00140[Tretinoin],DrugBank:APRD00017[Tretinoin],
GDF3	ESRRB	1-GoPubMed-related-disease->mesh:18243[Teratocarcinoma], 1-FACTA-related-disease->UMLS:C0206659[embryonal carcinoma], 1-FACTA-related-drug->DrugBank:BIOD00001[DNase I],
GDF3	RAI1	2-FACTA-related-drug->DrugBank:APRD00140[Tretinoin],DrugBank:APRD00017[Tretinoin],
GDF3	RAB39B	3-GoPubMed-related-disease->mesh:18236[Carcinoma, Embryonal],mesh:18239[Seminoma],mesh:18237[Germinoma], 4-FACTA-related-disease->UMLS:C0206659[embryonal carcinoma],UMLS:C0036631[seminoma],UMLS:C0027658[Neoplasms, Germ Cell and Embryonal],UMLS:C0039590[Testicular Neoplasms],
GDF3	CTNNA3	3-FACTA-related-disease->UMLS:C0206659[embryonal carcinoma],UMLS:C1855900[HCG],UMLS:C0014175[endometriosis],
GDF3	TBX1	2-FACTA-related-drug->DrugBank:APRD00140[Tretinoin],DrugBank:APRD00017[Tretinoin],
GDF3	NFIA	1-GoPubMed-related-disease->mesh:2822[Choriocarcinoma], 1-FACTA-related-disease->UMLS:C1855900[HCG], 2-FACTA-related-drug->DrugBank:APRD00140[Tretinoin],DrugBank:APRD00017[Tretinoin],
GDI1	NLGN4X	4-GoPubMed-related-GO->GO:0005092[GDP-dissociation inhibitor activity],GO:0005083[small GTPase regulator activity],GO:0030695[GTPase regulator activity],GO:0060589[nucleoside-triphosphatase regulator activity], 8-FACTA-related-gene->HUMANGGP:006914[ZNF81],HUMANGGP:040636[FTSJ1],HUMANGGP:015143[DLG3],HUMANGGP:007783[ARHGEF6],HUMANGGP:020388[TM4SF2],HUMANGGP:028523[FACL4],HUMANGGP:039910[OPHN1],HUM…
GDI1	MECP2	3-GoPubMed-related-disease->mesh:38901[Mental Retardation, X-Linked],mesh:40181[Genetic Diseases, X-Linked],mesh:8607[Mental Retardation], 4-FACTA-related-disease->UMLS:C0035372[Rett syndrome],UMLS:C1845055[ATRX],UMLS:C1136249[Mental Retardation, X-Linked],UMLS:C1859974[FGD1], 1-FACTA-related-drug->DrugBank:APRD00495[VCR],
GDI1	ARX	2-GoPubMed-related-gene->11141[IL1RAPL1],4983[OPHN1], 1-GoPubMed-related-GO->GO:0005092[GDP-dissociation inhibitor activity], 1-GoPubMed-related-disease->mesh:38901[Mental Retardation, X-Linked], 7-FACTA-related-gene->HUMANGGP:007783[ARHGEF6],HUMANGGP:039910[OPHN1],HUMANGGP:002027[RPS6KA3],HUMANGGP:020388[TM4SF2],HUMANGGP:040636[FTSJ1],HUMANGGP:028523[FACL4],HUMANGGP:015143[DLG3], 1-FACTA-related…
GDI1	PTGS2	1-pathway->nci_nature_pid:Signaling_mediated_by_p38-alpha_and_p38-beta[],
GDI1	ESR1	1-pathway->nci_nature_pid:Signaling_mediated_by_p38-alpha_and_p38-beta[],
GDI1	SLC6A8	2-GoPubMed-related-GO->GO:0005092[GDP-dissociation inhibitor activity],GO:0005083[small GTPase regulator activity], 7-FACTA-related-gene->HUMANGGP:039910[OPHN1],HUMANGGP:002027[RPS6KA3],HUMANGGP:007783[ARHGEF6],HUMANGGP:020388[TM4SF2],HUMANGGP:040636[FTSJ1],HUMANGGP:028523[FACL4],HUMANGGP:015143[DLG3], 5-FACTA-related-disease->UMLS:C1136249[Mental Retardation, X-Linked],UMLS:C1845055[ATRX],UMLS:C…
GDI1	NLGN3	3-GoPubMed-related-GO->GO:0005092[GDP-dissociation inhibitor activity],GO:0005083[small GTPase regulator activity],GO:0030695[GTPase regulator activity], 2-GoPubMed-related-disease->mesh:19970[Cocaine-Related Disorders],mesh:8607[Mental Retardation], 5-FACTA-related-gene->HUMANGGP:040636[FTSJ1],HUMANGGP:015143[DLG3],HUMANGGP:007783[ARHGEF6],HUMANGGP:020388[TM4SF2],HUMANGGP:039910[OPHN1], 3-FACTA-…
GDI1	NLGN1	2-GoPubMed-related-disease->mesh:19970[Cocaine-Related Disorders],mesh:8607[Mental Retardation], 1-FACTA-related-disease->UMLS:C0917816[mental retardation],
GDI1	RPL10	2-FACTA-related-gene->HUMANGGP:004368[RPL10],HUMANGGP:027577[ATP6AP1], 2-FACTA-related-disease->UMLS:C1136249[Mental Retardation, X-Linked],UMLS:C0917816[mental retardation], 1-FACTA-related-drug->DrugBank:APRD00495[VCR],
GDI1	RAB39B	3-GoPubMed-related-disease->mesh:38901[Mental Retardation, X-Linked],mesh:40181[Genetic Diseases, X-Linked],mesh:8607[Mental Retardation], 3-FACTA-related-disease->UMLS:C1136249[Mental Retardation, X-Linked],UMLS:C0917816[mental retardation],UMLS:C0025362[Mental Retardation],
GDI1	OPHN1	4-GoPubMed-related-gene->9459[ARHGEF6],55998[NXF5],5063[PAK3],11141[IL1RAPL1], 2-GoPubMed-related-GO->GO:0005092[GDP-dissociation inhibitor activity],GO:0005083[small GTPase regulator activity], 3-GoPubMed-related-disease->mesh:38901[Mental Retardation, X-Linked],mesh:8607[Mental Retardation],mesh:40181[Genetic Diseases, X-Linked], 8-FACTA-related-gene->HUMANGGP:039910[OPHN1],HUMANGGP:007783[ARHG…
GDI1	CHRNA7	1-FACTA-related-drug->DrugBank:APRD00495[VCR],
GDI1	NTNG1	3-GoPubMed-related-disease->mesh:38901[Mental Retardation, X-Linked],mesh:8607[Mental Retardation],mesh:40181[Genetic Diseases, X-Linked], 3-FACTA-related-disease->UMLS:C0035372[Rett syndrome],UMLS:C0917816[mental retardation],UMLS:C0025362[Mental Retardation],
GDI1	IL1RAPL2	1-GoPubMed-related-gene->11141[IL1RAPL1], 4-GoPubMed-related-disease->mesh:12729[Sex Chromosome Aberrations],mesh:38901[Mental Retardation, X-Linked],mesh:8607[Mental Retardation],mesh:40181[Genetic Diseases, X-Linked], 1-FACTA-related-gene->HUMANGGP:007566[IL1RAPL1], 4-FACTA-related-disease->UMLS:C1136249[Mental Retardation, X-Linked],UMLS:C0917816[mental retardation],UMLS:C0036868[Sex Chromosom…
GDI1	IL1RAPL1	2-GoPubMed-related-gene->4983[OPHN1],9459[ARHGEF6], 2-GoPubMed-related-GO->GO:0005092[GDP-dissociation inhibitor activity],GO:0005083[small GTPase regulator activity], 3-GoPubMed-related-disease->mesh:38901[Mental Retardation, X-Linked],mesh:12729[Sex Chromosome Aberrations],mesh:8607[Mental Retardation], 4-FACTA-related-gene->HUMANGGP:007566[IL1RAPL1],HUMANGGP:040636[FTSJ1],HUMANGGP:015143[DLG3]…
GDI1	SYN1	1-GoPubMed-related-GO->GO:0005092[GDP-dissociation inhibitor activity], 3-FACTA-related-gene->HUMANGGP:006914[ZNF81],HUMANGGP:040636[FTSJ1],HUMANGGP:015143[DLG3], 3-FACTA-related-disease->UMLS:C1845055[ATRX],UMLS:C1136249[Mental Retardation, X-Linked],UMLS:C0016667[Fragile X Syndrome],
GDI1	HRAS	1-FACTA-related-drug->DrugBank:APRD00495[VCR],
GDI1	CDKL5	1-GoPubMed-related-gene->55998[NXF5], 1-GoPubMed-related-disease->mesh:38901[Mental Retardation, X-Linked], 4-FACTA-related-gene->HUMANGGP:024230[NXF5],HUMANGGP:020388[TM4SF2],HUMANGGP:039910[OPHN1],HUMANGGP:002027[RPS6KA3], 2-FACTA-related-disease->UMLS:C0035372[Rett syndrome],UMLS:C1136249[Mental Retardation, X-Linked],
GDI1	FGD1	1-GoPubMed-related-gene->11141[IL1RAPL1], 3-GoPubMed-related-GO->GO:0005083[small GTPase regulator activity],GO:0030695[GTPase regulator activity],GO:0060589[nucleoside-triphosphatase regulator activity], 8-FACTA-related-gene->HUMANGGP:006914[ZNF81],HUMANGGP:040636[FTSJ1],HUMANGGP:015143[DLG3],HUMANGGP:007783[ARHGEF6],HUMANGGP:020388[TM4SF2],HUMANGGP:039910[OPHN1],HUMANGGP:028523[FACL4],HUMANGGP:…
GDI1	TSPAN7	4-GoPubMed-related-gene->9459[ARHGEF6],11141[IL1RAPL1],4983[OPHN1],5063[PAK3], 2-GoPubMed-related-GO->GO:0005092[GDP-dissociation inhibitor activity],GO:0005083[small GTPase regulator activity], 1-GoPubMed-related-disease->mesh:38901[Mental Retardation, X-Linked], 1-FACTA-related-gene->HUMANGGP:020388[TM4SF2], 3-FACTA-related-disease->UMLS:C1136249[Mental Retardation, X-Linked],UMLS:C0917816[ment…
GDI1	AGTR2	7-FACTA-related-gene->HUMANGGP:007783[ARHGEF6],HUMANGGP:020388[TM4SF2],HUMANGGP:040636[FTSJ1],HUMANGGP:039910[OPHN1],HUMANGGP:028523[FACL4],HUMANGGP:002027[RPS6KA3],HUMANGGP:015143[DLG3], 2-FACTA-related-disease->UMLS:C1845055[ATRX],UMLS:C1136249[Mental Retardation, X-Linked],
GDNF	MAP2	2-FACTA-related-drug->DrugBank:EXPT02758[Rasagiline],DrugBank:EXPT02391[Quinolinic Acid],
GDNF	MAOA	2-GoPubMed-related-disease->mesh:20267[MPTP Poisoning],mesh:10302[Parkinson Disease, Secondary], 1-FACTA-related-drug->DrugBank:APRD00304[AGG],
GDNF	DRD3	1-GoPubMed-related-GO->GO:0005127[ciliary neurotrophic factor receptor binding], 1-FACTA-related-disease->UMLS:C1860861[FET1], 1-FACTA-related-drug->DrugBank:APRD00531[Apomorphine],
GDNF	CACNA1C	1-pathway->reactome:REACT_18312[],
GDNF	DMD	1-FACTA-related-drug->DrugBank:APRD01085[Mazindol],
GDNF	CD44	1-GoPubMed-related-disease->mesh:15615[Cystic Adenomatoid Malformation of Lung, Congenital], 1-FACTA-related-disease->UMLS:C1333295[GCB-DLBCL], 1-FACTA-related-drug->DrugBank:BIOD00021[IL-11],
GDNF	TH	2-GoPubMed-related-disease->mesh:20267[MPTP Poisoning],mesh:10302[Parkinson Disease, Secondary],
GDNF	TDO2	1-FACTA-related-drug->DrugBank:EXPT02391[Quinolinic Acid],
GDNF	NF1	1-GoPubMed-related-gene->51575[ESF1], 1-FACTA-related-drug->DrugBank:BIOD00052[p75],
GDNF	GRIN2B	1-GoPubMed-related-gene->79846[C7orf63], 2-FACTA-related-disease->UMLS:C1333296[ABC-DLBCL],UMLS:C1333295[GCB-DLBCL], 1-FACTA-related-drug->DrugBank:APRD00705[NVP],
GDNF	CACNA1D	1-FACTA-related-drug->DrugBank:APRD00953[ETS], 1-pathway->reactome:REACT_18312[],
GDNF	NTRK3	3-GoPubMed-related-GO->GO:0005163[nerve growth factor receptor binding],GO:0005165[neurotrophin receptor binding],GO:0005123[death receptor binding], 1-GoPubMed-related-disease->mesh:18227[Sarcoma, Clear Cell], 1-FACTA-related-gene->HUMANGGP:029099[EDN3], 2-FACTA-related-drug->DrugBank:APRD00953[ETS],DrugBank:BIOD00052[p75],
GDNF	CACNA1F	1-pathway->reactome:REACT_18312[],
GDNF	GLO1	1-GoPubMed-related-disease->mesh:7691[Medullary Sponge Kidney],
GDNF	DCX	1-FACTA-related-drug->DrugBank:EXPT02391[Quinolinic Acid],
GDNF	CACNA1H	1-pathway->reactome:REACT_18312[],
GPR143	CAMTA1	1-GoPubMed-related-gene->83552[MFRP],
GPR143	SLC9A6	2-GoPubMed-related-disease->mesh:20417[Nystagmus, Congenital],mesh:9759[Nystagmus, Pathologic], 3-FACTA-related-disease->UMLS:C1138434[Genetic Diseases, X-Linked],UMLS:C0700501[Nystagmus],UMLS:C0028738[nystagmus],
GPR143	NSD1	2-FACTA-related-drug->DrugBank:APRD00506[Spectrum],DrugBank:APRD00552[Spectrum],
GPR143	TBL1X	3-GoPubMed-related-disease->mesh:16117[Albinism, Ocular],mesh:417[Albinism],mesh:17496[Hypopigmentation], 1-FACTA-related-disease->UMLS:C0027651[tumor],
GPR143	LAMB1	1-FACTA-related-disease->UMLS:C0700501[Nystagmus], 1-FACTA-related-drug->DrugBank:APRD00631[Gel],
GPR143	SND1	2-GoPubMed-related-disease->mesh:16117[Albinism, Ocular],mesh:417[Albinism],
GPR143	CACNA1F	3-GoPubMed-related-disease->mesh:16117[Albinism, Ocular],mesh:20417[Nystagmus, Congenital],mesh:9759[Nystagmus, Pathologic], 1-FACTA-related-disease->UMLS:C1138434[Genetic Diseases, X-Linked],
GPR143	AHI1	1-GoPubMed-related-GO->GO:0009881[photoreceptor activity], 3-FACTA-related-drug->DrugBank:APRD00506[Spectrum],DrugBank:APRD00552[Spectrum],DrugBank:APRD00631[Gel],
GPR143	SUCLG2	2-GoPubMed-related-disease->mesh:16117[Albinism, Ocular],mesh:417[Albinism], 1-FACTA-related-drug->DrugBank:APRD00631[Gel],
GPR143	CNTNAP2	2-FACTA-related-drug->DrugBank:APRD00506[Spectrum],DrugBank:APRD00552[Spectrum],
GPR143	CA6	3-FACTA-related-drug->DrugBank:APRD00506[Spectrum],DrugBank:APRD00552[Spectrum],DrugBank:APRD00631[Gel],
GPR143	ASMT	1-GoPubMed-related-gene->51481[VCX3A], 2-GoPubMed-related-disease->mesh:20795[Photophobia],mesh:17436[Kallmann Syndrome],
GPR143	CADM1	2-FACTA-related-drug->DrugBank:APRD00506[Spectrum],DrugBank:APRD00552[Spectrum],
GPR143	BAIAP2	3-FACTA-related-disease->UMLS:C0024622[Retina],UMLS:C0154027[Retina],UMLS:C0027651[tumor], 1-FACTA-related-drug->DrugBank:APRD00631[Gel],
GPR143	CHD7	1-GoPubMed-related-disease->mesh:17436[Kallmann Syndrome], 2-FACTA-related-drug->DrugBank:APRD00506[Spectrum],DrugBank:APRD00552[Spectrum],
GPR143	NTRK1	3-FACTA-related-drug->DrugBank:APRD00506[Spectrum],DrugBank:APRD00552[Spectrum],DrugBank:APRD00631[Gel],
GPR143	NPAS2	3-FACTA-related-drug->DrugBank:APRD00506[Spectrum],DrugBank:APRD00552[Spectrum],DrugBank:APRD00631[Gel],
GPR143	CACNA1G	2-FACTA-related-drug->DrugBank:APRD00506[Spectrum],DrugBank:APRD00552[Spectrum],
GPR143	NLGN4X	2-GoPubMed-related-gene->4412[MRX49],51481[VCX3A], 3-GoPubMed-related-disease->mesh:17436[Kallmann Syndrome],mesh:16117[Albinism, Ocular],mesh:417[Albinism], 2-FACTA-related-drug->DrugBank:APRD00506[Spectrum],DrugBank:APRD00552[Spectrum],
GRM6	CHD7	2-FACTA-related-drug->DrugBank:EXPT01447[Fluorescein],DrugBank:APRD00979[Fluorescein],
GRM6	MED12	2-FACTA-related-disease->UMLS:C1138434[Genetic Diseases, X-Linked],UMLS:C0338656[cognitive impairment], 1-FACTA-related-drug->DrugBank:BIOD00057[Fragment],
GRM6	ATP2B2	1-FACTA-related-drug->DrugBank:BIOD00057[Fragment],
GRM6	PLCD1	1-FACTA-related-drug->DrugBank:BIOD00057[Fragment],
GRM6	LRRC1	1-GoPubMed-related-disease->mesh:20190[Myoclonic Epilepsy, Juvenile], 1-FACTA-related-drug->DrugBank:BIOD00057[Fragment],
GRM6	SHANK3	1-GoPubMed-related-GO->GO:0007632[visual behavior], 3-FACTA-related-drug->DrugBank:EXPT01447[Fluorescein],DrugBank:APRD00979[Fluorescein],DrugBank:BIOD00057[Fragment],
GRM6	CNTN4	2-GoPubMed-related-disease->mesh:9216[Myopia],mesh:12030[Refractive Errors], 1-FACTA-related-drug->DrugBank:BIOD00057[Fragment],
GRM6	GABRA4	1-pathway->kegg:path:hsa04080[Neuroactive ligand-receptor interaction],
GRM6	RGS7	3-FACTA-related-gene->HUMANGGP:018316[RAP1GAP],HUMANGGP:012556[RGSZ1],HUMANGGP:019578[GPSM2], 3-FACTA-related-disease->UMLS:C1835916[AGS3],UMLS:C0154027[Retina],UMLS:C0024622[Retina],
GRM6	CACNA1F	3-GoPubMed-related-gene->57010[CABP4],60506[NYX],93589[CACNA2D4], 1-GoPubMed-related-GO->GO:0007269[neurotransmitter secretion], 3-GoPubMed-related-disease->mesh:9755[Night Blindness],mesh:9216[Myopia],mesh:14786[Vision Disorders], 1-FACTA-related-gene->HUMANGGP:018114[CACNA2D4], 2-FACTA-related-disease->UMLS:C0028077[night blindness],UMLS:C1138434[Genetic Diseases, X-Linked], 2-FACTA-related-dru…
GRM6	BAIAP2	3-GoPubMed-related-GO->GO:0004972[N-methyl-D-aspartate selective glutamate receptor activity],GO:0004970[ionotropic glutamate receptor activity],GO:0008066[glutamate receptor activity], 2-FACTA-related-disease->UMLS:C0024622[Retina],UMLS:C0154027[Retina],
GRM6	GABRB1	1-FACTA-related-drug->DrugBank:BIOD00057[Fragment], 1-pathway->kegg:path:hsa04080[Neuroactive ligand-receptor interaction],
GRM6	SLC9A6	2-FACTA-related-disease->UMLS:C1138434[Genetic Diseases, X-Linked],UMLS:C0028738[nystagmus],
GRM6	PDZD4	3-GoPubMed-related-gene->116444[GRIN3B],2918[GRM8],2917[GRM7],
GRM6	GRIN2B	2-GoPubMed-related-gene->2906[GRIN2D],116444[GRIN3B], 4-GoPubMed-related-GO->GO:0004972[N-methyl-D-aspartate selective glutamate receptor activity],GO:0004970[ionotropic glutamate receptor activity],GO:0008066[glutamate receptor activity],GO:0016595[glutamate binding], 4-FACTA-related-gene->HUMANGGP:010722[GRM4],HUMANGGP:039570[GRIN2A],HUMANGGP:010796[GRIN1],HUMANGGP:010297[GRM5], 1-FACTA-related…
GRM6	SCN2A	1-GoPubMed-related-GO->GO:0042551[neuron maturation], 3-FACTA-related-drug->DrugBank:BIOD00057[Fragment],DrugBank:EXPT01447[Fluorescein],DrugBank:APRD00979[Fluorescein],
GRM7	HTR3A	2-GoPubMed-related-GO->GO:0022831[narrow pore, gated channel activity],GO:0022842[narrow pore channel activity], 2-FACTA-related-disease->UMLS:C0278080[physical dependence],UMLS:C1510472[drug addiction], 1-FACTA-related-drug->DrugBank:APRD00450[Norepinephrine],
GRM7	FABP7	2-GoPubMed-related-disease->mesh:20362[Paraneoplastic Cerebellar Degeneration],mesh:20361[Paraneoplastic Syndromes, Nervous System],
GRM7	ASTN2	4-FACTA-related-disease->UMLS:C0085281[addiction],UMLS:C1263846[Attention Deficit Disorder with Hyperactivity],UMLS:C0005586[Bipolar Disorder],UMLS:C0036341[schizophrenia],
GRM7	GABRA4	1-FACTA-related-disease->UMLS:C1510472[drug addiction], 1-pathway->kegg:path:hsa04080[Neuroactive ligand-receptor interaction],
GRM7	CTNNA3	1-FACTA-related-gene->HUMANGGP:003801[LRP1B], 2-FACTA-related-disease->UMLS:C1855900[HCG],UMLS:C1263846[Attention Deficit Disorder with Hyperactivity],
GRM7	TDO2	5-FACTA-related-disease->UMLS:C1263846[Attention Deficit Disorder with Hyperactivity],UMLS:C1510472[drug addiction],UMLS:C0005586[Bipolar Disorder],UMLS:C0036341[schizophrenia],UMLS:C1269683[major depression],
GRM7	BAIAP2	3-GoPubMed-related-GO->GO:0004972[N-methyl-D-aspartate selective glutamate receptor activity],GO:0004970[ionotropic glutamate receptor activity],GO:0008066[glutamate receptor activity], 1-FACTA-related-disease->UMLS:C1263846[Attention Deficit Disorder with Hyperactivity],
GRM7	GABRB1	1-FACTA-related-gene->HUMANGGP:001560[PTPRG], 1-FACTA-related-disease->UMLS:C0005586[Bipolar Disorder], 1-pathway->kegg:path:hsa04080[Neuroactive ligand-receptor interaction],
GRM7	NLGN3	1-FACTA-related-drug->DrugBank:APRD00256[Valproic Acid],
GRM7	NLGN1	1-FACTA-related-disease->UMLS:C1269683[major depression], 1-FACTA-related-drug->DrugBank:APRD00256[Valproic Acid],
GRM7	GTF2I	1-FACTA-related-drug->DrugBank:APRD00256[Valproic Acid],
GRM7	RELN	1-FACTA-related-drug->DrugBank:APRD00256[Valproic Acid],
GRM7	GRIN2B	2-GoPubMed-related-gene->2906[GRIN2D],116444[GRIN3B], 3-GoPubMed-related-GO->GO:0004972[N-methyl-D-aspartate selective glutamate receptor activity],GO:0004970[ionotropic glutamate receptor activity],GO:0008066[glutamate receptor activity], 2-GoPubMed-related-disease->mesh:20270[Alcohol Withdrawal Seizures],mesh:430[Alcohol Withdrawal Delirium], 2-FACTA-related-gene->HUMANGGP:010722[GRM4],HUMANGGP…
GRM7	MACROD2	2-FACTA-related-disease->UMLS:C1263846[Attention Deficit Disorder with Hyperactivity],UMLS:C0036341[schizophrenia],
GRM7	EN2	1-FACTA-related-drug->DrugBank:APRD00450[Norepinephrine],
GRM7	PDZD4	2-GoPubMed-related-gene->116444[GRIN3B],2918[GRM8],
GRM7	RGS7	1-FACTA-related-disease->UMLS:C0278080[physical dependence], 1-FACTA-related-drug->DrugBank:APRD00450[Norepinephrine],
GRM7	SLC6A8	1-FACTA-related-gene->HUMANGGP:021476[SLC1A6], 1-FACTA-related-drug->DrugBank:APRD00679[ENT],
GRM7	NRXN2	1-FACTA-related-disease->UMLS:C0036341[schizophrenia], 1-FACTA-related-drug->DrugBank:APRD00256[Valproic Acid],
GRM7	NRXN1	1-FACTA-related-disease->UMLS:C1855900[HCG], 1-FACTA-related-drug->DrugBank:APRD00256[Valproic Acid],
HDAC5	SCN2A	7-FACTA-related-drug->DrugBank:APRD00104[Simvastatin],DrugBank:EXPT02079[lysine],DrugBank:APRD00256[Valproic Acid],DrugBank:APRD00423[Sterol],DrugBank:APRD00140[Tretinoin],DrugBank:APRD00017[Tretinoin],DrugBank:APRD01142[Nitric Oxide],
HDAC5	MECP2	4-FACTA-related-drug->DrugBank:APRD00562[Ddc],DrugBank:EXPT02079[lysine],DrugBank:APRD00256[Valproic Acid],DrugBank:APRD00326[Factor II],
HDAC5	EGR2	3-GoPubMed-related-GO->GO:0008140[cAMP response element binding protein binding],GO:0003713[transcription coactivator activity],GO:0016563[transcription activator activity], 6-FACTA-related-drug->DrugBank:APRD00326[Factor II],DrugBank:APRD00256[Valproic Acid],DrugBank:APRD00423[Sterol],DrugBank:EXPT01467[Forskolin],DrugBank:APRD00140[Tretinoin],DrugBank:APRD00017[Tretinoin],
HDAC5	HDAC4	1-GoPubMed-related-gene->63035[BCORL1], 2-GoPubMed-related-GO->GO:0048148[behavioral response to cocaine],GO:0019213[deacetylase activity], 2-FACTA-related-gene->HUMANGGP:016108[HDAC4],HUMANGGP:014337[HDAC9], 4-FACTA-related-disease->UMLS:C0242583[BLS],UMLS:C0023452[childhood acute lymphoblastic leukemia],UMLS:C0023493[T-cell acute lymphoblastic leukemia],UMLS:C0271510[Recruitment], 8-FACTA-relat…
HDAC5	MBD3	1-GoPubMed-related-GO->GO:0019213[deacetylase activity], 4-FACTA-related-drug->DrugBank:APRD00326[Factor II],DrugBank:APRD00256[Valproic Acid],DrugBank:EXPT02079[lysine],DrugBank:APRD00140[Tretinoin], 1-pathway->nci_nature_pid:Signaling_events_mediated_by_HDAC_Class_I[],
HDAC5	MBD1	1-GoPubMed-related-gene->22893[BAHD1], 1-FACTA-related-disease->UMLS:C0268164[HP1], 3-FACTA-related-drug->DrugBank:EXPT02079[lysine],DrugBank:APRD00326[Factor II],DrugBank:APRD01142[Nitric Oxide],
HDAC5	ESR1	2-GoPubMed-related-GO->GO:0030284[estrogen receptor activity],GO:0003712[transcription cofactor activity], 3-FACTA-related-gene->HUMANGGP:034131[STARD3NL],HUMANGGP:007971[FLJ42280],HUMANGGP:038233[ZBTB40], 1-FACTA-related-drug->DrugBank:APRD00627[Progesterone], 1-pathway->nci_nature_pid:Signaling_events_mediated_by_HDAC_Class_II[],
HDAC5	CREBBP	4-GoPubMed-related-GO->GO:0008140[cAMP response element binding protein binding],GO:0003713[transcription coactivator activity],GO:0016563[transcription activator activity],GO:0003712[transcription cofactor activity], 4-FACTA-related-drug->DrugBank:APRD00562[Ddc],DrugBank:APRD00423[Sterol],DrugBank:EXPT02079[lysine],DrugBank:APRD00627[Progesterone], 1-pathway->nci_nature_pid:Signaling_events_medi…
HDAC5	HOXB1	7-FACTA-related-drug->DrugBank:APRD00017[Tretinoin],DrugBank:APRD00140[Tretinoin],DrugBank:APRD00362[Retinoic Acid],DrugBank:APRD00256[Valproic Acid],DrugBank:EXPT02079[lysine],DrugBank:EXPT00494[Alanine],DrugBank:APRD00627[Progesterone],
HDAC5	MKL2	2-GoPubMed-related-disease->mesh:6332[Cardiomegaly],mesh:6984[Hypertrophy],
HDAC5	MEF2C	5-FACTA-related-gene->HUMANGGP:034131[STARD3NL],HUMANGGP:007971[FLJ42280],HUMANGGP:019322[TADA3L],HUMANGGP:038233[ZBTB40],HUMANGGP:036470[DCDC5], 1-FACTA-related-disease->UMLS:C1863727[FHL2], 5-FACTA-related-drug->DrugBank:APRD00362[Retinoic Acid],DrugBank:APRD00017[Tretinoin],DrugBank:APRD00627[Progesterone],DrugBank:APRD00140[Tretinoin],DrugBank:APRD00256[Valproic Acid], 1-pathway->nci_nature_p…
HDAC5	SLC1A1	5-FACTA-related-drug->DrugBank:APRD00362[Retinoic Acid],DrugBank:APRD00140[Tretinoin],DrugBank:APRD00017[Tretinoin],DrugBank:EXPT00573[Aspartic Acid],DrugBank:APRD00627[Progesterone],
HDAC5	GTF2I	1-GoPubMed-related-GO->GO:0016563[transcription activator activity], 1-FACTA-related-drug->DrugBank:APRD00256[Valproic Acid], 1-pathway->netpath:BCR[],
HDAC5	RELN	3-FACTA-related-drug->DrugBank:APRD00256[Valproic Acid],DrugBank:APRD00140[Tretinoin],DrugBank:APRD00017[Tretinoin],
HDAC5	CAMTA1	1-GoPubMed-related-gene->23125[CAMTA2], 1-FACTA-related-gene->HUMANGGP:034488[CAMTA2],
HDAC5	TSPAN7	2-GoPubMed-related-disease->mesh:7877[Legionnaires' Disease],mesh:7876[Legionellosis], 1-FACTA-related-disease->UMLS:C0023493[T-cell acute lymphoblastic leukemia],
HDAC5	CHD7	2-GoPubMed-related-gene->221400[TDRD6],55544[RBM38], 1-FACTA-related-drug->DrugBank:EXPT02079[lysine],
HOMER1	LAMB1	1-FACTA-related-gene->HUMANGGP:027101[LRRN3], 1-FACTA-related-disease->UMLS:C0236736[Cocaine-Related Disorders],
HOMER1	GRIN2B	1-GoPubMed-related-GO->GO:0060074[synapse maturation], 1-FACTA-related-disease->UMLS:C0178417[anhedonia], 2-FACTA-related-drug->DrugBank:APRD01322[Potassium Chloride],DrugBank:APRD00627[Progesterone],
HOMER1	SLC1A1	2-FACTA-related-drug->DrugBank:APRD00280[Frontal],DrugBank:APRD00627[Progesterone],
HOMER1	ADRB2	1-FACTA-related-drug->DrugBank:APRD00616[Scopolamine],
HOMER1	SHANK3	1-GoPubMed-related-gene->22941[SHANK2], 3-GoPubMed-related-GO->GO:0051015[actin filament binding],GO:0050808[synapse organization],GO:0043062[extracellular structure organization], 1-FACTA-related-gene->HUMANGGP:023831[ProSAP1], 2-FACTA-related-drug->DrugBank:APRD00280[Frontal],DrugBank:APRD00627[Progesterone],
HOMER1	SHANK2	1-GoPubMed-related-gene->1627[DBN1], 2-GoPubMed-related-GO->GO:0001639[PLC activating metabotropic glutamate receptor activity],GO:0051015[actin filament binding], 1-FACTA-related-gene->HUMANGGP:023831[ProSAP1], 1-FACTA-related-disease->UMLS:C0265341[RGS], 1-FACTA-related-drug->DrugBank:APRD00280[Frontal],
HOMER1	GABRA4	2-FACTA-related-disease->UMLS:C1510472[drug addiction],UMLS:C0002622[amnesia], 1-FACTA-related-drug->DrugBank:APRD01322[Potassium Chloride],
HOMER1	WNK3	2-FACTA-related-drug->DrugBank:APRD01322[Potassium Chloride],DrugBank:APRD00627[Progesterone],
HOMER1	DISC1	1-GoPubMed-related-GO->GO:0034007[S-linalool synthase activity], 1-FACTA-related-disease->UMLS:C0265341[RGS], 2-FACTA-related-drug->DrugBank:APRD00280[Frontal],DrugBank:APRD00627[Progesterone],
HOMER1	MECP2	2-FACTA-related-drug->DrugBank:APRD00280[Frontal],DrugBank:APRD01322[Potassium Chloride],
HOMER1	DCX	2-GoPubMed-related-GO->GO:0034007[S-linalool synthase activity],GO:0051015[actin filament binding], 1-FACTA-related-drug->DrugBank:APRD00616[Scopolamine],
HOMER1	RELN	1-FACTA-related-drug->DrugBank:APRD00280[Frontal],
HOMER1	NLGN3	2-GoPubMed-related-GO->GO:0050808[synapse organization],GO:0043062[extracellular structure organization], 2-FACTA-related-disease->UMLS:C0236736[Cocaine-Related Disorders],UMLS:C0017650[Globus],
HOMER1	NLGN1	2-GoPubMed-related-GO->GO:0050808[synapse organization],GO:0043062[extracellular structure organization], 2-FACTA-related-disease->UMLS:C0236736[Cocaine-Related Disorders],UMLS:C0017650[Globus],
HOMER1	MARK1	1-GoPubMed-related-GO->GO:0034007[S-linalool synthase activity], 1-FACTA-related-drug->DrugBank:APRD01322[Potassium Chloride],
HOMER1	NRCAM	1-FACTA-related-gene->HUMANGGP:027101[LRRN3], 2-FACTA-related-disease->UMLS:C0265341[RGS],UMLS:C1510472[drug addiction], 1-FACTA-related-drug->DrugBank:APRD00627[Progesterone],
HOMER1	FOXP2	1-FACTA-related-drug->DrugBank:APRD00280[Frontal],
HOMER1	HMGN1	1-FACTA-related-disease->UMLS:C0002622[amnesia], 1-FACTA-related-drug->DrugBank:APRD00627[Progesterone],
HOMER1	RGS7	2-FACTA-related-disease->UMLS:C0265341[RGS],UMLS:C0027412[Opioid-Related Disorders], 2-FACTA-related-drug->DrugBank:APRD00280[Frontal],DrugBank:APRD00627[Progesterone],
HOXA2	DLX2	1-GoPubMed-related-gene->56033[BARX1], 1-GoPubMed-related-GO->GO:0003677[DNA binding], 1-FACTA-related-gene->HUMANGGP:036505[HOXD8], 1-FACTA-related-disease->UMLS:C0016632[Fox], 3-FACTA-related-drug->DrugBank:APRD00140[Tretinoin],DrugBank:APRD00017[Tretinoin],DrugBank:EXPT02079[lysine],
HOXA2	DLX1	1-GoPubMed-related-gene->56033[BARX1], 1-FACTA-related-gene->HUMANGGP:036505[HOXD8], 1-FACTA-related-disease->UMLS:C0017589[Equina], 2-FACTA-related-drug->DrugBank:APRD00140[Tretinoin],DrugBank:APRD00017[Tretinoin],
HOXA2	SCN2A	4-FACTA-related-drug->DrugBank:EXPT02079[lysine],DrugBank:APRD00256[Valproic Acid],DrugBank:APRD00140[Tretinoin],DrugBank:APRD00017[Tretinoin],
HOXA2	ALDH5A1	1-FACTA-related-drug->DrugBank:APRD00512[Phenytoin],
HOXA2	CHD7	3-GoPubMed-related-disease->mesh:2754[Choanal Atresia],mesh:3103[Coloboma],mesh:15619[Respiratory System Abnormalities], 2-FACTA-related-disease->UMLS:C1535927[HHS],UMLS:C0158646[cleft lip/palate], 1-FACTA-related-drug->DrugBank:EXPT02079[lysine],
HOXA2	FOXG1	3-FACTA-related-disease->UMLS:C0035372[Rett syndrome],UMLS:C0016632[Fox],UMLS:C1535927[HHS], 1-FACTA-related-drug->DrugBank:EXPT02079[lysine],
HOXA2	SHANK3	1-GoPubMed-related-disease->mesh:3103[Coloboma],
HOXA2	SHANK2	1-FACTA-related-disease->UMLS:C0018775[Hearing Loss, Bilateral], 1-FACTA-related-drug->DrugBank:EXPT02079[lysine],
HOXA2	RELN	3-FACTA-related-drug->DrugBank:APRD00256[Valproic Acid],DrugBank:APRD00140[Tretinoin],DrugBank:APRD00017[Tretinoin],
HOXA2	ATP2B2	1-FACTA-related-disease->UMLS:C0018775[Hearing Loss, Bilateral],
HOXA2	HOXB1	2-GoPubMed-related-gene->3198[HOXA1],3225[HOXC9], 2-FACTA-related-gene->HUMANGGP:025411[HOXA1],HUMANGGP:010763[HOXB9], 5-FACTA-related-drug->DrugBank:APRD00017[Tretinoin],DrugBank:APRD00140[Tretinoin],DrugBank:APRD00362[Retinoic Acid],DrugBank:APRD00256[Valproic Acid],DrugBank:EXPT02079[lysine],
HOXA2	HOXA1	1-GoPubMed-related-gene->100302299[HOTAIRM1], 1-GoPubMed-related-GO->GO:0043583[ear development], 2-GoPubMed-related-disease->mesh:2754[Choanal Atresia],mesh:6312[Hearing Loss, Bilateral], 5-FACTA-related-gene->HUMANGGP:025411[HOXA1],HUMANGGP:022632[HOXA4],HUMANGGP:019548[HOXC9],HUMANGGP:000356[HOXA6],HUMANGGP:015778[HOXC6], 5-FACTA-related-drug->DrugBank:APRD00017[Tretinoin],DrugBank:APRD00140[T…
HOXA2	RAI1	3-FACTA-related-drug->DrugBank:APRD00362[Retinoic Acid],DrugBank:APRD00140[Tretinoin],DrugBank:APRD00017[Tretinoin],
HOXA2	TBX1	1-FACTA-related-disease->UMLS:C0016632[Fox], 3-FACTA-related-drug->DrugBank:APRD00140[Tretinoin],DrugBank:APRD00017[Tretinoin],DrugBank:EXPT02079[lysine],
HOXA2	GTF2I	1-FACTA-related-disease->UMLS:C0035372[Rett syndrome], 1-FACTA-related-drug->DrugBank:APRD00256[Valproic Acid],
HOXA2	DAB1	2-GoPubMed-related-disease->mesh:3394[Craniofacial Dysostosis],mesh:2972[Cleft Palate],
HOXA2	PITX1	4-FACTA-related-drug->DrugBank:APRD00134[Activin],DrugBank:APRD00140[Tretinoin],DrugBank:APRD00017[Tretinoin],DrugBank:EXPT02079[lysine],
HOXA2	EN2	1-FACTA-related-disease->UMLS:C0431399[Joubert syndrome], 3-FACTA-related-drug->DrugBank:APRD00140[Tretinoin],DrugBank:APRD00017[Tretinoin],DrugBank:APRD00362[Retinoic Acid],
HOXA4	DLX2	1-GoPubMed-related-disease->mesh:13576[Syndactyly], 1-FACTA-related-disease->UMLS:C0700039[external genitalia], 4-FACTA-related-drug->DrugBank:APRD00140[Tretinoin],DrugBank:BIOD00001[DNase I],DrugBank:APRD00017[Tretinoin],DrugBank:APRD00631[Gel],
HOXA4	DLX1	1-GoPubMed-related-disease->mesh:13576[Syndactyly], 1-FACTA-related-disease->UMLS:C0700039[external genitalia], 3-FACTA-related-drug->DrugBank:APRD00140[Tretinoin],DrugBank:BIOD00001[DNase I],DrugBank:APRD00017[Tretinoin],
HOXA4	FGD1	2-GoPubMed-related-disease->mesh:6972[Hypertelorism],mesh:3394[Craniofacial Dysostosis],
HOXA4	SEMA5A	4-GoPubMed-related-disease->mesh:7021[Hypospadias],mesh:13576[Syndactyly],mesh:13580[Synostosis],mesh:10409[Penile Diseases],
HOXA4	RELN	5-FACTA-related-drug->DrugBank:APRD00181[CAM],DrugBank:BIOD00001[DNase I],DrugBank:APRD00140[Tretinoin],DrugBank:APRD00017[Tretinoin],DrugBank:APRD00631[Gel],
HOXA4	HOXA1	1-GoPubMed-related-gene->100302299[HOTAIRM1], 2-GoPubMed-related-GO->GO:0032526[response to retinoic acid],GO:0033189[response to vitamin A], 5-FACTA-related-gene->HUMANGGP:022632[HOXA4],HUMANGGP:019548[HOXC9],HUMANGGP:023475[EVX1],HUMANGGP:000356[HOXA6],HUMANGGP:015778[HOXC6], 1-FACTA-related-disease->UMLS:C0206659[embryonal carcinoma], 3-FACTA-related-drug->DrugBank:APRD00017[Tretinoin],DrugBan…
HOXA4	DLX6	1-FACTA-related-gene->HUMANGGP:008320[HOX4], 2-FACTA-related-disease->UMLS:C0700039[external genitalia],UMLS:C0206659[embryonal carcinoma], 2-FACTA-related-drug->DrugBank:BIOD00001[DNase I],DrugBank:APRD00140[Tretinoin],
HOXA4	IL1RAPL2	1-GoPubMed-related-disease->mesh:12729[Sex Chromosome Aberrations], 1-FACTA-related-disease->UMLS:C0036868[Sex Chromosome Aberrations],
HOXA4	RAI1	3-FACTA-related-drug->DrugBank:APRD00140[Tretinoin],DrugBank:APRD00017[Tretinoin],DrugBank:APRD00631[Gel],
HOXA4	FABP5	1-GoPubMed-related-GO->GO:0043588[skin development], 2-FACTA-related-disease->UMLS:C1861784[CAM],UMLS:C0206659[embryonal carcinoma], 4-FACTA-related-drug->DrugBank:APRD00140[Tretinoin],DrugBank:APRD00017[Tretinoin],DrugBank:APRD00181[CAM],DrugBank:APRD00631[Gel],
HOXA4	GNAS	4-FACTA-related-drug->DrugBank:APRD00181[CAM],DrugBank:BIOD00001[DNase I],DrugBank:APRD00140[Tretinoin],DrugBank:APRD00017[Tretinoin],
HOXA4	NRCAM	1-FACTA-related-disease->UMLS:C1861784[CAM], 1-FACTA-related-drug->DrugBank:APRD00181[CAM],
HOXA4	DAB1	2-GoPubMed-related-disease->mesh:6972[Hypertelorism],mesh:3394[Craniofacial Dysostosis], 1-FACTA-related-drug->DrugBank:APRD00631[Gel],
HOXA4	TBX1	3-FACTA-related-drug->DrugBank:APRD00140[Tretinoin],DrugBank:APRD00017[Tretinoin],DrugBank:APRD00631[Gel],
HOXA4	MEF2C	1-GoPubMed-related-gene->100271849[MEF2B], 2-FACTA-related-drug->DrugBank:APRD00017[Tretinoin],DrugBank:APRD00140[Tretinoin],
HOXA4	EN2	2-GoPubMed-related-disease->mesh:13576[Syndactyly],mesh:13580[Synostosis], 3-FACTA-related-drug->DrugBank:APRD00140[Tretinoin],DrugBank:APRD00017[Tretinoin],DrugBank:APRD00631[Gel],
HOXA4	NFIA	2-GoPubMed-related-GO->GO:0004530[deoxyribonuclease I activity],GO:0016888[endodeoxyribonuclease activity, producing 5'-phosphomonoesters], 2-FACTA-related-drug->DrugBank:APRD00140[Tretinoin],DrugBank:APRD00017[Tretinoin],
HOXA4	PINX1	2-FACTA-related-disease->UMLS:C0027660[Neoplasms, Glandular and Epithelial],UMLS:C0005699[blast crisis], 3-FACTA-related-drug->DrugBank:BIOD00001[DNase I],DrugBank:APRD00140[Tretinoin],DrugBank:APRD00017[Tretinoin],
HOXB9	RAB39B	2-GoPubMed-related-disease->mesh:18239[Seminoma],mesh:18237[Germinoma],
HOXB9	GRIP1	1-GoPubMed-related-GO->GO:0003712[transcription cofactor activity], 3-FACTA-related-drug->DrugBank:APRD00196[Cefadroxil],DrugBank:APRD00362[Retinoic Acid],DrugBank:APRD00017[Tretinoin],
HOXB9	HDAC4	6-FACTA-related-drug->DrugBank:EXPT02079[lysine],DrugBank:APRD00362[Retinoic Acid],DrugBank:APRD00140[Tretinoin],DrugBank:APRD00017[Tretinoin],DrugBank:APRD00649[Etoposide],DrugBank:APRD00627[Progesterone],
HOXB9	HOXA1	2-FACTA-related-gene->HUMANGGP:022632[HOXA4],HUMANGGP:019548[HOXC9], 6-FACTA-related-drug->DrugBank:APRD00017[Tretinoin],DrugBank:APRD00140[Tretinoin],DrugBank:APRD00362[Retinoic Acid],DrugBank:APRD00256[Valproic Acid],DrugBank:EXPT02079[lysine],DrugBank:APRD00627[Progesterone],
HOXB9	SCN2A	5-FACTA-related-drug->DrugBank:EXPT02079[lysine],DrugBank:BIOD00057[Fragment],DrugBank:APRD00256[Valproic Acid],DrugBank:APRD00140[Tretinoin],DrugBank:APRD00017[Tretinoin],
HOXB9	HOXB1	1-GoPubMed-related-gene->3225[HOXC9], 4-GoPubMed-related-GO->GO:0050254[rhodopsin kinase activity],GO:0005095[GTPase inhibitor activity],GO:0030695[GTPase regulator activity],GO:0060589[nucleoside-triphosphatase regulator activity], 4-FACTA-related-gene->HUMANGGP:018087[PREP1],HUMANGGP:002915[HOXB5],HUMANGGP:010763[HOXB9],HUMANGGP:004484[HOXB6], 1-FACTA-related-disease->UMLS:C0008312[primary bili…
HOXB9	RELN	1-GoPubMed-related-GO->GO:0047152[methanol-5-hydroxybenzimidazolylcobamide Co-methyltransferase activity], 4-FACTA-related-drug->DrugBank:APRD00181[CAM],DrugBank:APRD00256[Valproic Acid],DrugBank:APRD00140[Tretinoin],DrugBank:APRD00017[Tretinoin],
HOXB9	SHANK3	1-GoPubMed-related-disease->mesh:7593[Joint Instability], 2-FACTA-related-drug->DrugBank:BIOD00057[Fragment],DrugBank:APRD00627[Progesterone],
HOXB9	GNAS	6-FACTA-related-drug->DrugBank:APRD00181[CAM],DrugBank:BIOD00057[Fragment],DrugBank:APRD00140[Tretinoin],DrugBank:APRD00017[Tretinoin],DrugBank:EXPT02079[lysine],DrugBank:APRD00627[Progesterone],
HOXB9	SEMA5A	2-FACTA-related-disease->UMLS:C0751781[NOD],UMLS:C0020179[Huntington's disease], 2-FACTA-related-drug->DrugBank:APRD00649[Etoposide],DrugBank:BIOD00057[Fragment],
HOXB9	GTF2I	2-FACTA-related-drug->DrugBank:APRD00256[Valproic Acid],DrugBank:BIOD00057[Fragment],
HOXB9	NRCAM	1-FACTA-related-disease->UMLS:C1861784[CAM], 2-FACTA-related-drug->DrugBank:APRD00181[CAM],DrugBank:APRD00627[Progesterone],
HOXB9	RAI1	1-GoPubMed-related-gene->3215[HOXB5], 2-GoPubMed-related-GO->GO:0030695[GTPase regulator activity],GO:0060589[nucleoside-triphosphatase regulator activity], 1-FACTA-related-disease->UMLS:C0151491[Congenital anomalies], 3-FACTA-related-drug->DrugBank:APRD00362[Retinoic Acid],DrugBank:APRD00140[Tretinoin],DrugBank:APRD00017[Tretinoin],
HOXB9	EN2	1-GoPubMed-related-gene->3218[HOXB8], 5-FACTA-related-drug->DrugBank:APRD00140[Tretinoin],DrugBank:APRD00017[Tretinoin],DrugBank:BIOD00057[Fragment],DrugBank:APRD00362[Retinoic Acid],DrugBank:APRD00450[Norepinephrine],
HOXB9	PINX1	4-FACTA-related-drug->DrugBank:APRD00649[Etoposide],DrugBank:APRD00140[Tretinoin],DrugBank:APRD00017[Tretinoin],DrugBank:EXPT02079[lysine],
HOXB9	TBX1	1-GoPubMed-related-GO->GO:0003712[transcription cofactor activity], 4-FACTA-related-drug->DrugBank:APRD00140[Tretinoin],DrugBank:APRD00017[Tretinoin],DrugBank:EXPT02079[lysine],DrugBank:APRD00627[Progesterone],
HOXC6	PITX1	1-GoPubMed-related-GO->GO:0007369[gastrulation], 1-FACTA-related-gene->HUMANGGP:023475[EVX1], 5-FACTA-related-drug->DrugBank:APRD00140[Tretinoin],DrugBank:APRD00017[Tretinoin],DrugBank:EXPT02079[lysine],DrugBank:APRD00396[Estrogens],DrugBank:APRD00627[Progesterone],
HOXC6	DLX2	1-GoPubMed-related-gene->3234[HOXD8], 1-GoPubMed-related-GO->GO:0033077[T cell differentiation in the thymus], 2-FACTA-related-gene->HUMANGGP:025156[HOXD1],HUMANGGP:036505[HOXD8], 5-FACTA-related-drug->DrugBank:APRD00140[Tretinoin],DrugBank:BIOD00001[DNase I],DrugBank:APRD00017[Tretinoin],DrugBank:EXPT02079[lysine],DrugBank:APRD00631[Gel],
HOXC6	DLX1	1-GoPubMed-related-gene->3234[HOXD8], 2-FACTA-related-gene->HUMANGGP:025156[HOXD1],HUMANGGP:036505[HOXD8], 3-FACTA-related-drug->DrugBank:APRD00140[Tretinoin],DrugBank:BIOD00001[DNase I],DrugBank:APRD00017[Tretinoin],
HOXC6	TSPAN7	2-FACTA-related-disease->UMLS:C0023493[T-cell acute lymphoblastic leukemia],UMLS:C0023435[B-ALL],
HOXC6	ARNT2	1-GoPubMed-related-disease->mesh:18442[Lymphoma, Mucosa-Associated Lymphoid Tissue], 2-FACTA-related-drug->DrugBank:APRD00396[Estrogens],DrugBank:APRD00631[Gel],
HOXC6	TBX1	5-FACTA-related-drug->DrugBank:APRD00140[Tretinoin],DrugBank:APRD00017[Tretinoin],DrugBank:EXPT02079[lysine],DrugBank:APRD00627[Progesterone],DrugBank:APRD00631[Gel],
HOXC6	ESRRB	2-FACTA-related-drug->DrugBank:BIOD00001[DNase I],DrugBank:APRD00396[Estrogens],
HOXC6	NFIA	1-FACTA-related-disease->UMLS:C0023465[Leukemia, Monocytic, Acute], 2-FACTA-related-drug->DrugBank:APRD00140[Tretinoin],DrugBank:APRD00017[Tretinoin],
HOXC6	HOXA1	1-GoPubMed-related-gene->2636[GBX1], 4-FACTA-related-gene->HUMANGGP:022632[HOXA4],HUMANGGP:019548[HOXC9],HUMANGGP:023475[EVX1],HUMANGGP:015778[HOXC6], 5-FACTA-related-drug->DrugBank:APRD00017[Tretinoin],DrugBank:APRD00140[Tretinoin],DrugBank:EXPT02079[lysine],DrugBank:APRD00627[Progesterone],DrugBank:APRD00631[Gel],
HOXC6	HOXB1	1-GoPubMed-related-gene->3225[HOXC9], 3-FACTA-related-gene->HUMANGGP:002915[HOXB5],HUMANGGP:010763[HOXB9],HUMANGGP:039160[HOXD9], 5-FACTA-related-drug->DrugBank:APRD00017[Tretinoin],DrugBank:APRD00140[Tretinoin],DrugBank:EXPT02079[lysine],DrugBank:APRD00631[Gel],DrugBank:APRD00627[Progesterone],
HOXC6	DLX6	1-GoPubMed-related-GO->GO:0035282[segmentation], 2-FACTA-related-gene->HUMANGGP:002915[HOXB5],HUMANGGP:008320[HOX4], 1-FACTA-related-disease->UMLS:C1522128[T-cell lymphomas], 2-FACTA-related-drug->DrugBank:BIOD00001[DNase I],DrugBank:APRD00140[Tretinoin],
HOXC6	ITGB7	2-GoPubMed-related-disease->mesh:17254[Leukemic Infiltration],mesh:18442[Lymphoma, Mucosa-Associated Lymphoid Tissue],
HOXC6	HMGN1	1-GoPubMed-related-disease->mesh:5935[Glucagonoma], 6-FACTA-related-drug->DrugBank:APRD00140[Tretinoin],DrugBank:APRD00017[Tretinoin],DrugBank:EXPT02079[lysine],DrugBank:APRD00396[Estrogens],DrugBank:APRD00627[Progesterone],DrugBank:APRD00631[Gel],
HOXC6	ATRX	3-FACTA-related-drug->DrugBank:APRD00953[ETS],DrugBank:EXPT02079[lysine],DrugBank:APRD00631[Gel],
HOXC6	RELN	4-FACTA-related-drug->DrugBank:BIOD00001[DNase I],DrugBank:APRD00140[Tretinoin],DrugBank:APRD00017[Tretinoin],DrugBank:APRD00631[Gel],
HOXC6	PINX1	4-FACTA-related-drug->DrugBank:BIOD00001[DNase I],DrugBank:APRD00140[Tretinoin],DrugBank:APRD00017[Tretinoin],DrugBank:EXPT02079[lysine],
HOXD4	CASC4	1-GoPubMed-related-disease->mesh:8[Abdominal Neoplasms],
HOXD4	DLX1	1-GoPubMed-related-gene->3234[HOXD8], 2-FACTA-related-gene->HUMANGGP:025156[HOXD1],HUMANGGP:036505[HOXD8], 3-FACTA-related-drug->DrugBank:APRD00140[Tretinoin],DrugBank:BIOD00001[DNase I],DrugBank:APRD00017[Tretinoin],
HOXD4	PINX1	4-FACTA-related-drug->DrugBank:BIOD00001[DNase I],DrugBank:APRD00140[Tretinoin],DrugBank:APRD00017[Tretinoin],DrugBank:EXPT02079[lysine],
HOXD4	GRIP1	3-FACTA-related-drug->DrugBank:APRD00196[Cefadroxil],DrugBank:APRD00362[Retinoic Acid],DrugBank:APRD00017[Tretinoin],
HOXD4	RAI1	4-FACTA-related-drug->DrugBank:APRD00362[Retinoic Acid],DrugBank:APRD00140[Tretinoin],DrugBank:APRD00017[Tretinoin],DrugBank:APRD00631[Gel],
HOXD4	HOXA1	2-FACTA-related-gene->HUMANGGP:022632[HOXA4],HUMANGGP:015778[HOXC6], 1-FACTA-related-disease->UMLS:C0206659[embryonal carcinoma], 6-FACTA-related-drug->DrugBank:APRD00017[Tretinoin],DrugBank:APRD00140[Tretinoin],DrugBank:APRD00362[Retinoic Acid],DrugBank:EXPT02079[lysine],DrugBank:EXPT01468[Folic Acid],DrugBank:APRD00631[Gel],
HOXD4	TBX1	4-FACTA-related-drug->DrugBank:APRD00140[Tretinoin],DrugBank:APRD00017[Tretinoin],DrugBank:EXPT02079[lysine],DrugBank:APRD00631[Gel],
HOXD4	TSN	1-GoPubMed-related-disease->mesh:18232[Rhabdomyosarcoma, Alveolar], 1-FACTA-related-drug->DrugBank:EXPT02079[lysine],
HOXD4	HOXB1	2-FACTA-related-gene->HUMANGGP:004484[HOXB6],HUMANGGP:039160[HOXD9], 1-FACTA-related-disease->UMLS:C0206659[embryonal carcinoma], 6-FACTA-related-drug->DrugBank:APRD00196[Cefadroxil],DrugBank:APRD00017[Tretinoin],DrugBank:APRD00140[Tretinoin],DrugBank:APRD00362[Retinoic Acid],DrugBank:EXPT02079[lysine],DrugBank:APRD00631[Gel],
HOXD4	DLX6	1-FACTA-related-gene->HUMANGGP:008320[HOX4], 1-FACTA-related-disease->UMLS:C0206659[embryonal carcinoma], 2-FACTA-related-drug->DrugBank:BIOD00001[DNase I],DrugBank:APRD00140[Tretinoin],
HOXD4	MECP2	4-FACTA-related-drug->DrugBank:EXPT02079[lysine],DrugBank:APRD00698[Leucovorin],DrugBank:BIOD00001[DNase I],DrugBank:EXPT01468[Folic Acid],
HOXD4	CACNA1G	3-FACTA-related-drug->DrugBank:APRD00362[Retinoic Acid],DrugBank:APRD00698[Leucovorin],DrugBank:APRD00017[Tretinoin],
HOXD4	EN2	1-GoPubMed-related-disease->mesh:18232[Rhabdomyosarcoma, Alveolar], 4-FACTA-related-drug->DrugBank:APRD00140[Tretinoin],DrugBank:APRD00017[Tretinoin],DrugBank:APRD00362[Retinoic Acid],DrugBank:APRD00631[Gel],
HOXD4	RELN	4-FACTA-related-drug->DrugBank:BIOD00001[DNase I],DrugBank:APRD00140[Tretinoin],DrugBank:APRD00017[Tretinoin],DrugBank:APRD00631[Gel],
HOXD4	MEF2C	1-GoPubMed-related-disease->mesh:18232[Rhabdomyosarcoma, Alveolar], 4-FACTA-related-drug->DrugBank:APRD00362[Retinoic Acid],DrugBank:APRD00017[Tretinoin],DrugBank:APRD00140[Tretinoin],DrugBank:APRD00698[Leucovorin],
HOXD4	DLX2	1-GoPubMed-related-gene->3234[HOXD8], 2-FACTA-related-gene->HUMANGGP:025156[HOXD1],HUMANGGP:036505[HOXD8], 5-FACTA-related-drug->DrugBank:APRD00140[Tretinoin],DrugBank:BIOD00001[DNase I],DrugBank:APRD00017[Tretinoin],DrugBank:EXPT02079[lysine],DrugBank:APRD00631[Gel],
HSPG2	LAMB1	2-FACTA-related-drug->DrugBank:BIOD00057[Fragment],DrugBank:APRD00631[Gel], 1-pathway->kegg:path:hsa04512[ECM-receptor interaction],
HSPG2	CREBBP	2-FACTA-related-drug->DrugBank:APRD00506[Spectrum],DrugBank:APRD00552[Spectrum],
HSPG2	NLGN4X	1-FACTA-related-disease->UMLS:C0343284[chondrodysplasia], 2-FACTA-related-drug->DrugBank:APRD00506[Spectrum],DrugBank:APRD00552[Spectrum],
HSPG2	ABAT	2-FACTA-related-disease->UMLS:C0686347[tardive dyskinesia],UMLS:C0013386[Dyskinesia, Drug-Induced], 1-FACTA-related-drug->DrugBank:BIOD00057[Fragment],
HSPG2	HTR2A	1-FACTA-related-disease->UMLS:C0686347[tardive dyskinesia], 2-FACTA-related-drug->DrugBank:BIOD00057[Fragment],DrugBank:APRD00340[Reserpine],
HSPG2	AHI1	3-FACTA-related-drug->DrugBank:APRD00506[Spectrum],DrugBank:APRD00552[Spectrum],DrugBank:APRD00631[Gel],
HSPG2	DMPK	1-GoPubMed-related-disease->mesh:9222[Myotonia], 1-FACTA-related-disease->UMLS:C0553604[Myotonic Disorders], 3-FACTA-related-drug->DrugBank:BIOD00057[Fragment],DrugBank:APRD00631[Gel],DrugBank:APRD00506[Spectrum],
HSPG2	GABRA4	2-FACTA-related-disease->UMLS:C0686347[tardive dyskinesia],UMLS:C0013386[Dyskinesia, Drug-Induced], 1-FACTA-related-drug->DrugBank:APRD00631[Gel],
HSPG2	DMD	2-FACTA-related-drug->DrugBank:APRD01221[Rocuronium],DrugBank:BIOD00057[Fragment],
HSPG2	CA6	3-FACTA-related-drug->DrugBank:APRD00506[Spectrum],DrugBank:APRD00552[Spectrum],DrugBank:APRD00631[Gel],
HSPG2	DHCR7	1-FACTA-related-disease->UMLS:C0343284[chondrodysplasia], 3-FACTA-related-drug->DrugBank:BIOD00057[Fragment],DrugBank:APRD00506[Spectrum],DrugBank:APRD00552[Spectrum],
HSPG2	NTRK3	1-FACTA-related-drug->DrugBank:APRD00340[Reserpine],
HSPG2	NTRK1	3-FACTA-related-drug->DrugBank:APRD00506[Spectrum],DrugBank:APRD00552[Spectrum],DrugBank:APRD00631[Gel],
HSPG2	NPAS2	3-FACTA-related-drug->DrugBank:APRD00506[Spectrum],DrugBank:APRD00552[Spectrum],DrugBank:APRD00631[Gel],
HSPG2	NSD1	2-FACTA-related-drug->DrugBank:APRD00506[Spectrum],DrugBank:APRD00552[Spectrum],
HSPG2	CD44	2-GoPubMed-related-GO->GO:0015012[heparan sulfate proteoglycan biosynthetic process],GO:0030201[heparan sulfate proteoglycan metabolic process], 1-FACTA-related-drug->DrugBank:APRD00328[Selectin], 1-pathway->kegg:path:hsa04512[ECM-receptor interaction],
HSPG2	CNTNAP2	3-FACTA-related-drug->DrugBank:BIOD00057[Fragment],DrugBank:APRD00506[Spectrum],DrugBank:APRD00552[Spectrum],
HTR1A	TPH2	1-GoPubMed-related-gene->3362[HTR6], 2-GoPubMed-related-GO->GO:0002121[inter-male aggressive behavior],GO:0004993[serotonin receptor activity], 2-FACTA-related-gene->HUMANGGP:008892[TPH2],HUMANGGP:034384[HTR1A], 1-FACTA-related-disease->UMLS:C1269683[major depression], 4-FACTA-related-drug->DrugBank:APRD01072[HCH],DrugBank:APRD00530[Portal],DrugBank:APRD00280[Frontal],DrugBank:APRD00450[Norepinep…
HTR1A	CHRNA7	1-FACTA-related-gene->HUMANGGP:034085[CHRM1], 2-FACTA-related-drug->DrugBank:APRD01072[HCH],DrugBank:BIOD00057[Fragment], 1-pathway->kegg:path:hsa04080[Neuroactive ligand-receptor interaction],
HTR1A	HTR7	3-GoPubMed-related-gene->3362[HTR6],3361[HTR5A],3355[HTR1F], 5-GoPubMed-related-GO->GO:0004993[serotonin receptor activity],GO:0022410[circadian sleep/wake cycle process],GO:0045187[regulation of circadian sleep/wake cycle, sleep],GO:0008227[G-protein coupled amine receptor activity],GO:0004930[G-protein coupled receptor activity], 6-FACTA-related-gene->HUMANGGP:018979[HTR3],HUMANGGP:016972[HTR2B…
HTR1A	SLC1A1	1-FACTA-related-disease->UMLS:C0041696[unipolar depression], 1-FACTA-related-drug->DrugBank:APRD00280[Frontal],
HTR1A	HTR3A	3-GoPubMed-related-gene->3362[HTR6],3361[HTR5A],3355[HTR1F], 2-GoPubMed-related-GO->GO:0004993[serotonin receptor activity],GO:0051378[serotonin binding], 2-GoPubMed-related-disease->mesh:6606[Hiccup],mesh:9041[Motion Sickness], 6-FACTA-related-gene->HUMANGGP:014538[HTR3A],HUMANGGP:018979[HTR3],HUMANGGP:023136[HTR4],HUMANGGP:016972[HTR2B],HUMANGGP:007621[HTR5A],HUMANGGP:018007[HTR1F], 3-FACTA-rel…
HTR1A	HTR2A	4-GoPubMed-related-gene->3362[HTR6],3361[HTR5A],3358[HTR2C],3355[HTR1F], 5-GoPubMed-related-GO->GO:0004993[serotonin receptor activity],GO:0051378[serotonin binding],GO:0004937[alpha1-adrenergic receptor activity],GO:0008227[G-protein coupled amine receptor activity],GO:0004930[G-protein coupled receptor activity], 2-GoPubMed-related-disease->mesh:17109[Akathisia, Drug-Induced],mesh:2375[Cataleps…
HTR1A	HTR1B	5-GoPubMed-related-gene->3352[HTR1D],3355[HTR1F],3354[HTR1E],3362[HTR6],3361[HTR5A], 8-GoPubMed-related-GO->GO:0002121[inter-male aggressive behavior],GO:0004993[serotonin receptor activity],GO:0051378[serotonin binding],GO:0022410[circadian sleep/wake cycle process],GO:0045187[regulation of circadian sleep/wake cycle, sleep],GO:0008227[G-protein coupled amine receptor activity],GO:0047893[flavon…
HTR1A	TH	1-GoPubMed-related-disease->mesh:6610[High Pressure Neurological Syndrome], 1-FACTA-related-drug->DrugBank:BIOD00017[IFN-gamma],
HTR1A	EN2	1-FACTA-related-gene->HUMANGGP:007621[HTR5A], 2-FACTA-related-drug->DrugBank:BIOD00057[Fragment],DrugBank:APRD00450[Norepinephrine],
HTR1A	DRD3	7-FACTA-related-drug->DrugBank:APRD01072[HCH],DrugBank:BIOD00057[Fragment],DrugBank:APRD00679[ENT],DrugBank:APRD00530[Portal],DrugBank:APRD00280[Frontal],DrugBank:BIOD00017[IFN-gamma],DrugBank:APRD00450[Norepinephrine],
HTR1A	MAOA	2-GoPubMed-related-disease->mesh:20230[Serotonin Syndrome],mesh:17109[Akathisia, Drug-Induced], 2-FACTA-related-gene->HUMANGGP:016972[HTR2B],HUMANGGP:007621[HTR5A], 6-FACTA-related-drug->DrugBank:APRD01072[HCH],DrugBank:BIOD00057[Fragment],DrugBank:APRD00450[Norepinephrine],DrugBank:APRD00679[ENT],DrugBank:APRD00530[Portal],DrugBank:APRD00280[Frontal],
HTR1A	SLC6A8	1-FACTA-related-drug->DrugBank:APRD00679[ENT],
HTR1A	SLC6A4	3-GoPubMed-related-GO->GO:0002121[inter-male aggressive behavior],GO:0051378[serotonin binding],GO:0004993[serotonin receptor activity], 4-FACTA-related-gene->HUMANGGP:009093[solute carrier family 6 member 4],HUMANGGP:007621[HTR5A],HUMANGGP:034384[HTR1A],HUMANGGP:009760[HTR2A], 6-FACTA-related-drug->DrugBank:APRD01072[HCH],DrugBank:APRD00679[ENT],DrugBank:APRD00530[Portal],DrugBank:APRD00280[Fron…
HTR1A	FOXG1	1-FACTA-related-drug->DrugBank:APRD00530[Portal],
HTR1A	FOXP2	3-FACTA-related-drug->DrugBank:APRD00280[Frontal],DrugBank:BIOD00057[Fragment],DrugBank:BIOD00017[IFN-gamma],
HTR1A	NPAS2	2-FACTA-related-drug->DrugBank:APRD00530[Portal],DrugBank:EXPT00494[Alanine],
HTR1A	DISC1	4-FACTA-related-drug->DrugBank:EXPT01530[Glyceraldehyde-3-Phosphate],DrugBank:APRD00280[Frontal],DrugBank:BIOD00057[Fragment],DrugBank:EXPT00494[Alanine],
HTR1A	OXTR	1-FACTA-related-gene->HUMANGGP:016972[HTR2B], 1-FACTA-related-disease->UMLS:C0041696[unipolar depression], 1-FACTA-related-drug->DrugBank:APRD01072[HCH], 1-pathway->kegg:path:hsa04080[Neuroactive ligand-receptor interaction],
HTR1A	NRCAM	2-FACTA-related-disease->UMLS:C0236733[Amphetamine-Related Disorders],UMLS:C0040517[Tourette Syndrome],
HTR2C	OXTR	1-FACTA-related-gene->HUMANGGP:016972[HTR2B], 1-FACTA-related-disease->UMLS:C0233639[Autism], 1-FACTA-related-drug->DrugBank:APRD01072[HCH], 3-pathway->kegg:path:hsa04080[Neuroactive ligand-receptor interaction],reactome:REACT_18283[],kegg:path:hsa04020[Calcium signaling pathway],
HTR2C	ADRB2	1-GoPubMed-related-disease->mesh:3655[Decerebrate State], 1-FACTA-related-gene->HUMANGGP:020893[ADRA1A], 3-FACTA-related-drug->DrugBank:APRD01072[HCH],DrugBank:BIOD00057[Fragment],DrugBank:APRD00140[Tretinoin],
HTR2C	CHRNA7	1-FACTA-related-disease->UMLS:C0036337[schizoaffective disorder], 2-FACTA-related-drug->DrugBank:APRD01072[HCH],DrugBank:BIOD00057[Fragment], 2-pathway->kegg:path:hsa04080[Neuroactive ligand-receptor interaction],kegg:path:hsa04020[Calcium signaling pathway],
HTR2C	TPH2	1-GoPubMed-related-gene->3362[HTR6], 2-GoPubMed-related-GO->GO:0042427[serotonin biosynthetic process],GO:0004993[serotonin receptor activity], 1-FACTA-related-gene->HUMANGGP:034384[HTR1A], 4-FACTA-related-drug->DrugBank:APRD01072[HCH],DrugBank:APRD00530[Portal],DrugBank:APRD00280[Frontal],DrugBank:APRD00450[Norepinephrine],
HTR2C	HTR7	3-GoPubMed-related-gene->3362[HTR6],3361[HTR5A],3355[HTR1F], 3-GoPubMed-related-GO->GO:0004993[serotonin receptor activity],GO:0008227[G-protein coupled amine receptor activity],GO:0004930[G-protein coupled receptor activity], 6-FACTA-related-gene->HUMANGGP:016972[HTR2B],HUMANGGP:023136[HTR4],HUMANGGP:018007[HTR1F],HUMANGGP:007621[HTR5A],HUMANGGP:034384[HTR1A],HUMANGGP:015266[HTR3B], 1-FACTA-rela…
HTR2C	NPAS2	1-GoPubMed-related-disease->mesh:20178[Sleep Disorders, Circadian Rhythm], 2-FACTA-related-disease->UMLS:C0233639[Autism],UMLS:C0036337[schizoaffective disorder], 1-FACTA-related-drug->DrugBank:APRD00530[Portal],
HTR2C	GABRA4	4-FACTA-related-disease->UMLS:C0233639[Autism],UMLS:C0036337[schizoaffective disorder],UMLS:C0686347[tardive dyskinesia],UMLS:C0013386[Dyskinesia, Drug-Induced], 1-pathway->kegg:path:hsa04080[Neuroactive ligand-receptor interaction],
HTR2C	HTR1B	5-GoPubMed-related-gene->3355[HTR1F],3354[HTR1E],3362[HTR6],3361[HTR5A],3363[HTR7], 6-GoPubMed-related-GO->GO:0004993[serotonin receptor activity],GO:0051378[serotonin binding],GO:0042427[serotonin biosynthetic process],GO:0008227[G-protein coupled amine receptor activity],GO:0047893[flavonol 3-O-glucosyltransferase activity],GO:0004930[G-protein coupled receptor activity], 7-FACTA-related-gene->…
HTR2C	EN2	1-FACTA-related-gene->HUMANGGP:007621[HTR5A], 1-FACTA-related-disease->UMLS:C0233639[Autism], 4-FACTA-related-drug->DrugBank:APRD00140[Tretinoin],DrugBank:APRD00017[Tretinoin],DrugBank:BIOD00057[Fragment],DrugBank:APRD00450[Norepinephrine],
HTR2C	DRD3	2-GoPubMed-related-GO->GO:0032099[negative regulation of appetite],GO:0032096[negative regulation of response to food], 1-GoPubMed-related-disease->mesh:4409[Dyskinesia, Drug-Induced], 2-FACTA-related-gene->HUMANGGP:007874[DRD3],HUMANGGP:007875[dopamine receptor D3], 4-FACTA-related-disease->UMLS:C0392702[abnormal involuntary movements],UMLS:C0686347[tardive dyskinesia],UMLS:C0013386[Dyskinesia, …
HTR2C	MBD1	1-FACTA-related-disease->UMLS:C0233639[Autism], 1-FACTA-related-drug->DrugBank:APRD00530[Portal],
HTR2C	SLC1A1	1-FACTA-related-disease->UMLS:C0233639[Autism], 3-FACTA-related-drug->DrugBank:APRD00140[Tretinoin],DrugBank:APRD00017[Tretinoin],DrugBank:APRD00280[Frontal],
HTR2C	GRIN2B	1-GoPubMed-related-disease->mesh:4409[Dyskinesia, Drug-Induced], 1-FACTA-related-disease->UMLS:C0012734[Disruptive Behavior Disorders], 2-FACTA-related-drug->DrugBank:APRD01072[HCH],DrugBank:BIOD00057[Fragment], 1-pathway->kegg:path:hsa04080[Neuroactive ligand-receptor interaction],
HTR2C	FOXG1	1-GoPubMed-related-GO->GO:0003725[double-stranded RNA binding], 1-FACTA-related-drug->DrugBank:APRD00530[Portal],
HTR2C	MAOA	1-GoPubMed-related-disease->mesh:17109[Akathisia, Drug-Induced], 3-FACTA-related-gene->HUMANGGP:001711[MAOA],HUMANGGP:016972[HTR2B],HUMANGGP:007621[HTR5A], 1-FACTA-related-disease->UMLS:C0233523[antisocial behavior], 5-FACTA-related-drug->DrugBank:APRD01072[HCH],DrugBank:BIOD00057[Fragment],DrugBank:APRD00450[Norepinephrine],DrugBank:APRD00530[Portal],DrugBank:APRD00280[Frontal],
HTR2C	FOXP2	2-FACTA-related-drug->DrugBank:APRD00280[Frontal],DrugBank:BIOD00057[Fragment],
HTR2C	DAPK1	1-GoPubMed-related-disease->mesh:16545[Choroid Plexus Neoplasms], 1-FACTA-related-disease->UMLS:C0205770[choroid plexus papilloma], 2-FACTA-related-drug->DrugBank:APRD00017[Tretinoin],DrugBank:APRD00140[Tretinoin],
HTR2C	HTR3A	3-GoPubMed-related-gene->3362[HTR6],3361[HTR5A],3355[HTR1F], 3-GoPubMed-related-GO->GO:0004993[serotonin receptor activity],GO:0051378[serotonin binding],GO:0042427[serotonin biosynthetic process], 7-FACTA-related-gene->HUMANGGP:014538[HTR3A],HUMANGGP:015266[HTR3B],HUMANGGP:023136[HTR4],HUMANGGP:016972[HTR2B],HUMANGGP:007621[HTR5A],HUMANGGP:018007[HTR1F],HUMANGGP:020893[ADRA1A], 2-FACTA-related-d…
HTR2C	HTR2A	4-GoPubMed-related-gene->3362[HTR6],3361[HTR5A],3355[HTR1F],3357[HTR2B], 4-GoPubMed-related-GO->GO:0004993[serotonin receptor activity],GO:0051378[serotonin binding],GO:0008227[G-protein coupled amine receptor activity],GO:0004930[G-protein coupled receptor activity], 3-GoPubMed-related-disease->mesh:17109[Akathisia, Drug-Induced],mesh:2375[Catalepsy],mesh:4409[Dyskinesia, Drug-Induced], 7-FACTA-…
HTR2C	DISC1	2-FACTA-related-disease->UMLS:C0036337[schizoaffective disorder],UMLS:C0265341[RGS], 3-FACTA-related-drug->DrugBank:EXPT01530[Glyceraldehyde-3-Phosphate],DrugBank:APRD00280[Frontal],DrugBank:BIOD00057[Fragment],
HTR2C	RELN	1-GoPubMed-related-GO->GO:0047152[methanol-5-hydroxybenzimidazolylcobamide Co-methyltransferase activity], 1-FACTA-related-disease->UMLS:C0233639[Autism], 3-FACTA-related-drug->DrugBank:APRD00280[Frontal],DrugBank:APRD00140[Tretinoin],DrugBank:APRD00017[Tretinoin],
HTR2C	ADORA2A	2-GoPubMed-related-disease->mesh:2375[Catalepsy],mesh:4409[Dyskinesia, Drug-Induced], 3-FACTA-related-disease->UMLS:C0023374[Lesch-Nyhan Syndrome],UMLS:C0149676[enzyme deficiency],UMLS:C0233639[Autism], 2-FACTA-related-drug->DrugBank:APRD00280[Frontal],DrugBank:BIOD00057[Fragment], 2-pathway->kegg:path:hsa04080[Neuroactive ligand-receptor interaction],kegg:path:hsa04020[Calcium signaling pathway],
HTR2C	SLC6A4	2-GoPubMed-related-GO->GO:0051378[serotonin binding],GO:0004993[serotonin receptor activity], 4-FACTA-related-gene->HUMANGGP:007621[HTR5A],HUMANGGP:034384[HTR1A],HUMANGGP:009760[HTR2A],HUMANGGP:015266[HTR3B], 2-FACTA-related-disease->UMLS:C0233639[Autism],UMLS:C0233523[antisocial behavior], 5-FACTA-related-drug->DrugBank:APRD01072[HCH],DrugBank:APRD00530[Portal],DrugBank:APRD00280[Frontal],DrugBa…
HTR2C	ABAT	2-GoPubMed-related-disease->mesh:4409[Dyskinesia, Drug-Induced],mesh:2375[Catalepsy], 3-FACTA-related-disease->UMLS:C0233639[Autism],UMLS:C0686347[tardive dyskinesia],UMLS:C0013386[Dyskinesia, Drug-Induced], 1-FACTA-related-drug->DrugBank:BIOD00057[Fragment],
HTR4	KCNMA1	1-GoPubMed-related-disease->mesh:3112[Colonic Pseudo-Obstruction],
HTR4	MED12	1-FACTA-related-disease->UMLS:C0004930[Behavior Disorders], 1-FACTA-related-drug->DrugBank:BIOD00057[Fragment],
HTR4	SLC6A4	1-GoPubMed-related-GO->GO:0004993[serotonin receptor activity], 2-GoPubMed-related-disease->mesh:43183[Irritable Bowel Syndrome],mesh:3109[Colonic Diseases, Functional], 1-FACTA-related-gene->HUMANGGP:007621[HTR5A], 1-FACTA-related-drug->DrugBank:BIOD00057[Fragment],
HTR4	HTR2A	3-GoPubMed-related-gene->3362[HTR6],3361[HTR5A],3355[HTR1F], 5-GoPubMed-related-GO->GO:0004993[serotonin receptor activity],GO:0043271[negative regulation of ion transport],GO:0042045[epithelial fluid transport],GO:0008227[G-protein coupled amine receptor activity],GO:0004930[G-protein coupled receptor activity], 5-FACTA-related-gene->HUMANGGP:007621[HTR5A],HUMANGGP:018007[HTR1F],HUMANGGP:023136[…
HTR4	BAIAP2	1-FACTA-related-gene->HUMANGGP:006897[NEUROD6], 1-FACTA-related-disease->UMLS:C1263846[Attention Deficit Disorder with Hyperactivity],
HTR4	GABRB1	2-FACTA-related-disease->UMLS:C0004352[autism],UMLS:C0005586[Bipolar Disorder], 1-FACTA-related-drug->DrugBank:BIOD00057[Fragment], 1-pathway->kegg:path:hsa04080[Neuroactive ligand-receptor interaction],
HTR4	OPRM1	2-GoPubMed-related-disease->mesh:5414[Flatulence],mesh:3248[Constipation], 1-FACTA-related-drug->DrugBank:BIOD00057[Fragment], 1-pathway->kegg:path:hsa04080[Neuroactive ligand-receptor interaction],
HTR4	HTR3A	3-GoPubMed-related-gene->3362[HTR6],3361[HTR5A],3355[HTR1F], 6-GoPubMed-related-GO->GO:0004993[serotonin receptor activity],GO:0043271[negative regulation of ion transport],GO:0042045[epithelial fluid transport],GO:0030432[peristalsis],GO:0014821[phasic smooth muscle contraction],GO:0060079[regulation of excitatory postsynaptic membrane potential], 3-GoPubMed-related-disease->mesh:43183[Irritable…
HTR4	RIMS3	2-FACTA-related-disease->UMLS:C0004352[autism],UMLS:C0036341[schizophrenia],
HTR4	DISC1	2-FACTA-related-disease->UMLS:C0036341[schizophrenia],UMLS:C0005586[Bipolar Disorder], 2-FACTA-related-drug->DrugBank:EXPT01530[Glyceraldehyde-3-Phosphate],DrugBank:BIOD00057[Fragment],
HTR4	HTR3C	1-GoPubMed-related-gene->3359[HTR3A], 3-GoPubMed-related-GO->GO:0004993[serotonin receptor activity],GO:0008227[G-protein coupled amine receptor activity],GO:0004930[G-protein coupled receptor activity], 2-GoPubMed-related-disease->mesh:43183[Irritable Bowel Syndrome],mesh:3109[Colonic Diseases, Functional], 1-FACTA-related-gene->HUMANGGP:018979[HTR3], 2-FACTA-related-disease->UMLS:C0004352[autis…
HTR4	TDO2	1-GoPubMed-related-disease->mesh:16603[Eosinophilia-Myalgia Syndrome], 4-FACTA-related-disease->UMLS:C1263846[Attention Deficit Disorder with Hyperactivity],UMLS:C0005586[Bipolar Disorder],UMLS:C0004352[autism],UMLS:C0036341[schizophrenia],
HTR4	CHRNA7	1-FACTA-related-drug->DrugBank:BIOD00057[Fragment], 2-pathway->kegg:path:hsa04080[Neuroactive ligand-receptor interaction],kegg:path:hsa04020[Calcium signaling pathway],
HTR4	HTR1B	5-GoPubMed-related-gene->3355[HTR1F],3354[HTR1E],3362[HTR6],3361[HTR5A],3363[HTR7], 3-GoPubMed-related-GO->GO:0004993[serotonin receptor activity],GO:0008227[G-protein coupled amine receptor activity],GO:0004930[G-protein coupled receptor activity], 5-FACTA-related-gene->HUMANGGP:018007[HTR1F],HUMANGGP:016972[HTR2B],HUMANGGP:023136[HTR4],HUMANGGP:007621[HTR5A],HUMANGGP:018979[HTR3], 2-FACTA-relat…
HTR4	FABP7	2-GoPubMed-related-gene->9293[GPR52],2844[GPR21],
HTR4	HTR7	3-GoPubMed-related-gene->3362[HTR6],3361[HTR5A],3355[HTR1F], 5-GoPubMed-related-GO->GO:0042432[indole biosynthetic process],GO:0042431[indole metabolic process],GO:0004993[serotonin receptor activity],GO:0008227[G-protein coupled amine receptor activity],GO:0004930[G-protein coupled receptor activity], 3-GoPubMed-related-disease->mesh:18589[Gastroparesis],mesh:43183[Irritable Bowel Syndrome],mesh…
HTR5A	CHRNA7	1-GoPubMed-related-GO->GO:0022831[narrow pore, gated channel activity], 1-FACTA-related-drug->DrugBank:BIOD00057[Fragment], 2-pathway->kegg:path:hsa04080[Neuroactive ligand-receptor interaction],kegg:path:hsa04020[Calcium signaling pathway],
HTR5A	MAOA	3-FACTA-related-gene->HUMANGGP:001711[MAOA],HUMANGGP:016972[HTR2B],HUMANGGP:007621[HTR5A], 1-FACTA-related-drug->DrugBank:BIOD00057[Fragment],
HTR5A	TDO2	1-GoPubMed-related-GO->GO:0042428[serotonin metabolic process], 1-GoPubMed-related-disease->mesh:5879[Tourette Syndrome], 1-FACTA-related-gene->HUMANGGP:034384[HTR1A], 6-FACTA-related-disease->UMLS:C0040517[Tourette Syndrome],UMLS:C1263846[Attention Deficit Disorder with Hyperactivity],UMLS:C0005586[Bipolar Disorder],UMLS:C0004352[autism],UMLS:C1269683[major depression],UMLS:C0812393[suicide],
HTR5A	MED12	1-FACTA-related-drug->DrugBank:BIOD00057[Fragment],
HTR5A	CNTN4	1-GoPubMed-related-GO->GO:0004872[receptor activity], 2-FACTA-related-disease->UMLS:C0233639[Autism],UMLS:C0004352[autism], 1-FACTA-related-drug->DrugBank:BIOD00057[Fragment],
HTR5A	HTR1B	5-GoPubMed-related-gene->3352[HTR1D],3355[HTR1F],3354[HTR1E],3362[HTR6],3363[HTR7], 5-GoPubMed-related-GO->GO:0004993[serotonin receptor activity],GO:0042427[serotonin biosynthetic process],GO:0042428[serotonin metabolic process],GO:0008227[G-protein coupled amine receptor activity],GO:0004930[G-protein coupled receptor activity], 7-FACTA-related-gene->HUMANGGP:018007[HTR1F],HUMANGGP:016972[HTR2B…
HTR5A	EN2	1-GoPubMed-related-disease->mesh:16142[Holoprosencephaly], 2-FACTA-related-gene->HUMANGGP:000357[HOX1],HUMANGGP:007621[HTR5A], 3-FACTA-related-disease->UMLS:C1840529[HPE3],UMLS:C0233639[Autism],UMLS:C0004352[autism], 1-FACTA-related-drug->DrugBank:BIOD00057[Fragment],
HTR5A	SLC6A4	1-GoPubMed-related-GO->GO:0004993[serotonin receptor activity], 5-FACTA-related-gene->HUMANGGP:009094[SLC6A4],HUMANGGP:007621[HTR5A],HUMANGGP:034384[HTR1A],HUMANGGP:009760[HTR2A],HUMANGGP:015266[HTR3B], 1-FACTA-related-disease->UMLS:C0233639[Autism], 1-FACTA-related-drug->DrugBank:BIOD00057[Fragment],
HTR5A	ASTN2	4-FACTA-related-disease->UMLS:C0233639[Autism],UMLS:C0004352[autism],UMLS:C1263846[Attention Deficit Disorder with Hyperactivity],UMLS:C0005586[Bipolar Disorder],
HTR5A	GABRB1	3-FACTA-related-disease->UMLS:C0233639[Autism],UMLS:C0004352[autism],UMLS:C0005586[Bipolar Disorder], 1-FACTA-related-drug->DrugBank:BIOD00057[Fragment], 1-pathway->kegg:path:hsa04080[Neuroactive ligand-receptor interaction],
HTR5A	TPH2	1-GoPubMed-related-gene->3362[HTR6], 5-GoPubMed-related-GO->GO:0042427[serotonin biosynthetic process],GO:0046219[indolalkylamine biosynthetic process],GO:0042435[indole derivative biosynthetic process],GO:0042428[serotonin metabolic process],GO:0004993[serotonin receptor activity], 3-FACTA-related-gene->HUMANGGP:008892[TPH2],HUMANGGP:002081[TPH1],HUMANGGP:034384[HTR1A], 4-FACTA-related-disease->…
HTR5A	NRCAM	3-FACTA-related-disease->UMLS:C0233639[Autism],UMLS:C0004352[autism],UMLS:C0040517[Tourette Syndrome],
HTR5A	RBMS3	1-FACTA-related-disease->UMLS:C0001807[aggression],
HTR5A	HTR7	2-GoPubMed-related-gene->3362[HTR6],3355[HTR1F], 5-GoPubMed-related-GO->GO:0042432[indole biosynthetic process],GO:0042431[indole metabolic process],GO:0004993[serotonin receptor activity],GO:0008227[G-protein coupled amine receptor activity],GO:0004930[G-protein coupled receptor activity], 6-FACTA-related-gene->HUMANGGP:016972[HTR2B],HUMANGGP:023136[HTR4],HUMANGGP:018007[HTR1F],HUMANGGP:007621[H…
HTR5A	BAIAP2	1-FACTA-related-disease->UMLS:C1263846[Attention Deficit Disorder with Hyperactivity],
HTR5A	NOS1AP	2-GoPubMed-related-GO->GO:0022831[narrow pore, gated channel activity],GO:0022842[narrow pore channel activity], 2-FACTA-related-disease->UMLS:C0005586[Bipolar Disorder],UMLS:C0028768[obsessive-compulsive disorder], 1-FACTA-related-drug->DrugBank:BIOD00057[Fragment],
HTR5A	ATP2B2	1-FACTA-related-drug->DrugBank:BIOD00057[Fragment], 1-pathway->kegg:path:hsa04020[Calcium signaling pathway],
HTR5A	CNTNAP2	2-GoPubMed-related-GO->GO:0022831[narrow pore, gated channel activity],GO:0022842[narrow pore channel activity], 2-GoPubMed-related-disease->mesh:5879[Tourette Syndrome],mesh:13981[Tic Disorders], 3-FACTA-related-disease->UMLS:C0233639[Autism],UMLS:C0004352[autism],UMLS:C0040517[Tourette Syndrome], 1-FACTA-related-drug->DrugBank:BIOD00057[Fragment],
HTR5A	HTR2A	4-GoPubMed-related-gene->3362[HTR6],3358[HTR2C],3355[HTR1F],3357[HTR2B], 3-GoPubMed-related-GO->GO:0004993[serotonin receptor activity],GO:0008227[G-protein coupled amine receptor activity],GO:0004930[G-protein coupled receptor activity], 2-GoPubMed-related-disease->mesh:11595[Psychomotor Agitation],mesh:7319[Sleep Initiation and Maintenance Disorders], 7-FACTA-related-gene->HUMANGGP:009760[HTR2A…
HTR5A	AUTS2	2-GoPubMed-related-disease->mesh:5879[Tourette Syndrome],mesh:13981[Tic Disorders], 3-FACTA-related-disease->UMLS:C0233639[Autism],UMLS:C0004352[autism],UMLS:C0040517[Tourette Syndrome],
HTR5A	NRXN1	2-GoPubMed-related-disease->mesh:5879[Tourette Syndrome],mesh:13981[Tic Disorders], 2-FACTA-related-disease->UMLS:C0233639[Autism],UMLS:C0004352[autism],
HTR5A	IMMP2L	2-GoPubMed-related-disease->mesh:5879[Tourette Syndrome],mesh:13981[Tic Disorders], 3-FACTA-related-disease->UMLS:C0040517[Tourette Syndrome],UMLS:C0233639[Autism],UMLS:C0004352[autism],
HTR5A	HTR3A	3-GoPubMed-related-gene->3360[HTR4],3362[HTR6],3355[HTR1F], 5-GoPubMed-related-GO->GO:0004993[serotonin receptor activity],GO:0042428[serotonin metabolic process],GO:0042427[serotonin biosynthetic process],GO:0022831[narrow pore, gated channel activity],GO:0022842[narrow pore channel activity], 6-FACTA-related-gene->HUMANGGP:014538[HTR3A],HUMANGGP:015266[HTR3B],HUMANGGP:023136[HTR4],HUMANGGP:0169…
HTR6	SLC6A4	1-GoPubMed-related-GO->GO:0004993[serotonin receptor activity], 4-FACTA-related-gene->HUMANGGP:007621[HTR5A],HUMANGGP:034384[HTR1A],HUMANGGP:009760[HTR2A],HUMANGGP:015266[HTR3B], 1-FACTA-related-disease->UMLS:C0233639[Autism], 3-FACTA-related-drug->DrugBank:APRD01072[HCH],DrugBank:APRD00530[Portal],DrugBank:BIOD00057[Fragment],
HTR6	TPH2	5-GoPubMed-related-GO->GO:0042427[serotonin biosynthetic process],GO:0046219[indolalkylamine biosynthetic process],GO:0042435[indole derivative biosynthetic process],GO:0042428[serotonin metabolic process],GO:0004993[serotonin receptor activity], 2-GoPubMed-related-disease->mesh:15673[Fatigue Syndrome, Chronic],mesh:4679[Encephalomyelitis], 2-FACTA-related-gene->HUMANGGP:008892[TPH2],HUMANGGP:034…
HTR6	HTR2A	4-GoPubMed-related-gene->3361[HTR5A],3358[HTR2C],3355[HTR1F],3357[HTR2B], 3-GoPubMed-related-GO->GO:0004993[serotonin receptor activity],GO:0008227[G-protein coupled amine receptor activity],GO:0004930[G-protein coupled receptor activity], 1-GoPubMed-related-disease->mesh:4409[Dyskinesia, Drug-Induced], 8-FACTA-related-gene->HUMANGGP:009760[HTR2A],HUMANGGP:007621[HTR5A],HUMANGGP:018007[HTR1F],HUM…
HTR6	BAIAP2	1-FACTA-related-disease->UMLS:C1263846[Attention Deficit Disorder with Hyperactivity],
HTR6	HTR7	2-GoPubMed-related-gene->3361[HTR5A],3355[HTR1F], 5-GoPubMed-related-GO->GO:0042432[indole biosynthetic process],GO:0042431[indole metabolic process],GO:0004993[serotonin receptor activity],GO:0008227[G-protein coupled amine receptor activity],GO:0004930[G-protein coupled receptor activity], 9-FACTA-related-gene->HUMANGGP:018979[HTR3],HUMANGGP:016972[HTR2B],HUMANGGP:004507[adenylate cyclase-coupl…
HTR6	ADORA2A	1-GoPubMed-related-disease->mesh:4409[Dyskinesia, Drug-Induced], 1-FACTA-related-disease->UMLS:C0233639[Autism], 2-FACTA-related-drug->DrugBank:BIOD00057[Fragment],DrugBank:APRD00691[Estradiol], 3-pathway->kegg:path:hsa04080[Neuroactive ligand-receptor interaction],kegg:path:hsa04020[Calcium signaling pathway],reactome:REACT_19327[],
HTR6	ARNT2	2-FACTA-related-drug->DrugBank:APRD00396[Estrogens],DrugBank:APRD00691[Estradiol],
HTR6	GRIN2B	1-GoPubMed-related-disease->mesh:4409[Dyskinesia, Drug-Induced], 2-FACTA-related-drug->DrugBank:APRD01072[HCH],DrugBank:BIOD00057[Fragment], 1-pathway->kegg:path:hsa04080[Neuroactive ligand-receptor interaction],
HTR6	DRD3	1-GoPubMed-related-disease->mesh:4409[Dyskinesia, Drug-Induced], 3-FACTA-related-disease->UMLS:C0686347[tardive dyskinesia],UMLS:C0233469[blunted affect],UMLS:C0013386[Dyskinesia, Drug-Induced], 3-FACTA-related-drug->DrugBank:APRD01072[HCH],DrugBank:BIOD00057[Fragment],DrugBank:APRD00530[Portal],
HTR6	HTR3A	3-GoPubMed-related-gene->3360[HTR4],3361[HTR5A],3355[HTR1F], 3-GoPubMed-related-GO->GO:0004993[serotonin receptor activity],GO:0042428[serotonin metabolic process],GO:0042427[serotonin biosynthetic process], 7-FACTA-related-gene->HUMANGGP:014538[HTR3A],HUMANGGP:015266[HTR3B],HUMANGGP:018979[HTR3],HUMANGGP:023136[HTR4],HUMANGGP:016972[HTR2B],HUMANGGP:007621[HTR5A],HUMANGGP:018007[HTR1F], 2-FACTA-r…
HTR6	MBD1	1-FACTA-related-disease->UMLS:C0233639[Autism], 1-FACTA-related-drug->DrugBank:APRD00530[Portal],
HTR6	NLGN1	1-GoPubMed-related-disease->mesh:8569[Memory Disorders], 3-FACTA-related-disease->UMLS:C0233639[Autism],UMLS:C0004352[autism],UMLS:C1269683[major depression],
HTR6	DISC1	1-GoPubMed-related-disease->mesh:6212[Hallucinations], 1-FACTA-related-disease->UMLS:C0036341[schizophrenia], 1-FACTA-related-drug->DrugBank:BIOD00057[Fragment],
HTR6	NPAS2	1-FACTA-related-disease->UMLS:C0233639[Autism], 1-FACTA-related-drug->DrugBank:APRD00530[Portal],
HTR6	MAOA	2-FACTA-related-gene->HUMANGGP:016972[HTR2B],HUMANGGP:007621[HTR5A], 3-FACTA-related-drug->DrugBank:APRD01072[HCH],DrugBank:BIOD00057[Fragment],DrugBank:APRD00530[Portal],
HTR6	CHRNA7	2-FACTA-related-drug->DrugBank:APRD01072[HCH],DrugBank:BIOD00057[Fragment], 2-pathway->kegg:path:hsa04080[Neuroactive ligand-receptor interaction],kegg:path:hsa04020[Calcium signaling pathway],
HTR6	HTR1B	4-GoPubMed-related-gene->3355[HTR1F],3354[HTR1E],3361[HTR5A],3363[HTR7], 5-GoPubMed-related-GO->GO:0004993[serotonin receptor activity],GO:0042427[serotonin biosynthetic process],GO:0042428[serotonin metabolic process],GO:0008227[G-protein coupled amine receptor activity],GO:0004930[G-protein coupled receptor activity], 8-FACTA-related-gene->HUMANGGP:018007[HTR1F],HUMANGGP:016972[HTR2B],HUMANGGP:…
HTR6	ASTN2	4-FACTA-related-disease->UMLS:C0233639[Autism],UMLS:C0004352[autism],UMLS:C1263846[Attention Deficit Disorder with Hyperactivity],UMLS:C0036341[schizophrenia],
HTR6	TDO2	2-GoPubMed-related-GO->GO:0042430[indole and derivative metabolic process],GO:0042428[serotonin metabolic process], 2-FACTA-related-gene->HUMANGGP:034384[HTR1A],HUMANGGP:004507[adenylate cyclase-coupled], 5-FACTA-related-disease->UMLS:C1263846[Attention Deficit Disorder with Hyperactivity],UMLS:C0004352[autism],UMLS:C0036341[schizophrenia],UMLS:C1269683[major depression],UMLS:C0812393[suicide],
HTR6	RIMS3	2-FACTA-related-disease->UMLS:C0004352[autism],UMLS:C0036341[schizophrenia],
HTR6	ABAT	1-GoPubMed-related-disease->mesh:4409[Dyskinesia, Drug-Induced], 3-FACTA-related-disease->UMLS:C0233639[Autism],UMLS:C0686347[tardive dyskinesia],UMLS:C0013386[Dyskinesia, Drug-Induced], 1-FACTA-related-drug->DrugBank:BIOD00057[Fragment],
HTR6	GABRA4	5-FACTA-related-disease->UMLS:C0233639[Autism],UMLS:C0686347[tardive dyskinesia],UMLS:C0004352[autism],UMLS:C0013386[Dyskinesia, Drug-Induced],UMLS:C0525045[Mood Disorders], 1-pathway->kegg:path:hsa04080[Neuroactive ligand-receptor interaction],
HTR6	OXTR	1-FACTA-related-gene->HUMANGGP:016972[HTR2B], 2-FACTA-related-disease->UMLS:C0233639[Autism],UMLS:C0004352[autism], 3-FACTA-related-drug->DrugBank:APRD01072[HCH],DrugBank:APRD00396[Estrogens],DrugBank:APRD00691[Estradiol], 2-pathway->kegg:path:hsa04080[Neuroactive ligand-receptor interaction],kegg:path:hsa04020[Calcium signaling pathway],
IMPA2	PLCD1	3-pathway->kegg:path:hsa01100[Metabolic pathways],kegg:path:hsa00562[Inositol phosphate metabolism],kegg:path:hsa04070[Phosphatidylinositol signaling system],
IMPA2	TPH2	3-GoPubMed-related-gene->9145[SYNGR1],23316[CUX2],57132[CHMP1B], 4-FACTA-related-gene->HUMANGGP:036486[SYNGR1],HUMANGGP:014007[CUX2],HUMANGGP:022732[NAPG],HUMANGGP:010722[GRM4], 2-FACTA-related-disease->UMLS:C0085633[mood swings],UMLS:C0525045[Mood Disorders], 1-FACTA-related-drug->DrugBank:APRD00280[Frontal], 1-pathway->kegg:path:hsa01100[Metabolic pathways],
IMPA2	NOS1AP	1-GoPubMed-related-gene->8890[EIF2B4], 9-GoPubMed-related-GO->GO:0060292[long term synaptic depression],GO:0051970[negative regulation of transmission of nerve impulse],GO:0050805[negative regulation of synaptic transmission],GO:0031645[negative regulation of neurological system process],GO:0010648[negative regulation of cell communication],GO:0022831[narrow pore, gated channel activity],GO:00049…
IMPA2	GRIN2B	3-GoPubMed-related-GO->GO:0004972[N-methyl-D-aspartate selective glutamate receptor activity],GO:0004970[ionotropic glutamate receptor activity],GO:0008066[glutamate receptor activity], 7-FACTA-related-gene->HUMANGGP:010722[GRM4],HUMANGGP:036486[SYNGR1],HUMANGGP:004111[DPYSL2],HUMANGGP:004451[EIF2],HUMANGGP:014007[CUX2],HUMANGGP:022732[NAPG],HUMANGGP:010429[IMPA2],
IMPA2	FOXP2	1-FACTA-related-drug->DrugBank:APRD00280[Frontal],
IMPA2	RIMS3	2-FACTA-related-disease->UMLS:C0004352[autism],UMLS:C0036341[schizophrenia],
IMPA2	SLC1A1	2-GoPubMed-related-GO->GO:0004972[N-methyl-D-aspartate selective glutamate receptor activity],GO:0004970[ionotropic glutamate receptor activity], 1-FACTA-related-disease->UMLS:C0004352[autism], 1-FACTA-related-drug->DrugBank:APRD00280[Frontal],
IMPA2	DISC1	1-FACTA-related-gene->HUMANGGP:036486[SYNGR1], 2-FACTA-related-disease->UMLS:C0036341[schizophrenia],UMLS:C0005586[Bipolar Disorder], 1-FACTA-related-drug->DrugBank:APRD00280[Frontal],
IMPA2	ANKRD11	1-GoPubMed-related-GO->GO:0004047[aminomethyltransferase activity], 2-GoPubMed-related-disease->mesh:7169[Impetigo],mesh:13207[Staphylococcal Skin Infections], 1-FACTA-related-disease->UMLS:C0004352[autism],
IMPA2	PTEN	2-pathway->kegg:path:hsa00562[Inositol phosphate metabolism],kegg:path:hsa04070[Phosphatidylinositol signaling system],
IMPA2	REEP3	2-FACTA-related-disease->UMLS:C0004352[autism],UMLS:C0004936[Mental Disorders],
IMPA2	TDO2	3-FACTA-related-disease->UMLS:C0005586[Bipolar Disorder],UMLS:C0004352[autism],UMLS:C0036341[schizophrenia], 1-FACTA-related-drug->DrugBank:APRD00280[Frontal], 1-pathway->kegg:path:hsa01100[Metabolic pathways],
IMPA2	RELN	1-FACTA-related-drug->DrugBank:APRD00280[Frontal],
IMPA2	CACNA1H	2-GoPubMed-related-disease->mesh:4832[Epilepsy, Absence],mesh:3294[Seizures, Febrile], 2-FACTA-related-disease->UMLS:C0004352[autism],UMLS:C0014556[Epilepsy, Temporal Lobe],
IMPA2	HMGN1	1-GoPubMed-related-disease->mesh:17192[Skin Diseases, Bacterial],
IMPA2	CACNA1G	1-GoPubMed-related-disease->mesh:4832[Epilepsy, Absence],
KCNJ2	CACNA1G	2-GoPubMed-related-GO->GO:0022843[voltage-gated cation channel activity],GO:0005244[voltage-gated ion channel activity], 2-FACTA-related-drug->DrugBank:APRD00506[Spectrum],DrugBank:APRD00552[Spectrum],
KCNJ2	DMPK	1-GoPubMed-related-disease->mesh:20513[Paralysis, Hyperkalemic Periodic], 1-FACTA-related-drug->DrugBank:APRD00506[Spectrum],
KCNJ2	CA6	2-FACTA-related-drug->DrugBank:APRD00506[Spectrum],DrugBank:APRD00552[Spectrum],
KCNJ2	DHCR7	2-FACTA-related-drug->DrugBank:APRD00506[Spectrum],DrugBank:APRD00552[Spectrum],
KCNJ2	NTRK1	2-FACTA-related-drug->DrugBank:APRD00506[Spectrum],DrugBank:APRD00552[Spectrum],
KCNJ2	CHD7	2-GoPubMed-related-GO->GO:0022843[voltage-gated cation channel activity],GO:0005244[voltage-gated ion channel activity], 2-FACTA-related-drug->DrugBank:APRD00506[Spectrum],DrugBank:APRD00552[Spectrum],
KCNJ2	CACNA1C	5-GoPubMed-related-GO->GO:0005267[potassium channel activity],GO:0022843[voltage-gated cation channel activity],GO:0005244[voltage-gated ion channel activity],GO:0007520[myoblast fusion],GO:0014902[myotube differentiation], 3-GoPubMed-related-disease->mesh:29593[Jervell-Lange Nielsen Syndrome],mesh:53447[Channelopathies],mesh:8133[Long QT Syndrome], 2-FACTA-related-disease->UMLS:C1859062[LQT3],UM…
KCNJ2	KCNJ10	2-GoPubMed-related-GO->GO:0006813[potassium ion transport],GO:0022831[narrow pore, gated channel activity], 1-FACTA-related-gene->HUMANGGP:038452[KCNJ16], 1-pathway->kegg:path:hsa04971[Gastric acid secretion],
KCNJ2	CNTNAP2	2-GoPubMed-related-GO->GO:0022831[narrow pore, gated channel activity],GO:0022842[narrow pore channel activity], 2-FACTA-related-drug->DrugBank:APRD00506[Spectrum],DrugBank:APRD00552[Spectrum],
KCNJ2	NSD1	2-FACTA-related-drug->DrugBank:APRD00506[Spectrum],DrugBank:APRD00552[Spectrum],
KCNJ2	CACNA1D	2-GoPubMed-related-GO->GO:0022843[voltage-gated cation channel activity],GO:0005244[voltage-gated ion channel activity], 3-GoPubMed-related-disease->mesh:20514[Hypokalemic Periodic Paralysis],mesh:10245[Paralyses, Familial Periodic],mesh:8133[Long QT Syndrome],
KCNJ2	PLN	1-GoPubMed-related-gene->388591[RNF207], 2-FACTA-related-gene->HUMANGGP:017027[SETD6],HUMANGGP:015905[CNOT1],
KCNJ2	HOXB1	2-GoPubMed-related-disease->mesh:20513[Paralysis, Hyperkalemic Periodic],mesh:10245[Paralyses, Familial Periodic], 2-FACTA-related-drug->DrugBank:APRD00506[Spectrum],DrugBank:APRD00552[Spectrum],
KCNJ2	AHI1	2-FACTA-related-drug->DrugBank:APRD00506[Spectrum],DrugBank:APRD00552[Spectrum],
KCNJ2	ROBO1	1-GoPubMed-related-disease->mesh:6011[Glycogen Storage Disease Type IV],
KCNJ2	NOS1AP	2-GoPubMed-related-gene->388591[RNF207],144245[ALG10B], 2-GoPubMed-related-GO->GO:0022831[narrow pore, gated channel activity],GO:0022842[narrow pore channel activity], 1-GoPubMed-related-disease->mesh:8133[Long QT Syndrome], 4-FACTA-related-gene->HUMANGGP:017027[SETD6],HUMANGGP:015905[CNOT1],HUMANGGP:037602[ALG10],HUMANGGP:010047[SCN4B],
KCNJ9	CACNA1G	1-GoPubMed-related-disease->mesh:4829[Epilepsy, Generalized], 2-FACTA-related-drug->DrugBank:APRD00506[Spectrum],DrugBank:APRD00552[Spectrum],
KCNJ9	LRRC1	1-GoPubMed-related-GO->GO:0005488[binding], 2-GoPubMed-related-disease->mesh:4829[Epilepsy, Generalized],mesh:4827[Epilepsy], 1-FACTA-related-disease->UMLS:C0014544[epilepsy], 1-FACTA-related-drug->DrugBank:BIOD00057[Fragment],
KCNJ9	GABRA4	2-GoPubMed-related-disease->mesh:4833[Epilepsy, Temporal Lobe],mesh:4828[Epilepsies, Partial], 1-FACTA-related-disease->UMLS:C0014556[Epilepsy, Temporal Lobe],
KCNJ9	NTRK1	2-FACTA-related-drug->DrugBank:APRD00506[Spectrum],DrugBank:APRD00552[Spectrum],
KCNJ9	CA6	2-FACTA-related-drug->DrugBank:APRD00506[Spectrum],DrugBank:APRD00552[Spectrum],
KCNJ9	DHCR7	3-FACTA-related-drug->DrugBank:BIOD00057[Fragment],DrugBank:APRD00506[Spectrum],DrugBank:APRD00552[Spectrum],
KCNJ9	CHD7	2-FACTA-related-drug->DrugBank:APRD00506[Spectrum],DrugBank:APRD00552[Spectrum],
KCNJ9	NLGN4X	1-GoPubMed-related-GO->GO:0005515[protein binding], 1-FACTA-related-disease->UMLS:C0014544[epilepsy], 2-FACTA-related-drug->DrugBank:APRD00506[Spectrum],DrugBank:APRD00552[Spectrum],
KCNJ9	RGS7	1-FACTA-related-disease->UMLS:C0038587[Substance Withdrawal Syndrome],
KCNJ9	FLT1	2-FACTA-related-drug->DrugBank:APRD00174[Clonidine],DrugBank:BIOD00057[Fragment],
KCNJ9	KCNJ10	2-GoPubMed-related-gene->3772[KCNJ15],89822[KCNK17], 1-GoPubMed-related-GO->GO:0022831[narrow pore, gated channel activity], 2-FACTA-related-gene->HUMANGGP:012779[KCNJ10],HUMANGGP:005512[H326], 1-FACTA-related-disease->UMLS:C0014548[Epilepsy, Generalized], 2-FACTA-related-drug->DrugBank:APRD00174[Clonidine],DrugBank:BIOD00057[Fragment],
KCNJ9	CNTNAP2	2-GoPubMed-related-GO->GO:0022831[narrow pore, gated channel activity],GO:0022842[narrow pore channel activity], 3-FACTA-related-drug->DrugBank:BIOD00057[Fragment],DrugBank:APRD00506[Spectrum],DrugBank:APRD00552[Spectrum],
KCNJ9	CREBBP	2-FACTA-related-drug->DrugBank:APRD00506[Spectrum],DrugBank:APRD00552[Spectrum],
KCNJ9	CACNA1D	4-FACTA-related-disease->UMLS:C0347284[Pancreas],UMLS:C0030286[Pancreas],UMLS:C0011860[type 2 diabetes],UMLS:C0011849[diabetes],
KCNJ9	SCN1A	2-GoPubMed-related-GO->GO:0022831[narrow pore, gated channel activity],GO:0022842[narrow pore channel activity], 2-GoPubMed-related-disease->mesh:3294[Seizures, Febrile],mesh:4829[Epilepsy, Generalized], 1-FACTA-related-gene->HUMANGGP:017114[ATP1A2], 3-FACTA-related-drug->DrugBank:BIOD00057[Fragment],DrugBank:APRD00506[Spectrum],DrugBank:APRD00552[Spectrum],
KCNJ9	CACNA1H	3-GoPubMed-related-disease->mesh:4829[Epilepsy, Generalized],mesh:3294[Seizures, Febrile],mesh:4827[Epilepsy], 3-FACTA-related-disease->UMLS:C0014548[Epilepsy, Generalized],UMLS:C0014544[epilepsy],UMLS:C0014556[Epilepsy, Temporal Lobe],
LDB1	TNIP2	2-GoPubMed-related-disease->mesh:10580[Peutz-Jeghers Syndrome],mesh:7911[Lentigo],
LDB1	CNTNAP2	2-GoPubMed-related-GO->GO:0030274[LIM domain binding],GO:0019904[protein domain specific binding], 1-GoPubMed-related-disease->mesh:7805[Language Development Disorders], 1-FACTA-related-gene->HUMANGGP:034980[LIM domain only 4],
LDB1	RAI1	2-GoPubMed-related-disease->mesh:7805[Language Development Disorders],mesh:11596[Psychomotor Disorders], 3-FACTA-related-drug->DrugBank:APRD00140[Tretinoin],DrugBank:APRD00017[Tretinoin],DrugBank:APRD00631[Gel],
LDB1	TBX1	4-FACTA-related-drug->DrugBank:APRD00140[Tretinoin],DrugBank:APRD00017[Tretinoin],DrugBank:EXPT02079[lysine],DrugBank:APRD00631[Gel],
LDB1	GNAS	5-FACTA-related-drug->DrugBank:APRD00134[Activin],DrugBank:BIOD00001[DNase I],DrugBank:APRD00140[Tretinoin],DrugBank:APRD00017[Tretinoin],DrugBank:EXPT02079[lysine],
LDB1	MARK1	1-GoPubMed-related-GO->GO:0033868[Goodpasture-antigen-binding protein kinase activity], 2-GoPubMed-related-disease->mesh:10580[Peutz-Jeghers Syndrome],mesh:7911[Lentigo], 2-FACTA-related-disease->UMLS:C0031269[Peutz-Jeghers syndrome],UMLS:C1326912[tumorigenesis], 2-FACTA-related-drug->DrugBank:EXPT02079[lysine],DrugBank:APRD00631[Gel],
LDB1	NSD1	2-GoPubMed-related-disease->mesh:7805[Language Development Disorders],mesh:7859[Learning Disorders], 3-FACTA-related-drug->DrugBank:EXPT02079[lysine],DrugBank:APRD00140[Tretinoin],DrugBank:APRD00017[Tretinoin],
LDB1	NFIA	2-FACTA-related-drug->DrugBank:APRD00140[Tretinoin],DrugBank:APRD00017[Tretinoin],
LDB1	DLX2	2-GoPubMed-related-GO->GO:0030900[forebrain development],GO:0003677[DNA binding], 5-FACTA-related-drug->DrugBank:APRD00140[Tretinoin],DrugBank:BIOD00001[DNase I],DrugBank:APRD00017[Tretinoin],DrugBank:EXPT02079[lysine],DrugBank:APRD00631[Gel],
LDB1	PINX1	1-GoPubMed-related-gene->51132[RLIM], 1-FACTA-related-disease->UMLS:C1326912[tumorigenesis], 4-FACTA-related-drug->DrugBank:BIOD00001[DNase I],DrugBank:APRD00140[Tretinoin],DrugBank:APRD00017[Tretinoin],DrugBank:EXPT02079[lysine],
LDB1	NLGN4Y	2-GoPubMed-related-disease->mesh:7859[Learning Disorders],mesh:3147[Communication Disorders],
LDB1	NDNL2	2-GoPubMed-related-disease->mesh:7805[Language Development Disorders],mesh:3147[Communication Disorders],
LDB1	DLX6	3-GoPubMed-related-GO->GO:0030900[forebrain development],GO:0003677[DNA binding],GO:0003676[nucleic acid binding], 2-FACTA-related-drug->DrugBank:BIOD00001[DNase I],DrugBank:APRD00140[Tretinoin],
LDB1	PITX1	4-FACTA-related-drug->DrugBank:APRD00134[Activin],DrugBank:APRD00140[Tretinoin],DrugBank:APRD00017[Tretinoin],DrugBank:EXPT02079[lysine],
LDB1	RELN	4-FACTA-related-drug->DrugBank:BIOD00001[DNase I],DrugBank:APRD00140[Tretinoin],DrugBank:APRD00017[Tretinoin],DrugBank:APRD00631[Gel],
LDB1	ROBO1	3-GoPubMed-related-disease->mesh:7859[Learning Disorders],mesh:7805[Language Development Disorders],mesh:3147[Communication Disorders],
LDB1	DLX1	1-FACTA-related-disease->UMLS:C0023440[erythroleukemia], 3-FACTA-related-drug->DrugBank:APRD00140[Tretinoin],DrugBank:BIOD00001[DNase I],DrugBank:APRD00017[Tretinoin],
LRPAP1	AHI1	1-FACTA-related-drug->DrugBank:APRD00552[Spectrum],
LRPAP1	NTRK1	2-FACTA-related-drug->DrugBank:APRD00552[Spectrum],DrugBank:APRD00691[Estradiol],
LRPAP1	DAB1	3-GoPubMed-related-GO->GO:0030229[very-low-density lipoprotein receptor activity],GO:0034189[very-low-density lipoprotein binding],GO:0030228[lipoprotein receptor activity], 1-FACTA-related-disease->UMLS:C1704378[Heymann nephritis], 1-FACTA-related-drug->DrugBank:BIOD00057[Fragment], 1-pathway->nci_nature_pid:Reelin_signaling_pathway[],
LRPAP1	SLC30A5	1-FACTA-related-drug->DrugBank:APRD00691[Estradiol],
LRPAP1	SLC1A1	1-GoPubMed-related-disease->mesh:20201[Brain Hemorrhage, Traumatic],
LRPAP1	CNTNAP2	2-FACTA-related-drug->DrugBank:BIOD00057[Fragment],DrugBank:APRD00552[Spectrum],
LRPAP1	NBEA	1-FACTA-related-disease->UMLS:C0023015[Language Disorders],
LRPAP1	HSD11B1	6-FACTA-related-gene->HUMANGGP:034915[APBB2],HUMANGGP:014690[FE65L2],HUMANGGP:019767[SOAT1],HUMANGGP:037589[TFCP2],HUMANGGP:012295[cholesterol 25-hydroxylase],HUMANGGP:040363[LRP8], 2-FACTA-related-disease->UMLS:C1862639[APOA1],UMLS:C1847047[LDLR],
LRPAP1	GRIN2B	1-FACTA-related-drug->DrugBank:BIOD00057[Fragment], 1-pathway->nci_nature_pid:Reelin_signaling_pathway[],
LRPAP1	CNTNAP5	1-FACTA-related-disease->UMLS:C0023015[Language Disorders],
LRPAP1	RELN	3-GoPubMed-related-GO->GO:0047362[thiosulfate-dithiol sulfurtransferase activity],GO:0030229[very-low-density lipoprotein receptor activity],GO:0034189[very-low-density lipoprotein binding], 1-pathway->nci_nature_pid:Reelin_signaling_pathway[],
LRPAP1	ATP2B2	1-FACTA-related-drug->DrugBank:BIOD00057[Fragment],
LRPAP1	GABRB1	1-FACTA-related-drug->DrugBank:BIOD00057[Fragment],
LRPAP1	FEZF2	1-GoPubMed-related-disease->mesh:18785[Tricuspid Atresia],
LRPAP1	HTR2A	1-GoPubMed-related-disease->mesh:4489[Edema, Cardiac], 1-FACTA-related-drug->DrugBank:BIOD00057[Fragment],
LRPAP1	MED12	1-GoPubMed-related-gene->9440[MED17], 1-FACTA-related-drug->DrugBank:BIOD00057[Fragment],
LRPAP1	NSD1	1-FACTA-related-disease->UMLS:C0795810[Wolf-Hirschhorn syndrome], 1-FACTA-related-drug->DrugBank:APRD00552[Spectrum],
LRPAP1	PLCD1	1-FACTA-related-drug->DrugBank:BIOD00057[Fragment],
LRPAP1	LRRC1	1-FACTA-related-drug->DrugBank:BIOD00057[Fragment],
LRRN1	CDH8	1-GoPubMed-related-GO->GO:0005488[binding],
LRRN1	NRCAM	1-GoPubMed-related-gene->54674[LRRN3], 1-FACTA-related-gene->HUMANGGP:027101[LRRN3], 2-FACTA-related-disease->UMLS:C0233639[Autism],UMLS:C0004352[autism],
LRRN1	RBMS3	1-GoPubMed-related-GO->GO:0005488[binding],
LRRN1	NLGN4Y	1-GoPubMed-related-GO->GO:0005488[binding], 3-FACTA-related-disease->UMLS:C0004352[autism],UMLS:C0917816[mental retardation],UMLS:C0025362[Mental Retardation],
LRRN1	FBXO33	5-GoPubMed-related-GO->GO:0012501[programmed cell death],GO:0008219[cell death],GO:0016265[death],GO:0009987[cellular process],GO:0005488[binding],
LRRN1	CDH9	1-GoPubMed-related-GO->GO:0005488[binding], 1-GoPubMed-related-disease->mesh:267[Adhesions], 2-FACTA-related-disease->UMLS:C0233639[Autism],UMLS:C0004352[autism],
LRRN1	FBXO40	1-FACTA-related-gene->HUMANGGP:028761[CNTN4], 3-FACTA-related-disease->UMLS:C1510586[Autism spectrum disorder],UMLS:C0233639[Autism],UMLS:C0004352[autism],
LRRN1	DPP6	1-GoPubMed-related-GO->GO:0005488[binding], 4-FACTA-related-disease->UMLS:C1510586[Autism spectrum disorder],UMLS:C0233639[Autism],UMLS:C0004352[autism],UMLS:C0917816[mental retardation],
LRRN1	CNTN4	4-FACTA-related-gene->HUMANGGP:028761[CNTN4],HUMANGGP:016267[LRRN1],HUMANGGP:024523[ITPR1],HUMANGGP:035007[MEGAP], 8-FACTA-related-disease->UMLS:C0795806[3p- syndrome],UMLS:C1510586[Autism spectrum disorder],UMLS:C0152021[Congenital heart disease],UMLS:C0233639[Autism],UMLS:C0004352[autism],UMLS:C0917816[mental retardation],UMLS:C0018816[Heart Septal Defects],UMLS:C0033377[prolapse],
LRRN1	CAMTA1	1-GoPubMed-related-GO->GO:0005488[binding], 4-GoPubMed-related-disease->mesh:9447[Neuroblastoma],mesh:18241[Neuroectodermal Tumors, Primitive, Peripheral],mesh:18242[Neuroectodermal Tumors, Primitive],mesh:18302[Neoplasms, Neuroepithelial], 1-FACTA-related-disease->UMLS:C0917816[mental retardation],
LRRN1	ASTN2	1-GoPubMed-related-GO->GO:0009987[cellular process], 1-FACTA-related-gene->HUMANGGP:028761[CNTN4], 3-FACTA-related-disease->UMLS:C1510586[Autism spectrum disorder],UMLS:C0233639[Autism],UMLS:C0004352[autism],
LRRN1	NBEA	1-GoPubMed-related-GO->GO:0005488[binding], 2-FACTA-related-disease->UMLS:C0233639[Autism],UMLS:C0004352[autism],
LRRN1	ARHGAP15	2-GoPubMed-related-GO->GO:0009987[cellular process],GO:0005488[binding], 2-FACTA-related-disease->UMLS:C0025362[Mental Retardation],UMLS:C0039082[Syndrome],
LRRN1	NLGN1	1-GoPubMed-related-GO->GO:0005488[binding], 1-GoPubMed-related-disease->mesh:267[Adhesions], 1-FACTA-related-gene->HUMANGGP:028761[CNTN4], 4-FACTA-related-disease->UMLS:C1510586[Autism spectrum disorder],UMLS:C0233639[Autism],UMLS:C0004352[autism],UMLS:C0917816[mental retardation],
LRRN1	MARK1	3-FACTA-related-disease->UMLS:C1510586[Autism spectrum disorder],UMLS:C0233639[Autism],UMLS:C0004352[autism],
LRRN1	GPR139	1-GoPubMed-related-GO->GO:0005488[binding],
LRRN1	GRID2	1-GoPubMed-related-GO->GO:0005488[binding],
LRRN3	NRCAM	2-FACTA-related-gene->HUMANGGP:035843[NRCAM],HUMANGGP:027101[LRRN3], 3-FACTA-related-disease->UMLS:C0233639[Autism],UMLS:C0001511[Adhesion],UMLS:C0004352[autism],
LRRN3	CDH8	1-GoPubMed-related-GO->GO:0005488[binding], 2-FACTA-related-disease->UMLS:C0596263[carcinogenesis],UMLS:C0027651[tumor],
LRRN3	RBMS3	1-GoPubMed-related-GO->GO:0005488[binding], 1-FACTA-related-disease->UMLS:C0027651[tumor],
LRRN3	CDH10	3-FACTA-related-disease->UMLS:C0233639[Autism],UMLS:C0004352[autism],UMLS:C0001511[Adhesion],
LRRN3	RHOXF1	1-GoPubMed-related-GO->GO:0005488[binding], 2-FACTA-related-disease->UMLS:C0596263[carcinogenesis],UMLS:C0027651[tumor],
LRRN3	FBXO33	5-GoPubMed-related-GO->GO:0012501[programmed cell death],GO:0008219[cell death],GO:0016265[death],GO:0009987[cellular process],GO:0005488[binding], 1-FACTA-related-gene->HUMANGGP:004403[Polymerase],
LRRN3	MACROD2	3-FACTA-related-disease->UMLS:C0233639[Autism],UMLS:C0004352[autism],UMLS:C0027651[tumor],
LRRN3	CDH9	1-GoPubMed-related-GO->GO:0005488[binding], 1-GoPubMed-related-disease->mesh:267[Adhesions], 3-FACTA-related-disease->UMLS:C0233639[Autism],UMLS:C0004352[autism],UMLS:C0001511[Adhesion],
LRRN3	FBXO40	1-GoPubMed-related-disease->mesh:20022[Genetic Predisposition to Disease], 1-FACTA-related-gene->HUMANGGP:004403[Polymerase], 4-FACTA-related-disease->UMLS:C1510586[Autism spectrum disorder],UMLS:C0233639[Autism],UMLS:C0004352[autism],UMLS:C0001511[Adhesion],
LRRN3	DPP6	1-GoPubMed-related-GO->GO:0005488[binding], 3-FACTA-related-disease->UMLS:C1510586[Autism spectrum disorder],UMLS:C0233639[Autism],UMLS:C0004352[autism],
LRRN3	BZRAP1	1-GoPubMed-related-GO->GO:0005488[binding], 2-GoPubMed-related-disease->mesh:20022[Genetic Predisposition to Disease],mesh:4198[Disease Susceptibility], 2-FACTA-related-disease->UMLS:C0233639[Autism],UMLS:C0004352[autism],
LRRN3	CAMTA1	1-GoPubMed-related-GO->GO:0005488[binding], 4-GoPubMed-related-disease->mesh:9447[Neuroblastoma],mesh:18241[Neuroectodermal Tumors, Primitive, Peripheral],mesh:18242[Neuroectodermal Tumors, Primitive],mesh:18302[Neoplasms, Neuroepithelial],
LRRN3	ASTN2	1-GoPubMed-related-GO->GO:0009987[cellular process], 2-GoPubMed-related-disease->mesh:20022[Genetic Predisposition to Disease],mesh:4198[Disease Susceptibility], 5-FACTA-related-disease->UMLS:C1510586[Autism spectrum disorder],UMLS:C0233639[Autism],UMLS:C0004352[autism],UMLS:C0001511[Adhesion],UMLS:C0027651[tumor],
LRRN3	NLGN1	1-GoPubMed-related-GO->GO:0005488[binding], 1-GoPubMed-related-disease->mesh:267[Adhesions], 4-FACTA-related-disease->UMLS:C1510586[Autism spectrum disorder],UMLS:C0233639[Autism],UMLS:C0004352[autism],UMLS:C0001511[Adhesion],
LRRN3	ARHGAP15	2-GoPubMed-related-GO->GO:0009987[cellular process],GO:0005488[binding], 1-FACTA-related-disease->UMLS:C0596263[carcinogenesis],
LRRN3	MARK1	5-FACTA-related-disease->UMLS:C1510586[Autism spectrum disorder],UMLS:C0233639[Autism],UMLS:C0004352[autism],UMLS:C0031511[pheochromocytoma],UMLS:C0596263[carcinogenesis],
LRRN3	NLGN4Y	1-GoPubMed-related-GO->GO:0005488[binding], 1-FACTA-related-disease->UMLS:C0004352[autism],
LRRN3	GPR139	1-GoPubMed-related-GO->GO:0005488[binding],
LRRN3	NBEA	1-GoPubMed-related-GO->GO:0005488[binding], 2-FACTA-related-disease->UMLS:C0233639[Autism],UMLS:C0004352[autism],
LRRN3	GRID2	1-GoPubMed-related-GO->GO:0005488[binding],
MAP1B	DAPK1	3-FACTA-related-drug->DrugBank:APRD00017[Tretinoin],DrugBank:APRD00140[Tretinoin],DrugBank:APRD00627[Progesterone], 1-pathway->nci_nature_pid:Netrin-mediated_signaling_events[],
MAP1B	PITX1	5-FACTA-related-drug->DrugBank:APRD00134[Activin],DrugBank:APRD00140[Tretinoin],DrugBank:APRD00017[Tretinoin],DrugBank:EXPT02079[lysine],DrugBank:APRD00627[Progesterone],
MAP1B	DISC1	1-FACTA-related-disease->UMLS:C1843916[LIS1], 6-FACTA-related-drug->DrugBank:EXPT01530[Glyceraldehyde-3-Phosphate],DrugBank:APRD00280[Frontal],DrugBank:BIOD00057[Fragment],DrugBank:EXPT02079[lysine],DrugBank:APRD00627[Progesterone],DrugBank:APRD00631[Gel],
MAP1B	HDAC4	6-FACTA-related-drug->DrugBank:APRD00764[Orphan],DrugBank:EXPT02079[lysine],DrugBank:APRD00369[ROS],DrugBank:APRD00140[Tretinoin],DrugBank:APRD00017[Tretinoin],DrugBank:APRD00627[Progesterone],
MAP1B	CREBBP	1-GoPubMed-related-disease->mesh:12183[Retrograde Degeneration], 1-FACTA-related-disease->UMLS:C1861305[TCC], 3-FACTA-related-drug->DrugBank:BIOD00001[DNase I],DrugBank:EXPT02079[lysine],DrugBank:APRD00627[Progesterone],
MAP1B	NSD1	4-FACTA-related-drug->DrugBank:APRD00162[MRC],DrugBank:EXPT02079[lysine],DrugBank:APRD00140[Tretinoin],DrugBank:APRD00017[Tretinoin],
MAP1B	SLC1A1	4-FACTA-related-drug->DrugBank:APRD00140[Tretinoin],DrugBank:APRD00017[Tretinoin],DrugBank:APRD00280[Frontal],DrugBank:APRD00627[Progesterone],
MAP1B	MAP2	2-GoPubMed-related-gene->23288[IQCE],4130[MAP1A], 6-GoPubMed-related-GO->GO:0032466[negative regulation of cytokinesis],GO:0008017[microtubule binding],GO:0015631[tubulin binding],GO:0043014[alpha-tubulin binding],GO:0043621[protein self-association],GO:0008092[cytoskeletal protein binding], 1-GoPubMed-related-disease->mesh:12183[Retrograde Degeneration], 2-FACTA-related-gene->HUMANGGP:011667[MAP…
MAP1B	DAB1	1-FACTA-related-disease->UMLS:C1843916[LIS1], 4-FACTA-related-drug->DrugBank:APRD00764[Orphan],DrugBank:BIOD00057[Fragment],DrugBank:APRD00627[Progesterone],DrugBank:APRD00631[Gel], 1-pathway->nci_nature_pid:Reelin_signaling_pathway[],
MAP1B	TDO2	3-FACTA-related-drug->DrugBank:EXPT02391[Quinolinic Acid],DrugBank:APRD00280[Frontal],DrugBank:APRD00631[Gel],
MAP1B	LAMB1	1-GoPubMed-related-disease->mesh:20240[Apraxia, Ideomotor], 5-FACTA-related-drug->DrugBank:APRD00140[Tretinoin],DrugBank:BIOD00001[DNase I],DrugBank:APRD00017[Tretinoin],DrugBank:BIOD00057[Fragment],DrugBank:APRD00631[Gel],
MAP1B	CA6	5-FACTA-related-drug->DrugBank:APRD00162[MRC],DrugBank:BIOD00001[DNase I],DrugBank:APRD00140[Tretinoin],DrugBank:APRD00017[Tretinoin],DrugBank:APRD00631[Gel],
MAP1B	FMR1	2-FACTA-related-gene->HUMANGGP:005638[PPP1R9B],HUMANGGP:002294[UNC13B], 6-FACTA-related-drug->DrugBank:BIOD00057[Fragment],DrugBank:EXPT01530[Glyceraldehyde-3-Phosphate],DrugBank:EXPT02079[lysine],DrugBank:BIOD00001[DNase I],DrugBank:APRD00631[Gel],DrugBank:APRD00280[Frontal],
MAP1B	RELN	1-FACTA-related-gene->HUMANGGP:007468[TBCB], 1-FACTA-related-disease->UMLS:C1843916[LIS1], 5-FACTA-related-drug->DrugBank:BIOD00001[DNase I],DrugBank:APRD00280[Frontal],DrugBank:APRD00140[Tretinoin],DrugBank:APRD00017[Tretinoin],DrugBank:APRD00631[Gel], 2-pathway->nci_nature_pid:Reelin_signaling_pathway[],nci_nature_pid:Lissencephaly_gene_(LIS1)_in_neuronal_migration_and_development[],
MAP1B	DCX	3-GoPubMed-related-GO->GO:0008017[microtubule binding],GO:0015631[tubulin binding],GO:0008092[cytoskeletal protein binding], 1-FACTA-related-disease->UMLS:C1843916[LIS1], 3-FACTA-related-drug->DrugBank:EXPT02391[Quinolinic Acid],DrugBank:APRD00140[Tretinoin],DrugBank:APRD00017[Tretinoin], 1-pathway->nci_nature_pid:Lissencephaly_gene_(LIS1)_in_neuronal_migration_and_development[],
MAP1B	GRIN2B	4-FACTA-related-drug->DrugBank:BIOD00057[Fragment],DrugBank:EXPT02079[lysine],DrugBank:APRD00627[Progesterone],DrugBank:APRD00631[Gel], 1-pathway->nci_nature_pid:Reelin_signaling_pathway[],
MAP1B	CHD7	4-GoPubMed-related-disease->mesh:14138[Tracheoesophageal Fistula],mesh:4933[Esophageal Atresia],mesh:4937[Esophageal Fistula],mesh:16156[Respiratory Tract Fistula], 2-FACTA-related-drug->DrugBank:BIOD00001[DNase I],DrugBank:EXPT02079[lysine],
MAP1B	FOXG1	4-FACTA-related-drug->DrugBank:APRD00162[MRC],DrugBank:APRD00623[ROC],DrugBank:EXPT02079[lysine],DrugBank:APRD00627[Progesterone],
MAP2K2	CACNA1G	3-FACTA-related-drug->DrugBank:EXPT01467[Forskolin],DrugBank:APRD00506[Spectrum],DrugBank:APRD00552[Spectrum], 1-pathway->kegg:path:hsa04010[MAPK signaling pathway],
MAP2K2	DHCR7	1-FACTA-related-disease->UMLS:C0917816[mental retardation], 3-FACTA-related-drug->DrugBank:APRD00627[Progesterone],DrugBank:APRD00506[Spectrum],DrugBank:APRD00552[Spectrum],
MAP2K2	HOXB1	3-FACTA-related-drug->DrugBank:APRD00506[Spectrum],DrugBank:APRD00552[Spectrum],DrugBank:APRD00627[Progesterone],
MAP2K2	NLGN4X	2-FACTA-related-disease->UMLS:C0917816[mental retardation],UMLS:C0025362[Mental Retardation], 2-FACTA-related-drug->DrugBank:APRD00506[Spectrum],DrugBank:APRD00552[Spectrum],
MAP2K2	NTRK1	3-FACTA-related-drug->DrugBank:APRD00627[Progesterone],DrugBank:APRD00506[Spectrum],DrugBank:APRD00552[Spectrum], 4-pathway->kegg:path:hsa05200[Pathways in cancer],kegg:path:hsa05216[Thyroid cancer],kegg:path:hsa04010[MAPK signaling pathway],kegg:path:hsa04722[Neurotrophin signaling pathway],
MAP2K2	PTEN	7-pathway->kegg:path:hsa05200[Pathways in cancer],nci_nature_pid:Signaling_events_mediated_by_Stem_cell_factor_receptor_(c-Kit)[],kegg:path:hsa05218[Melanoma],kegg:path:hsa05215[Prostate cancer],kegg:path:hsa05214[Glioma],nci_nature_pid:PDGFR-beta_signaling_pathway[],kegg:path:hsa05213[Endometrial cancer],
MAP2K2	NLGN3	2-FACTA-related-disease->UMLS:C0917816[mental retardation],UMLS:C0162678[neurofibromatosis],
MAP2K2	CADM1	2-FACTA-related-drug->DrugBank:APRD00506[Spectrum],DrugBank:APRD00552[Spectrum],
MAP2K2	NPAS2	3-FACTA-related-drug->DrugBank:APRD00506[Spectrum],DrugBank:APRD00552[Spectrum],DrugBank:APRD01142[Nitric Oxide],
MAP2K2	CREBBP	3-FACTA-related-drug->DrugBank:APRD00506[Spectrum],DrugBank:APRD00552[Spectrum],DrugBank:APRD00627[Progesterone], 6-pathway->kegg:path:hsa04916[Melanogenesis],kegg:path:hsa05200[Pathways in cancer],nci_nature_pid:Signaling_events_mediated_by_Stem_cell_factor_receptor_(c-Kit)[],kegg:path:hsa04720[Long-term potentiation],kegg:path:hsa05215[Prostate cancer],kegg:path:hsa05211[Renal cell carcinoma],
MAP2K2	AHI1	2-FACTA-related-drug->DrugBank:APRD00506[Spectrum],DrugBank:APRD00552[Spectrum],
MAP2K2	FOXG1	1-GoPubMed-related-disease->mesh:11666[Pulmonary Valve Stenosis], 1-FACTA-related-disease->UMLS:C1521943[Medulloblastoma], 1-FACTA-related-drug->DrugBank:APRD00627[Progesterone],
MAP2K2	HRAS	2-GoPubMed-related-disease->mesh:9634[Noonan Syndrome],mesh:21441[Carcinoma, Pancreatic Ductal], 2-FACTA-related-gene->HUMANGGP:022403[HRAS],HUMANGGP:022616[MAP2K2], 3-FACTA-related-disease->UMLS:C0587248[Costello syndrome],UMLS:C1275081[Cardio-facio-cutaneous syndrome],UMLS:C0037268[Skin Abnormalities], 1-FACTA-related-drug->DrugBank:APRD00627[Progesterone], 27-pathway->kegg:path:hsa04910[Insuli…
MAP2K2	MAPK3	4-GoPubMed-related-GO->GO:0008338[MAP kinase 1 activity],GO:0016908[MAP kinase 2 activity],GO:0004708[MAP kinase kinase activity],GO:0004712[protein serine/threonine/tyrosine kinase activity], 4-FACTA-related-gene->HUMANGGP:000307[MAPK3],HUMANGGP:012539[mitogen-activated protein kinase 3],HUMANGGP:022616[MAP2K2],HUMANGGP:019460[MAPK1], 3-FACTA-related-disease->UMLS:C0587248[Costello syndrome],UML…
MAP2K2	CA6	2-FACTA-related-drug->DrugBank:APRD00506[Spectrum],DrugBank:APRD00552[Spectrum],
MAP2K2	NSD1	1-FACTA-related-disease->UMLS:C0424605[developmental delay], 2-FACTA-related-drug->DrugBank:APRD00506[Spectrum],DrugBank:APRD00552[Spectrum],
MAP2K2	CHD7	2-FACTA-related-drug->DrugBank:APRD00506[Spectrum],DrugBank:APRD00552[Spectrum],
MAPT	NTRK3	2-FACTA-related-drug->DrugBank:APRD00340[Reserpine],DrugBank:EXPT02079[lysine],
MAPT	RELN	3-FACTA-related-drug->DrugBank:APRD00280[Frontal],DrugBank:APRD00140[Tretinoin],DrugBank:APRD00017[Tretinoin], 1-pathway->nci_nature_pid:Reelin_signaling_pathway[],
MAPT	CNTNAP2	1-FACTA-related-disease->UMLS:C1868675[PARK2], 2-FACTA-related-drug->DrugBank:APRD00729[Parkin],DrugBank:BIOD00057[Fragment],
MAPT	HSD11B1	4-FACTA-related-gene->HUMANGGP:034915[APBB2],HUMANGGP:014690[FE65L2],HUMANGGP:019767[SOAT1],HUMANGGP:037589[TFCP2],
MAPT	RAI1	1-GoPubMed-related-disease->mesh:1072[Apraxias], 2-FACTA-related-drug->DrugBank:APRD00140[Tretinoin],DrugBank:APRD00017[Tretinoin],
MAPT	HTR2A	4-FACTA-related-drug->DrugBank:APRD00729[Parkin],DrugBank:BIOD00057[Fragment],DrugBank:APRD00340[Reserpine],DrugBank:APRD00623[ROC],
MAPT	FOXP2	1-GoPubMed-related-disease->mesh:1072[Apraxias], 2-FACTA-related-drug->DrugBank:APRD00280[Frontal],DrugBank:BIOD00057[Fragment],
MAPT	GRIN2B	1-GoPubMed-related-gene->84630[TTBK1], 1-GoPubMed-related-GO->GO:0001661[conditioned taste aversion], 2-FACTA-related-drug->DrugBank:BIOD00057[Fragment],DrugBank:EXPT02079[lysine], 2-pathway->kegg:path:hsa05010[Alzheimer's disease],nci_nature_pid:Reelin_signaling_pathway[],
MAPT	SLC1A1	4-FACTA-related-drug->DrugBank:APRD00140[Tretinoin],DrugBank:APRD00017[Tretinoin],DrugBank:EXPT00573[Aspartic Acid],DrugBank:APRD00280[Frontal],
MAPT	NF1	1-FACTA-related-gene->HUMANGGP:038222[LRRC37B], 4-FACTA-related-drug->DrugBank:BIOD00057[Fragment],DrugBank:APRD00729[Parkin],DrugBank:APRD00017[Tretinoin],DrugBank:APRD00328[Selectin], 1-pathway->kegg:path:hsa04010[MAPK signaling pathway],
MAPT	IL1RAPL1	1-FACTA-related-disease->UMLS:C1868675[PARK2], 2-FACTA-related-drug->DrugBank:APRD00729[Parkin],DrugBank:APRD00017[Tretinoin],
MAPT	HDAC4	1-GoPubMed-related-gene->84830[C6orf105], 1-FACTA-related-gene->HUMANGGP:009990[C6orf105], 5-FACTA-related-drug->DrugBank:APRD00729[Parkin],DrugBank:EXPT02079[lysine],DrugBank:APRD00140[Tretinoin],DrugBank:APRD00017[Tretinoin],DrugBank:EXPT00573[Aspartic Acid],
MAPT	DAB1	1-FACTA-related-disease->UMLS:C1868675[PARK2], 2-FACTA-related-drug->DrugBank:APRD00729[Parkin],DrugBank:BIOD00057[Fragment], 1-pathway->nci_nature_pid:Reelin_signaling_pathway[],
MAPT	PARK2	6-FACTA-related-disease->UMLS:C1868675[PARK2],UMLS:C1868595[PARK1],UMLS:C1865581[PARK3],UMLS:C1858351[SCA11],UMLS:C1854488[SCA13],UMLS:C0752122[SCA4], 2-FACTA-related-drug->DrugBank:APRD00729[Parkin],DrugBank:BIOD00057[Fragment],
MAPT	PLCD1	2-GoPubMed-related-disease->mesh:20774[Pick Disease of the Brain],mesh:13494[Supranuclear Palsy, Progressive], 1-FACTA-related-drug->DrugBank:BIOD00057[Fragment],
MAPT	DAPK1	2-GoPubMed-related-gene->8735[MYH13],84547[PGBD1], 3-FACTA-related-gene->HUMANGGP:041779[SORCS1],HUMANGGP:022503[APH1B],HUMANGGP:002953[EIF2AK2], 2-FACTA-related-drug->DrugBank:APRD00017[Tretinoin],DrugBank:APRD00140[Tretinoin],
MAPT	LAMB1	1-GoPubMed-related-disease->mesh:20240[Apraxia, Ideomotor], 4-FACTA-related-drug->DrugBank:APRD00140[Tretinoin],DrugBank:APRD00017[Tretinoin],DrugBank:BIOD00057[Fragment],DrugBank:APRD00691[Estradiol],
MUS81	ESRRB	1-FACTA-related-drug->DrugBank:BIOD00001[DNase I],
MUS81	NTRK1	3-FACTA-related-drug->DrugBank:APRD00506[Spectrum],DrugBank:APRD00552[Spectrum],DrugBank:APRD00631[Gel],
MUS81	NLGN4X	2-FACTA-related-drug->DrugBank:APRD00506[Spectrum],DrugBank:APRD00552[Spectrum],
MUS81	CREBBP	3-FACTA-related-drug->DrugBank:BIOD00001[DNase I],DrugBank:APRD00506[Spectrum],DrugBank:APRD00552[Spectrum],
MUS81	DDX11	2-GoPubMed-related-GO->GO:0048256[flap endonuclease activity],GO:0004386[helicase activity], 2-GoPubMed-related-disease->mesh:5199[Fanconi Anemia],mesh:29502[Anemia, Hypoplastic, Congenital], 2-FACTA-related-disease->UMLS:C0015624[Fanconi],UMLS:C0043346[Xeroderma Pigmentosum],
MUS81	HOXB1	3-FACTA-related-drug->DrugBank:APRD00506[Spectrum],DrugBank:APRD00631[Gel],DrugBank:APRD00552[Spectrum],
MUS81	DLX6	1-FACTA-related-drug->DrugBank:BIOD00001[DNase I],
MUS81	AHI1	3-FACTA-related-drug->DrugBank:APRD00506[Spectrum],DrugBank:APRD00552[Spectrum],DrugBank:APRD00631[Gel],
MUS81	PINX1	3-GoPubMed-related-GO->GO:0042162[telomeric DNA binding],GO:0003697[single-stranded DNA binding],GO:0043566[structure-specific DNA binding], 4-GoPubMed-related-disease->mesh:53903[DNA Breaks, Double-Stranded],mesh:1260[Ataxia Telangiectasia],mesh:43171[Chromosomal Instability],mesh:42822[Genomic Instability], 3-FACTA-related-disease->UMLS:C1326912[tumorigenesis],UMLS:C0023487[acute promyelocytic …
MUS81	MBD4	2-GoPubMed-related-gene->23583[SMUG1],27030[MLH3], 1-GoPubMed-related-disease->mesh:42822[Genomic Instability], 1-FACTA-related-disease->UMLS:C1326912[tumorigenesis],
MUS81	CACNA1G	2-GoPubMed-related-disease->mesh:42822[Genomic Instability],mesh:14898[Werner Syndrome], 1-FACTA-related-disease->UMLS:C0043119[WRN], 2-FACTA-related-drug->DrugBank:APRD00506[Spectrum],DrugBank:APRD00552[Spectrum],
MUS81	CADM1	2-FACTA-related-drug->DrugBank:APRD00506[Spectrum],DrugBank:APRD00552[Spectrum],
MUS81	CA6	4-FACTA-related-drug->DrugBank:BIOD00001[DNase I],DrugBank:APRD00506[Spectrum],DrugBank:APRD00552[Spectrum],DrugBank:APRD00631[Gel],
MUS81	DHCR7	3-FACTA-related-drug->DrugBank:BIOD00001[DNase I],DrugBank:APRD00506[Spectrum],DrugBank:APRD00552[Spectrum],
MUS81	NSD1	2-FACTA-related-drug->DrugBank:APRD00506[Spectrum],DrugBank:APRD00552[Spectrum],
MUS81	CHD7	3-FACTA-related-drug->DrugBank:BIOD00001[DNase I],DrugBank:APRD00506[Spectrum],DrugBank:APRD00552[Spectrum],
MYBL2	CADM1	2-FACTA-related-drug->DrugBank:APRD00506[Spectrum],DrugBank:APRD00552[Spectrum],
MYBL2	CHST5	1-FACTA-related-drug->DrugBank:APRD00396[Estrogens],
MYBL2	DHCR7	2-FACTA-related-drug->DrugBank:APRD00506[Spectrum],DrugBank:APRD00552[Spectrum],
MYBL2	ARNT2	1-FACTA-related-drug->DrugBank:APRD00396[Estrogens],
MYBL2	CHD7	1-GoPubMed-related-GO->GO:0004683[calmodulin-dependent protein kinase activity], 2-FACTA-related-drug->DrugBank:APRD00506[Spectrum],DrugBank:APRD00552[Spectrum],
MYBL2	ESRRB	1-FACTA-related-drug->DrugBank:APRD00396[Estrogens],
MYBL2	CNTNAP2	2-FACTA-related-drug->DrugBank:APRD00506[Spectrum],DrugBank:APRD00552[Spectrum],
MYBL2	CREBBP	2-GoPubMed-related-GO->GO:0004402[histone acetyltransferase activity],GO:0004468[lysine N-acetyltransferase activity], 2-FACTA-related-drug->DrugBank:APRD00506[Spectrum],DrugBank:APRD00552[Spectrum], 1-pathway->nci_nature_pid:E2F_transcription_factor_network[],
MYBL2	NLGN4X	2-FACTA-related-drug->DrugBank:APRD00506[Spectrum],DrugBank:APRD00552[Spectrum],
MYBL2	HOXB1	2-FACTA-related-drug->DrugBank:APRD00506[Spectrum],DrugBank:APRD00552[Spectrum],
MYBL2	HRAS	1-FACTA-related-disease->UMLS:C1302772[Cutaneous Lymphoma],
MYBL2	AHI1	2-FACTA-related-drug->DrugBank:APRD00506[Spectrum],DrugBank:APRD00552[Spectrum],
MYBL2	NTRK1	2-FACTA-related-drug->DrugBank:APRD00506[Spectrum],DrugBank:APRD00552[Spectrum],
MYBL2	NPAS2	2-FACTA-related-drug->DrugBank:APRD00506[Spectrum],DrugBank:APRD00552[Spectrum],
MYBL2	NSD1	1-GoPubMed-related-GO->GO:0004683[calmodulin-dependent protein kinase activity], 2-FACTA-related-drug->DrugBank:APRD00506[Spectrum],DrugBank:APRD00552[Spectrum],
MYBL2	CACNA1G	1-FACTA-related-gene->HUMANGGP:038143[SDC4], 2-FACTA-related-drug->DrugBank:APRD00506[Spectrum],DrugBank:APRD00552[Spectrum],
MYBPC3	CA6	3-FACTA-related-drug->DrugBank:APRD00506[Spectrum],DrugBank:APRD00552[Spectrum],DrugBank:APRD00631[Gel],
MYBPC3	AHI1	3-FACTA-related-drug->DrugBank:APRD00506[Spectrum],DrugBank:APRD00552[Spectrum],DrugBank:APRD00631[Gel],
MYBPC3	CHD7	3-FACTA-related-drug->DrugBank:EXPT02079[lysine],DrugBank:APRD00506[Spectrum],DrugBank:APRD00552[Spectrum],
MYBPC3	DMD	1-FACTA-related-drug->DrugBank:BIOD00057[Fragment], 2-pathway->kegg:path:hsa05410[Hypertrophic cardiomyopathy (HCM)],kegg:path:hsa05414[Dilated cardiomyopathy],
MYBPC3	NLGN4X	2-FACTA-related-drug->DrugBank:APRD00506[Spectrum],DrugBank:APRD00552[Spectrum],
MYBPC3	DHCR7	1-FACTA-related-disease->UMLS:C0263541[Founder], 3-FACTA-related-drug->DrugBank:BIOD00057[Fragment],DrugBank:APRD00506[Spectrum],DrugBank:APRD00552[Spectrum],
MYBPC3	ITGB3	1-FACTA-related-gene->HUMANGGP:041910[ITGA8], 1-FACTA-related-disease->UMLS:C0263541[Founder], 1-FACTA-related-drug->DrugBank:BIOD00057[Fragment], 2-pathway->kegg:path:hsa05410[Hypertrophic cardiomyopathy (HCM)],kegg:path:hsa05414[Dilated cardiomyopathy],
MYBPC3	HOXB1	4-FACTA-related-drug->DrugBank:EXPT02079[lysine],DrugBank:APRD00506[Spectrum],DrugBank:APRD00631[Gel],DrugBank:APRD00552[Spectrum],
MYBPC3	SHANK3	2-GoPubMed-related-GO->GO:0003779[actin binding],GO:0008092[cytoskeletal protein binding], 3-FACTA-related-drug->DrugBank:BIOD00057[Fragment],DrugBank:APRD00506[Spectrum],DrugBank:APRD00552[Spectrum],
MYBPC3	CADM1	2-FACTA-related-drug->DrugBank:APRD00506[Spectrum],DrugBank:APRD00552[Spectrum],
MYBPC3	NOS1AP	1-GoPubMed-related-GO->GO:0008016[regulation of heart contraction], 2-GoPubMed-related-disease->mesh:16757[Death, Sudden, Cardiac],mesh:3645[Death, Sudden], 2-FACTA-related-disease->UMLS:C0263541[Founder],UMLS:C0340279[ventricular hypertrophy], 1-FACTA-related-drug->DrugBank:BIOD00057[Fragment],
MYBPC3	CREBBP	3-FACTA-related-drug->DrugBank:EXPT02079[lysine],DrugBank:APRD00506[Spectrum],DrugBank:APRD00552[Spectrum],
MYBPC3	NTRK1	4-FACTA-related-drug->DrugBank:EXPT02079[lysine],DrugBank:APRD00506[Spectrum],DrugBank:APRD00552[Spectrum],DrugBank:APRD00631[Gel],
MYBPC3	NSD1	3-FACTA-related-drug->DrugBank:EXPT02079[lysine],DrugBank:APRD00506[Spectrum],DrugBank:APRD00552[Spectrum],
MYBPC3	ITGB7	2-pathway->kegg:path:hsa05410[Hypertrophic cardiomyopathy (HCM)],kegg:path:hsa05414[Dilated cardiomyopathy],
MYBPC3	CNTNAP2	3-FACTA-related-drug->DrugBank:BIOD00057[Fragment],DrugBank:APRD00506[Spectrum],DrugBank:APRD00552[Spectrum],
NCOA1	GRIP1	4-GoPubMed-related-GO->GO:0008140[cAMP response element binding protein binding],GO:0003713[transcription coactivator activity],GO:0016563[transcription activator activity],GO:0003712[transcription cofactor activity], 1-GoPubMed-related-disease->mesh:13734[Androgen-Insensitivity Syndrome], 2-FACTA-related-gene->HUMANGGP:041085[NCOA1],HUMANGGP:041086[NCoA-1], 1-FACTA-related-disease->UMLS:C0242604…
NCOA1	PITX1	5-FACTA-related-drug->DrugBank:APRD00140[Tretinoin],DrugBank:APRD00017[Tretinoin],DrugBank:EXPT02079[lysine],DrugBank:APRD00396[Estrogens],DrugBank:APRD00627[Progesterone],
NCOA1	ESR1	1-GoPubMed-related-gene->84612[PARD6B], 4-GoPubMed-related-GO->GO:0035066[positive regulation of histone acetylation],GO:0031058[positive regulation of histone modification],GO:0000773[phosphatidyl-N-methylethanolamine N-methyltransferase activity],GO:0003712[transcription cofactor activity], 2-GoPubMed-related-disease->mesh:9376[Neoplasms, Hormone-Dependent],mesh:4714[Endometrial Hyperplasia], 3…
NCOA1	CREBBP	8-GoPubMed-related-GO->GO:0034971[histone H3-R17 methylation],GO:0008140[cAMP response element binding protein binding],GO:0003713[transcription coactivator activity],GO:0035066[positive regulation of histone acetylation],GO:0016563[transcription activator activity],GO:0035035[histone acetyltransferase binding],GO:0031058[positive regulation of histone modification],GO:0003712[transcription cofac…
NCOA1	MEF2C	2-GoPubMed-related-disease->mesh:18233[Rhabdomyosarcoma, Embryonal],mesh:18232[Rhabdomyosarcoma, Alveolar], 4-FACTA-related-drug->DrugBank:APRD00362[Retinoic Acid],DrugBank:APRD00017[Tretinoin],DrugBank:APRD00627[Progesterone],DrugBank:APRD00140[Tretinoin], 1-pathway->netpath:TGF_beta_Receptor[],
NCOA1	TSN	1-GoPubMed-related-disease->mesh:18232[Rhabdomyosarcoma, Alveolar], 1-FACTA-related-drug->DrugBank:EXPT02079[lysine],
NCOA1	RAI1	2-GoPubMed-related-disease->mesh:53098[Hypophosphatemic Rickets, X-Linked Dominant],mesh:7015[Hypophosphatemia, Familial], 3-FACTA-related-drug->DrugBank:APRD00362[Retinoic Acid],DrugBank:APRD00140[Tretinoin],DrugBank:APRD00017[Tretinoin],
NCOA1	TBX1	4-GoPubMed-related-GO->GO:0008140[cAMP response element binding protein binding],GO:0003713[transcription coactivator activity],GO:0016563[transcription activator activity],GO:0003712[transcription cofactor activity], 4-FACTA-related-drug->DrugBank:APRD00140[Tretinoin],DrugBank:APRD00017[Tretinoin],DrugBank:EXPT02079[lysine],DrugBank:APRD00627[Progesterone],
NCOA1	GNAS	1-FACTA-related-disease->UMLS:C0242604[Thyroid Hormone Resistance Syndrome], 5-FACTA-related-drug->DrugBank:APRD00140[Tretinoin],DrugBank:EXPT01027[Glycerol],DrugBank:APRD00017[Tretinoin],DrugBank:EXPT02079[lysine],DrugBank:APRD00627[Progesterone],
NCOA1	NSD1	4-FACTA-related-drug->DrugBank:EXPT02079[lysine],DrugBank:APRD00362[Retinoic Acid],DrugBank:APRD00140[Tretinoin],DrugBank:APRD00017[Tretinoin], 1-pathway->netpath:AndrogenReceptor[],
NCOA1	EN2	1-GoPubMed-related-disease->mesh:18232[Rhabdomyosarcoma, Alveolar], 1-FACTA-related-disease->UMLS:C0206655[Rhabdomyosarcoma, Alveolar], 3-FACTA-related-drug->DrugBank:APRD00140[Tretinoin],DrugBank:APRD00017[Tretinoin],DrugBank:APRD00362[Retinoic Acid],
NCOA1	SLC1A1	4-FACTA-related-drug->DrugBank:APRD00362[Retinoic Acid],DrugBank:APRD00140[Tretinoin],DrugBank:APRD00017[Tretinoin],DrugBank:APRD00627[Progesterone],
NCOA1	IL1RAPL1	3-FACTA-related-drug->DrugBank:APRD00362[Retinoic Acid],DrugBank:EXPT01027[Glycerol],DrugBank:APRD00017[Tretinoin],
NCOA1	CTNNA3	1-FACTA-related-disease->UMLS:C0699885[carcinoma of the bladder],
NCOA1	ARNT2	2-FACTA-related-drug->DrugBank:APRD00396[Estrogens],DrugBank:APRD00691[Estradiol],
NCOA1	NRCAM	2-FACTA-related-disease->UMLS:C0206655[Rhabdomyosarcoma, Alveolar],UMLS:C0206656[embryonal rhabdomyosarcoma], 1-FACTA-related-drug->DrugBank:APRD00627[Progesterone],
NIPA1	NRXN1	3-GoPubMed-related-GO->GO:0007416[synapse assembly],GO:0050808[synapse organization],GO:0043062[extracellular structure organization], 3-FACTA-related-disease->UMLS:C0008074[Child Development Disorders, Pervasive],UMLS:C0036857[severe mental retardation],UMLS:C1855900[HCG],
NIPA1	APBA2	1-GoPubMed-related-disease->mesh:17204[Angelman Syndrome], 2-FACTA-related-disease->UMLS:C0008074[Child Development Disorders, Pervasive],UMLS:C1855900[HCG],
NIPA1	CNTN4	2-GoPubMed-related-GO->GO:0007409[axonogenesis],GO:0048667[cell morphogenesis involved in neuron differentiation], 1-FACTA-related-disease->UMLS:C1855900[HCG], 1-FACTA-related-drug->DrugBank:BIOD00057[Fragment],
NIPA1	NLGN4X	3-GoPubMed-related-GO->GO:0007416[synapse assembly],GO:0050808[synapse organization],GO:0043062[extracellular structure organization], 2-FACTA-related-disease->UMLS:C0020758[ichthyosis],UMLS:C0020757[ichthyosis],
NIPA1	SLC9A9	1-GoPubMed-related-GO->GO:0001764[neuron migration], 1-GoPubMed-related-disease->mesh:17204[Angelman Syndrome],
NIPA1	GABRB1	1-FACTA-related-drug->DrugBank:BIOD00057[Fragment],
NIPA1	UBE3A	1-GoPubMed-related-gene->8926[SNURF], 2-GoPubMed-related-disease->mesh:17204[Angelman Syndrome],mesh:11218[Prader-Willi Syndrome], 1-FACTA-related-gene->HUMANGGP:004935[GCP5], 2-FACTA-related-disease->UMLS:C0162635[Angelman syndrome],UMLS:C0036857[severe mental retardation], 1-FACTA-related-drug->DrugBank:BIOD00057[Fragment],
NIPA1	UBE2H	1-GoPubMed-related-disease->mesh:17204[Angelman Syndrome], 1-FACTA-related-disease->UMLS:C0162635[Angelman syndrome],
NIPA1	PLCD1	1-FACTA-related-drug->DrugBank:BIOD00057[Fragment],
NIPA1	LRRC1	1-GoPubMed-related-GO->GO:0003774[motor activity], 1-FACTA-related-drug->DrugBank:BIOD00057[Fragment],
NIPA1	NOS1AP	1-FACTA-related-disease->UMLS:C0008074[Child Development Disorders, Pervasive], 1-FACTA-related-drug->DrugBank:BIOD00057[Fragment],
NIPA1	ATP2B2	1-FACTA-related-drug->DrugBank:BIOD00057[Fragment],
NIPA1	NDNL2	2-GoPubMed-related-GO->GO:0004066[asparagine synthase (glutamine-hydrolyzing) activity],GO:0016884[carbon-nitrogen ligase activity, with glutamine as amido-N-donor], 2-GoPubMed-related-disease->mesh:17204[Angelman Syndrome],mesh:11218[Prader-Willi Syndrome],
NIPA1	MED12	1-FACTA-related-drug->DrugBank:BIOD00057[Fragment],
NIPA1	CDH9	1-GoPubMed-related-gene->51062[ATL1],
NIPA1	SHANK2	1-GoPubMed-related-GO->GO:0007416[synapse assembly], 2-GoPubMed-related-disease->mesh:20336[Paraparesis, Spastic],mesh:20335[Paraparesis], 2-FACTA-related-disease->UMLS:C0008074[Child Development Disorders, Pervasive],UMLS:C1855900[HCG],
NIPA1	ATP10A	2-GoPubMed-related-disease->mesh:17204[Angelman Syndrome],mesh:11218[Prader-Willi Syndrome], 1-FACTA-related-disease->UMLS:C0162635[Angelman syndrome],
NLGN2	NRXN2	7-FACTA-related-gene->HUMANGGP:038951[NRXN2],HUMANGGP:021925[NRXN3],HUMANGGP:022666[NLGN1],HUMANGGP:010914[NRXN1],HUMANGGP:014728[neuroligin 3],HUMANGGP:014727[NLGN3],HUMANGGP:030076[olfactory], 2-FACTA-related-disease->UMLS:C0004352[autism],UMLS:C0001511[Adhesion], 1-FACTA-related-drug->DrugBank:APRD00256[Valproic Acid], 1-pathway->kegg:path:hsa04514[Cell adhesion molecules (CAMs)],
NLGN2	NRXN1	1-GoPubMed-related-GO->GO:0042043[neurexin binding], 5-FACTA-related-gene->HUMANGGP:010914[NRXN1],HUMANGGP:038951[NRXN2],HUMANGGP:021925[NRXN3],HUMANGGP:022666[NLGN1],HUMANGGP:014727[NLGN3], 1-FACTA-related-disease->UMLS:C0004352[autism], 1-FACTA-related-drug->DrugBank:APRD00256[Valproic Acid], 1-pathway->kegg:path:hsa04514[Cell adhesion molecules (CAMs)],
NLGN2	GPR139	3-GoPubMed-related-GO->GO:0005102[receptor binding],GO:0005515[protein binding],GO:0005488[binding],
NLGN2	CNTNAP2	1-FACTA-related-disease->UMLS:C0004352[autism], 1-pathway->kegg:path:hsa04514[Cell adhesion molecules (CAMs)],
NLGN2	NDNL2	1-GoPubMed-related-GO->GO:0007399[nervous system development], 1-FACTA-related-disease->UMLS:C0004352[autism],
NLGN2	MDGA2	1-GoPubMed-related-GO->GO:0007399[nervous system development], 2-FACTA-related-gene->HUMANGGP:010914[NRXN1],HUMANGGP:030076[olfactory], 2-FACTA-related-disease->UMLS:C0004352[autism],UMLS:C0001511[Adhesion],
NLGN2	CDH10	1-GoPubMed-related-GO->GO:0032502[developmental process], 1-FACTA-related-gene->HUMANGGP:030076[olfactory], 2-FACTA-related-disease->UMLS:C0004352[autism],UMLS:C0001511[Adhesion],
NLGN2	RELN	1-GoPubMed-related-GO->GO:0042043[neurexin binding], 1-FACTA-related-drug->DrugBank:APRD00256[Valproic Acid],
NLGN2	SHANK3	1-GoPubMed-related-gene->54413[NLGN3], 1-GoPubMed-related-GO->GO:0042043[neurexin binding], 3-FACTA-related-gene->HUMANGGP:014727[NLGN3],HUMANGGP:010914[NRXN1],HUMANGGP:014728[neuroligin 3], 1-FACTA-related-disease->UMLS:C0004352[autism],
NLGN2	SHANK2	1-GoPubMed-related-gene->54413[NLGN3], 1-GoPubMed-related-GO->GO:0042043[neurexin binding], 1-FACTA-related-disease->UMLS:C0004352[autism],
NLGN2	HOXB1	1-FACTA-related-disease->UMLS:C0004352[autism], 1-FACTA-related-drug->DrugBank:APRD00256[Valproic Acid],
NLGN2	CDH9	3-GoPubMed-related-GO->GO:0005102[receptor binding],GO:0005515[protein binding],GO:0005488[binding], 1-GoPubMed-related-disease->mesh:267[Adhesions], 2-FACTA-related-disease->UMLS:C0004352[autism],UMLS:C0001511[Adhesion],
NLGN2	NLGN3	1-GoPubMed-related-GO->GO:0042043[neurexin binding], 7-FACTA-related-gene->HUMANGGP:014727[NLGN3],HUMANGGP:018904[NLGN4Y],HUMANGGP:022666[NLGN1],HUMANGGP:014728[neuroligin 3],HUMANGGP:021925[NRXN3],HUMANGGP:038951[NRXN2],HUMANGGP:010914[NRXN1], 1-FACTA-related-disease->UMLS:C0004352[autism], 1-FACTA-related-drug->DrugBank:APRD00256[Valproic Acid], 1-pathway->kegg:path:hsa04514[Cell adhesion molec…
NLGN2	NLGN1	1-GoPubMed-related-gene->54413[NLGN3], 3-GoPubMed-related-GO->GO:0042043[neurexin binding],GO:0005515[protein binding],GO:0005488[binding], 1-GoPubMed-related-disease->mesh:267[Adhesions], 7-FACTA-related-gene->HUMANGGP:022666[NLGN1],HUMANGGP:018904[NLGN4Y],HUMANGGP:021925[NRXN3],HUMANGGP:038951[NRXN2],HUMANGGP:014727[NLGN3],HUMANGGP:010914[NRXN1],HUMANGGP:014728[neuroligin 3], 2-FACTA-related-di…
NLGN2	NLGN4Y	1-GoPubMed-related-gene->54413[NLGN3], 3-GoPubMed-related-GO->GO:0042043[neurexin binding],GO:0005515[protein binding],GO:0005488[binding], 1-GoPubMed-related-disease->mesh:13568[Pathological Conditions, Signs and Symptoms], 4-FACTA-related-gene->HUMANGGP:018904[NLGN4Y],HUMANGGP:022666[NLGN1],HUMANGGP:014727[NLGN3],HUMANGGP:014728[neuroligin 3], 1-FACTA-related-disease->UMLS:C0004352[autism],
NLGN2	NLGN4X	1-GoPubMed-related-gene->54413[NLGN3], 2-GoPubMed-related-GO->GO:0042043[neurexin binding],GO:0005515[protein binding], 3-FACTA-related-gene->HUMANGGP:022666[NLGN1],HUMANGGP:014728[neuroligin 3],HUMANGGP:014727[NLGN3], 1-FACTA-related-disease->UMLS:C0004352[autism], 1-pathway->kegg:path:hsa04514[Cell adhesion molecules (CAMs)],
NLGN2	FBXO40	2-GoPubMed-related-GO->GO:0005102[receptor binding],GO:0005515[protein binding], 2-FACTA-related-gene->HUMANGGP:022666[NLGN1],HUMANGGP:010914[NRXN1], 2-FACTA-related-disease->UMLS:C0004352[autism],UMLS:C0001511[Adhesion],
NLGN2	GTF2I	1-FACTA-related-drug->DrugBank:APRD00256[Valproic Acid],
NLGN2	BZRAP1	1-GoPubMed-related-GO->GO:0005488[binding], 1-FACTA-related-gene->HUMANGGP:010914[NRXN1], 1-FACTA-related-disease->UMLS:C0004352[autism],
NLGN2	ASTN2	2-GoPubMed-related-GO->GO:0007155[cell adhesion],GO:0022610[biological adhesion], 2-FACTA-related-gene->HUMANGGP:022666[NLGN1],HUMANGGP:010914[NRXN1], 2-FACTA-related-disease->UMLS:C0004352[autism],UMLS:C0001511[Adhesion],
NLGN2	RFWD2	2-FACTA-related-gene->HUMANGGP:022666[NLGN1],HUMANGGP:010914[NRXN1], 2-FACTA-related-disease->UMLS:C0004352[autism],UMLS:C0001511[Adhesion],
NRXN3	NLGN1	2-GoPubMed-related-gene->9378[NRXN1],54413[NLGN3], 6-GoPubMed-related-GO->GO:0042043[neurexin binding],GO:0007416[synapse assembly],GO:0050808[synapse organization],GO:0043062[extracellular structure organization],GO:0005515[protein binding],GO:0005488[binding], 1-GoPubMed-related-disease->mesh:19970[Cocaine-Related Disorders], 6-FACTA-related-gene->HUMANGGP:022666[NLGN1],HUMANGGP:021925[NRXN3],H…
NRXN3	FBXO40	2-GoPubMed-related-gene->22871[NLGN1],9378[NRXN1], 1-GoPubMed-related-GO->GO:0005515[protein binding], 2-FACTA-related-gene->HUMANGGP:022666[NLGN1],HUMANGGP:010914[NRXN1], 2-FACTA-related-disease->UMLS:C0004352[autism],UMLS:C0001511[Adhesion],
NRXN3	GTF2I	1-FACTA-related-drug->DrugBank:APRD00256[Valproic Acid],
NRXN3	GABRA4	2-GoPubMed-related-GO->GO:0004871[signal transducer activity],GO:0060089[molecular transducer activity], 1-GoPubMed-related-disease->mesh:14029[Tobacco Use Disorder], 4-FACTA-related-disease->UMLS:C0028043[nicotine addiction],UMLS:C0040336[Tobacco Use Disorder],UMLS:C0004352[autism],UMLS:C1510472[drug addiction],
NRXN3	CADM1	1-GoPubMed-related-GO->GO:0042043[neurexin binding], 5-FACTA-related-gene->HUMANGGP:017997[CADM1],HUMANGGP:012357[C11orf70],HUMANGGP:013420[JUB],HUMANGGP:021925[NRXN3],HUMANGGP:020913[TPD52],
NRXN3	NLGN3	2-GoPubMed-related-gene->22871[NLGN1],9378[NRXN1], 4-GoPubMed-related-GO->GO:0042043[neurexin binding],GO:0007416[synapse assembly],GO:0050808[synapse organization],GO:0043062[extracellular structure organization], 1-GoPubMed-related-disease->mesh:19970[Cocaine-Related Disorders], 6-FACTA-related-gene->HUMANGGP:014727[NLGN3],HUMANGGP:022666[NLGN1],HUMANGGP:014728[neuroligin 3],HUMANGGP:021925[NRX…
NRXN3	NRXN2	1-GoPubMed-related-gene->9378[NRXN1], 3-GoPubMed-related-GO->GO:0007416[synapse assembly],GO:0050808[synapse organization],GO:0043062[extracellular structure organization], 7-FACTA-related-gene->HUMANGGP:038951[NRXN2],HUMANGGP:021925[NRXN3],HUMANGGP:022666[NLGN1],HUMANGGP:010914[NRXN1],HUMANGGP:014728[neuroligin 3],HUMANGGP:014727[NLGN3],HUMANGGP:010912[neurexin 1], 3-FACTA-related-disease->UMLS:…
NRXN3	NRXN1	2-GoPubMed-related-gene->9379[NRXN2],22871[NLGN1], 4-GoPubMed-related-GO->GO:0042043[neurexin binding],GO:0007416[synapse assembly],GO:0050808[synapse organization],GO:0043062[extracellular structure organization], 1-GoPubMed-related-disease->mesh:14029[Tobacco Use Disorder], 5-FACTA-related-gene->HUMANGGP:010914[NRXN1],HUMANGGP:038951[NRXN2],HUMANGGP:021925[NRXN3],HUMANGGP:022666[NLGN1],HUMANGGP…
NRXN3	NLGN4Y	1-GoPubMed-related-gene->54413[NLGN3], 3-GoPubMed-related-GO->GO:0042043[neurexin binding],GO:0005515[protein binding],GO:0005488[binding], 3-FACTA-related-gene->HUMANGGP:022666[NLGN1],HUMANGGP:014727[NLGN3],HUMANGGP:014728[neuroligin 3], 1-FACTA-related-disease->UMLS:C0004352[autism],
NRXN3	ASTN2	2-GoPubMed-related-gene->22871[NLGN1],9378[NRXN1], 2-FACTA-related-gene->HUMANGGP:022666[NLGN1],HUMANGGP:010914[NRXN1], 4-FACTA-related-disease->UMLS:C0085281[addiction],UMLS:C0004352[autism],UMLS:C0036341[schizophrenia],UMLS:C0001511[Adhesion],
NRXN3	NLGN4X	1-GoPubMed-related-gene->54413[NLGN3], 5-GoPubMed-related-GO->GO:0042043[neurexin binding],GO:0007416[synapse assembly],GO:0050808[synapse organization],GO:0043062[extracellular structure organization],GO:0005515[protein binding], 3-FACTA-related-gene->HUMANGGP:022666[NLGN1],HUMANGGP:014728[neuroligin 3],HUMANGGP:014727[NLGN3], 1-FACTA-related-disease->UMLS:C0004352[autism],
NRXN3	DLX1	1-GoPubMed-related-disease->mesh:14096[Tooth, Supernumerary], 2-FACTA-related-disease->UMLS:C0004352[autism],UMLS:C0017650[Globus],
NRXN3	SHANK3	2-GoPubMed-related-gene->9378[NRXN1],54413[NLGN3], 4-GoPubMed-related-GO->GO:0042043[neurexin binding],GO:0007416[synapse assembly],GO:0050808[synapse organization],GO:0043062[extracellular structure organization], 3-FACTA-related-gene->HUMANGGP:014727[NLGN3],HUMANGGP:010914[NRXN1],HUMANGGP:014728[neuroligin 3], 1-FACTA-related-disease->UMLS:C0004352[autism],
NRXN3	ARNT2	2-GoPubMed-related-GO->GO:0005515[protein binding],GO:0005488[binding], 3-GoPubMed-related-disease->mesh:2971[Cleft Lip],mesh:8047[Lip Diseases],mesh:9056[Mouth Abnormalities],
NRXN3	RIMS3	2-FACTA-related-disease->UMLS:C0004352[autism],UMLS:C0036341[schizophrenia],
NRXN3	MARK1	3-FACTA-related-disease->UMLS:C0040336[Tobacco Use Disorder],UMLS:C0004352[autism],UMLS:C1326912[tumorigenesis],
NRXN3	TDO2	5-FACTA-related-disease->UMLS:C0040336[Tobacco Use Disorder],UMLS:C1510472[drug addiction],UMLS:C0004352[autism],UMLS:C0036341[schizophrenia],UMLS:C0001973[Alcoholism],
NRXN3	RAB39B	2-GoPubMed-related-disease->mesh:18236[Carcinoma, Embryonal],mesh:18239[Seminoma], 3-FACTA-related-disease->UMLS:C0027658[Neoplasms, Germ Cell and Embryonal],UMLS:C0004352[autism],UMLS:C0039590[Testicular Neoplasms],
NRXN3	RELN	1-GoPubMed-related-GO->GO:0042043[neurexin binding], 1-FACTA-related-drug->DrugBank:APRD00256[Valproic Acid],
OTX1	NFIA	4-GoPubMed-related-GO->GO:0004530[deoxyribonuclease I activity],GO:0016888[endodeoxyribonuclease activity, producing 5'-phosphomonoesters],GO:0004520[endodeoxyribonuclease activity],GO:0004536[deoxyribonuclease activity], 1-FACTA-related-disease->UMLS:C0497552[Nervous System Malformations], 2-FACTA-related-drug->DrugBank:APRD00140[Tretinoin],DrugBank:APRD00017[Tretinoin],
OTX1	DLX2	1-GoPubMed-related-GO->GO:0030900[forebrain development], 3-FACTA-related-disease->UMLS:C0233639[Autism],UMLS:C0497552[Nervous System Malformations],UMLS:C0022360[Jaw Abnormalities], 3-FACTA-related-drug->DrugBank:APRD00140[Tretinoin],DrugBank:BIOD00001[DNase I],DrugBank:APRD00017[Tretinoin],
OTX1	FOXP2	3-GoPubMed-related-disease->mesh:7806[Language Disorders],mesh:3147[Communication Disorders],mesh:4410[Dyslexia], 1-FACTA-related-drug->DrugBank:APRD00280[Frontal],
OTX1	NDNL2	2-GoPubMed-related-GO->GO:0007420[brain development],GO:0007417[central nervous system development], 2-GoPubMed-related-disease->mesh:7806[Language Disorders],mesh:3147[Communication Disorders],
OTX1	CTTNBP2	3-GoPubMed-related-GO->GO:0004530[deoxyribonuclease I activity],GO:0016888[endodeoxyribonuclease activity, producing 5'-phosphomonoesters],GO:0004520[endodeoxyribonuclease activity], 2-GoPubMed-related-disease->mesh:7806[Language Disorders],mesh:3147[Communication Disorders], 1-FACTA-related-drug->DrugBank:BIOD00001[DNase I],
OTX1	NLGN4Y	2-GoPubMed-related-disease->mesh:7859[Learning Disorders],mesh:3147[Communication Disorders],
OTX1	ROBO1	4-GoPubMed-related-disease->mesh:4410[Dyslexia],mesh:7859[Learning Disorders],mesh:7806[Language Disorders],mesh:3147[Communication Disorders],
OTX1	EN2	1-FACTA-related-gene->HUMANGGP:037747[GBX2], 2-FACTA-related-disease->UMLS:C0233639[Autism],UMLS:C0497552[Nervous System Malformations], 4-FACTA-related-drug->DrugBank:APRD00140[Tretinoin],DrugBank:APRD00017[Tretinoin],DrugBank:APRD00362[Retinoic Acid],DrugBank:APRD00450[Norepinephrine],
OTX1	RELN	1-GoPubMed-related-GO->GO:0001764[neuron migration], 2-FACTA-related-disease->UMLS:C0233639[Autism],UMLS:C0497552[Nervous System Malformations], 4-FACTA-related-drug->DrugBank:BIOD00001[DNase I],DrugBank:APRD00280[Frontal],DrugBank:APRD00140[Tretinoin],DrugBank:APRD00017[Tretinoin],
OTX1	SHANK3	1-FACTA-related-disease->UMLS:C0233639[Autism], 3-FACTA-related-drug->DrugBank:APRD00280[Frontal],DrugBank:EXPT01447[Fluorescein],DrugBank:APRD00979[Fluorescein],
OTX1	SCN2A	4-FACTA-related-drug->DrugBank:APRD00140[Tretinoin],DrugBank:APRD00017[Tretinoin],DrugBank:EXPT01447[Fluorescein],DrugBank:APRD00979[Fluorescein],
OTX1	CNTNAP5	2-GoPubMed-related-disease->mesh:7806[Language Disorders],mesh:3147[Communication Disorders], 1-FACTA-related-disease->UMLS:C0233639[Autism],
OTX1	DLX6	2-GoPubMed-related-GO->GO:0030900[forebrain development],GO:0007420[brain development], 1-FACTA-related-disease->UMLS:C0497552[Nervous System Malformations], 2-FACTA-related-drug->DrugBank:BIOD00001[DNase I],DrugBank:APRD00140[Tretinoin],
OTX1	FOXG1	1-GoPubMed-related-GO->GO:0030900[forebrain development], 2-FACTA-related-disease->UMLS:C0038273[stereotypies],UMLS:C0012236[DiGeorge Syndrome],
OTX1	TPH2	1-FACTA-related-disease->UMLS:C0038273[stereotypies], 2-FACTA-related-drug->DrugBank:APRD00280[Frontal],DrugBank:APRD00450[Norepinephrine],
OTX1	ASMT	3-FACTA-related-disease->UMLS:C0265234[Branchio-Oto-Renal Syndrome],UMLS:C0012236[DiGeorge Syndrome],UMLS:C0079588[STS],
OTX1	DLX1	1-GoPubMed-related-GO->GO:0001764[neuron migration], 1-FACTA-related-disease->UMLS:C0497552[Nervous System Malformations], 3-FACTA-related-drug->DrugBank:APRD00140[Tretinoin],DrugBank:BIOD00001[DNase I],DrugBank:APRD00017[Tretinoin],
OTX1	CHD7	1-FACTA-related-disease->UMLS:C0012236[DiGeorge Syndrome], 3-FACTA-related-drug->DrugBank:BIOD00001[DNase I],DrugBank:EXPT01447[Fluorescein],DrugBank:APRD00979[Fluorescein],
OTX1	RAI1	3-FACTA-related-drug->DrugBank:APRD00362[Retinoic Acid],DrugBank:APRD00140[Tretinoin],DrugBank:APRD00017[Tretinoin],
OTX1	TBX1	3-FACTA-related-disease->UMLS:C0012236[DiGeorge Syndrome],UMLS:C0220704[velocardiofacial syndrome],UMLS:C0265234[Branchio-Oto-Renal Syndrome], 2-FACTA-related-drug->DrugBank:APRD00140[Tretinoin],DrugBank:APRD00017[Tretinoin],
OTX1	NBEA	2-GoPubMed-related-GO->GO:0007420[brain development],GO:0007417[central nervous system development], 2-GoPubMed-related-disease->mesh:7806[Language Disorders],mesh:3147[Communication Disorders], 1-FACTA-related-disease->UMLS:C0233639[Autism],
OTX2	GNAS	7-FACTA-related-drug->DrugBank:APRD00134[Activin],DrugBank:APRD00181[CAM],DrugBank:BIOD00001[DNase I],DrugBank:APRD00140[Tretinoin],DrugBank:APRD00017[Tretinoin],DrugBank:EXPT02079[lysine],DrugBank:APRD00627[Progesterone],
OTX2	PSMD10	2-GoPubMed-related-disease->mesh:853[Anophthalmos],mesh:5124[Eye Abnormalities],
OTX2	OPHN1	1-GoPubMed-related-disease->mesh:5146[Facial Asymmetry],
OTX2	HOXB1	1-GoPubMed-related-gene->30062[RAX], 1-GoPubMed-related-GO->GO:0050254[rhodopsin kinase activity], 2-FACTA-related-disease->UMLS:C1863793[SCP],UMLS:C0206664[Teratocarcinoma], 6-FACTA-related-drug->DrugBank:APRD00017[Tretinoin],DrugBank:APRD00140[Tretinoin],DrugBank:APRD00362[Retinoic Acid],DrugBank:EXPT02079[lysine],DrugBank:APRD00631[Gel],DrugBank:APRD00627[Progesterone],
OTX2	PITX1	1-GoPubMed-related-disease->mesh:25962[Septo-Optic Dysplasia], 6-FACTA-related-drug->DrugBank:APRD00201[GEO],DrugBank:APRD00134[Activin],DrugBank:APRD00140[Tretinoin],DrugBank:APRD00017[Tretinoin],DrugBank:EXPT02079[lysine],DrugBank:APRD00627[Progesterone],
OTX2	DLX2	2-FACTA-related-gene->HUMANGGP:015295[GSX2],HUMANGGP:028761[CNTN4], 6-FACTA-related-drug->DrugBank:BIOD00052[p75],DrugBank:APRD00140[Tretinoin],DrugBank:BIOD00001[DNase I],DrugBank:APRD00017[Tretinoin],DrugBank:EXPT02079[lysine],DrugBank:APRD00631[Gel],
OTX2	FOXP2	1-GoPubMed-related-gene->2016[EMX1], 1-FACTA-related-disease->UMLS:C1838601[RP11],
OTX2	RAI1	4-FACTA-related-drug->DrugBank:APRD00362[Retinoic Acid],DrugBank:APRD00140[Tretinoin],DrugBank:APRD00017[Tretinoin],DrugBank:APRD00631[Gel],
OTX2	DHCR7	1-GoPubMed-related-disease->mesh:16142[Holoprosencephaly], 1-FACTA-related-disease->UMLS:C0175694[Smith-Lemli-Opitz syndrome], 3-FACTA-related-drug->DrugBank:BIOD00052[p75],DrugBank:BIOD00001[DNase I],DrugBank:APRD00627[Progesterone],
OTX2	CACNA1C	1-GoPubMed-related-disease->mesh:5146[Facial Asymmetry], 1-FACTA-related-disease->UMLS:C0265240[Goldenhar Syndrome], 2-FACTA-related-drug->DrugBank:APRD00450[Norepinephrine],DrugBank:APRD00627[Progesterone],
OTX2	EN2	2-GoPubMed-related-gene->2637[GBX2],85416[ZIC5], 4-GoPubMed-related-GO->GO:0021903[rostrocaudal neural tube patterning],GO:0030917[midbrain-hindbrain boundary development],GO:0021532[neural tube patterning],GO:0021549[cerebellum development], 1-GoPubMed-related-disease->mesh:16142[Holoprosencephaly], 2-FACTA-related-gene->HUMANGGP:002869[BARHL1],HUMANGGP:037747[GBX2], 2-FACTA-related-disease->UML…
OTX2	TBX1	2-FACTA-related-disease->UMLS:C1838601[RP11],UMLS:C0265234[Branchio-Oto-Renal Syndrome], 5-FACTA-related-drug->DrugBank:APRD00140[Tretinoin],DrugBank:APRD00017[Tretinoin],DrugBank:EXPT02079[lysine],DrugBank:APRD00627[Progesterone],DrugBank:APRD00631[Gel],
OTX2	HDAC4	1-FACTA-related-disease->UMLS:C1838601[RP11], 6-FACTA-related-drug->DrugBank:APRD00764[Orphan],DrugBank:EXPT02079[lysine],DrugBank:APRD00362[Retinoic Acid],DrugBank:APRD00140[Tretinoin],DrugBank:APRD00017[Tretinoin],DrugBank:APRD00627[Progesterone],
OTX2	DISC1	5-FACTA-related-drug->DrugBank:BIOD00052[p75],DrugBank:EXPT01530[Glyceraldehyde-3-Phosphate],DrugBank:EXPT02079[lysine],DrugBank:APRD00627[Progesterone],DrugBank:APRD00631[Gel],
OTX2	ASMT	1-FACTA-related-disease->UMLS:C0265234[Branchio-Oto-Renal Syndrome], 2-FACTA-related-drug->DrugBank:APRD00181[CAM],DrugBank:APRD00627[Progesterone],
OTX2	DCTN5	2-GoPubMed-related-disease->mesh:8850[Microphthalmos],mesh:5124[Eye Abnormalities],
OTX2	SHANK3	1-GoPubMed-related-disease->mesh:3103[Coloboma], 1-FACTA-related-disease->UMLS:C1838601[RP11], 1-FACTA-related-drug->DrugBank:APRD00627[Progesterone],
OTX2	RELN	1-GoPubMed-related-disease->mesh:16142[Holoprosencephaly], 5-FACTA-related-drug->DrugBank:APRD00181[CAM],DrugBank:BIOD00001[DNase I],DrugBank:APRD00140[Tretinoin],DrugBank:APRD00017[Tretinoin],DrugBank:APRD00631[Gel],
PCDH17	CDH8	1-GoPubMed-related-GO->GO:0005488[binding], 12-FACTA-related-gene->HUMANGGP:040101[CDH8],HUMANGGP:014632[CDH14],HUMANGGP:006733[PCDH18],HUMANGGP:005855[CDH6],HUMANGGP:039315[CDH20],HUMANGGP:001536[CDH11],HUMANGGP:016747[CDH7],HUMANGGP:039193[PCDH17],HUMANGGP:001995[PCDH11],HUMANGGP:033673[PCDH8],HUMANGGP:024970[PCDH9],HUMANGGP:028535[PCDH10], 2-FACTA-related-disease->UMLS:C0154027[Retina],UMLS:C0…
PCDH17	LRRC1	2-GoPubMed-related-GO->GO:0007275[multicellular organismal development],GO:0005488[binding], 1-GoPubMed-related-disease->mesh:5317[Fetal Growth Retardation], 1-FACTA-related-drug->DrugBank:BIOD00057[Fragment],
PCDH17	PCDH19	2-GoPubMed-related-GO->GO:0007155[cell adhesion],GO:0022610[biological adhesion], 2-GoPubMed-related-disease->mesh:7805[Language Development Disorders],mesh:7806[Language Disorders], 8-FACTA-related-gene->HUMANGGP:028534[PCDH19],HUMANGGP:006733[PCDH18],HUMANGGP:008727[PCDH20],HUMANGGP:001995[PCDH11],HUMANGGP:039193[PCDH17],HUMANGGP:033673[PCDH8],HUMANGGP:024970[PCDH9],HUMANGGP:028535[PCDH10], 4-F…
PCDH17	NBEA	2-GoPubMed-related-GO->GO:0005515[protein binding],GO:0005488[binding], 2-GoPubMed-related-disease->mesh:7806[Language Disorders],mesh:3147[Communication Disorders], 2-FACTA-related-disease->UMLS:C0004352[autism],UMLS:C0035335[retinoblastoma],
PCDH17	ATP2B2	1-FACTA-related-disease->UMLS:C0424605[developmental delay], 1-FACTA-related-drug->DrugBank:BIOD00057[Fragment],
PCDH17	MED12	2-FACTA-related-disease->UMLS:C0917816[mental retardation],UMLS:C0025362[Mental Retardation], 1-FACTA-related-drug->DrugBank:BIOD00057[Fragment],
PCDH17	PCDH10	10-FACTA-related-gene->HUMANGGP:006733[PCDH18],HUMANGGP:028535[PCDH10],HUMANGGP:014632[CDH14],HUMANGGP:001995[PCDH11],HUMANGGP:039193[PCDH17],HUMANGGP:028534[PCDH19],HUMANGGP:008727[PCDH20],HUMANGGP:024970[PCDH9],HUMANGGP:033673[PCDH8],HUMANGGP:039315[CDH20], 2-FACTA-related-disease->UMLS:C0004509[azoospermia],UMLS:C0004352[autism],
PCDH17	CTNNA3	1-GoPubMed-related-gene->26047[CNTNAP2], 2-GoPubMed-related-GO->GO:0007155[cell adhesion],GO:0022610[biological adhesion], 2-FACTA-related-disease->UMLS:C0014175[endometriosis],UMLS:C0917816[mental retardation],
PCDH17	NRXN1	2-GoPubMed-related-disease->mesh:7805[Language Development Disorders],mesh:7806[Language Disorders], 2-FACTA-related-disease->UMLS:C0004352[autism],UMLS:C0917816[mental retardation],
PCDH17	GABRB1	2-FACTA-related-disease->UMLS:C0004352[autism],UMLS:C0005586[Bipolar Disorder], 1-FACTA-related-drug->DrugBank:BIOD00057[Fragment],
PCDH17	MCPH1	3-GoPubMed-related-disease->mesh:8831[Microcephaly],mesh:19465[Craniofacial Abnormalities],mesh:7805[Language Development Disorders],
PCDH17	SLC6A8	3-GoPubMed-related-disease->mesh:7805[Language Development Disorders],mesh:7806[Language Disorders],mesh:3147[Communication Disorders], 2-FACTA-related-disease->UMLS:C0917816[mental retardation],UMLS:C0424605[developmental delay],
PCDH17	FOXG1	1-GoPubMed-related-disease->mesh:8831[Microcephaly], 1-FACTA-related-drug->DrugBank:APRD00162[MRC],
PCDH17	PCDH9	1-GoPubMed-related-gene->5100[PCDH8], 5-GoPubMed-related-GO->GO:0007155[cell adhesion],GO:0022610[biological adhesion],GO:0010467[gene expression],GO:0043170[macromolecule metabolic process],GO:0008152[metabolic process], 12-FACTA-related-gene->HUMANGGP:024970[PCDH9],HUMANGGP:014632[CDH14],HUMANGGP:006733[PCDH18],HUMANGGP:001995[PCDH11],HUMANGGP:039193[PCDH17],HUMANGGP:033673[PCDH8],HUMANGGP:0087…
PCDH17	DPP10	1-FACTA-related-drug->DrugBank:APRD00162[MRC],
PCDH17	NLGN4Y	2-GoPubMed-related-GO->GO:0005515[protein binding],GO:0005488[binding], 1-GoPubMed-related-disease->mesh:3147[Communication Disorders], 3-FACTA-related-disease->UMLS:C0004352[autism],UMLS:C0917816[mental retardation],UMLS:C0025362[Mental Retardation],
PCDH17	PLCD1	1-FACTA-related-disease->UMLS:C0014859[Esophageal Neoplasms], 1-FACTA-related-drug->DrugBank:BIOD00057[Fragment],
PCDH17	MACROD2	1-GoPubMed-related-GO->GO:0032502[developmental process], 2-FACTA-related-disease->UMLS:C0004352[autism],UMLS:C0014175[endometriosis],
PCDH17	CNTNAP2	4-GoPubMed-related-GO->GO:0030274[LIM domain binding],GO:0019904[protein domain specific binding],GO:0003002[regionalization],GO:0007389[pattern specification process], 2-GoPubMed-related-disease->mesh:7805[Language Development Disorders],mesh:7806[Language Disorders], 1-FACTA-related-gene->HUMANGGP:034980[LIM domain only 4], 1-FACTA-related-disease->UMLS:C0004352[autism], 2-FACTA-related-drug->D…
PCDH17	CNTN4	1-GoPubMed-related-disease->mesh:8831[Microcephaly], 4-FACTA-related-disease->UMLS:C0424605[developmental delay],UMLS:C0008073[Developmental Disabilities],UMLS:C0004352[autism],UMLS:C0917816[mental retardation], 1-FACTA-related-drug->DrugBank:BIOD00057[Fragment],
PCDH17	CA6	1-FACTA-related-drug->DrugBank:APRD00162[MRC],
PDYN	TPH2	6-FACTA-related-drug->DrugBank:APRD00530[Portal],DrugBank:APRD00280[Frontal],DrugBank:APRD00396[Estrogens],DrugBank:APRD00691[Estradiol],DrugBank:APRD01142[Nitric Oxide],DrugBank:APRD00627[Progesterone],
PDYN	MBD1	2-FACTA-related-drug->DrugBank:APRD00530[Portal],DrugBank:APRD01142[Nitric Oxide],
PDYN	GABRA4	1-FACTA-related-gene->HUMANGGP:023025[GABRA2], 2-FACTA-related-disease->UMLS:C0013386[Dyskinesia, Drug-Induced],UMLS:C1510472[drug addiction], 1-FACTA-related-drug->DrugBank:APRD01322[Potassium Chloride],
PDYN	HOXA1	1-GoPubMed-related-disease->mesh:4370[Duane Retraction Syndrome], 2-FACTA-related-drug->DrugBank:APRD00627[Progesterone],DrugBank:APRD00691[Estradiol],
PDYN	NRCAM	2-FACTA-related-disease->UMLS:C0236733[Amphetamine-Related Disorders],UMLS:C1510472[drug addiction], 1-FACTA-related-drug->DrugBank:APRD00627[Progesterone],
PDYN	SLC9A9	1-FACTA-related-gene->HUMANGGP:035830[ARRB2], 1-FACTA-related-disease->UMLS:C0038586[substance use disorders],
PDYN	HTR2A	1-GoPubMed-related-disease->mesh:19969[Amphetamine-Related Disorders], 2-FACTA-related-disease->UMLS:C0392702[abnormal involuntary movements],UMLS:C0600241[heroin abuse], 2-FACTA-related-drug->DrugBank:BIOD00057[Fragment],DrugBank:APRD00530[Portal],
PDYN	AGTR2	1-GoPubMed-related-GO->GO:0030325[adrenal gland development], 5-FACTA-related-drug->DrugBank:APRD01142[Nitric Oxide],DrugBank:BIOD00057[Fragment],DrugBank:APRD00396[Estrogens],DrugBank:APRD00691[Estradiol],DrugBank:APRD00627[Progesterone], 2-pathway->reactome:REACT_14819[],reactome:REACT_19231[],
PDYN	FOXP2	2-FACTA-related-drug->DrugBank:APRD00280[Frontal],DrugBank:BIOD00057[Fragment],
PDYN	GRIN2B	1-GoPubMed-related-disease->mesh:19969[Amphetamine-Related Disorders], 3-FACTA-related-drug->DrugBank:BIOD00057[Fragment],DrugBank:APRD01322[Potassium Chloride],DrugBank:APRD00627[Progesterone],
PDYN	NLGN3	2-FACTA-related-disease->UMLS:C0600427[cocaine addiction],UMLS:C0236736[Cocaine-Related Disorders],
PDYN	ALDH5A1	2-FACTA-related-drug->DrugBank:APRD00512[Phenytoin],DrugBank:BIOD00057[Fragment],
PDYN	DRD3	2-FACTA-related-disease->UMLS:C0392702[abnormal involuntary movements],UMLS:C0013386[Dyskinesia, Drug-Induced], 3-FACTA-related-drug->DrugBank:BIOD00057[Fragment],DrugBank:APRD00530[Portal],DrugBank:APRD00280[Frontal],
PDYN	WNK3	2-FACTA-related-drug->DrugBank:APRD01322[Potassium Chloride],DrugBank:APRD00627[Progesterone],
PDYN	NPAS2	1-FACTA-related-disease->UMLS:C1510472[drug addiction], 2-FACTA-related-drug->DrugBank:APRD00530[Portal],DrugBank:APRD01142[Nitric Oxide],
PDYN	OPRM1	1-GoPubMed-related-gene->4986[OPRK1], 4-GoPubMed-related-GO->GO:0031626[beta-endorphin binding],GO:0031628[opioid receptor binding],GO:0043278[response to morphine],GO:0004985[opioid receptor activity], 2-GoPubMed-related-disease->mesh:9021[Morphine Dependence],mesh:19969[Amphetamine-Related Disorders], 5-FACTA-related-gene->HUMANGGP:006210[OPRM1],HUMANGGP:016831[PDYN],HUMANGGP:029837[OPRL1],HUMA…
PDYN	LAMB1	2-FACTA-related-disease->UMLS:C0600427[cocaine addiction],UMLS:C0236736[Cocaine-Related Disorders], 2-FACTA-related-drug->DrugBank:BIOD00057[Fragment],DrugBank:APRD00691[Estradiol],
PDYN	FOXG1	2-FACTA-related-drug->DrugBank:APRD00530[Portal],DrugBank:APRD00627[Progesterone],
PDYN	HTR1B	2-FACTA-related-drug->DrugBank:BIOD00057[Fragment],DrugBank:APRD00530[Portal], 1-pathway->reactome:REACT_19231[],
PEG3	UBE2H	1-GoPubMed-related-gene->317751[MESTIT1], 1-GoPubMed-related-GO->GO:0031386[protein tag], 1-GoPubMed-related-disease->mesh:17204[Angelman Syndrome], 2-FACTA-related-disease->UMLS:C1272677[MEST],UMLS:C0162635[Angelman syndrome],
PEG3	MBD1	4-GoPubMed-related-GO->GO:0031507[heterochromatin formation],GO:0070828[heterochromatin organization],GO:0003677[DNA binding],GO:0003676[nucleic acid binding], 1-FACTA-related-disease->UMLS:C0035372[Rett syndrome], 3-FACTA-related-drug->DrugBank:EXPT02079[lysine],DrugBank:APRD00326[Factor II],DrugBank:APRD00631[Gel],
PEG3	NTRK1	4-FACTA-related-drug->DrugBank:EXPT02079[lysine],DrugBank:APRD00506[Spectrum],DrugBank:APRD00552[Spectrum],DrugBank:APRD00631[Gel],
PEG3	ATRX	3-FACTA-related-drug->DrugBank:APRD00326[Factor II],DrugBank:EXPT02079[lysine],DrugBank:APRD00631[Gel],
PEG3	AHI1	3-FACTA-related-drug->DrugBank:APRD00506[Spectrum],DrugBank:APRD00552[Spectrum],DrugBank:APRD00631[Gel],
PEG3	RPS6KA2	3-FACTA-related-disease->UMLS:C0206687[Carcinoma, Endometrioid],UMLS:C0206701[Cystadenocarcinoma, Serous],UMLS:C0206681[Adenocarcinoma, Clear Cell],
PEG3	CTNNA3	4-GoPubMed-related-disease->mesh:6828[Hydatidiform Mole],mesh:31901[Gestational Trophoblastic Neoplasms],mesh:14328[Trophoblastic Neoplasms],mesh:11252[Pregnancy Complications, Neoplastic], 2-FACTA-related-disease->UMLS:C0020217[Hydatidiform Mole],UMLS:C0206659[embryonal carcinoma],
PEG3	ATP10A	1-GoPubMed-related-GO->GO:0031386[protein tag], 3-GoPubMed-related-disease->mesh:17204[Angelman Syndrome],mesh:24182[Uniparental Disomy],mesh:9630[Nondisjunction, Genetic], 1-FACTA-related-gene->HUMANGGP:013733[PEG3], 3-FACTA-related-disease->UMLS:C1272677[MEST],UMLS:C0162635[Angelman syndrome],UMLS:C0206659[embryonal carcinoma],
PEG3	CREBBP	3-FACTA-related-drug->DrugBank:EXPT02079[lysine],DrugBank:APRD00506[Spectrum],DrugBank:APRD00552[Spectrum],
PEG3	APBA2	7-GoPubMed-related-GO->GO:0044027[hypermethylation of CpG island],GO:0044026[DNA hypermethylation],GO:0044030[regulation of DNA methylation],GO:0008168[methyltransferase activity],GO:0016741[transferase activity, transferring one-carbon groups],GO:0006306[DNA methylation],GO:0006305[DNA alkylation], 1-GoPubMed-related-disease->mesh:17204[Angelman Syndrome], 1-FACTA-related-disease->UMLS:C0206687[…
PEG3	HOXB1	1-FACTA-related-disease->UMLS:C0206659[embryonal carcinoma], 5-FACTA-related-drug->DrugBank:BIOD00030[Urokinase],DrugBank:EXPT02079[lysine],DrugBank:APRD00506[Spectrum],DrugBank:APRD00631[Gel],DrugBank:APRD00552[Spectrum],
PEG3	ST7	1-GoPubMed-related-gene->400410[ST20], 1-FACTA-related-disease->UMLS:C0035372[Rett syndrome], 1-FACTA-related-drug->DrugBank:APRD00631[Gel],
PEG3	DHCR7	2-FACTA-related-gene->HUMANGGP:023430[ASB4],HUMANGGP:025433[OSBPL1A], 1-FACTA-related-disease->UMLS:C1272677[MEST], 4-FACTA-related-drug->DrugBank:BIOD00057[Fragment],DrugBank:APRD00506[Spectrum],DrugBank:APRD00080[Freeze],DrugBank:APRD00552[Spectrum],
PEG3	F13A1	3-FACTA-related-drug->DrugBank:BIOD00030[Urokinase],DrugBank:BIOD00057[Fragment],DrugBank:APRD00631[Gel],
PEG3	CA6	1-FACTA-related-disease->UMLS:C0206701[Cystadenocarcinoma, Serous], 3-FACTA-related-drug->DrugBank:APRD00506[Spectrum],DrugBank:APRD00552[Spectrum],DrugBank:APRD00631[Gel],
PEG3	NPAS2	4-FACTA-related-drug->DrugBank:APRD00326[Factor II],DrugBank:APRD00506[Spectrum],DrugBank:APRD00552[Spectrum],DrugBank:APRD00631[Gel],
PEG3	CACNA1G	4-GoPubMed-related-GO->GO:0044027[hypermethylation of CpG island],GO:0044026[DNA hypermethylation],GO:0006306[DNA methylation],GO:0006305[DNA alkylation], 3-FACTA-related-drug->DrugBank:APRD00326[Factor II],DrugBank:APRD00506[Spectrum],DrugBank:APRD00552[Spectrum],
PEG3	NSD1	5-FACTA-related-drug->DrugBank:EXPT02079[lysine],DrugBank:APRD00326[Factor II],DrugBank:APRD00506[Spectrum],DrugBank:APRD00552[Spectrum],DrugBank:APRD00080[Freeze],
PEG3	GTF2I	3-FACTA-related-disease->UMLS:C0004903[Beckwith-Wiedemann syndrome],UMLS:C0035372[Rett syndrome],UMLS:C0206659[embryonal carcinoma], 2-FACTA-related-drug->DrugBank:BIOD00057[Fragment],DrugBank:APRD00631[Gel], 1-pathway->netpath:TNFalpha[],
PERP	PLCD1	2-GoPubMed-related-disease->mesh:9128[Muscle Spasticity],mesh:9122[Muscle Hypertonia],
PERP	CREBBP	2-FACTA-related-drug->DrugBank:APRD00506[Spectrum],DrugBank:APRD00552[Spectrum], 1-pathway->nci_nature_pid:Direct_p53_effectors[],
PERP	HOXB1	1-FACTA-related-disease->UMLS:C0007959[Charcot-Marie-Tooth Disease], 2-FACTA-related-drug->DrugBank:APRD00506[Spectrum],DrugBank:APRD00552[Spectrum],
PERP	DHCR7	2-FACTA-related-drug->DrugBank:APRD00506[Spectrum],DrugBank:APRD00552[Spectrum],
PERP	NPAS2	3-FACTA-related-drug->DrugBank:EXPT01713[Heme],DrugBank:APRD00506[Spectrum],DrugBank:APRD00552[Spectrum],
PERP	WNK3	1-GoPubMed-related-GO->GO:0009628[response to abiotic stimulus], 1-FACTA-related-drug->DrugBank:APRD01322[Potassium Chloride],
PERP	CADM1	2-FACTA-related-drug->DrugBank:APRD00506[Spectrum],DrugBank:APRD00552[Spectrum],
PERP	PTEN	2-pathway->nci_nature_pid:Direct_p53_effectors[],kegg:path:hsa04115[p53 signaling pathway],
PERP	RFWD2	2-pathway->nci_nature_pid:Direct_p53_effectors[],kegg:path:hsa04115[p53 signaling pathway],
PERP	CACNA1G	2-FACTA-related-disease->UMLS:C0264490[acute respiratory failure],UMLS:C0220633[uveal melanoma], 2-FACTA-related-drug->DrugBank:APRD00506[Spectrum],DrugBank:APRD00552[Spectrum],
PERP	CHD7	2-FACTA-related-drug->DrugBank:APRD00506[Spectrum],DrugBank:APRD00552[Spectrum],
PERP	NSD1	2-FACTA-related-drug->DrugBank:APRD00506[Spectrum],DrugBank:APRD00552[Spectrum],
PERP	NLGN4X	1-GoPubMed-related-GO->GO:0005515[protein binding], 2-FACTA-related-drug->DrugBank:APRD00506[Spectrum],DrugBank:APRD00552[Spectrum],
PERP	MARK1	1-GoPubMed-related-disease->mesh:6617[Hip Dislocation], 1-FACTA-related-drug->DrugBank:APRD01322[Potassium Chloride],
PERP	GABRA4	4-GoPubMed-related-GO->GO:0004672[protein kinase activity],GO:0016773[phosphotransferase activity, alcohol group as acceptor],GO:0016301[kinase activity],GO:0016772[transferase activity, transferring phosphorus-containing groups], 1-FACTA-related-drug->DrugBank:APRD01322[Potassium Chloride],
PERP	NTRK1	1-GoPubMed-related-disease->mesh:6617[Hip Dislocation], 2-FACTA-related-drug->DrugBank:APRD00506[Spectrum],DrugBank:APRD00552[Spectrum],
PICK1	OPRM1	2-FACTA-related-gene->HUMANGGP:016831[PDYN],HUMANGGP:035830[ARRB2], 3-FACTA-related-disease->UMLS:C0236733[Amphetamine-Related Disorders],UMLS:C0600427[cocaine addiction],UMLS:C0038586[substance use disorders], 2-FACTA-related-drug->DrugBank:EXPT00494[Alanine],DrugBank:APRD01142[Nitric Oxide],
PICK1	GRIP1	7-GoPubMed-related-GO->GO:0030165[PDZ domain binding],GO:0060292[long term synaptic depression],GO:0051970[negative regulation of transmission of nerve impulse],GO:0050805[negative regulation of synaptic transmission],GO:0031645[negative regulation of neurological system process],GO:0010648[negative regulation of cell communication],GO:0019904[protein domain specific binding], 2-GoPubMed-related-…
PICK1	GRID2	9-GoPubMed-related-GO->GO:0060292[long term synaptic depression],GO:0050805[negative regulation of synaptic transmission],GO:0051970[negative regulation of transmission of nerve impulse],GO:0031645[negative regulation of neurological system process],GO:0010648[negative regulation of cell communication],GO:0048167[regulation of synaptic plasticity],GO:0050804[regulation of synaptic transmission],G…
PICK1	PARK2	2-FACTA-related-drug->DrugBank:APRD00729[Parkin],DrugBank:APRD00450[Norepinephrine],
PICK1	CNTNAP2	1-GoPubMed-related-GO->GO:0019904[protein domain specific binding], 1-FACTA-related-drug->DrugBank:APRD00729[Parkin],
PICK1	HDAC4	2-FACTA-related-drug->DrugBank:APRD00729[Parkin],DrugBank:APRD00649[Etoposide],
PICK1	SLC30A5	1-GoPubMed-related-disease->mesh:169[Acrodermatitis],
PICK1	NRCAM	1-FACTA-related-disease->UMLS:C0236733[Amphetamine-Related Disorders],
PICK1	DAB1	3-GoPubMed-related-GO->GO:0001784[phosphotyrosine binding],GO:0045309[protein phosphorylated amino acid binding],GO:0051219[phosphoprotein binding], 1-FACTA-related-gene->HUMANGGP:006428[DLG2], 2-FACTA-related-drug->DrugBank:APRD00729[Parkin],DrugBank:APRD00081[Biopolymers],
PICK1	FRK	3-GoPubMed-related-GO->GO:0001784[phosphotyrosine binding],GO:0045309[protein phosphorylated amino acid binding],GO:0051219[phosphoprotein binding], 1-GoPubMed-related-disease->mesh:169[Acrodermatitis], 1-FACTA-related-drug->DrugBank:APRD00450[Norepinephrine],
PICK1	EN2	1-FACTA-related-drug->DrugBank:APRD00450[Norepinephrine],
PICK1	LAMB1	1-GoPubMed-related-GO->GO:0043495[protein anchor], 2-FACTA-related-disease->UMLS:C0600427[cocaine addiction],UMLS:C0236736[Cocaine-Related Disorders],
PICK1	NLGN3	4-GoPubMed-related-GO->GO:0060292[long term synaptic depression],GO:0051970[negative regulation of transmission of nerve impulse],GO:0050805[negative regulation of synaptic transmission],GO:0031645[negative regulation of neurological system process], 2-FACTA-related-disease->UMLS:C0600427[cocaine addiction],UMLS:C0236736[Cocaine-Related Disorders],
PICK1	TPH2	2-GoPubMed-related-GO->GO:0001512[dihydronicotinamide riboside quinone reductase activity],GO:0005484[SNAP receptor activity], 2-GoPubMed-related-disease->mesh:4679[Encephalomyelitis],mesh:11180[Postmortem Changes], 2-FACTA-related-drug->DrugBank:APRD00450[Norepinephrine],DrugBank:APRD01142[Nitric Oxide],
PICK1	SEMA5A	1-FACTA-related-drug->DrugBank:APRD00649[Etoposide],
PICK1	IL1RAPL1	1-FACTA-related-gene->HUMANGGP:006428[DLG2], 1-FACTA-related-drug->DrugBank:APRD00729[Parkin],
PRF1	NTRK1	5-FACTA-related-drug->DrugBank:APRD00627[Progesterone],DrugBank:EXPT02079[lysine],DrugBank:APRD00506[Spectrum],DrugBank:APRD00552[Spectrum],DrugBank:APRD00631[Gel],
PRF1	AHI1	3-FACTA-related-drug->DrugBank:APRD00506[Spectrum],DrugBank:APRD00552[Spectrum],DrugBank:APRD00631[Gel],
PRF1	PINX1	3-FACTA-related-drug->DrugBank:BIOD00001[DNase I],DrugBank:APRD00649[Etoposide],DrugBank:EXPT02079[lysine],
PRF1	CREBBP	5-FACTA-related-drug->DrugBank:BIOD00001[DNase I],DrugBank:EXPT02079[lysine],DrugBank:APRD00506[Spectrum],DrugBank:APRD00552[Spectrum],DrugBank:APRD00627[Progesterone],
PRF1	HOXB1	6-FACTA-related-drug->DrugBank:EXPT02079[lysine],DrugBank:EXPT00494[Alanine],DrugBank:APRD00506[Spectrum],DrugBank:APRD00631[Gel],DrugBank:APRD00552[Spectrum],DrugBank:APRD00627[Progesterone],
PRF1	DHCR7	4-FACTA-related-drug->DrugBank:BIOD00001[DNase I],DrugBank:APRD00627[Progesterone],DrugBank:APRD00506[Spectrum],DrugBank:APRD00552[Spectrum],
PRF1	ICA1	2-GoPubMed-related-disease->mesh:18357[Respiratory Syncytial Virus Infections],mesh:18186[Pneumovirus Infections], 1-pathway->kegg:path:hsa04940[Type I diabetes mellitus],
PRF1	CA6	4-FACTA-related-drug->DrugBank:BIOD00001[DNase I],DrugBank:APRD00506[Spectrum],DrugBank:APRD00552[Spectrum],DrugBank:APRD00631[Gel],
PRF1	NPAS2	4-FACTA-related-drug->DrugBank:APRD00506[Spectrum],DrugBank:APRD00552[Spectrum],DrugBank:EXPT00494[Alanine],DrugBank:APRD00631[Gel],
PRF1	PLN	1-FACTA-related-gene->HUMANGGP:008371[TSF1], 1-FACTA-related-drug->DrugBank:BIOD00082[IL-2],
PRF1	DMPK	1-GoPubMed-related-disease->mesh:51346[Mobility Limitation], 3-FACTA-related-drug->DrugBank:APRD00631[Gel],DrugBank:EXPT02079[lysine],DrugBank:APRD00506[Spectrum],
PRF1	MBD4	2-GoPubMed-related-disease->mesh:18357[Respiratory Syncytial Virus Infections],mesh:18186[Pneumovirus Infections], 1-FACTA-related-drug->DrugBank:EXPT02079[lysine],
PRF1	CHD7	4-FACTA-related-drug->DrugBank:BIOD00001[DNase I],DrugBank:EXPT02079[lysine],DrugBank:APRD00506[Spectrum],DrugBank:APRD00552[Spectrum],
PRF1	TNIP2	2-GoPubMed-related-disease->mesh:18357[Respiratory Syncytial Virus Infections],mesh:18186[Pneumovirus Infections],
PRF1	NSD1	3-FACTA-related-drug->DrugBank:EXPT02079[lysine],DrugBank:APRD00506[Spectrum],DrugBank:APRD00552[Spectrum],
PRF1	CNTNAP2	2-FACTA-related-drug->DrugBank:APRD00506[Spectrum],DrugBank:APRD00552[Spectrum],
PRKG1	SLC9A9	1-FACTA-related-disease->UMLS:C1263846[Attention Deficit Disorder with Hyperactivity], 1-FACTA-related-drug->DrugBank:APRD01072[HCH],
PRKG1	ITGA4	1-GoPubMed-related-disease->mesh:47708[Myofibroma], 1-FACTA-related-gene->HUMANGGP:023106[FLNC], 1-FACTA-related-disease->UMLS:C0023434[chronic lymphocytic leukemia],
PRKG1	GABRB1	1-GoPubMed-related-disease->mesh:37801[Hammer Toe Syndrome],
PRKG1	GRIN2B	2-FACTA-related-drug->DrugBank:APRD01072[HCH],DrugBank:APRD00627[Progesterone],
PRKG1	NOS1AP	1-FACTA-related-drug->DrugBank:APRD01142[Nitric Oxide],
PRKG1	FGD1	1-GoPubMed-related-disease->mesh:5146[Facial Asymmetry], 1-FACTA-related-drug->DrugBank:APRD00627[Progesterone],
PRKG1	IMMP2L	1-FACTA-related-drug->DrugBank:APRD01142[Nitric Oxide],
PRKG1	BAIAP2	1-FACTA-related-disease->UMLS:C1263846[Attention Deficit Disorder with Hyperactivity],
PRKG1	NXPH1	5-FACTA-related-gene->HUMANGGP:036656[NXPH1],HUMANGGP:019897[HKDC1],HUMANGGP:030713[PPM1H],HUMANGGP:023106[FLNC],HUMANGGP:030083[PRKG1], 2-FACTA-related-disease->UMLS:C0033975[psychotic],UMLS:C0002395[Alzheimer's disease],
PRKG1	OXTR	2-FACTA-related-drug->DrugBank:APRD01072[HCH],DrugBank:APRD00627[Progesterone],
PRKG1	NTRK3	1-GoPubMed-related-disease->mesh:18224[Myofibromatosis], 1-FACTA-related-drug->DrugBank:APRD00627[Progesterone],
PRKG1	TPH2	1-FACTA-related-disease->UMLS:C1263846[Attention Deficit Disorder with Hyperactivity], 3-FACTA-related-drug->DrugBank:APRD01072[HCH],DrugBank:APRD01142[Nitric Oxide],DrugBank:APRD00627[Progesterone],
PRKG1	HTR3A	1-FACTA-related-drug->DrugBank:APRD01072[HCH],
PRKG1	CHRNA7	1-FACTA-related-gene->HUMANGGP:030083[PRKG1], 1-FACTA-related-drug->DrugBank:APRD01072[HCH],
PRKG1	OPHN1	1-GoPubMed-related-disease->mesh:5146[Facial Asymmetry],
PRKG1	DPP6	1-GoPubMed-related-disease->mesh:37801[Hammer Toe Syndrome],
PSEN1	FRK	1-FACTA-related-drug->DrugBank:APRD00248[AMC],
PSEN1	FMR1	5-FACTA-related-drug->DrugBank:APRD00729[Parkin],DrugBank:APRD00521[DM1],DrugBank:EXPT00572[Asn],DrugBank:BIOD00057[Fragment],DrugBank:APRD00280[Frontal],
PSEN1	DHCR7	1-FACTA-related-disease->UMLS:C1862639[APOA1], 3-FACTA-related-drug->DrugBank:APRD00521[DM1],DrugBank:BIOD00035[CSF],DrugBank:BIOD00057[Fragment],
PSEN1	CTNNA3	2-GoPubMed-related-disease->mesh:544[Alzheimer Disease],mesh:24801[Tauopathies], 1-FACTA-related-gene->HUMANGGP:002446[CTNNA2], 1-FACTA-related-disease->UMLS:C0002395[Alzheimer's disease], 2-FACTA-related-drug->DrugBank:APRD00729[Parkin],DrugBank:BIOD00035[CSF],
PSEN1	HSD11B1	4-FACTA-related-gene->HUMANGGP:034915[APBB2],HUMANGGP:014690[FE65L2],HUMANGGP:019767[SOAT1],HUMANGGP:012295[cholesterol 25-hydroxylase], 1-FACTA-related-disease->UMLS:C1862639[APOA1],
PSEN1	NTRK1	1-GoPubMed-related-gene->284114[TMEM102], 1-pathway->kegg:path:hsa04722[Neurotrophin signaling pathway],
PSEN1	TH	1-GoPubMed-related-gene->256364[EML3],
PSEN1	EML1	1-GoPubMed-related-gene->256364[EML3],
PSEN1	SHANK2	2-GoPubMed-related-disease->mesh:20336[Paraparesis, Spastic],mesh:20335[Paraparesis], 1-FACTA-related-drug->DrugBank:APRD00280[Frontal],
PSEN1	DAPK1	3-FACTA-related-gene->HUMANGGP:041779[SORCS1],HUMANGGP:022503[APH1B],HUMANGGP:002953[EIF2AK2],
PSEN1	DISC1	4-FACTA-related-drug->DrugBank:APRD00280[Frontal],DrugBank:EXPT00573[Aspartic Acid],DrugBank:BIOD00057[Fragment],DrugBank:EXPT00494[Alanine],
PSEN1	HDAC4	2-FACTA-related-drug->DrugBank:APRD00729[Parkin],DrugBank:EXPT00573[Aspartic Acid],
PSEN1	MAP2	1-GoPubMed-related-gene->23288[IQCE], 1-FACTA-related-disease->UMLS:C0949664[Tauopathies],
PSEN1	MEF2C	2-FACTA-related-drug->DrugBank:APRD00521[DM1],DrugBank:EXPT03226[vitamin E], 1-pathway->netpath:Notch[],
PSEN1	SLC6A4	1-FACTA-related-disease->UMLS:C0206042[FFI], 3-FACTA-related-drug->DrugBank:APRD00280[Frontal],DrugBank:BIOD00057[Fragment],DrugBank:EXPT00568[vitamin C],
PSEN1	NRCAM	1-GoPubMed-related-disease->mesh:3750[Dental Fissures],
PSEN1	GPX1	4-FACTA-related-drug->DrugBank:APRD00248[AMC],DrugBank:EXPT03226[vitamin E],DrugBank:EXPT00568[vitamin C],DrugBank:EXPT00494[Alanine],
PVRL1	NRXN1	1-GoPubMed-related-GO->GO:0004385[guanylate kinase activity], 1-pathway->kegg:path:hsa04514[Cell adhesion molecules (CAMs)],
PVRL1	NLGN4X	1-pathway->kegg:path:hsa04514[Cell adhesion molecules (CAMs)],
PVRL1	GABRB1	1-FACTA-related-drug->DrugBank:BIOD00057[Fragment],
PVRL1	ARNT2	1-GoPubMed-related-GO->GO:0008813[chorismate lyase activity], 6-GoPubMed-related-disease->mesh:2971[Cleft Lip],mesh:2972[Cleft Palate],mesh:8047[Lip Diseases],mesh:7569[Jaw Abnormalities],mesh:19767[Maxillofacial Abnormalities],mesh:9056[Mouth Abnormalities],
PVRL1	TTN	1-GoPubMed-related-gene->253559[CADM2], 4-FACTA-related-gene->HUMANGGP:006269[TMEM25],HUMANGGP:028664[nectin 4],HUMANGGP:009821[down-regulated in lung cancer],HUMANGGP:005972[CXADR], 1-FACTA-related-drug->DrugBank:BIOD00057[Fragment],
PVRL1	PLCD1	1-GoPubMed-related-GO->GO:0051015[actin filament binding], 1-FACTA-related-drug->DrugBank:BIOD00057[Fragment],
PVRL1	LRRC1	1-FACTA-related-drug->DrugBank:BIOD00057[Fragment],
PVRL1	MTHFR	1-GoPubMed-related-gene->4965[OFC3], 5-FACTA-related-disease->UMLS:C1837210[OFC5],UMLS:C1842143[OFC4],UMLS:C1835894[OFC9],UMLS:C1864323[OFC2],UMLS:C1833369[OFC3], 1-FACTA-related-drug->DrugBank:BIOD00057[Fragment],
PVRL1	ATP2B2	1-FACTA-related-drug->DrugBank:BIOD00057[Fragment],
PVRL1	CNTNAP2	1-FACTA-related-drug->DrugBank:BIOD00057[Fragment], 1-pathway->kegg:path:hsa04514[Cell adhesion molecules (CAMs)],
PVRL1	MED12	1-FACTA-related-drug->DrugBank:BIOD00057[Fragment],
PVRL1	NLGN1	1-pathway->kegg:path:hsa04514[Cell adhesion molecules (CAMs)],
PVRL1	F13A1	1-FACTA-related-gene->HUMANGGP:005972[CXADR], 2-FACTA-related-disease->UMLS:C0158646[cleft lip/palate],UMLS:C0175697[Van der Woude syndrome], 1-FACTA-related-drug->DrugBank:BIOD00057[Fragment],
PVRL1	JMJD1C	1-FACTA-related-drug->DrugBank:EXPT00494[Alanine],
PVRL1	REEP3	1-FACTA-related-drug->DrugBank:EXPT00494[Alanine],
PVRL1	CADM1	2-GoPubMed-related-gene->253559[CADM2],199731[CADM4], 1-GoPubMed-related-GO->GO:0004385[guanylate kinase activity], 1-pathway->kegg:path:hsa04514[Cell adhesion molecules (CAMs)],
PVRL1	NLGN3	1-pathway->kegg:path:hsa04514[Cell adhesion molecules (CAMs)],
RAB11FIP5	FBXO40	2-FACTA-related-disease->UMLS:C1510586[Autism spectrum disorder],UMLS:C0004352[autism],
RAB11FIP5	MARK1	2-FACTA-related-disease->UMLS:C1510586[Autism spectrum disorder],UMLS:C0004352[autism],
RAB11FIP5	ASTN2	2-FACTA-related-disease->UMLS:C1510586[Autism spectrum disorder],UMLS:C0004352[autism],
RAB11FIP5	TPH2	1-GoPubMed-related-gene->8774[NAPG], 1-FACTA-related-disease->UMLS:C1510586[Autism spectrum disorder],
RAB11FIP5	NRXN1	1-GoPubMed-related-GO->GO:0005543[phospholipid binding], 3-FACTA-related-disease->UMLS:C1510586[Autism spectrum disorder],UMLS:C0008074[Child Development Disorders, Pervasive],UMLS:C0004352[autism],
RAB11FIP5	SYNGAP1	2-FACTA-related-disease->UMLS:C0008074[Child Development Disorders, Pervasive],UMLS:C0004352[autism],
RAB11FIP5	DLGAP2	3-FACTA-related-disease->UMLS:C1510586[Autism spectrum disorder],UMLS:C0008074[Child Development Disorders, Pervasive],UMLS:C0004352[autism],
RAB11FIP5	SLC25A12	3-FACTA-related-disease->UMLS:C0004352[autism],UMLS:C0008074[Child Development Disorders, Pervasive],UMLS:C0008073[Developmental Disabilities],
RAB11FIP5	ASMT	2-FACTA-related-disease->UMLS:C0008074[Child Development Disorders, Pervasive],UMLS:C0004352[autism],
RAB11FIP5	SHANK2	2-GoPubMed-related-GO->GO:0032456[endocytic recycling],GO:0016197[endosome transport], 2-FACTA-related-disease->UMLS:C0008074[Child Development Disorders, Pervasive],UMLS:C0004352[autism],
RAB11FIP5	APBA2	2-FACTA-related-disease->UMLS:C0008074[Child Development Disorders, Pervasive],UMLS:C0004352[autism],
RAB11FIP5	RIMS3	1-FACTA-related-disease->UMLS:C0004352[autism],
RAB11FIP5	DPP6	2-FACTA-related-disease->UMLS:C1510586[Autism spectrum disorder],UMLS:C0004352[autism],
RAB11FIP5	IMMP2L	1-GoPubMed-related-GO->GO:0051020[GTPase binding], 3-FACTA-related-disease->UMLS:C1510586[Autism spectrum disorder],UMLS:C0524528[pervasive developmental disorder],UMLS:C0004352[autism],
RAB11FIP5	RFWD2	2-FACTA-related-disease->UMLS:C1510586[Autism spectrum disorder],UMLS:C0004352[autism],
RAB11FIP5	ERBB4	1-pathway->kegg:path:hsa04144[Endocytosis],
RBP1	HDAC4	3-FACTA-related-drug->DrugBank:APRD00140[Tretinoin],DrugBank:APRD00017[Tretinoin],DrugBank:BIOD00030[Urokinase],
RBP1	TGM3	1-GoPubMed-related-disease->mesh:16112[Ichthyosis Vulgaris], 1-FACTA-related-drug->DrugBank:EXPT00572[Asn],
RBP1	RELN	4-FACTA-related-drug->DrugBank:BIOD00001[DNase I],DrugBank:APRD00140[Tretinoin],DrugBank:APRD00017[Tretinoin],DrugBank:APRD00631[Gel],
RBP1	DAPK1	2-GoPubMed-related-GO->GO:0033871[[heparan sulfate]-glucosamine 3-sulfotransferase 2 activity],GO:0034483[heparan sulfate sulfotransferase activity], 1-FACTA-related-gene->HUMANGGP:033120[TNFRSF10C], 3-FACTA-related-disease->UMLS:C1334177[invasive cervical cancer],UMLS:C0033036[APC],UMLS:C0019562[Hippel], 3-FACTA-related-drug->DrugBank:APRD00017[Tretinoin],DrugBank:BIOD00030[Urokinase],DrugBank:A…
RBP1	DLX6	2-FACTA-related-drug->DrugBank:BIOD00001[DNase I],DrugBank:APRD00140[Tretinoin],
RBP1	LAMB1	1-FACTA-related-gene->HUMANGGP:004234[synaptophysin-like protein], 4-FACTA-related-drug->DrugBank:APRD00140[Tretinoin],DrugBank:BIOD00001[DNase I],DrugBank:APRD00017[Tretinoin],DrugBank:APRD00631[Gel],
RBP1	DLX1	3-FACTA-related-drug->DrugBank:APRD00140[Tretinoin],DrugBank:BIOD00001[DNase I],DrugBank:APRD00017[Tretinoin],
RBP1	FOXP1	1-GoPubMed-related-disease->mesh:16569[Blepharophimosis], 2-FACTA-related-drug->DrugBank:EXPT00572[Asn],DrugBank:BIOD00030[Urokinase],
RBP1	SEMA5A	1-GoPubMed-related-gene->5948[RBP2], 1-FACTA-related-gene->HUMANGGP:002792[RBP2],
RBP1	TBX1	3-FACTA-related-drug->DrugBank:APRD00140[Tretinoin],DrugBank:APRD00017[Tretinoin],DrugBank:APRD00631[Gel],
RBP1	PINX1	3-FACTA-related-drug->DrugBank:BIOD00001[DNase I],DrugBank:APRD00140[Tretinoin],DrugBank:APRD00017[Tretinoin],
RBP1	NFIA	2-FACTA-related-drug->DrugBank:APRD00140[Tretinoin],DrugBank:APRD00017[Tretinoin],
RBP1	RAI1	3-FACTA-related-drug->DrugBank:APRD00140[Tretinoin],DrugBank:APRD00017[Tretinoin],DrugBank:APRD00631[Gel],
RBP1	DLX2	4-FACTA-related-drug->DrugBank:APRD00140[Tretinoin],DrugBank:BIOD00001[DNase I],DrugBank:APRD00017[Tretinoin],DrugBank:APRD00631[Gel],
RBP1	ALOX5AP	2-FACTA-related-gene->HUMANGGP:014275[EIF4A2],HUMANGGP:004234[synaptophysin-like protein], 1-FACTA-related-disease->UMLS:C0345967[malignant mesothelioma],
RBP1	F13A1	3-FACTA-related-drug->DrugBank:BIOD00030[Urokinase],DrugBank:APRD00017[Tretinoin],DrugBank:APRD00631[Gel],
SHANK1	GPR139	1-GoPubMed-related-GO->GO:0005488[binding],
SHANK1	NTNG1	1-GoPubMed-related-GO->GO:0005488[binding], 5-GoPubMed-related-disease->mesh:38901[Mental Retardation, X-Linked],mesh:8607[Mental Retardation],mesh:40181[Genetic Diseases, X-Linked],mesh:20271[Heredodegenerative Disorders, Nervous System],mesh:19954[Neurobehavioral Manifestations], 2-FACTA-related-disease->UMLS:C0917816[mental retardation],UMLS:C0025362[Mental Retardation],
SHANK1	ANKRD11	1-GoPubMed-related-gene->85358[SHANK3], 1-FACTA-related-gene->HUMANGGP:009024[SHANK3], 4-FACTA-related-disease->UMLS:C0004352[autism],UMLS:C0917816[mental retardation],UMLS:C0338656[cognitive impairment],UMLS:C0025362[Mental Retardation],
SHANK1	APBA2	3-GoPubMed-related-GO->GO:0006306[DNA methylation],GO:0006305[DNA alkylation],GO:0043414[macromolecule methylation], 5-FACTA-related-disease->UMLS:C0004352[autism],UMLS:C0917816[mental retardation],UMLS:C0002395[Alzheimer's disease],UMLS:C0007621[Cell Transformation, Neoplastic],UMLS:C0025362[Mental Retardation],
SHANK1	ARHGAP15	1-GoPubMed-related-GO->GO:0005488[binding], 2-FACTA-related-disease->UMLS:C1260899[DBA],UMLS:C0025362[Mental Retardation],
SHANK1	CDH8	1-GoPubMed-related-GO->GO:0005488[binding],
SHANK1	NBEA	1-GoPubMed-related-GO->GO:0005488[binding], 1-FACTA-related-disease->UMLS:C0004352[autism],
SHANK1	SHANK3	1-GoPubMed-related-gene->22941[SHANK2], 2-GoPubMed-related-GO->GO:0008542[visual learning],GO:0007632[visual behavior], 4-FACTA-related-gene->HUMANGGP:020266[SHANK1],HUMANGGP:009024[SHANK3],HUMANGGP:014095[CIRL1],HUMANGGP:023831[ProSAP1], 1-FACTA-related-disease->UMLS:C0004352[autism], 1-FACTA-related-drug->DrugBank:APRD00627[Progesterone],
SHANK1	SHANK2	2-GoPubMed-related-gene->85358[SHANK3],10458[BAIAP2], 1-GoPubMed-related-disease->mesh:5600[Fragile X Syndrome], 4-FACTA-related-gene->HUMANGGP:020266[SHANK1],HUMANGGP:023831[ProSAP1],HUMANGGP:014095[CIRL1],HUMANGGP:009024[SHANK3], 2-FACTA-related-disease->UMLS:C0004352[autism],UMLS:C0917816[mental retardation],
SHANK1	FGD1	1-FACTA-related-drug->DrugBank:APRD00627[Progesterone],
SHANK1	RBMS3	1-GoPubMed-related-GO->GO:0005488[binding],
SHANK1	OPHN1	4-GoPubMed-related-disease->mesh:38901[Mental Retardation, X-Linked],mesh:5600[Fragile X Syndrome],mesh:8607[Mental Retardation],mesh:40181[Genetic Diseases, X-Linked], 2-FACTA-related-disease->UMLS:C0917816[mental retardation],UMLS:C0016667[Fragile X Syndrome],
SHANK1	GRID2	1-GoPubMed-related-GO->GO:0005488[binding], 1-FACTA-related-disease->UMLS:C1260899[DBA],
SHANK1	NLGN4Y	1-GoPubMed-related-GO->GO:0005488[binding], 2-GoPubMed-related-disease->mesh:8607[Mental Retardation],mesh:19954[Neurobehavioral Manifestations], 3-FACTA-related-disease->UMLS:C0004352[autism],UMLS:C0917816[mental retardation],UMLS:C0025362[Mental Retardation],
SHANK1	MKL2	1-FACTA-related-gene->HUMANGGP:001635[SAP1], 1-FACTA-related-disease->UMLS:C0004352[autism],
SHANK1	NLGN1	1-GoPubMed-related-GO->GO:0005488[binding], 3-GoPubMed-related-disease->mesh:25063[Chromosome Disorders],mesh:19954[Neurobehavioral Manifestations],mesh:8607[Mental Retardation], 3-FACTA-related-disease->UMLS:C0004352[autism],UMLS:C0917816[mental retardation],UMLS:C1260899[DBA],
SHANK1	IL1RAPL2	4-GoPubMed-related-disease->mesh:38901[Mental Retardation, X-Linked],mesh:8607[Mental Retardation],mesh:19954[Neurobehavioral Manifestations],mesh:40181[Genetic Diseases, X-Linked], 3-FACTA-related-disease->UMLS:C0917816[mental retardation],UMLS:C0025362[Mental Retardation],UMLS:C0004352[autism],
SIN3A	UBE2H	1-GoPubMed-related-GO->GO:0060216[definitive hemopoiesis], 1-GoPubMed-related-disease->mesh:17204[Angelman Syndrome], 2-FACTA-related-disease->UMLS:C0162635[Angelman syndrome],UMLS:C0004352[autism],
SIN3A	NTNG1	4-GoPubMed-related-disease->mesh:15518[Rett Syndrome],mesh:38901[Mental Retardation, X-Linked],mesh:8607[Mental Retardation],mesh:40181[Genetic Diseases, X-Linked], 2-FACTA-related-disease->UMLS:C0035372[Rett syndrome],UMLS:C0751781[NOD],
SIN3A	SYN1	1-GoPubMed-related-GO->GO:0043336[site-specific telomere resolvase activity], 1-GoPubMed-related-disease->mesh:15518[Rett Syndrome], 1-FACTA-related-disease->UMLS:C1845055[ATRX], 3-FACTA-related-drug->DrugBank:EXPT02079[lysine],DrugBank:APRD00080[Freeze],DrugBank:APRD00631[Gel],
SIN3A	MBD3	4-GoPubMed-related-disease->mesh:15518[Rett Syndrome],mesh:7859[Learning Disorders],mesh:38901[Mental Retardation, X-Linked],mesh:15473[Leukemia, Promyelocytic, Acute], 2-FACTA-related-disease->UMLS:C1845055[ATRX],UMLS:C0035372[Rett syndrome], 5-FACTA-related-drug->DrugBank:APRD00326[Factor II],DrugBank:EXPT02079[lysine],DrugBank:BIOD00017[IFN-gamma],DrugBank:APRD00140[Tretinoin],DrugBank:APRD006…
SIN3A	ATRX	2-FACTA-related-disease->UMLS:C1845055[ATRX],UMLS:C0268164[HP1], 3-FACTA-related-drug->DrugBank:APRD00326[Factor II],DrugBank:EXPT02079[lysine],DrugBank:APRD00631[Gel],
SIN3A	NSD1	5-GoPubMed-related-GO->GO:0008469[histone-arginine N-methyltransferase activity],GO:0042054[histone methyltransferase activity],GO:0016273[arginine N-methyltransferase activity],GO:0016274[protein-arginine N-methyltransferase activity],GO:0008276[protein methyltransferase activity], 1-GoPubMed-related-disease->mesh:7859[Learning Disorders], 1-FACTA-related-disease->UMLS:C1845055[ATRX], 6-FACTA-re…
SIN3A	SLC9A6	2-GoPubMed-related-disease->mesh:17204[Angelman Syndrome],mesh:8831[Microcephaly], 2-FACTA-related-disease->UMLS:C0162635[Angelman syndrome],UMLS:C0004352[autism],
SIN3A	PCDH19	2-GoPubMed-related-disease->mesh:15518[Rett Syndrome],mesh:38901[Mental Retardation, X-Linked], 2-FACTA-related-disease->UMLS:C0035372[Rett syndrome],UMLS:C0004352[autism],
SIN3A	IL1RAPL2	3-GoPubMed-related-disease->mesh:38901[Mental Retardation, X-Linked],mesh:8607[Mental Retardation],mesh:40181[Genetic Diseases, X-Linked], 1-FACTA-related-disease->UMLS:C0004352[autism],
SIN3A	DCX	1-GoPubMed-related-disease->mesh:8831[Microcephaly], 1-FACTA-related-gene->HUMANGGP:034613[TUBA3], 2-FACTA-related-drug->DrugBank:APRD00140[Tretinoin],DrugBank:APRD00017[Tretinoin],
SIN3A	TBX1	4-GoPubMed-related-GO->GO:0008140[cAMP response element binding protein binding],GO:0003713[transcription coactivator activity],GO:0016563[transcription activator activity],GO:0003712[transcription cofactor activity], 5-FACTA-related-drug->DrugBank:APRD00140[Tretinoin],DrugBank:APRD00017[Tretinoin],DrugBank:EXPT02079[lysine],DrugBank:APRD00627[Progesterone],DrugBank:APRD00631[Gel],
SIN3A	RAB39B	3-GoPubMed-related-disease->mesh:38901[Mental Retardation, X-Linked],mesh:40181[Genetic Diseases, X-Linked],mesh:8607[Mental Retardation], 1-FACTA-related-disease->UMLS:C0004352[autism],
SIN3A	RAI1	4-FACTA-related-drug->DrugBank:APRD00362[Retinoic Acid],DrugBank:APRD00140[Tretinoin],DrugBank:APRD00017[Tretinoin],DrugBank:APRD00631[Gel],
SIN3A	HDAC4	1-GoPubMed-related-disease->mesh:15473[Leukemia, Promyelocytic, Acute], 1-FACTA-related-disease->UMLS:C0271510[Recruitment], 6-FACTA-related-drug->DrugBank:EXPT02079[lysine],DrugBank:APRD00362[Retinoic Acid],DrugBank:APRD00140[Tretinoin],DrugBank:APRD00017[Tretinoin],DrugBank:APRD00627[Progesterone],DrugBank:BIOD00017[IFN-gamma], 1-pathway->nci_nature_pid:Signaling_events_mediated_by_HDAC_Class_I…
SIN3A	MECP2	4-GoPubMed-related-GO->GO:0008469[histone-arginine N-methyltransferase activity],GO:0042054[histone methyltransferase activity],GO:0016273[arginine N-methyltransferase activity],GO:0016274[protein-arginine N-methyltransferase activity], 5-GoPubMed-related-disease->mesh:15518[Rett Syndrome],mesh:38901[Mental Retardation, X-Linked],mesh:17204[Angelman Syndrome],mesh:40181[Genetic Diseases, X-Linked…
SIN3A	STK39	2-FACTA-related-disease->UMLS:C1522127[B-cell lymphomas],UMLS:C0004352[autism], 1-FACTA-related-drug->DrugBank:APRD00627[Progesterone],
SIN3A	MBD1	1-GoPubMed-related-GO->GO:0031507[heterochromatin formation], 1-GoPubMed-related-disease->mesh:15518[Rett Syndrome], 4-FACTA-related-disease->UMLS:C1845055[ATRX],UMLS:C0268164[HP1],UMLS:C0035372[Rett syndrome],UMLS:C0740302[MAR], 4-FACTA-related-drug->DrugBank:EXPT02079[lysine],DrugBank:APRD00326[Factor II],DrugBank:BIOD00017[IFN-gamma],DrugBank:APRD00631[Gel],
SLC6A1	DCX	2-GoPubMed-related-disease->mesh:13036[Spasms, Infantile],mesh:18303[Ganglioglioma],
SLC6A1	CACNA1H	3-GoPubMed-related-disease->mesh:4832[Epilepsy, Absence],mesh:13226[Status Epilepticus],mesh:4827[Epilepsy],
SLC6A1	HTR1B	1-FACTA-related-gene->HUMANGGP:031659[SLC6A2], 1-FACTA-related-disease->UMLS:C1263846[Attention Deficit Disorder with Hyperactivity], 3-FACTA-related-drug->DrugBank:APRD01072[HCH],DrugBank:APRD00530[Portal],DrugBank:APRD00450[Norepinephrine],
SLC6A1	FOXG1	1-GoPubMed-related-GO->GO:0031404[chloride ion binding], 1-FACTA-related-drug->DrugBank:APRD00530[Portal],
SLC6A1	EN2	1-FACTA-related-drug->DrugBank:APRD00450[Norepinephrine],
SLC6A1	CDKL5	2-GoPubMed-related-GO->GO:0022831[narrow pore, gated channel activity],GO:0022842[narrow pore channel activity], 1-GoPubMed-related-disease->mesh:13036[Spasms, Infantile],
SLC6A1	MAOA	4-FACTA-related-drug->DrugBank:APRD01072[HCH],DrugBank:APRD00450[Norepinephrine],DrugBank:APRD00679[ENT],DrugBank:APRD00530[Portal],
SLC6A1	SLC6A8	1-FACTA-related-drug->DrugBank:APRD00679[ENT],
SLC6A1	CHRNA7	1-GoPubMed-related-GO->GO:0022831[narrow pore, gated channel activity], 1-FACTA-related-drug->DrugBank:APRD01072[HCH],
SLC6A1	BAIAP2	1-FACTA-related-disease->UMLS:C1263846[Attention Deficit Disorder with Hyperactivity],
SLC6A1	SLC9A9	1-GoPubMed-related-GO->GO:0015291[secondary active transmembrane transporter activity], 4-FACTA-related-gene->HUMANGGP:012079[GFOD1],HUMANGGP:041797[SLC1A2],HUMANGGP:020893[ADRA1A],HUMANGGP:031659[SLC6A2], 2-FACTA-related-disease->UMLS:C0038586[substance use disorders],UMLS:C1263846[Attention Deficit Disorder with Hyperactivity], 1-FACTA-related-drug->DrugBank:APRD01072[HCH],
SLC6A1	DRD3	4-FACTA-related-drug->DrugBank:APRD01072[HCH],DrugBank:APRD00679[ENT],DrugBank:APRD00530[Portal],DrugBank:APRD00450[Norepinephrine],
SLC6A1	GRIN2B	1-FACTA-related-disease->UMLS:C0178417[anhedonia], 1-FACTA-related-drug->DrugBank:APRD01072[HCH],
SLC6A1	OXTR	1-GoPubMed-related-gene->6538[SLC6A11], 2-FACTA-related-disease->UMLS:C0241210[delayed speech],UMLS:C0524528[pervasive developmental disorder], 1-FACTA-related-drug->DrugBank:APRD01072[HCH],
SLC6A1	CACNA1G	1-GoPubMed-related-disease->mesh:4832[Epilepsy, Absence],
SLC6A1	SLC4A10	2-GoPubMed-related-GO->GO:0015291[secondary active transmembrane transporter activity],GO:0022838[substrate-specific channel activity], 1-GoPubMed-related-disease->mesh:17029[Epilepsy, Complex Partial],
SLC6A1	ADRB2	2-FACTA-related-gene->HUMANGGP:012079[GFOD1],HUMANGGP:020893[ADRA1A], 1-FACTA-related-drug->DrugBank:APRD01072[HCH],
SLC6A1	ASTN2	1-FACTA-related-gene->HUMANGGP:035315[GABRR1], 3-FACTA-related-disease->UMLS:C0038586[substance use disorders],UMLS:C0085281[addiction],UMLS:C1263846[Attention Deficit Disorder with Hyperactivity],
SLC6A1	TPH2	1-FACTA-related-gene->HUMANGGP:012079[GFOD1], 1-FACTA-related-disease->UMLS:C1263846[Attention Deficit Disorder with Hyperactivity], 3-FACTA-related-drug->DrugBank:APRD01072[HCH],DrugBank:APRD00530[Portal],DrugBank:APRD00450[Norepinephrine],
SLC6A1	HTR3A	2-GoPubMed-related-GO->GO:0022831[narrow pore, gated channel activity],GO:0022842[narrow pore channel activity], 1-FACTA-related-gene->HUMANGGP:020893[ADRA1A], 2-FACTA-related-drug->DrugBank:APRD01072[HCH],DrugBank:APRD00450[Norepinephrine],
SLC6A1	GABRA4	2-GoPubMed-related-gene->2570[GABRR2],2569[GABRR1], 2-GoPubMed-related-disease->mesh:11218[Prader-Willi Syndrome],mesh:13226[Status Epilepticus], 2-FACTA-related-gene->HUMANGGP:035315[GABRR1],HUMANGGP:026795[GAT-3],
SLC6A1	ABAT	2-GoPubMed-related-gene->2570[GABRR2],2569[GABRR1], 2-GoPubMed-related-GO->GO:0009450[gamma-aminobutyric acid catabolic process],GO:0051936[gamma-aminobutyric acid uptake during transmission of nerve impulse], 2-GoPubMed-related-disease->mesh:13036[Spasms, Infantile],mesh:17029[Epilepsy, Complex Partial], 2-FACTA-related-gene->HUMANGGP:023737[SLC6A13],HUMANGGP:035315[GABRR1],
SLC6A1	MBD1	1-FACTA-related-drug->DrugBank:APRD00530[Portal],
SLC6A1	NPAS2	1-FACTA-related-drug->DrugBank:APRD00530[Portal],
SLC6A1	GABRB1	2-GoPubMed-related-gene->2570[GABRR2],2569[GABRR1], 1-FACTA-related-gene->HUMANGGP:035315[GABRR1], 1-FACTA-related-disease->UMLS:C0086769[panic attacks],
SLC6A2	HTR2A	2-GoPubMed-related-GO->GO:0051378[serotonin binding],GO:0001504[neurotransmitter uptake], 1-GoPubMed-related-disease->mesh:19969[Amphetamine-Related Disorders], 1-FACTA-related-gene->HUMANGGP:012079[GFOD1], 2-FACTA-related-drug->DrugBank:APRD01072[HCH],DrugBank:APRD00530[Portal],
SLC6A2	HTR1B	1-GoPubMed-related-GO->GO:0051378[serotonin binding], 1-FACTA-related-gene->HUMANGGP:031659[SLC6A2], 1-FACTA-related-disease->UMLS:C1263846[Attention Deficit Disorder with Hyperactivity], 3-FACTA-related-drug->DrugBank:APRD01072[HCH],DrugBank:APRD00530[Portal],DrugBank:APRD00450[Norepinephrine],
SLC6A2	FOXG1	1-FACTA-related-drug->DrugBank:APRD00530[Portal],
SLC6A2	TPH2	1-GoPubMed-related-GO->GO:0004511[tyrosine 3-monooxygenase activity], 1-GoPubMed-related-disease->mesh:19970[Cocaine-Related Disorders], 1-FACTA-related-gene->HUMANGGP:012079[GFOD1], 2-FACTA-related-disease->UMLS:C1269683[major depression],UMLS:C1263846[Attention Deficit Disorder with Hyperactivity], 3-FACTA-related-drug->DrugBank:APRD01072[HCH],DrugBank:APRD00530[Portal],DrugBank:APRD00450[Norep…
SLC6A2	EN2	1-FACTA-related-drug->DrugBank:APRD00450[Norepinephrine],
SLC6A2	MAOA	4-FACTA-related-drug->DrugBank:APRD01072[HCH],DrugBank:APRD00450[Norepinephrine],DrugBank:APRD00679[ENT],DrugBank:APRD00530[Portal],
SLC6A2	DRD3	4-FACTA-related-drug->DrugBank:APRD01072[HCH],DrugBank:APRD00679[ENT],DrugBank:APRD00530[Portal],DrugBank:APRD00450[Norepinephrine],
SLC6A2	GRIN2B	1-GoPubMed-related-GO->GO:0001661[conditioned taste aversion], 1-GoPubMed-related-disease->mesh:19969[Amphetamine-Related Disorders], 2-FACTA-related-disease->UMLS:C0178417[anhedonia],UMLS:C0012734[Disruptive Behavior Disorders], 1-FACTA-related-drug->DrugBank:APRD01072[HCH],
SLC6A2	HTR7	2-FACTA-related-disease->UMLS:C0040517[Tourette Syndrome],UMLS:C1263846[Attention Deficit Disorder with Hyperactivity],
SLC6A2	OXTR	1-FACTA-related-disease->UMLS:C0031572[social phobia], 1-FACTA-related-drug->DrugBank:APRD01072[HCH],
SLC6A2	SLC6A8	1-FACTA-related-drug->DrugBank:APRD00679[ENT],
SLC6A2	SLC6A4	2-GoPubMed-related-gene->222962[SLC29A4],91179[SCARF2], 3-GoPubMed-related-GO->GO:0019811[cocaine binding],GO:0070728[leucine binding],GO:0051378[serotonin binding], 2-GoPubMed-related-disease->mesh:19969[Amphetamine-Related Disorders],mesh:19970[Cocaine-Related Disorders], 1-FACTA-related-gene->HUMANGGP:031659[SLC6A2], 4-FACTA-related-drug->DrugBank:APRD01072[HCH],DrugBank:APRD00679[ENT],DrugBan…
SLC6A2	SLC9A9	2-FACTA-related-gene->HUMANGGP:012079[GFOD1],HUMANGGP:031659[SLC6A2], 2-FACTA-related-disease->UMLS:C0038586[substance use disorders],UMLS:C1263846[Attention Deficit Disorder with Hyperactivity], 1-FACTA-related-drug->DrugBank:APRD01072[HCH],
SLC6A2	HTR3A	2-GoPubMed-related-GO->GO:0051378[serotonin binding],GO:0001975[response to amphetamine], 1-FACTA-related-disease->UMLS:C0040517[Tourette Syndrome], 2-FACTA-related-drug->DrugBank:APRD01072[HCH],DrugBank:APRD00450[Norepinephrine],
SLC6A2	NPAS2	1-FACTA-related-drug->DrugBank:APRD00530[Portal],
SLC6A2	TDO2	3-FACTA-related-disease->UMLS:C0040517[Tourette Syndrome],UMLS:C1263846[Attention Deficit Disorder with Hyperactivity],UMLS:C1269683[major depression],
SLC6A2	CACNA1C	4-FACTA-related-gene->HUMANGGP:014986[CAMKK2],HUMANGGP:012092[CAMK2B],HUMANGGP:009938[ITPR3],HUMANGGP:028295[GNAO1], 1-FACTA-related-disease->UMLS:C0023976[Long QT Syndrome], 1-FACTA-related-drug->DrugBank:APRD00450[Norepinephrine],
SLC6A2	PLN	1-GoPubMed-related-disease->mesh:11665[Pulmonary Valve Insufficiency], 1-FACTA-related-drug->DrugBank:APRD01072[HCH],
SLC6A3	HTR2A	1-GoPubMed-related-disease->mesh:19969[Amphetamine-Related Disorders], 4-FACTA-related-drug->DrugBank:APRD00729[Parkin],DrugBank:APRD01072[HCH],DrugBank:BIOD00057[Fragment],DrugBank:APRD00530[Portal],
SLC6A3	SLC1A1	1-GoPubMed-related-GO->GO:0016413[O-acetyltransferase activity], 2-FACTA-related-drug->DrugBank:EXPT00573[Aspartic Acid],DrugBank:APRD00280[Frontal],
SLC6A3	SLC6A8	3-FACTA-related-drug->DrugBank:APRD00679[ENT],DrugBank:EXPT00573[Aspartic Acid],DrugBank:BIOD00035[CSF],
SLC6A3	SLC6A4	1-GoPubMed-related-gene->1815[DRD4], 1-GoPubMed-related-GO->GO:0019811[cocaine binding], 3-GoPubMed-related-disease->mesh:20270[Alcohol Withdrawal Seizures],mesh:19969[Amphetamine-Related Disorders],mesh:19970[Cocaine-Related Disorders], 4-FACTA-related-gene->HUMANGGP:004451[EIF2],HUMANGGP:031659[SLC6A2],HUMANGGP:024278[SYNJ1],HUMANGGP:032072[SLC6A3], 1-FACTA-related-disease->UMLS:C1851920[DRD], …
SLC6A3	HTR1B	1-GoPubMed-related-gene->1816[DRD5], 1-GoPubMed-related-GO->GO:0005484[SNAP receptor activity], 1-FACTA-related-gene->HUMANGGP:031659[SLC6A2], 2-FACTA-related-disease->UMLS:C1851920[DRD],UMLS:C1263846[Attention Deficit Disorder with Hyperactivity], 6-FACTA-related-drug->DrugBank:APRD01072[HCH],DrugBank:BIOD00057[Fragment],DrugBank:APRD00530[Portal],DrugBank:BIOD00035[CSF],DrugBank:EXPT00494[Alani…
SLC6A3	FOXG1	1-FACTA-related-drug->DrugBank:APRD00530[Portal],
SLC6A3	NLGN3	1-GoPubMed-related-disease->mesh:19970[Cocaine-Related Disorders], 1-FACTA-related-disease->UMLS:C0600427[cocaine addiction],
SLC6A3	EN2	3-FACTA-related-drug->DrugBank:BIOD00057[Fragment],DrugBank:APRD00450[Norepinephrine],DrugBank:APRD00631[Gel],
SLC6A3	CNTNAP2	1-FACTA-related-disease->UMLS:C1868675[PARK2], 2-FACTA-related-drug->DrugBank:APRD00729[Parkin],DrugBank:BIOD00057[Fragment],
SLC6A3	MAOA	1-FACTA-related-disease->UMLS:C1851920[DRD], 7-FACTA-related-drug->DrugBank:APRD01072[HCH],DrugBank:BIOD00057[Fragment],DrugBank:APRD00450[Norepinephrine],DrugBank:APRD00679[ENT],DrugBank:APRD00530[Portal],DrugBank:APRD00280[Frontal],DrugBank:BIOD00035[CSF],
SLC6A3	BAIAP2	1-FACTA-related-disease->UMLS:C1263846[Attention Deficit Disorder with Hyperactivity], 1-FACTA-related-drug->DrugBank:APRD00631[Gel],
SLC6A3	DRD3	2-GoPubMed-related-gene->1816[DRD5],1815[DRD4], 5-GoPubMed-related-GO->GO:0035240[dopamine binding],GO:0043178[alcohol binding],GO:0016890[site-specific endodeoxyribonuclease activity, specific for altered base],GO:0043848[excinuclease cho activity],GO:0005484[SNAP receptor activity], 2-FACTA-related-gene->HUMANGGP:004451[EIF2],HUMANGGP:024278[SYNJ1], 1-FACTA-related-disease->UMLS:C1851920[DRD], …
SLC6A3	LAMB1	1-FACTA-related-disease->UMLS:C0600427[cocaine addiction], 2-FACTA-related-drug->DrugBank:BIOD00057[Fragment],DrugBank:APRD00631[Gel],
SLC6A3	GRIN2B	3-GoPubMed-related-disease->mesh:20270[Alcohol Withdrawal Seizures],mesh:19969[Amphetamine-Related Disorders],mesh:430[Alcohol Withdrawal Delirium], 2-FACTA-related-gene->HUMANGGP:004111[DPYSL2],HUMANGGP:004451[EIF2], 2-FACTA-related-disease->UMLS:C1851920[DRD],UMLS:C1861537[OFC], 3-FACTA-related-drug->DrugBank:APRD01072[HCH],DrugBank:BIOD00057[Fragment],DrugBank:APRD00631[Gel],
SLC6A3	FOXP2	1-GoPubMed-related-disease->mesh:13342[Stuttering], 2-FACTA-related-drug->DrugBank:APRD00280[Frontal],DrugBank:BIOD00057[Fragment],
SLC6A3	OPRM1	3-GoPubMed-related-disease->mesh:6556[Heroin Dependence],mesh:20270[Alcohol Withdrawal Seizures],mesh:19969[Amphetamine-Related Disorders], 1-FACTA-related-disease->UMLS:C0600427[cocaine addiction], 3-FACTA-related-drug->DrugBank:EXPT00573[Aspartic Acid],DrugBank:BIOD00057[Fragment],DrugBank:EXPT00494[Alanine],
SLC6A3	IL1RAPL1	1-FACTA-related-disease->UMLS:C1868675[PARK2], 1-FACTA-related-drug->DrugBank:APRD00729[Parkin],
SLC6A3	PARK2	1-FACTA-related-gene->HUMANGGP:008036[FBXO7], 2-FACTA-related-disease->UMLS:C1868675[PARK2],UMLS:C1847640[KRS], 4-FACTA-related-drug->DrugBank:APRD00729[Parkin],DrugBank:BIOD00057[Fragment],DrugBank:APRD00450[Norepinephrine],DrugBank:APRD00631[Gel], 2-pathway->kegg:path:hsa05012[Parkinson's disease],nci_nature_pid:Alpha-synuclein_signaling[],
SLC6A3	MBD1	1-GoPubMed-related-GO->GO:0009008[DNA-methyltransferase activity], 2-FACTA-related-drug->DrugBank:APRD00530[Portal],DrugBank:APRD00631[Gel],
SLC6A3	HDAC4	2-FACTA-related-drug->DrugBank:APRD00729[Parkin],DrugBank:EXPT00573[Aspartic Acid],
SLC6A3	TPH2	2-GoPubMed-related-GO->GO:0004511[tyrosine 3-monooxygenase activity],GO:0005484[SNAP receptor activity], 3-GoPubMed-related-disease->mesh:14029[Tobacco Use Disorder],mesh:6556[Heroin Dependence],mesh:19970[Cocaine-Related Disorders], 1-FACTA-related-disease->UMLS:C1263846[Attention Deficit Disorder with Hyperactivity], 5-FACTA-related-drug->DrugBank:APRD01072[HCH],DrugBank:APRD00530[Portal],DrugB…
SLC6A3	NPAS2	3-FACTA-related-drug->DrugBank:APRD00530[Portal],DrugBank:EXPT00494[Alanine],DrugBank:APRD00631[Gel],
SLC6A3	DISC1	5-FACTA-related-drug->DrugBank:APRD00280[Frontal],DrugBank:EXPT00573[Aspartic Acid],DrugBank:BIOD00057[Fragment],DrugBank:EXPT00494[Alanine],DrugBank:APRD00631[Gel],
SNAP29	SLC1A1	1-FACTA-related-disease->UMLS:C0004352[autism], 1-FACTA-related-drug->DrugBank:APRD00280[Frontal],
SNAP29	TDO2	3-FACTA-related-disease->UMLS:C0005586[Bipolar Disorder],UMLS:C0004352[autism],UMLS:C0036341[schizophrenia], 1-FACTA-related-drug->DrugBank:APRD00280[Frontal],
SNAP29	PLCD1	1-GoPubMed-related-GO->GO:0022406[membrane docking], 1-FACTA-related-drug->DrugBank:BIOD00057[Fragment],
SNAP29	CNTN4	1-FACTA-related-disease->UMLS:C0004352[autism], 1-FACTA-related-drug->DrugBank:BIOD00057[Fragment],
SNAP29	SEMA5A	3-GoPubMed-related-disease->mesh:7021[Hypospadias],mesh:10409[Penile Diseases],mesh:3456[Cryptorchidism], 1-FACTA-related-disease->UMLS:C0004352[autism], 1-FACTA-related-drug->DrugBank:BIOD00057[Fragment],
SNAP29	RIMS3	1-GoPubMed-related-GO->GO:0007269[neurotransmitter secretion], 2-FACTA-related-disease->UMLS:C0004352[autism],UMLS:C0036341[schizophrenia],
SNAP29	DRD3	1-GoPubMed-related-gene->8677[STX10], 1-GoPubMed-related-GO->GO:0005484[SNAP receptor activity], 2-GoPubMed-related-disease->mesh:14103[Torticollis],mesh:20821[Dystonic Disorders], 2-FACTA-related-drug->DrugBank:BIOD00057[Fragment],DrugBank:APRD00280[Frontal],
SNAP29	LRRC1	1-FACTA-related-drug->DrugBank:BIOD00057[Fragment],
SNAP29	FOXP2	2-FACTA-related-drug->DrugBank:APRD00280[Frontal],DrugBank:BIOD00057[Fragment],
SNAP29	NLGN4X	3-FACTA-related-disease->UMLS:C0004352[autism],UMLS:C0020758[ichthyosis],UMLS:C0020757[ichthyosis],
SNAP29	ATP2B2	1-FACTA-related-drug->DrugBank:BIOD00057[Fragment],
SNAP29	RELN	1-FACTA-related-disease->UMLS:C0497552[Nervous System Malformations], 1-FACTA-related-drug->DrugBank:APRD00280[Frontal],
SNAP29	MED12	1-FACTA-related-drug->DrugBank:BIOD00057[Fragment],
SNAP29	SHANK3	1-GoPubMed-related-disease->mesh:4062[DiGeorge Syndrome], 1-FACTA-related-gene->HUMANGGP:024970[PCDH9], 1-FACTA-related-disease->UMLS:C0004352[autism], 2-FACTA-related-drug->DrugBank:APRD00280[Frontal],DrugBank:BIOD00057[Fragment],
SNAP29	DISC1	2-FACTA-related-disease->UMLS:C0036341[schizophrenia],UMLS:C0005586[Bipolar Disorder], 2-FACTA-related-drug->DrugBank:APRD00280[Frontal],DrugBank:BIOD00057[Fragment],
SNAP29	GABRB1	2-FACTA-related-disease->UMLS:C0004352[autism],UMLS:C0005586[Bipolar Disorder], 1-FACTA-related-drug->DrugBank:BIOD00057[Fragment],
SNX27	GPR139	1-GoPubMed-related-GO->GO:0005488[binding],
SNX27	GRID2	1-GoPubMed-related-GO->GO:0005488[binding],
SNX27	RB1CC1	1-FACTA-related-drug->DrugBank:APRD00631[Gel],
SNX27	CDH8	1-GoPubMed-related-GO->GO:0005488[binding], 1-FACTA-related-disease->UMLS:C0027651[tumor],
SNX27	RBMS3	1-GoPubMed-related-GO->GO:0005488[binding], 1-FACTA-related-disease->UMLS:C0027651[tumor],
SNX27	LZTS2	5-GoPubMed-related-disease->mesh:11471[Prostatic Neoplasms],mesh:11469[Prostatic Diseases],mesh:5834[Genital Neoplasms, Male],mesh:14565[Urogenital Neoplasms],mesh:5832[Genital Diseases, Male], 1-FACTA-related-disease->UMLS:C1526991[Neoplasms],
SNX27	CDH10	8-GoPubMed-related-disease->mesh:11471[Prostatic Neoplasms],mesh:11469[Prostatic Diseases],mesh:5834[Genital Neoplasms, Male],mesh:14565[Urogenital Neoplasms],mesh:5832[Genital Diseases, Male],mesh:52801[Male Urogenital Diseases],mesh:52776[Female Urogenital Diseases],mesh:5261[Female Urogenital Diseases and Pregnancy Complications],
SNX27	NBEA	1-GoPubMed-related-GO->GO:0005488[binding],
SNX27	SEZ6L2	5-GoPubMed-related-disease->mesh:11471[Prostatic Neoplasms],mesh:11469[Prostatic Diseases],mesh:5834[Genital Neoplasms, Male],mesh:14565[Urogenital Neoplasms],mesh:5832[Genital Diseases, Male], 1-FACTA-related-disease->UMLS:C0027651[tumor],
SNX27	NLGN1	7-GoPubMed-related-GO->GO:0000394[RNA splicing, via endonucleolytic cleavage and ligation],GO:0000374[Group III intron splicing],GO:0000372[Group I intron splicing],GO:0000376[RNA splicing, via transesterification reactions with guanosine as nucleophile],GO:0000373[Group II intron splicing],GO:0000398[nuclear mRNA splicing, via spliceosome],GO:0005488[binding],
SNX27	BZRAP1	2-GoPubMed-related-GO->GO:0016197[endosome transport],GO:0005488[binding], 1-GoPubMed-related-disease->mesh:19966[Substance-Related Disorders],
SNX27	HNRNPH2	1-GoPubMed-related-GO->GO:0005488[binding], 7-GoPubMed-related-disease->mesh:11471[Prostatic Neoplasms],mesh:11469[Prostatic Diseases],mesh:5834[Genital Neoplasms, Male],mesh:14565[Urogenital Neoplasms],mesh:5832[Genital Diseases, Male],mesh:7280[Disorders of Environmental Origin],mesh:52801[Male Urogenital Diseases],
SNX27	TBC1D4	1-FACTA-related-disease->UMLS:C0027651[tumor], 1-FACTA-related-drug->DrugBank:APRD00631[Gel],
SNX27	NLGN4Y	1-GoPubMed-related-GO->GO:0005488[binding],
SNX27	SCFD2	1-GoPubMed-related-GO->GO:0005488[binding], 1-GoPubMed-related-disease->mesh:7280[Disorders of Environmental Origin], 1-FACTA-related-disease->UMLS:C0027651[tumor],
SNX27	MCPH1	1-FACTA-related-drug->DrugBank:APRD00631[Gel],
SNX27	ARHGAP15	1-GoPubMed-related-GO->GO:0005488[binding],
STK11	DISC1	5-FACTA-related-drug->DrugBank:APRD00280[Frontal],DrugBank:EXPT01467[Forskolin],DrugBank:EXPT02079[lysine],DrugBank:APRD00627[Progesterone],DrugBank:APRD00631[Gel],
STK11	MECP2	1-GoPubMed-related-gene->55663[ZNF446], 1-FACTA-related-gene->HUMANGGP:021056[zinc finger protein 446], 3-FACTA-related-drug->DrugBank:APRD00953[ETS],DrugBank:EXPT02079[lysine],DrugBank:APRD00280[Frontal],
STK11	MAPK3	1-GoPubMed-related-gene->55663[ZNF446], 1-FACTA-related-gene->HUMANGGP:021056[zinc finger protein 446], 3-FACTA-related-drug->DrugBank:APRD00627[Progesterone],DrugBank:EXPT01467[Forskolin],DrugBank:EXPT02079[lysine],
STK11	ESR1	1-GoPubMed-related-gene->55663[ZNF446], 1-FACTA-related-gene->HUMANGGP:021056[zinc finger protein 446], 2-FACTA-related-drug->DrugBank:APRD00953[ETS],DrugBank:APRD00627[Progesterone],
STK11	MEF2C	3-GoPubMed-related-GO->GO:0004683[calmodulin-dependent protein kinase activity],GO:0047322[[hydroxymethylglutaryl-CoA reductase (NADPH)] kinase activity],GO:0050405[[acetyl-CoA carboxylase] kinase activity], 2-FACTA-related-drug->DrugBank:APRD00715[CTA],DrugBank:APRD00627[Progesterone],
STK11	RELN	1-GoPubMed-related-disease->mesh:6223[Hamartoma Syndrome, Multiple], 2-FACTA-related-drug->DrugBank:APRD00280[Frontal],DrugBank:APRD00631[Gel],
STK11	TNIP2	1-GoPubMed-related-gene->114790[STK11IP], 2-GoPubMed-related-disease->mesh:10580[Peutz-Jeghers Syndrome],mesh:7911[Lentigo],
STK11	HRAS	2-FACTA-related-drug->DrugBank:APRD00715[CTA],DrugBank:APRD00627[Progesterone],
STK11	FHIT	1-FACTA-related-gene->HUMANGGP:003800[LRPDIT], 1-FACTA-related-disease->UMLS:C1334455[Pulmonary Sclerosing Hemangioma],
STK11	PTEN	3-GoPubMed-related-disease->mesh:6223[Hamartoma Syndrome, Multiple],mesh:6222[Hamartoma],mesh:10580[Peutz-Jeghers Syndrome], 2-FACTA-related-disease->UMLS:C0265248[Ruvalcaba syndrome],UMLS:C0018553[Hamartoma Syndrome, Multiple],
STK11	ATRX	3-FACTA-related-drug->DrugBank:APRD00953[ETS],DrugBank:EXPT02079[lysine],DrugBank:APRD00631[Gel],
STK11	PIK3CG	1-GoPubMed-related-disease->mesh:6223[Hamartoma Syndrome, Multiple], 2-FACTA-related-gene->HUMANGGP:025566[PIK3CG],HUMANGGP:041811[RALB],
STK11	SLC1A1	2-FACTA-related-drug->DrugBank:APRD00280[Frontal],DrugBank:APRD00627[Progesterone],
STK11	MARK1	2-GoPubMed-related-gene->9024[BRSK2],57787[MARK4], 4-GoPubMed-related-GO->GO:0090162[establishment of epithelial cell polarity],GO:0047322[[hydroxymethylglutaryl-CoA reductase (NADPH)] kinase activity],GO:0050405[[acetyl-CoA carboxylase] kinase activity],GO:0033868[Goodpasture-antigen-binding protein kinase activity], 2-GoPubMed-related-disease->mesh:10580[Peutz-Jeghers Syndrome],mesh:7911[Lentig…
STK11	SYN1	1-GoPubMed-related-GO->GO:0004683[calmodulin-dependent protein kinase activity], 4-FACTA-related-drug->DrugBank:APRD00953[ETS],DrugBank:EXPT02079[lysine],DrugBank:APRD00080[Freeze],DrugBank:APRD00631[Gel],
STK11	FOXP2	1-FACTA-related-drug->DrugBank:APRD00280[Frontal],
TAF1C	BTAF1	1-GoPubMed-related-gene->129685[TAF8], 1-GoPubMed-related-GO->GO:0017025[TATA-binding protein binding], 1-FACTA-related-gene->HUMANGGP:010829[TFIID],
TAF1C	PLCD1	1-FACTA-related-disease->UMLS:C0027651[tumor], 1-FACTA-related-drug->DrugBank:BIOD00057[Fragment],
TAF1C	LRRC1	1-FACTA-related-drug->DrugBank:BIOD00057[Fragment],
TAF1C	FEZF2	2-FACTA-related-disease->UMLS:C0004352[autism],UMLS:C0027651[tumor],
TAF1C	ATP2B2	1-FACTA-related-drug->DrugBank:BIOD00057[Fragment],
TAF1C	NDNL2	2-GoPubMed-related-disease->mesh:7806[Language Disorders],mesh:3147[Communication Disorders], 1-FACTA-related-gene->HUMANGGP:024031[FISH], 1-FACTA-related-disease->UMLS:C0004352[autism],
TAF1C	MED12	1-GoPubMed-related-GO->GO:0006352[transcription initiation], 1-FACTA-related-drug->DrugBank:BIOD00057[Fragment],
TAF1C	CDH10	2-FACTA-related-disease->UMLS:C0233639[Autism],UMLS:C0004352[autism],
TAF1C	RIMS3	2-FACTA-related-disease->UMLS:C0004352[autism],UMLS:C0027651[tumor],
TAF1C	NBEA	2-GoPubMed-related-disease->mesh:7806[Language Disorders],mesh:3147[Communication Disorders], 2-FACTA-related-disease->UMLS:C0233639[Autism],UMLS:C0004352[autism],
TAF1C	BZRAP1	2-FACTA-related-disease->UMLS:C0233639[Autism],UMLS:C0004352[autism],
TAF1C	REEP3	2-FACTA-related-disease->UMLS:C0233639[Autism],UMLS:C0004352[autism],
TAF1C	CTNNA3	1-FACTA-related-gene->HUMANGGP:018678[MACROD2],
TAF1C	NRXN1	1-GoPubMed-related-disease->mesh:7806[Language Disorders], 1-FACTA-related-gene->HUMANGGP:018678[MACROD2], 2-FACTA-related-disease->UMLS:C0233639[Autism],UMLS:C0004352[autism],
TAF1C	GABRB1	2-FACTA-related-disease->UMLS:C0233639[Autism],UMLS:C0004352[autism], 1-FACTA-related-drug->DrugBank:BIOD00057[Fragment],
TAF1C	SCFD2	3-GoPubMed-related-GO->GO:0010843[promoter binding],GO:0044212[DNA regulatory region binding],GO:0043565[sequence-specific DNA binding], 1-FACTA-related-disease->UMLS:C0027651[tumor],
TBR1	TSPAN7	1-GoPubMed-related-disease->mesh:5600[Fragile X Syndrome], 1-FACTA-related-disease->UMLS:C1136249[Mental Retardation, X-Linked],
TBR1	EGR2	4-FACTA-related-drug->DrugBank:APRD00256[Valproic Acid],DrugBank:BIOD00001[DNase I],DrugBank:APRD00140[Tretinoin],DrugBank:APRD00017[Tretinoin],
TBR1	PINX1	4-FACTA-related-drug->DrugBank:BIOD00001[DNase I],DrugBank:APRD00140[Tretinoin],DrugBank:APRD00017[Tretinoin],DrugBank:EXPT02079[lysine],
TBR1	NRXN1	4-GoPubMed-related-GO->GO:0004385[guanylate kinase activity],GO:0019201[nucleotide kinase activity],GO:0019205[nucleobase, nucleoside, nucleotide kinase activity],GO:0016776[phosphotransferase activity, phosphate group as acceptor], 1-GoPubMed-related-disease->mesh:5600[Fragile X Syndrome], 2-FACTA-related-disease->UMLS:C0233639[Autism],UMLS:C0036857[severe mental retardation], 1-FACTA-related-dr…
TBR1	GNAS	5-FACTA-related-drug->DrugBank:APRD00134[Activin],DrugBank:BIOD00001[DNase I],DrugBank:APRD00140[Tretinoin],DrugBank:APRD00017[Tretinoin],DrugBank:EXPT02079[lysine],
TBR1	TPH2	1-GoPubMed-related-disease->mesh:6948[Hyperkinesis], 2-FACTA-related-drug->DrugBank:BIOD00035[CSF],DrugBank:APRD01142[Nitric Oxide],
TBR1	RELN	1-FACTA-related-gene->HUMANGGP:014919[RELN], 3-FACTA-related-disease->UMLS:C0233639[Autism],UMLS:C0497552[Nervous System Malformations],UMLS:C1136249[Mental Retardation, X-Linked], 4-FACTA-related-drug->DrugBank:APRD00256[Valproic Acid],DrugBank:BIOD00001[DNase I],DrugBank:APRD00140[Tretinoin],DrugBank:APRD00017[Tretinoin],
TBR1	HOXB1	1-FACTA-related-disease->UMLS:C1533172[INS], 4-FACTA-related-drug->DrugBank:APRD00017[Tretinoin],DrugBank:APRD00140[Tretinoin],DrugBank:APRD00256[Valproic Acid],DrugBank:EXPT02079[lysine],
TBR1	DLX2	1-GoPubMed-related-gene->1745[DLX1], 1-FACTA-related-gene->HUMANGGP:002694[T-brain-1], 3-FACTA-related-disease->UMLS:C1136249[Mental Retardation, X-Linked],UMLS:C0233639[Autism],UMLS:C0497552[Nervous System Malformations], 4-FACTA-related-drug->DrugBank:APRD00140[Tretinoin],DrugBank:BIOD00001[DNase I],DrugBank:APRD00017[Tretinoin],DrugBank:EXPT02079[lysine],
TBR1	ALDH5A1	1-GoPubMed-related-disease->mesh:6948[Hyperkinesis], 1-FACTA-related-drug->DrugBank:BIOD00035[CSF],
TBR1	TBX1	2-GoPubMed-related-gene->6913[TBX15],9096[TBX18], 3-GoPubMed-related-GO->GO:0048341[paraxial mesoderm formation],GO:0048340[paraxial mesoderm morphogenesis],GO:0048339[paraxial mesoderm development], 5-FACTA-related-gene->HUMANGGP:028643[TBX15],HUMANGGP:023660[TBX19],HUMANGGP:033879[TBX18],HUMANGGP:041357[TBX6],HUMANGGP:006197[eomesodermin], 1-FACTA-related-disease->UMLS:C0265264[HOS], 3-FACTA-re…
TBR1	DLX6	1-GoPubMed-related-gene->1745[DLX1], 2-FACTA-related-disease->UMLS:C0497552[Nervous System Malformations],UMLS:C0036857[severe mental retardation], 2-FACTA-related-drug->DrugBank:BIOD00001[DNase I],DrugBank:APRD00140[Tretinoin],
TBR1	MBD4	1-FACTA-related-disease->UMLS:C0270549[GAD], 1-FACTA-related-drug->DrugBank:EXPT02079[lysine],
TBR1	DLX1	1-FACTA-related-gene->HUMANGGP:002694[T-brain-1], 1-FACTA-related-disease->UMLS:C0497552[Nervous System Malformations], 3-FACTA-related-drug->DrugBank:APRD00140[Tretinoin],DrugBank:BIOD00001[DNase I],DrugBank:APRD00017[Tretinoin],
TBR1	PITX1	1-GoPubMed-related-gene->9096[TBX18], 4-FACTA-related-drug->DrugBank:APRD00134[Activin],DrugBank:APRD00140[Tretinoin],DrugBank:APRD00017[Tretinoin],DrugBank:EXPT02079[lysine],
TBR1	SCN2A	5-FACTA-related-drug->DrugBank:EXPT02079[lysine],DrugBank:APRD00256[Valproic Acid],DrugBank:APRD00140[Tretinoin],DrugBank:APRD00017[Tretinoin],DrugBank:APRD01142[Nitric Oxide],
TFAP2B	HTR3A	1-FACTA-related-disease->UMLS:C0233523[antisocial behavior], 1-FACTA-related-drug->DrugBank:APRD01072[HCH],
TFAP2B	MARK1	2-GoPubMed-related-disease->mesh:17545[Aortic Aneurysm, Thoracic],mesh:784[Aneurysm, Dissecting],
TFAP2B	JMJD1C	1-FACTA-related-drug->DrugBank:EXPT00494[Alanine],
TFAP2B	SLC9A9	1-FACTA-related-drug->DrugBank:APRD01072[HCH],
TFAP2B	RBFOX1	1-GoPubMed-related-disease->mesh:20447[Parasomnias],
TFAP2B	HTR1B	3-GoPubMed-related-GO->GO:0042749[regulation of circadian sleep/wake cycle],GO:0022410[circadian sleep/wake cycle process],GO:0045187[regulation of circadian sleep/wake cycle, sleep], 1-FACTA-related-disease->UMLS:C0233523[antisocial behavior], 2-FACTA-related-drug->DrugBank:APRD01072[HCH],DrugBank:EXPT00494[Alanine],
TFAP2B	GPC6	1-FACTA-related-disease->UMLS:C0524801[Retinal Neoplasms], 1-FACTA-related-drug->DrugBank:EXPT00573[Aspartic Acid],
TFAP2B	CNTNAP2	1-GoPubMed-related-disease->mesh:20447[Parasomnias], 3-FACTA-related-gene->HUMANGGP:000896[SLC35E2],HUMANGGP:026473[FUSIP1],HUMANGGP:040978[POU4F2],
TFAP2B	REEP3	1-FACTA-related-drug->DrugBank:EXPT00494[Alanine],
TFAP2B	CHRNA7	2-GoPubMed-related-GO->GO:0016641[oxidoreductase activity, acting on the CH-NH2 group of donors, oxygen as acceptor],GO:0016638[oxidoreductase activity, acting on the CH-NH2 group of donors], 1-GoPubMed-related-disease->mesh:20190[Myoclonic Epilepsy, Juvenile], 1-FACTA-related-disease->UMLS:C0270853[juvenile myoclonic epilepsy], 1-FACTA-related-drug->DrugBank:APRD01072[HCH],
TFAP2B	MYO1A	1-FACTA-related-drug->DrugBank:EXPT00573[Aspartic Acid],
TFAP2B	GRIN2B	1-FACTA-related-drug->DrugBank:APRD01072[HCH],
TFAP2B	OXTR	1-FACTA-related-drug->DrugBank:APRD01072[HCH],
TFAP2B	SLC6A4	1-FACTA-related-disease->UMLS:C0233523[antisocial behavior], 1-FACTA-related-drug->DrugBank:APRD01072[HCH],
TFAP2B	LRRC1	7-GoPubMed-related-gene->28978[TMEM14A],26268[FBXO9],26036[ZNF451],9697[TRAM2],85315[PAQR8],9589[WTAP],60481[ELOVL5], 1-GoPubMed-related-disease->mesh:20190[Myoclonic Epilepsy, Juvenile], 5-FACTA-related-gene->HUMANGGP:008674[LRRC1],HUMANGGP:000191[KIAA0936],HUMANGGP:027126[KIAA0576],HUMANGGP:042069[LMPB1],HUMANGGP:023029[KIAA0105], 3-FACTA-related-disease->UMLS:C1850778[EJM1],UMLS:C0270853[juven…
TFAP2B	CACNA1G	1-GoPubMed-related-disease->mesh:20190[Myoclonic Epilepsy, Juvenile], 1-FACTA-related-gene->HUMANGGP:018557[KCNA2], 2-FACTA-related-disease->UMLS:C0270853[juvenile myoclonic epilepsy],UMLS:C0524801[Retinal Neoplasms],
TNNI3	NOS1AP	2-GoPubMed-related-GO->GO:0004111[creatine kinase activity],GO:0016775[phosphotransferase activity, nitrogenous group as acceptor], 2-FACTA-related-disease->UMLS:C0037293[Tag],UMLS:C0340279[ventricular hypertrophy], 1-FACTA-related-drug->DrugBank:BIOD00057[Fragment],
TNNI3	PLCD1	1-FACTA-related-drug->DrugBank:BIOD00057[Fragment],
TNNI3	LRRC1	1-FACTA-related-drug->DrugBank:BIOD00057[Fragment],
TNNI3	FOXG1	1-GoPubMed-related-disease->mesh:6335[Heart Injuries], 1-FACTA-related-drug->DrugBank:APRD00627[Progesterone],
TNNI3	FGD1	1-FACTA-related-drug->DrugBank:APRD00627[Progesterone],
TNNI3	CACNA1C	2-GoPubMed-related-GO->GO:0060047[heart contraction],GO:0003015[heart process], 1-FACTA-related-drug->DrugBank:APRD00627[Progesterone], 3-pathway->kegg:path:hsa05410[Hypertrophic cardiomyopathy (HCM)],kegg:path:hsa05414[Dilated cardiomyopathy],kegg:path:hsa04260[Cardiac muscle contraction],
TNNI3	ITGB3	2-FACTA-related-drug->DrugBank:BIOD00057[Fragment],DrugBank:APRD00627[Progesterone], 2-pathway->kegg:path:hsa05410[Hypertrophic cardiomyopathy (HCM)],kegg:path:hsa05414[Dilated cardiomyopathy],
TNNI3	ATP2B2	1-FACTA-related-drug->DrugBank:BIOD00057[Fragment],
TNNI3	MED12	1-FACTA-related-drug->DrugBank:BIOD00057[Fragment],
TNNI3	AGTR2	1-GoPubMed-related-disease->mesh:2313[Cardiomyopathy, Restrictive], 1-FACTA-related-disease->UMLS:C0277558[familial disorder], 2-FACTA-related-drug->DrugBank:BIOD00057[Fragment],DrugBank:APRD00627[Progesterone],
TNNI3	MAOA	1-GoPubMed-related-disease->mesh:6557[Herpangina], 1-FACTA-related-drug->DrugBank:BIOD00057[Fragment],
TNNI3	CACNA1D	2-GoPubMed-related-GO->GO:0060047[heart contraction],GO:0003015[heart process], 3-pathway->kegg:path:hsa05410[Hypertrophic cardiomyopathy (HCM)],kegg:path:hsa05414[Dilated cardiomyopathy],kegg:path:hsa04260[Cardiac muscle contraction],
TNNI3	SLC9A6	1-pathway->kegg:path:hsa04260[Cardiac muscle contraction],
TNNI3	CACNA1F	3-pathway->kegg:path:hsa05410[Hypertrophic cardiomyopathy (HCM)],kegg:path:hsa05414[Dilated cardiomyopathy],kegg:path:hsa04260[Cardiac muscle contraction],
TNNI3	GPX1	1-GoPubMed-related-disease->mesh:14912[White Muscle Disease],
TNNI3	ITGB7	2-pathway->kegg:path:hsa05410[Hypertrophic cardiomyopathy (HCM)],kegg:path:hsa05414[Dilated cardiomyopathy],
TNNI3	PLN	5-GoPubMed-related-GO->GO:0055119[relaxation of cardiac muscle],GO:0055118[negative regulation of cardiac muscle contraction],GO:0045988[negative regulation of striated muscle contraction],GO:0060048[cardiac muscle contraction],GO:0006941[striated muscle contraction], 1-GoPubMed-related-disease->mesh:24741[Cardiomyopathy, Hypertrophic, Familial], 1-FACTA-related-gene->HUMANGGP:033470[biphenyl hyd…
TNNI3	DMD	1-FACTA-related-drug->DrugBank:BIOD00057[Fragment], 2-pathway->kegg:path:hsa05410[Hypertrophic cardiomyopathy (HCM)],kegg:path:hsa05414[Dilated cardiomyopathy],
UNC13D	NBEA	1-GoPubMed-related-disease->mesh:2609[Chediak-Higashi Syndrome], 1-FACTA-related-disease->UMLS:C0007965[Chediak-Higashi syndrome],
UNC13D	NLGN4X	2-FACTA-related-drug->DrugBank:APRD00506[Spectrum],DrugBank:APRD00552[Spectrum],
UNC13D	CADM1	2-FACTA-related-drug->DrugBank:APRD00506[Spectrum],DrugBank:APRD00552[Spectrum],
UNC13D	SH3KBP1	2-GoPubMed-related-gene->9050[PSTPIP2],26469[PTPN18], 1-GoPubMed-related-GO->GO:0047221[sn-glycerol-3-phosphate 2-alpha-galactosyltransferase activity], 1-GoPubMed-related-disease->mesh:7946[Leukemia, Mast-Cell],
UNC13D	NPAS2	2-FACTA-related-drug->DrugBank:APRD00506[Spectrum],DrugBank:APRD00552[Spectrum],
UNC13D	DHCR7	2-FACTA-related-drug->DrugBank:APRD00506[Spectrum],DrugBank:APRD00552[Spectrum],
UNC13D	NSD1	2-FACTA-related-drug->DrugBank:APRD00506[Spectrum],DrugBank:APRD00552[Spectrum],
UNC13D	CREBBP	2-FACTA-related-drug->DrugBank:APRD00506[Spectrum],DrugBank:APRD00552[Spectrum],
UNC13D	SYN1	1-GoPubMed-related-GO->GO:0005484[SNAP receptor activity], 1-GoPubMed-related-disease->mesh:4673[Encephalomyelitis, Acute Disseminated],
UNC13D	NTRK1	2-FACTA-related-drug->DrugBank:APRD00506[Spectrum],DrugBank:APRD00552[Spectrum],
UNC13D	PINX1	1-FACTA-related-drug->DrugBank:APRD00649[Etoposide],
UNC13D	CNTNAP2	2-FACTA-related-drug->DrugBank:APRD00506[Spectrum],DrugBank:APRD00552[Spectrum],
UNC13D	CA6	2-FACTA-related-drug->DrugBank:APRD00506[Spectrum],DrugBank:APRD00552[Spectrum],
UNC13D	SEMA5A	1-FACTA-related-drug->DrugBank:APRD00649[Etoposide],
UNC13D	AHI1	2-FACTA-related-drug->DrugBank:APRD00506[Spectrum],DrugBank:APRD00552[Spectrum],
UNC13D	CHD7	2-FACTA-related-drug->DrugBank:APRD00506[Spectrum],DrugBank:APRD00552[Spectrum],
USH2A	CHD7	2-FACTA-related-drug->DrugBank:APRD00506[Spectrum],DrugBank:APRD00552[Spectrum],
USH2A	PLCD1	1-FACTA-related-drug->DrugBank:BIOD00057[Fragment],
USH2A	LRRC1	1-FACTA-related-drug->DrugBank:BIOD00057[Fragment],
USH2A	NTRK1	2-FACTA-related-drug->DrugBank:APRD00506[Spectrum],DrugBank:APRD00552[Spectrum],
USH2A	SHANK3	1-GoPubMed-related-GO->GO:0031386[protein tag], 3-FACTA-related-drug->DrugBank:BIOD00057[Fragment],DrugBank:APRD00506[Spectrum],DrugBank:APRD00552[Spectrum],
USH2A	ATP2B2	1-GoPubMed-related-disease->mesh:34381[Hearing Loss], 1-FACTA-related-gene->HUMANGGP:022262[CDH23], 1-FACTA-related-disease->UMLS:C0271097[Usher syndrome], 1-FACTA-related-drug->DrugBank:BIOD00057[Fragment],
USH2A	CNTNAP2	1-GoPubMed-related-gene->51133[KCTD3], 1-FACTA-related-gene->HUMANGGP:009063[KCTD3], 1-FACTA-related-disease->UMLS:C1848634[USH2A], 3-FACTA-related-drug->DrugBank:BIOD00057[Fragment],DrugBank:APRD00506[Spectrum],DrugBank:APRD00552[Spectrum],
USH2A	MED12	1-FACTA-related-drug->DrugBank:BIOD00057[Fragment],
USH2A	CREBBP	2-FACTA-related-drug->DrugBank:APRD00506[Spectrum],DrugBank:APRD00552[Spectrum],
USH2A	CACNA1D	1-FACTA-related-disease->UMLS:C0271097[Usher syndrome],
USH2A	NPAS2	2-FACTA-related-drug->DrugBank:APRD00506[Spectrum],DrugBank:APRD00552[Spectrum],
USH2A	AHI1	1-GoPubMed-related-GO->GO:0042384[cilium assembly], 1-GoPubMed-related-disease->mesh:16751[Hepatitis E], 2-FACTA-related-drug->DrugBank:APRD00506[Spectrum],DrugBank:APRD00552[Spectrum],
USH2A	NSD1	2-FACTA-related-drug->DrugBank:APRD00506[Spectrum],DrugBank:APRD00552[Spectrum],
USH2A	CADM1	2-FACTA-related-drug->DrugBank:APRD00506[Spectrum],DrugBank:APRD00552[Spectrum],
USH2A	CA6	1-GoPubMed-related-GO->GO:0000224[peptide-N4-(N-acetyl-beta-glucosaminyl)asparagine amidase activity], 2-FACTA-related-drug->DrugBank:APRD00506[Spectrum],DrugBank:APRD00552[Spectrum],
USH2A	DHCR7	3-FACTA-related-drug->DrugBank:BIOD00057[Fragment],DrugBank:APRD00506[Spectrum],DrugBank:APRD00552[Spectrum],
USH2A	NLGN4X	2-FACTA-related-drug->DrugBank:APRD00506[Spectrum],DrugBank:APRD00552[Spectrum],
USH2A	GABRB1	1-GoPubMed-related-GO->GO:0043495[protein anchor], 1-FACTA-related-drug->DrugBank:BIOD00057[Fragment],
USP33	AHI1	2-FACTA-related-drug->DrugBank:APRD00506[Spectrum],DrugBank:APRD00552[Spectrum],
USP33	CACNA1G	2-FACTA-related-drug->DrugBank:APRD00506[Spectrum],DrugBank:APRD00552[Spectrum],
USP33	CADM1	2-FACTA-related-drug->DrugBank:APRD00506[Spectrum],DrugBank:APRD00552[Spectrum],
USP33	CA6	2-FACTA-related-drug->DrugBank:APRD00506[Spectrum],DrugBank:APRD00552[Spectrum],
USP33	DHCR7	3-FACTA-related-drug->DrugBank:APRD00627[Progesterone],DrugBank:APRD00506[Spectrum],DrugBank:APRD00552[Spectrum],
USP33	AFF4	4-GoPubMed-related-disease->mesh:2051[Burkitt Lymphoma],mesh:16402[Lymphoma, Small Noncleaved-Cell],mesh:16395[Lymphoma, High-Grade],mesh:8226[Lymphoma, Small-Cell], 1-FACTA-related-disease->UMLS:C0023418[leukemia],
USP33	NLGN4X	2-FACTA-related-drug->DrugBank:APRD00506[Spectrum],DrugBank:APRD00552[Spectrum],
USP33	CHD7	2-FACTA-related-drug->DrugBank:APRD00506[Spectrum],DrugBank:APRD00552[Spectrum],
USP33	FGD1	1-FACTA-related-drug->DrugBank:APRD00627[Progesterone],
USP33	NTRK1	3-FACTA-related-drug->DrugBank:APRD00627[Progesterone],DrugBank:APRD00506[Spectrum],DrugBank:APRD00552[Spectrum],
USP33	TSPAN7	4-FACTA-related-disease->UMLS:C0023493[T-cell acute lymphoblastic leukemia],UMLS:C0023435[B-ALL],UMLS:C0023449[acute lymphoblastic leukemia],UMLS:C0024299[lymphoma],
USP33	SHANK3	2-GoPubMed-related-GO->GO:0048532[anatomical structure arrangement],GO:0031386[protein tag], 3-FACTA-related-drug->DrugBank:APRD00627[Progesterone],DrugBank:APRD00506[Spectrum],DrugBank:APRD00552[Spectrum],
USP33	ATP2B2	2-GoPubMed-related-disease->mesh:6623[Hippel-Lindau Disease],mesh:798[Angiomatosis],
USP33	CNTNAP2	1-GoPubMed-related-GO->GO:0048532[anatomical structure arrangement], 2-FACTA-related-drug->DrugBank:APRD00506[Spectrum],DrugBank:APRD00552[Spectrum],
USP33	CREBBP	3-FACTA-related-drug->DrugBank:APRD00506[Spectrum],DrugBank:APRD00552[Spectrum],DrugBank:APRD00627[Progesterone],
USP33	STK39	4-FACTA-related-disease->UMLS:C0376358[prostate cancer],UMLS:C0033578[Prostatic Neoplasms],UMLS:C0024299[lymphoma],UMLS:C0006142[breast cancer], 1-FACTA-related-drug->DrugBank:APRD00627[Progesterone],
USP33	NPAS2	2-FACTA-related-drug->DrugBank:APRD00506[Spectrum],DrugBank:APRD00552[Spectrum],
USP33	HOXB1	3-FACTA-related-drug->DrugBank:APRD00506[Spectrum],DrugBank:APRD00552[Spectrum],DrugBank:APRD00627[Progesterone],
VBP1	PLCD1	1-FACTA-related-disease->UMLS:C0596263[carcinogenesis], 1-FACTA-related-drug->DrugBank:BIOD00057[Fragment],
VBP1	NLGN4Y	2-GoPubMed-related-GO->GO:0005515[protein binding],GO:0005488[binding],
VBP1	DHCR7	3-FACTA-related-drug->DrugBank:BIOD00052[p75],DrugBank:BIOD00057[Fragment],DrugBank:APRD00627[Progesterone],
VBP1	MED12	1-GoPubMed-related-disease->mesh:7446[Inversion, Chromosome], 1-FACTA-related-drug->DrugBank:BIOD00057[Fragment],
VBP1	ARHGAP15	2-GoPubMed-related-GO->GO:0005515[protein binding],GO:0005488[binding], 1-FACTA-related-disease->UMLS:C0596263[carcinogenesis],
VBP1	PCDH10	1-FACTA-related-drug->DrugBank:BIOD00052[p75],
VBP1	NXPH1	2-GoPubMed-related-disease->mesh:10673[Pheochromocytoma],mesh:10235[Paraganglioma],
VBP1	DISC1	3-FACTA-related-drug->DrugBank:BIOD00052[p75],DrugBank:BIOD00057[Fragment],DrugBank:APRD00627[Progesterone],
VBP1	LZTS2	3-FACTA-related-disease->UMLS:C0019562[Hippel],UMLS:C1326912[tumorigenesis],UMLS:C0596263[carcinogenesis],
VBP1	ATP2B2	2-GoPubMed-related-disease->mesh:6623[Hippel-Lindau Disease],mesh:798[Angiomatosis], 1-FACTA-related-disease->UMLS:C0019562[Hippel], 1-FACTA-related-drug->DrugBank:BIOD00057[Fragment],
VBP1	NBEA	2-GoPubMed-related-GO->GO:0005515[protein binding],GO:0005488[binding],
VBP1	SLC6A8	1-FACTA-related-gene->HUMANGGP:020388[TM4SF2], 1-FACTA-related-disease->UMLS:C0021171[incontinentia pigmenti],
VBP1	NTRK1	2-FACTA-related-drug->DrugBank:BIOD00052[p75],DrugBank:APRD00627[Progesterone],
VBP1	LRRC1	1-GoPubMed-related-GO->GO:0005488[binding], 1-FACTA-related-drug->DrugBank:BIOD00057[Fragment],
VBP1	NLGN1	2-GoPubMed-related-GO->GO:0005515[protein binding],GO:0005488[binding],
VBP1	FGD1	1-FACTA-related-gene->HUMANGGP:020388[TM4SF2], 1-FACTA-related-disease->UMLS:C0334044[dysplasia], 1-FACTA-related-drug->DrugBank:APRD00627[Progesterone],
VBP1	GABRB1	1-FACTA-related-drug->DrugBank:BIOD00057[Fragment],
VBP1	GPR139	2-GoPubMed-related-GO->GO:0005515[protein binding],GO:0005488[binding],
WNK1	NSD1	3-FACTA-related-drug->DrugBank:APRD00162[MRC],DrugBank:EXPT02079[lysine],DrugBank:APRD00326[Factor II],
WNK1	CNTNAP2	1-FACTA-related-drug->DrugBank:APRD00162[MRC],
WNK1	EIF4E	1-GoPubMed-related-disease->mesh:18188[Cardiovirus Infections], 2-FACTA-related-drug->DrugBank:BIOD00067[Pancrelipase],DrugBank:APRD00627[Progesterone],
WNK1	MARK1	3-FACTA-related-drug->DrugBank:APRD01322[Potassium Chloride],DrugBank:EXPT02079[lysine],DrugBank:APRD00631[Gel],
WNK1	NTRK1	1-GoPubMed-related-disease->mesh:9477[Hereditary Sensory and Autonomic Neuropathies], 1-FACTA-related-gene->HUMANGGP:017733[HSN2], 4-FACTA-related-disease->UMLS:C0003028[anhidrosis],UMLS:C0027889[Hereditary Sensory and Autonomic Neuropathies],UMLS:C0751540[Morvan],UMLS:C0699739[hereditary sensory neuropathy], 4-FACTA-related-drug->DrugBank:BIOD00052[p75],DrugBank:APRD00627[Progesterone],DrugBank:…
WNK1	ATRX	3-FACTA-related-drug->DrugBank:APRD00326[Factor II],DrugBank:EXPT02079[lysine],DrugBank:APRD00631[Gel],
WNK1	WNK3	3-GoPubMed-related-gene->65268[WNK2],65266[WNK4],9943[OXSR1], 4-GoPubMed-related-disease->mesh:11546[Pseudohypoaldosteronism],mesh:6947[Hyperkalemia],mesh:15499[Renal Tubular Transport, Inborn Errors],mesh:309[Adrenal Insufficiency], 7-FACTA-related-gene->HUMANGGP:030701[WNK3],HUMANGGP:001528[WNK2],HUMANGGP:015638[WNK4],HUMANGGP:017734[WNK1],HUMANGGP:012410[SPAK],HUMANGGP:009786[OSR1],HUMANGGP:00…
WNK1	STK39	3-GoPubMed-related-gene->9943[OXSR1],65266[WNK4],65267[WNK3], 4-GoPubMed-related-disease->mesh:11546[Pseudohypoaldosteronism],mesh:6947[Hyperkalemia],mesh:15499[Renal Tubular Transport, Inborn Errors],mesh:309[Adrenal Insufficiency], 1-FACTA-related-gene->HUMANGGP:012410[SPAK], 1-FACTA-related-drug->DrugBank:APRD00627[Progesterone],
[truncated: 26 more rows]
